# Supplementary material for: Zebrafish macrophages convert physical wound signals into rapid vascular permeabilization
Source: Nat Commun. 2026 Feb 6;17:1807. doi: 10.1038/s41467-026-68520-2 (PMC12916771; doi:10.1038/s41467-026-68520-2)
Supplement: Supplementary file 15 — Source data [file 41467_2026_68520_MOESM15_ESM.zip]

Archive with 13 entries (12 files):
- Zipped-2/
- Zipped-2/Statistical_Source_Data_Figure1.xlsx
- Zipped-2/Statistical_Source_Data_Figure2.xlsx
- Zipped-2/Statistical_Source_Data_Figure3.xlsx
- Zipped-2/Statistical_Source_Data_Figure4.xlsx
- Zipped-2/Statistical_Source_Data_Supplementary_Fig.1.xlsx
- Zipped-2/Statistical_Source_Data_Supplementary_Fig.2.xlsx
- Zipped-2/Statistical_Source_Data_Supplementary_Fig.3.xlsx
- Zipped-2/Statistical_Source_Data_Supplementary_Fig.4.xlsx
- Zipped-2/Statistical_Source_Data_Supplementary_Fig.5.xlsx
- Zipped-2/Statistical_Source_Data_Supplementary_Fig.6.xlsx
- Zipped-2/Statistical_Source_Data_Supplementary_Fig.7.xlsx
- Zipped-2/Statistical_Source_Data_Supplementary_Fig.8.xlsx
