# Supplementary material for: Zebrafish macrophages convert physical wound signals into rapid vascular permeabilization
Source: Nat Commun. 2026 Feb 6;17:1807. doi: 10.1038/s41467-026-68520-2 (PMC12916771; doi:10.1038/s41467-026-68520-2)
Supplement: Supplementary file 15 — Source data [file 41467_2026_68520_MOESM15_ESM.zip › Zipped-2/Statistical_Source_Data_Figure1.xlsx]

## Sheet: Figure 1c
Time	Vessel_wt_HYPO_mean	Vessel_wt_HYPO_SEM	Vessel_wt_HYPO_STD	Bleedout_wt_HYPO_mean	Bleedout_wt_HYPO_SEM	Bleedout_wt_HYPO_STD	Vessel_wt_HYPO_mean	Vessel_wt_HYPO_SEM	Vessel_wt_HYPO_STD	Vessel_wt_ISO_NaCl__mean	Vessel_wt_ISO_NaCl__SEM	Vessel_wt_ISO_NaCl__STD			Genotype	ExpDate	Condition	Strain & Age
0	0.419828	0.40566	2.43396	0.0198413	0.0145909	0.0875452	0.419828	0.40566	2.43396	0.308185	0.360927	2.19543			WT (tg(kdrl:eGFP)	20220404	ISO-Wound + HYPO E3	Casper | 2dpf
30	0.566531	0.26603	1.59618	0.0203152	0.00926014	0.0555608	0.566531	0.26603	1.59618	0.300193	0.206524	1.25624			WT (tg(kdrl:eGFP)	20220404	ISO-Wound + HYPO E3	Casper | 2dpf
60	0.70715	0.234667	1.408	0.0172927	0.00419666	0.02518	0.70715	0.234667	1.408	0.347216	0.210975	1.28331			WT (tg(kdrl:eGFP)	20220404	ISO-Wound + HYPO E3	Casper | 2dpf
90	0.557221	0.20121	1.20726	0.00951115	0.00370327	0.0222196	0.557221	0.20121	1.20726	0.131567	0.227562	1.3842			WT (tg(kdrl:eGFP)	20220404	ISO-Wound + HYPO E3	Casper | 2dpf
120	0.588297	0.18888	1.13328	0.00929023	0.00408545	0.0245127	0.588297	0.18888	1.13328	0.318356	0.187346	1.13958			WT (tg(kdrl:eGFP)	20220404	ISO-Wound + HYPO E3	Casper | 2dpf
150	0.579729	0.195832	1.17499	0.00730676	0.00647125	0.0388275	0.579729	0.195832	1.17499	0.246339	0.182679	1.11119			WT (tg(kdrl:eGFP)	20220420	ISO-Wound + HYPO E3	Casper | 2dpf
180	0.482202	0.195581	1.17348	-0.0140953	0.0186561	0.111936	0.482202	0.195581	1.17348	-0.0670989	0.0920411	0.559864			WT (tg(kdrl:eGFP)	20220420	ISO-Wound + HYPO E3	Casper | 2dpf
210	0.51886	0.163394	0.980361	-0.00812733	0.016382	0.098292	0.51886	0.163394	0.980361	0.236224	0.257325	1.56525			WT (tg(kdrl:eGFP)	20220420	ISO-Wound + HYPO E3	Casper | 2dpf
240	1.19097	0.221094	1.32656	0.0171431	0.00674766	0.0404859	1.19097	0.221094	1.32656	0.529949	0.197454	1.20106			WT (tg(kdrl:eGFP)	20220420	ISO-Wound + HYPO E3	Casper | 2dpf
270	0.926941	0.152354	0.914121	0.00591187	0.0155298	0.0931788	0.926941	0.152354	0.914121	0.507779	0.183259	1.11472			WT (tg(kdrl:eGFP)	20220420	ISO-Wound + HYPO E3	Casper | 2dpf
300	0.0898683	0.195153	1.17092	-0.0064586	0.00602495	0.0361497	0.0898683	0.195153	1.17092	-0.144257	0.133053	0.809333			WT (tg(kdrl:eGFP)	20220420	ISO-Wound + HYPO E3	Casper | 3dpf
330	0.661208	0.250709	1.50426	0.00757832	0.00541549	0.0324929	0.661208	0.250709	1.50426	-0.128696	0.220639	1.34209			WT (tg(kdrl:eGFP)	20220420	ISO-Wound + HYPO E3	Casper | 3dpf
360	0.904469	0.321143	1.92686	0.015211	0.00790682	0.0474409	0.904469	0.321143	1.92686	0.0945381	0.184125	1.11999			WT (tg(kdrl:eGFP)	20220420	ISO-Wound + HYPO E3	Casper | 3dpf
390	0.957004	0.341756	2.05054	0.0206264	0.0152683	0.0916096	0.957004	0.341756	2.05054	-0.0761899	0.249904	1.52011			WT (tg(kdrl:eGFP)	20220420	ISO-Wound + HYPO E3	Casper | 3dpf
420	1.10276	0.294671	1.76803	0.0182822	0.0220364	0.132219	1.10276	0.294671	1.76803	0.359831	0.138399	0.841849			WT (tg(kdrl:eGFP)	20220420	ISO-Wound + HYPO E3	Casper | 3dpf
450	1.1473	0.3121	1.8726	0.0187984	0.0275157	0.165094	1.1473	0.3121	1.8726	0.224505	0.24611	1.49703			WT (tg(kdrl:eGFP)	20220526	ISO-Wound + HYPO E3	Casper | 3dpf
480	1.27312	0.303643	1.82186	0.0101895	0.0184516	0.11071	1.27312	0.303643	1.82186	0.0335264	0.115326	0.701502			WT (tg(kdrl:eGFP)	20220526	ISO-Wound + HYPO E3	Casper | 3dpf
510	1.36357	0.290734	1.74441	-0.0154893	0.00967801	0.0580681	1.36357	0.290734	1.74441	0.217435	0.286894	1.74511			WT (tg(kdrl:eGFP)	20220526	ISO-Wound + HYPO E3	Casper | 3dpf
540	1.33973	0.290845	1.74507	-0.028999	0.0191986	0.115192	1.33973	0.290845	1.74507	0.0238482	0.130626	0.794566			WT (tg(kdrl:eGFP)	20220526	ISO-Wound + HYPO E3	Casper | 3dpf
570	1.19219	0.234276	1.40566	-0.0425897	0.0324833	0.1949	1.19219	0.234276	1.40566	0.416101	0.257412	1.56578			WT (tg(kdrl:eGFP)	20220607	ISO-Wound + HYPO E3	Casper | 3dpf
600	1.11298	0.190624	1.14374	-0.0575936	0.0446744	0.268047	1.11298	0.190624	1.14374	0.127943	0.144662	0.879944			WT (tg(kdrl:eGFP)	20220607	ISO-Wound + HYPO E3	Casper | 3dpf
630	1.05552	0.175404	1.05242	-0.0676047	0.0424999	0.254999	1.05552	0.175404	1.05242	-0.330174	0.239842	1.4589			WT (tg(kdrl:eGFP)	20220608	ISO-Wound + HYPO E3	Casper | 3dpf
660	1.10476	0.185248	1.11149	-0.0545905	0.0282889	0.169734	1.10476	0.185248	1.11149	0.384783	0.209138	1.27213			WT (tg(kdrl:eGFP)	20220608	ISO-Wound + HYPO E3	Casper | 3dpf
690	1.16619	0.210361	1.26217	-0.0433156	0.019166	0.114996	1.16619	0.210361	1.26217	0.223619	0.215661	1.31182			WT (tg(kdrl:eGFP)	20220608	ISO-Wound + HYPO E3	Casper | 3dpf
720	1.09478	0.271181	1.62709	-0.0403967	0.0162647	0.0975881	1.09478	0.271181	1.62709	-0.164912	0.169366	1.03021			WT (tg(kdrl:eGFP)	20220627	ISO-Wound + HYPO E3	Casper | 3dpf
750	0.995613	0.285207	1.71124	-0.0318906	0.0131135	0.0786812	0.995613	0.285207	1.71124	0.040877	0.267503	1.62716			WT (tg(kdrl:eGFP)	20220627	ISO-Wound + HYPO E3	Casper | 3dpf
780	0.866766	0.243723	1.46234	-0.0332433	0.014978	0.089868	0.866766	0.243723	1.46234	-0.0289323	0.171851	1.04533			WT (tg(kdrl:eGFP)	20220703	ISO-Wound + HYPO E3	Casper | 3dpf
810	0.652259	0.166328	0.997971	-0.0359754	0.0120829	0.0724972	0.652259	0.166328	0.997971	0.276246	0.148924	0.905868			WT (tg(kdrl:eGFP)	20220703	ISO-Wound + HYPO E3	Casper | 3dpf
840	0.718041	0.140507	0.843043	-0.0346817	0.00812498	0.0487499	0.718041	0.140507	0.843043	0.507238	0.280325	1.70515			WT (tg(kdrl:eGFP)	20220703	ISO-Wound + HYPO E3	Casper | 3dpf
870	0.866381	0.158385	0.950311	-0.0342935	0.00769715	0.0461829	0.866381	0.158385	0.950311	-0.144913	0.156546	0.952231			WT (tg(kdrl:eGFP)	20220703	ISO-Wound + HYPO E3	Casper | 3dpf
900	0.909834	0.184703	1.10822	-0.0290125	0.007321	0.043926	0.909834	0.184703	1.10822	-0.0910375	0.229303	1.3948			WT (tg(kdrl:eGFP)	20220722	ISO-Wound + HYPO E3	Casper | 3dpf
930	0.963086	0.207214	1.24328	-0.0271965	0.00803985	0.0482391	0.963086	0.207214	1.24328	0.517504	0.235995	1.4355			WT (tg(kdrl:eGFP)	20220722	ISO-Wound + HYPO E3	Casper | 3dpf
960	0.987406	0.224613	1.34768	-0.028763	0.00853619	0.0512171	0.987406	0.224613	1.34768	0.184042	0.217097	1.32055			WT (tg(kdrl:eGFP)	20220722	ISO-Wound + HYPO E3	Casper | 3dpf
990	0.819419	0.204016	1.2241	-0.0330837	0.00744896	0.0446938	0.819419	0.204016	1.2241	0.106662	0.127151	0.773428			WT (tg(kdrl:eGFP)	20220722	ISO-Wound + HYPO E3	Casper | 3dpf
1020	0.691143	0.15707	0.942417	-0.0356216	0.00751025	0.0450615	0.691143	0.15707	0.942417	0.187223	0.309448	1.8823			WT (tg(kdrl:eGFP)	20221215	ISO-Wound + HYPO E3	Casper | 3dpf
1050	0.668744	0.116987	0.701922	-0.0361118	0.00742047	0.0445228	0.668744	0.116987	0.701922	-0.205218	0.168379	1.02421			WT (tg(kdrl:eGFP)	20221215	ISO-Wound + HYPO E3	Casper | 3dpf
1080	0.67064	0.142517	0.855101	-0.0344251	0.00716408	0.0429845	0.67064	0.142517	0.855101	0.0373559	0.185969	1.1312			WT (tg(kdrl:eGFP)	20220404	ISO-Wound+ ISO NaCl E3	Casper | 2dpf
1110	0.662985	0.121036	0.726215	-0.0294179	0.00670966	0.040258	0.662985	0.121036	0.726215	0.636352	0.271871	1.65373			WT (tg(kdrl:eGFP)	20220417	ISO-Wound+ ISO NaCl E3	Casper | 2dpf
1140	0.561626	0.133893	0.803357	-0.0282568	0.00556067	0.033364	0.561626	0.133893	0.803357	0.24417	0.149346	0.908439			WT (tg(kdrl:eGFP)	20220420	ISO-Wound+ ISO NaCl E3	Casper | 2dpf
1170	0.742827	0.186909	1.12146	-0.0200751	0.00461222	0.0276733	0.742827	0.186909	1.12146	-0.512549	0.279807	1.702			WT (tg(kdrl:eGFP)	20220420	ISO-Wound+ ISO NaCl E3	Casper | 2dpf
1200	0.711798	0.207373	1.24424	-0.0174086	0.00438583	0.026315	0.711798	0.207373	1.24424	-0.0877131	0.163862	0.996736			WT (tg(kdrl:eGFP)	20220420	ISO-Wound+ ISO NaCl E3	Casper | 2dpf
1230	0.630276	0.20422	1.22532	-0.0184018	0.00457216	0.027433	0.630276	0.20422	1.22532	0.552903	0.263374	1.60204			WT (tg(kdrl:eGFP)	20220420	ISO-Wound+ ISO NaCl E3	Casper | 2dpf
1260	0.480455	0.207446	1.24468	-0.0175505	0.0041348	0.0248088	0.480455	0.207446	1.24468	0.233382	0.206167	1.25407			WT (tg(kdrl:eGFP)	20220420	ISO-Wound+ ISO NaCl E3	Casper | 2dpf
1290	0.363272	0.15868	0.952079	-0.0185096	0.0040797	0.0244782	0.363272	0.15868	0.952079	-0.0929372	0.200831	1.22161			WT (tg(kdrl:eGFP)	20220424	ISO-Wound+ ISO NaCl E3	Casper | 2dpf
1320	0.32114	0.131702	0.790213	-0.0145785	0.00498509	0.0299106	0.32114	0.131702	0.790213	0.0856993	0.289012	1.75799			WT (tg(kdrl:eGFP)	20220607	ISO-Wound+ ISO NaCl E3	Casper | 2dpf
1350	0.0891727	0.17751	1.06506	-0.0143361	0.00672074	0.0403244	0.0891727	0.17751	1.06506	-0.0483978	0.253324	1.54091			WT (tg(kdrl:eGFP)	20220607	ISO-Wound+ ISO NaCl E3	Casper | 2dpf
1380	0.347428	0.189674	1.13805	-0.0165103	0.00778393	0.0467036	0.347428	0.189674	1.13805	-0.165382	0.22662	1.37848			WT (tg(kdrl:eGFP)	20220607	ISO-Wound+ ISO NaCl E3	Casper | 2dpf
1410	0.433655	0.184943	1.10966	-0.0186337	0.00578806	0.0347284	0.433655	0.184943	1.10966	0.303391	0.215241	1.30926			WT (tg(kdrl:eGFP)	20220607	ISO-Wound+ ISO NaCl E3	Casper | 2dpf
1440	0.499402	0.204443	1.22666	-0.016031	0.00545335	0.0327201	0.499402	0.204443	1.22666	0.56947	0.278164	1.69201			WT (tg(kdrl:eGFP)	20220607	ISO-Wound+ ISO NaCl E3	Casper | 3dpf
1470	0.789788	0.217635	1.30581	-0.0106272	0.0046915	0.028149	0.789788	0.217635	1.30581	0.207355	0.183581	1.11668			WT (tg(kdrl:eGFP)	20220607	ISO-Wound+ ISO NaCl E3	Casper | 3dpf
1500	0.832969	0.224432	1.34659	-0.00589228	0.00311325	0.0186795	0.832969	0.224432	1.34659	-0.516237	0.2565	1.56023			WT (tg(kdrl:eGFP)	20220614	ISO-Wound+ ISO NaCl E3	Casper | 3dpf
1530	0.776225	0.184483	1.1069	-0.0025787	0.00331275	0.0198765	0.776225	0.184483	1.1069	-0.280303	0.164057	0.997918			WT (tg(kdrl:eGFP)	20220614	ISO-Wound+ ISO NaCl E3	Casper | 3dpf
1560	0.501129	0.145113	0.870681	-0.00747575	0.00199426	0.0119656	0.501129	0.145113	0.870681	0.455709	0.254559	1.54842			WT (tg(kdrl:eGFP)	20220622	ISO-Wound+ ISO NaCl E3	Casper | 3dpf
1590	0.422884	0.123021	0.738126	-0.00554322	0.00214067	0.012844	0.422884	0.123021	0.738126	0.333969	0.26227	1.59533			WT (tg(kdrl:eGFP)	20220622	ISO-Wound+ ISO NaCl E3	Casper | 3dpf
1620	0.415723	0.112254	0.673524	-0.00624285	0.00321862	0.0193117	0.415723	0.112254	0.673524	-0.064292	0.261253	1.58914			WT (tg(kdrl:eGFP)	20220627	ISO-Wound+ ISO NaCl E3	Casper | 3dpf
1650	0.219449	0.168886	1.01332	-0.0119759	0.0041537	0.0249222	0.219449	0.168886	1.01332	-0.158596	0.163285	0.993226			WT (tg(kdrl:eGFP)	20220627	ISO-Wound+ ISO NaCl E3	Casper | 3dpf
1680	0.427109	0.164435	0.986607	-0.0068353	0.00236731	0.0142039	0.427109	0.164435	0.986607	0.0781001	0.281713	1.71359			WT (tg(kdrl:eGFP)	20220703	ISO-Wound+ ISO NaCl E3	Casper | 3dpf
1710	0.581145	0.186354	1.11812	-0.00497268	0.00261042	0.0156625	0.581145	0.186354	1.11812	0.141498	0.244853	1.48938			WT (tg(kdrl:eGFP)	20220703	ISO-Wound+ ISO NaCl E3	Casper | 3dpf
1740	0.57126	0.206397	1.23838	-0.00582828	0.0015577	0.00934619	0.57126	0.206397	1.23838	-0.106054	0.1558	0.947694			WT (tg(kdrl:eGFP)	20220703	ISO-Wound+ ISO NaCl E3	Casper | 3dpf
1770	0.684323	0.253546	1.52127	-0.0038815	0.00244714	0.0146828	0.684323	0.253546	1.52127	0.0713125	0.271974	1.65435			WT (tg(kdrl:eGFP)	20220703	ISO-Wound+ ISO NaCl E3	Casper | 3dpf
1800	0.723614	0.195338	1.17203	-0.000875278	0.00293762	0.0176257	0.723614	0.195338	1.17203	0.425951	0.176241	1.07203			WT (tg(kdrl:eGFP)	20220703	ISO-Wound+ ISO NaCl E3	Casper | 3dpf
1830	0.67039	0.177681	1.06608	0.00122904	0.0023706	0.0142236	0.67039	0.177681	1.06608	0.520091	0.25912	1.57616			WT (tg(kdrl:eGFP)	20220703	ISO-Wound+ ISO NaCl E3	Casper | 3dpf
1860	0.554752	0.197495	1.18497	-0.00260355	0.00174524	0.0104714	0.554752	0.197495	1.18497	0.186574	0.215918	1.31338			WT (tg(kdrl:eGFP)	20220709	ISO-Wound+ ISO NaCl E3	Casper | 3dpf
1890	0.441103	0.145464	0.872786	-0.00601322	0.00260145	0.0156087	0.441103	0.145464	0.872786	-0.446979	0.275368	1.675			WT (tg(kdrl:eGFP)	20220709	ISO-Wound+ ISO NaCl E3	Casper | 3dpf
1920	0.331817	0.125844	0.755064	-0.00487487	0.00303441	0.0182064	0.331817	0.125844	0.755064	-0.294626	0.166144	1.01061			WT (tg(kdrl:eGFP)	20220715	ISO-Wound+ ISO NaCl E3	Casper | 3dpf
1950	0.157381	0.166569	0.999416	-0.000756844	0.00402158	0.0241295	0.157381	0.166569	0.999416	0.255184	0.196378	1.19452			WT (tg(kdrl:eGFP)	20220715	ISO-Wound+ ISO NaCl E3	Casper | 3dpf
1980	0.332652	0.175634	1.05381	-0.00271443	0.00372884	0.022373	0.332652	0.175634	1.05381	0.39867	0.293502	1.7853			WT (tg(kdrl:eGFP)	20220715	ISO-Wound+ ISO NaCl E3	Casper | 3dpf
2010	0.389303	0.138126	0.828754	-0.00614565	0.00235841	0.0141505	0.389303	0.138126	0.828754	0.22724	0.136041	0.827505			WT (tg(kdrl:eGFP)	20220715	ISO-Wound+ ISO NaCl E3	Casper | 3dpf
2040	0.326055	0.187632	1.12579	-0.00512049	0.00186312	0.0111787	0.326055	0.187632	1.12579	-0.158795	0.234119	1.42409			WT (tg(kdrl:eGFP)	20220722	ISO-Wound+ ISO NaCl E3	Casper | 3dpf
2070	0.577225	0.206497	1.23898	-0.006526	0.00261497	0.0156898	0.577225	0.206497	1.23898	-0.239118	0.227384	1.38312			WT (tg(kdrl:eGFP)	20220722	ISO-Wound+ ISO NaCl E3	Casper | 3dpf
2100	0.546143	0.165131	0.990787	-0.00510166	0.00190603	0.0114362	0.546143	0.165131	0.990787	0.0093029	0.206911	1.25859			WT (tg(kdrl:eGFP)	20240510	ISO-Wound+ ISO NaCl E3	Casper | 3dpf
2130	0.427773	0.194597	1.16758	-0.00237784	0.00211207	0.0126724	0.427773	0.194597	1.16758	0.121182	0.245445	1.49298			WT (tg(kdrl:eGFP)	20240510	ISO-Wound+ ISO NaCl E3	Casper | 3dpf
2160	0.332533	0.176235	1.05741	-0.00214436	0.00258814	0.0155289	0.332533	0.176235	1.05741	0.1666	0.202996	1.23478			WT (tg(kdrl:eGFP)	20240510	ISO-Wound+ ISO NaCl E3	Casper | 3dpf
2190	0.325455	0.157976	0.947858	-0.00559141	0.00218829	0.0131298	0.325455	0.157976	0.947858	0.0634546	0.185373	1.12758
2220	0.335565	0.149795	0.898769	-0.00537777	0.00253466	0.0152079	0.335565	0.149795	0.898769	-0.0720337	0.275186	1.67389
2250	0.205228	0.141592	0.84955	-6.34255e-05	0.00288465	0.0173079	0.205228	0.141592	0.84955	0.0914315	0.118096	0.718352
2280	0.111999	0.104409	0.626452	-0.00340379	0.00290622	0.0174373	0.111999	0.104409	0.626452	0.443585	0.190215	1.15703
2310	0.143378	0.148315	0.889891	-0.00759785	0.00306679	0.0184007	0.143378	0.148315	0.889891	0.460961	0.275798	1.67761
2340	0.185233	0.125394	0.752365	-0.00394802	0.00198381	0.0119028	0.185233	0.125394	0.752365	0.02588	0.200264	1.21816
2370	0.199254	0.146477	0.878861	-0.00325606	0.00137085	0.00822509	0.199254	0.146477	0.878861	-0.304254	0.170763	1.03871
2400	0.2505	0.147191	0.883144	-0.00451175	0.00108361	0.00650169	0.2505	0.147191	0.883144	-0.22007	0.252761	1.53748
2430	0.331973	0.134488	0.806929	-0.004743	0.000957291	0.00574375	0.331973	0.134488	0.806929	0.0757033	0.136477	0.83016
2460	0.32585	0.166728	1.00037	-0.00751796	0.00262253	0.0157352	0.32585	0.166728	1.00037	0.297026	0.210997	1.28345
2490	0.194435	0.176269	1.05762	-0.00510549	0.00268726	0.0161236	0.194435	0.176269	1.05762	0.426265	0.211091	1.28402
2520	0.297953	0.140958	0.845751	-0.000415009	0.00141015	0.00846088	0.297953	0.140958	0.845751	0.268877	0.159558	0.970551
2550	0.495725	0.154787	0.928719	-0.00153083	0.000666804	0.00400082	0.495725	0.154787	0.928719	-0.148717	0.133246	0.810504
2580	0.385759	0.16523	0.991383	-0.00172814	0.00106955	0.0064173	0.385759	0.16523	0.991383	-0.48753	0.280647	1.70711
2610	0.200614	0.167111	1.00267	0.00020499	0.00136533	0.00819197	0.200614	0.167111	1.00267	-0.325831	0.203943	1.24054
2640	0.189387	0.158857	0.953141	-0.00125869	0.00122056	0.00732335	0.189387	0.158857	0.953141	0.0503147	0.0885713	0.538758
2670	0.197367	0.103037	0.618221	-0.003648	0.00189011	0.0113406	0.197367	0.103037	0.618221	0.212788	0.208209	1.26649
2700	0.136459	0.123016	0.738099	-0.00066681	0.00138777	0.0083266	0.136459	0.123016	0.738099	0.276117	0.242594	1.47564
2730	0.165676	0.127001	0.762007	0.000565612	0.001076	0.00645598	0.165676	0.127001	0.762007	0.14045	0.112484	0.684213
2760	0.0752416	0.13129	0.78774	-0.00115269	0.00126587	0.00759521	0.0752416	0.13129	0.78774	-0.0664017	0.169645	1.03191
2790	0.0138576	0.143456	0.860735	-0.000524941	0.00113394	0.00680364	0.0138576	0.143456	0.860735	-0.147499	0.215677	1.31191
2820	0.0898227	0.123479	0.740873	-0.000246638	0.00107633	0.00645799	0.0898227	0.123479	0.740873	-0.0933149	0.134009	0.815144
2850	0.251444	0.142134	0.852801	2.0475e-05	0.00111611	0.00669663	0.251444	0.142134	0.852801	0.0550626	0.144681	0.880058
2880	0.365705	0.146514	0.879081	-0.00268292	0.000993446	0.00596068	0.365705	0.146514	0.879081	0.218581	0.180969	1.10079
2910	0.344773	0.169614	1.01769	-0.00170024	0.00103777	0.00622661	0.344773	0.169614	1.01769	0.152139	0.188492	1.14655
2940	0.328856	0.17035	1.0221	0.000665301	0.00131947	0.00791683	0.328856	0.17035	1.0221	0.0669096	0.129681	0.78882
2970	0.287713	0.118469	0.710811	0.000412495	0.00119862	0.00719172	0.287713	0.118469	0.710811	0.0207404	0.120609	0.733634
3000	0.321429	0.129266	0.775593	0.000360158	0.00120498	0.00722991	0.321429	0.129266	0.775593	-0.163243	0.202905	1.23422
3030	0.214549	0.164453	0.986716	-0.00258712	0.00272485	0.0163491	0.214549	0.164453	0.986716	-0.178827	0.201542	1.22593
3060	0.126379	0.10419	0.625137	-0.00280415	0.00132884	0.00797304	0.126379	0.10419	0.625137	-0.106787	0.130214	0.792063
3090	0.23434	0.141893	0.851359	-0.000284512	0.000915899	0.00549539	0.23434	0.141893	0.851359	-0.0183249	0.11818	0.718863
3120	0.0963378	0.134557	0.807341	-0.00140219	0.00118905	0.00713428	0.0963378	0.134557	0.807341	0.118316	0.181256	1.10253
3150	0.0173807	0.128724	0.772342	-0.00296673	0.00174558	0.0104735	0.0173807	0.128724	0.772342	0.0608068	0.205851	1.25214
3180	0.121268	0.15758	0.945483	-0.00178721	0.00140439	0.00842632	0.121268	0.15758	0.945483	0.0371198	0.186344	1.13349
3210	0.0944652	0.178832	1.07299	-0.000294953	0.00114182	0.00685093	0.0944652	0.178832	1.07299	-0.0587749	0.0942635	0.573383
3240	0.0454132	0.120012	0.72007	-0.000807792	0.0016588	0.00995281	0.0454132	0.120012	0.72007	-0.238787	0.167343	1.01791
3270	0.0483895	0.139511	0.837066	-0.00212666	0.00153346	0.00920074	0.0483895	0.139511	0.837066	-0.185328	0.185795	1.13014
3300	0.0932178	0.13208	0.792478	0.000110015	0.00117485	0.0070491	0.0932178	0.13208	0.792478	0.0110145	0.134691	0.819295
3330	0.26593	0.104301	0.625804	0.000435871	0.00161733	0.00970398	0.26593	0.104301	0.625804	0.244603	0.15307	0.931086
3360	0.339707	0.133286	0.799715	-0.00226492	0.00122566	0.00735397	0.339707	0.133286	0.799715	0.33591	0.193249	1.17549
3390	0.334427	0.140222	0.841335	-0.00267399	0.001606	0.00963602	0.334427	0.140222	0.841335	0.277393	0.167462	1.01863
3420	0.270928	0.151708	0.910247	0.000272116	0.00119727	0.00718365	0.270928	0.151708	0.910247	0.149235	0.141594	0.861281
3450	0.133438	0.137476	0.824854	0.000948926	0.00133818	0.0080291	0.133438	0.137476	0.824854	0.103847	0.0939818	0.571669
3480	0.232027	0.172362	1.03417	-0.000788106	0.00114808	0.00688847	0.232027	0.172362	1.03417	-0.0750507	0.089395	0.543768
3510	0.15163	0.125215	0.751289	-0.000484424	0.000971468	0.00582881	0.15163	0.125215	0.751289	-0.27216	0.195827	1.19117
3540	0.0164039	0.110631	0.663785	0.0004525	0.00127927	0.00767561	0.0164039	0.110631	0.663785	-0.283417	0.244129	1.48498
3570	0.14768	0.129272	0.775632	-0.000294079	0.00152507	0.00915043	0.14768	0.129272	0.775632	-0.280648	0.161044	0.979591
3600	0.224359	0.133458	0.800748	-0.00111639	0.00279377	0.0167626	0.224359	0.133458	0.800748	-0.259496	0.10401	0.632671
di/dt (rates)	//rtsmcs/Niethammer/Zaza/Zaza's Papier/70kDa/Osmolarity/ISO-Wound + 5mM NaCl E3/20220404_3dpf_tg(kdrl_qf2_quas_eGFP)_70kDa dextran_ISO_hypo_E1_F1_Dextran_vessel.csv	//rtsmcs/Niethammer/Zaza/Zaza's Papier/70kDa/Osmolarity/ISO-Wound + 5mM NaCl E3/20220404_3dpf_tg(kdrl_qf2_quas_eGFP)_70kDa dextran_ISO_hypo_E2_F3_Dextran_Vessel.csv	//rtsmcs/Niethammer/Zaza/Zaza's Papier/70kDa/Osmolarity/ISO-Wound + 5mM NaCl E3/20220404_3dpf_tg(kdrl_qf2_quas_eGFP)_70kDa dextran_ISO_hypo_E3_F4_Dextran_Vessel.csv	//rtsmcs/Niethammer/Zaza/Zaza's Papier/70kDa/Osmolarity/ISO-Wound + 5mM NaCl E3/20220404_3dpf_tg(kdrl_qf2_quas_eGFP)_70kDa dextran_ISO_hypo_E4_F5_Dextran_Vessel.csv	//rtsmcs/Niethammer/Zaza/Zaza's Papier/70kDa/Osmolarity/ISO-Wound + 5mM NaCl E3/20220404_3dpf_tg(kdrl_qf2_quas_eGFP)_70kDa dextran_ISO_hypo_E4_F6_Dextran_Vessel.csv	//rtsmcs/Niethammer/Zaza/Zaza's Papier/70kDa/Osmolarity/ISO-Wound + 5mM NaCl E3/20220420_2dpf_tg(kdrl_qf2_quas_eGFP)_70kDa dextran_ISO_hypo_E6_F8_Dextran_vessel.csv	//rtsmcs/Niethammer/Zaza/Zaza's Papier/70kDa/Osmolarity/ISO-Wound + 5mM NaCl E3/20220420_2dpf_tg(kdrl_qf2_quas_eGFP)_70kDa dextran_ISO_hypo_E7_F9_Dextran_vessel.csv	//rtsmcs/Niethammer/Zaza/Zaza's Papier/70kDa/Osmolarity/ISO-Wound + 5mM NaCl E3/20220420_2dpf_tg(kdrl_qf2_quas_eGFP)_70kDa dextran_ISO_hypo_E8_F10_Dextran_vessel.csv	//rtsmcs/Niethammer/Zaza/Zaza's Papier/70kDa/Osmolarity/ISO-Wound + 5mM NaCl E3/20220420_2dpf_tg(kdrl_qf2_quas_eGFP)_70kDa dextran_ISO_hypo_E10_F13_Dextran_vessel.csv	//rtsmcs/Niethammer/Zaza/Zaza's Papier/70kDa/Osmolarity/ISO-Wound + 5mM NaCl E3/20220420_2dpf_tg(kdrl_qf2_quas_eGFP)_70kDa dextran_ISO_hypo_E11_F14_Dextran_Vessel.csv	//rtsmcs/Niethammer/Zaza/Zaza's Papier/70kDa/Osmolarity/ISO-Wound + 5mM NaCl E3/20220420_2dpf_tg(kdrl_qf2_quas_eGFP)_70kDa dextran_ISO_hypo_E11_F15_Dextran_vessel.csv	//rtsmcs/Niethammer/Zaza/Zaza's Papier/70kDa/Osmolarity/ISO-Wound + 5mM NaCl E3/20220420_2dpf_tg(kdrl_qf2_quas_eGFP)_70kDa dextran_ISO_hypo_E12_F16_Dextran_vessel.csv	//rtsmcs/Niethammer/Zaza/Zaza's Papier/70kDa/Osmolarity/ISO-Wound + 5mM NaCl E3/20220420_2dpf_tg(kdrl_qf2_quas_eGFP)_70kDa dextran_ISO_hypo_E13_F17_Dextran_Vessel.csv	//rtsmcs/Niethammer/Zaza/Zaza's Papier/70kDa/Osmolarity/ISO-Wound + 5mM NaCl E3/20220420_2dpf_tg(kdrl_qf2_quas_eGFP)_70kDa dextran_ISO_hypo_E13_F18_Dextran_Vessel.csv	//rtsmcs/Niethammer/Zaza/Zaza's Papier/70kDa/Osmolarity/ISO-Wound + 5mM NaCl E3/20220420_2dpf_tg(kdrl_qf2_quas_eGFP)_70kDa dextran_ISO_hypo_E14_F20_Dextran_Vessel.csv	//rtsmcs/Niethammer/Zaza/Zaza's Papier/70kDa/Osmolarity/ISO-Wound + 5mM NaCl E3/20220526_3dpf_tg(kdrl_qf2_quas_eGFP)_70kDa dextran_ISO_hypo_E16_F22_Dextran_Vessel.csv	//rtsmcs/Niethammer/Zaza/Zaza's Papier/70kDa/Osmolarity/ISO-Wound + 5mM NaCl E3/20220526_3dpf_tg(kdrl_qf2_quas_eGFP)_70kDa dextran_ISO_hypo_E17_F24_Dextran_Vessel.csv	//rtsmcs/Niethammer/Zaza/Zaza's Papier/70kDa/Osmolarity/ISO-Wound + 5mM NaCl E3/20220526_3dpf_tg(kdrl_qf2_quas_eGFP)_70kDa dextran_ISO_hypo_E17_F25_Dextran_Vessel.csv	//rtsmcs/Niethammer/Zaza/Zaza's Papier/70kDa/Osmolarity/ISO-Wound + 5mM NaCl E3/20220526_3dpf_tg(kdrl_qf2_quas_eGFP)_70kDa dextran_ISO_hypo_E18_F26_Dextran_vessel.csv	//rtsmcs/Niethammer/Zaza/Zaza's Papier/70kDa/Osmolarity/ISO-Wound + 5mM NaCl E3/20220607_3dpf_tg(kdrl_qf2_quas_eGFP)_70kDa dextran_ISO_hypo_E19_F29_Dextran_Vessel.csv	//rtsmcs/Niethammer/Zaza/Zaza's Papier/70kDa/Osmolarity/ISO-Wound + 5mM NaCl E3/20220607_3dpf_tg(kdrl_qf2_quas_eGFP)_70kDa dextran_ISO_hypo_E20_F30_Dextran_Vessel.csv	//rtsmcs/Niethammer/Zaza/Zaza's Papier/70kDa/Osmolarity/ISO-Wound + 5mM NaCl E3/20220608_3dpf_tg(kdrl_qf2_quas_eGFP)_70kDa dextran_ISO_hypo_E21_F31_Dextran_Vessel.csv	//rtsmcs/Niethammer/Zaza/Zaza's Papier/70kDa/Osmolarity/ISO-Wound + 5mM NaCl E3/20220608_3dpf_tg(kdrl_qf2_quas_eGFP)_70kDa dextran_ISO_hypo_E23_F33_Dextran_vessel.csv	//rtsmcs/Niethammer/Zaza/Zaza's Papier/70kDa/Osmolarity/ISO-Wound + 5mM NaCl E3/20220608_3dpf_tg(kdrl_qf2_quas_eGFP)_70kDa dextran_ISO_hypo_E23_F34_Dextran_vessel.csv	//rtsmcs/Niethammer/Zaza/Zaza's Papier/70kDa/Osmolarity/ISO-Wound + 5mM NaCl E3/20220627_3dpf_tg(kdrl_qf2_quas_eGFP)_70kDa dextran_ISO_hypo_E27_F41_Dextran_vessel.csv	//rtsmcs/Niethammer/Zaza/Zaza's Papier/70kDa/Osmolarity/ISO-Wound + 5mM NaCl E3/20220627_3dpf_tg(kdrl_qf2_quas_eGFP)_70kDa dextran_ISO_hypo_E28_F42_Dextran_Vessel.csv	//rtsmcs/Niethammer/Zaza/Zaza's Papier/70kDa/Osmolarity/ISO-Wound + 5mM NaCl E3/20220703_3dpf_tg(kdrl_qf2_quas_eGFP)_70kDa dextran_ISO_hypo_E29_F43_Dextran_vessel.csv	//rtsmcs/Niethammer/Zaza/Zaza's Papier/70kDa/Osmolarity/ISO-Wound + 5mM NaCl E3/20220703_3dpf_tg(kdrl_qf2_quas_eGFP)_70kDa dextran_ISO_hypo_E29_F44_Dextran_Vessel.csv	//rtsmcs/Niethammer/Zaza/Zaza's Papier/70kDa/Osmolarity/ISO-Wound + 5mM NaCl E3/20220703_3dpf_tg(kdrl_qf2_quas_eGFP)_70kDa dextran_ISO_hypo_E30_F46_Dextran_Vessel.csv	//rtsmcs/Niethammer/Zaza/Zaza's Papier/70kDa/Osmolarity/ISO-Wound + 5mM NaCl E3/20220703_3dpf_tg(kdrl_qf2_quas_eGFP)_70kDa dextran_ISO_hypo_E32_F49_Dextran_Vessel.csv	//rtsmcs/Niethammer/Zaza/Zaza's Papier/70kDa/Osmolarity/ISO-Wound + 5mM NaCl E3/20220722_3dpf_tg(kdrl_qf2_quas_eGFP)_70kDa dextran_ISO_hypo_E36_F57_Dextran_vessel.csv	//rtsmcs/Niethammer/Zaza/Zaza's Papier/70kDa/Osmolarity/ISO-Wound + 5mM NaCl E3/20220722_3dpf_tg(kdrl_qf2_quas_eGFP)_70kDa dextran_ISO_hypo_E37_F59_Dextran_Vessel.csv	//rtsmcs/Niethammer/Zaza/Zaza's Papier/70kDa/Osmolarity/ISO-Wound + 5mM NaCl E3/20220722_3dpf_tg(kdrl_qf2_quas_eGFP)_70kDa dextran_ISO_hypo_E38_F61_Dextran_vessel.csv	//rtsmcs/Niethammer/Zaza/Zaza's Papier/70kDa/Osmolarity/ISO-Wound + 5mM NaCl E3/20220722_3dpf_tg(kdrl_qf2_quas_eGFP)_70kDa dextran_ISO_hypo_E38_F62_Dextran_vessel.csv	//rtsmcs/Niethammer/Zaza/Zaza's Papier/70kDa/Osmolarity/ISO-Wound + 5mM NaCl E3/20221215_3dpf_tg(kdrl_qf2_quas_eGFP)_70kDa dextran_ISO_hypo_E40_F65_Dextran_Vessel.csv	//rtsmcs/Niethammer/Zaza/Zaza's Papier/70kDa/Osmolarity/ISO-Wound + 5mM NaCl E3/20221215_3dpf_tg(kdrl_qf2_quas_eGFP)_70kDa dextran_ISO_hypo_E40_F67_Dextran_vessel.csv	//rtsmcs/Niethammer/Zaza/Zaza's Papier/70kDa/Osmolarity/ISO-Wound + 5mM NaCl E3/20220404_3dpf_tg(kdrl_qf2_quas_eGFP)_70kDa dextran_ISO_hypo_E1_F1_Dextran_Bleedout.csv	//rtsmcs/Niethammer/Zaza/Zaza's Papier/70kDa/Osmolarity/ISO-Wound + 5mM NaCl E3/20220404_3dpf_tg(kdrl_qf2_quas_eGFP)_70kDa dextran_ISO_hypo_E2_F3_Dextran_Bleedout.csv	//rtsmcs/Niethammer/Zaza/Zaza's Papier/70kDa/Osmolarity/ISO-Wound + 5mM NaCl E3/20220404_3dpf_tg(kdrl_qf2_quas_eGFP)_70kDa dextran_ISO_hypo_E3_F4_Dextran_Bleedout.csv	//rtsmcs/Niethammer/Zaza/Zaza's Papier/70kDa/Osmolarity/ISO-Wound + 5mM NaCl E3/20220404_3dpf_tg(kdrl_qf2_quas_eGFP)_70kDa dextran_ISO_hypo_E4_F5_Dextran_Bleedout.csv	//rtsmcs/Niethammer/Zaza/Zaza's Papier/70kDa/Osmolarity/ISO-Wound + 5mM NaCl E3/20220404_3dpf_tg(kdrl_qf2_quas_eGFP)_70kDa dextran_ISO_hypo_E4_F6_Dextran_Bleedout.csv	//rtsmcs/Niethammer/Zaza/Zaza's Papier/70kDa/Osmolarity/ISO-Wound + 5mM NaCl E3/20220420_2dpf_tg(kdrl_qf2_quas_eGFP)_70kDa dextran_ISO_hypo_E6_F8_Dextran_Bleedout.csv	//rtsmcs/Niethammer/Zaza/Zaza's Papier/70kDa/Osmolarity/ISO-Wound + 5mM NaCl E3/20220420_2dpf_tg(kdrl_qf2_quas_eGFP)_70kDa dextran_ISO_hypo_E7_F9_Dextran_Bleedout.csv	//rtsmcs/Niethammer/Zaza/Zaza's Papier/70kDa/Osmolarity/ISO-Wound + 5mM NaCl E3/20220420_2dpf_tg(kdrl_qf2_quas_eGFP)_70kDa dextran_ISO_hypo_E8_F10_Bleedout.csv	//rtsmcs/Niethammer/Zaza/Zaza's Papier/70kDa/Osmolarity/ISO-Wound + 5mM NaCl E3/20220420_2dpf_tg(kdrl_qf2_quas_eGFP)_70kDa dextran_ISO_hypo_E10_F13_Dextran_Bleedout.csv	//rtsmcs/Niethammer/Zaza/Zaza's Papier/70kDa/Osmolarity/ISO-Wound + 5mM NaCl E3/20220420_2dpf_tg(kdrl_qf2_quas_eGFP)_70kDa dextran_ISO_hypo_E11_F14_Dextran_Bleedout.csv	//rtsmcs/Niethammer/Zaza/Zaza's Papier/70kDa/Osmolarity/ISO-Wound + 5mM NaCl E3/20220420_2dpf_tg(kdrl_qf2_quas_eGFP)_70kDa dextran_ISO_hypo_E11_F15_Dextran_Bleedout.csv	//rtsmcs/Niethammer/Zaza/Zaza's Papier/70kDa/Osmolarity/ISO-Wound + 5mM NaCl E3/20220420_2dpf_tg(kdrl_qf2_quas_eGFP)_70kDa dextran_ISO_hypo_E12_F16_Dextran_Bleedout.csv	//rtsmcs/Niethammer/Zaza/Zaza's Papier/70kDa/Osmolarity/ISO-Wound + 5mM NaCl E3/20220420_2dpf_tg(kdrl_qf2_quas_eGFP)_70kDa dextran_ISO_hypo_E13_F17_Dextran_Bleedout.csv
Time	Vessel_wt_HYPO_1	Vessel_wt_HYPO_2	Vessel_wt_HYPO_3	Vessel_wt_HYPO_4	Vessel_wt_HYPO_5	Vessel_wt_HYPO_6	Vessel_wt_HYPO_7	Vessel_wt_HYPO_8	Vessel_wt_HYPO_9	Vessel_wt_HYPO_10	Vessel_wt_HYPO_11	Vessel_wt_HYPO_12	Vessel_wt_HYPO_13	Vessel_wt_HYPO_14	Vessel_wt_HYPO_15	Vessel_wt_HYPO_16	Vessel_wt_HYPO_17	Vessel_wt_HYPO_18	Vessel_wt_HYPO_19	Vessel_wt_HYPO_20	Vessel_wt_HYPO_21	Vessel_wt_HYPO_22	Vessel_wt_HYPO_23	Vessel_wt_HYPO_24	Vessel_wt_HYPO_25	Vessel_wt_HYPO_26	Vessel_wt_HYPO_27	Vessel_wt_HYPO_28	Vessel_wt_HYPO_29	Vessel_wt_HYPO_30	Vessel_wt_HYPO_31	Vessel_wt_HYPO_32	Vessel_wt_HYPO_33	Vessel_wt_HYPO_34	Vessel_wt_HYPO_35	Vessel_wt_HYPO_36	Bleedout_wt_HYPO_1	Bleedout_wt_HYPO_2	Bleedout_wt_HYPO_3	Bleedout_wt_HYPO_4	Bleedout_wt_HYPO_5	Bleedout_wt_HYPO_6	Bleedout_wt_HYPO_7	Bleedout_wt_HYPO_8	Bleedout_wt_HYPO_9	Bleedout_wt_HYPO_10	Bleedout_wt_HYPO_11	Bleedout_wt_HYPO_12	Bleedout_wt_HYPO_13
0	0.874259	-0.00967667	-0.873284	0.929992	-0.411633	6.14382	6.49121	6.00861	0.661734	0.235709	0.0785119	-0.056592	-4.27401	-0.577164	-1.97088	0.432812	-0.189124	-0.0396847	1.17322	-2.17603	0.351639	0.0782177	0.124609	-2.17504	0.213095	0.404295	2.40173	-6.09014	3.47445	-0.310371	0.594515	-0.398254	0.419418	0.627312	1.09462	1.85191	0.0327053	0.471857	0.0575493	0.0428087	0.011638	0.0973907	0.051592	0.0421033	0.00313067	0.006079	-0.00272643	-0.007352	-0.11371
30	0.741143	0.0101108	-0.169247	-0.116675	0.19395	5.26466	5.02775	5.2407	0.738141	0.132042	-0.00124627	0.0727595	-2.559	-0.428428	-1.12552	0.510857	-0.172204	-0.0640037	1.20896	-0.150044	0.376365	0.050191	0.254609	-0.701183	-0.108043	0.605364	1.45725	0.35283	1.90742	-0.119104	0.565169	-0.818891	0.454607	0.755217	0.642505	0.366102	0.02574	0.315644	0.0501302	0.0348588	0.0054095	0.0739805	0.0356235	0.0383033	0.00377733	-0.000257667	0.0004134	-0.000897167	-0.0383118
60	0.527537	0.0190677	0.674412	0.323444	0.376583	3.36757	3.74647	3.48282	1.26895	0.244799	-0.113953	0.0188833	-0.763234	-0.156724	-0.0808137	0.640111	-0.118122	-0.0393732	1.22043	-0.10426	0.495255	0.0451688	-0.225575	0.72527	0.0287418	0.761598	0.354724	6.32499	0.47417	-0.0843125	0.437412	-0.970928	0.502502	0.781714	0.864791	0.407293	0.042199	0.0662843	0.0382688	-0.0301092	-0.00266067	0.0654223	0.0479655	0.0295267	0.0070095	0.0009005	0.00864985	0.0180167	0.023066
90	0.438185	0.018186	1.02689	0.869631	0.09505	1.50651	4.52797	1.59815	1.55256	0.260123	-0.0871678	-0.16236	-0.598445	-0.159461	-0.243986	0.470531	-0.0889837	-0.120853	1.138	-0.82271	0.529223	-0.119264	-0.0109188	-0.559559	-0.0150502	0.706917	0.300344	5.11612	0.726782	-0.0219738	0.308589	-0.473278	0.476032	0.687362	0.756284	0.434535	0.0651852	-0.0275307	0.0387528	-0.0191753	-0.0016065	0.035087	0.0194643	0.017595	0.0105078	-0.0132853	0.0030494	0.024623	0.0170718
120	0.378927	0.0312085	1.74464	0.177232	0.550367	1.86226	5.26511	1.80919	1.09042	0.0758582	0.013837	-0.0941073	-0.429631	-0.24103	0.0146188	-0.135775	-0.106068	-0.129946	1.11717	0.625037	0.381495	-0.11145	0.119808	0.128974	-0.0318877	0.82506	0.0387135	3.73478	0.213603	-0.134977	0.344348	-0.0919083	0.444487	0.677081	0.738874	0.282391	0.0438158	-0.0890248	0.0435865	0.0380792	0.0105912	0.0210632	0.0008355	0.0116817	-0.000574833	-0.0187535	-0.00485678	0.0233227	0.0252188
150	0.378347	0.0208617	1.44452	0.640645	0.235533	3.52755	4.73703	3.4674	1.08404	0.385907	0.0124651	-0.0250328	-0.303317	-0.378415	0.249421	-0.535736	-0.150252	-0.142694	1.14575	-0.851373	0.135249	0.0387845	-0.429069	0.614617	-0.0138652	0.88081	-0.155047	1.739	0.166158	-0.293093	0.324679	0.0944415	0.491268	0.636248	1.08128	0.616114	0.0265318	-0.193805	0.0439722	0.0143352	0.00586	0.0566563	0.024232	0.0208933	0.0011385	-0.00880483	-0.00444453	0.0156972	0.0238663
180	0.343653	0.0292315	0.978408	0.174965	0.43485	4.24876	3.11115	4.31884	1.25184	0.437813	-0.0298859	-0.322259	-0.258179	-0.495353	0.0549022	-0.0633353	-0.146806	-0.116689	1.13687	-0.076894	0.20644	0.0534568	0.184691	-0.809115	0.0324318	0.931299	0.117476	-1.35389	0.458157	-0.197176	0.270518	0.197188	0.472306	0.489634	1.00887	0.285083	0.0348483	-0.202102	0.0432513	0.0170222	-0.00265633	0.0717088	-0.621469	0.0381683	0.0128378	-0.0145503	-0.0018561	-0.0303173	0.0291875
210	0.438391	0.0477887	1.28461	0.825508	0.310383	3.54349	2.45379	3.68939	0.963232	0.0409005	0.288464	-0.0283408	-0.221415	-0.194391	-0.0753034	0.522976	-0.124855	-0.097867	1.18321	0.192952	0.200843	-0.0419287	-0.044694	0.538294	0.0030025	1.06539	0.275589	-0.99673	-0.301057	-0.290336	0.262989	0.0847638	0.393714	0.471717	1.49761	0.516866	0.035978	-0.123511	0.0236593	-0.0158772	0.00498467	0.0678942	-0.5528	0.0331617	0.0126738	0.0023755	0.0106825	-0.0120608	0.0321182
240	0.820738	0.126558	2.79452	0.507176	0.33165	2.64036	3.21718	2.79833	2.14433	1.5384	0.352276	1.10475	2.32166	1.16951	1.55339	0.939029	-0.0527248	0.0856129	1.84806	-0.416555	0.362859	0.121489	-0.0419548	-0.197699	-0.00958717	1.53998	2.22604	5.40603	4.10272	-0.183338	0.453116	0.239406	0.615802	0.849328	1.27304	0.293426	-0.0114068	0.0547412	0.0221928	-0.0108635	-0.0004355	0.0646292	-0.164991	0.0419783	0.017906	0.0167807	0.0126975	0.0232323	0.0514137
270	0.603384	0.110477	2.25023	0.877158	0.284383	1.02586	4.11485	1.03722	1.45193	1.3103	-0.0516531	0.636093	0.968579	0.571518	1.12189	1.14624	-0.049573	0.101285	1.99466	0.991058	0.510705	0.569662	0.136244	0.110998	0.0152778	1.24701	2.25423	2.86664	1.58985	0.356996	0.412242	-0.276786	0.502185	0.431782	1.65204	0.494899	0.000457167	0.209877	0.0412387	0.0100612	-0.00858667	0.0415237	-0.49153	0.0275667	0.00839533	0.0380192	-9.205e-05	0.001513	-0.000971
300	0.183718	-0.00566267	0.272205	0.561338	-0.266967	1.03934	4.45928	0.948455	-0.289456	0.130291	-0.053529	-0.123311	-1.55115	-0.106624	-0.954722	0.613928	-0.177993	-0.173776	1.18571	-0.608507	0.152602	0.318968	-0.29465	0.540588	-0.00142317	0.538135	0.995576	0.0855812	-3.91507	0.191545	0.137135	-1.60024	0.212328	0.0668385	0.68415	0.0406182	0.0276385	0.018004	0.013643	-0.004645	-0.00373383	0.022814	-0.171494	0.00117333	-0.005446	0.0450932	-0.000279983	-0.010646	-0.049913
330	0.20184	0.0232028	0.965219	0.107244	0.286783	3.41843	3.86747	3.43078	0.341012	0.615281	0.0652956	0.239388	0.250715	0.84742	-0.230638	-0.431255	-0.141219	-0.0289708	0.90628	-0.161798	0.0905973	-0.0552215	0.194914	-0.0832418	-0.0167363	0.373318	1.93435	6.74875	-0.523512	-0.080605	0.124187	-1.44682	0.406154	0.312233	0.841046	0.411574	-0.00380967	0.0163528	-0.0088325	0.0135392	0.0082215	0.0595365	0.15468	0.0327767	-0.00597817	0.0258895	-1.44167e-05	-0.0101753	0.0118483
360	0.142099	0.0588197	1.70434	0.557508	0.0977333	4.00625	2.2496	4.16073	0.805065	0.74415	0.158188	0.364894	0.692678	1.03144	-0.706606	-0.77183	-0.111625	0.139982	1.1184	0.30352	0.28761	0.0831448	-0.0683922	1.0483	-0.0359057	0.151955	2.54423	10.0888	-0.544765	0.298727	0.213527	-0.582847	0.562671	0.321327	1.28881	0.158301	0.00451083	0.227753	0.00647867	0.00516433	0.00283617	0.0767808	0.140721	0.0449683	0.00155317	0.030068	2.04667e-05	-0.0116008	0.0137285
390	0.212407	0.0443802	1.94247	0.263955	0.1416	2.8735	1.40699	3.14213	1.06524	1.09976	0.289067	0.473135	0.862589	1.33696	-0.571261	0.104754	-0.0874215	0.257814	1.23246	-0.314686	0.453655	0.203437	0.137472	-0.232799	0.10966	0.343887	2.46524	11.85	0.28894	0.478937	0.413721	-0.162871	0.63784	0.393052	0.791566	0.504585	0.0135767	0.52313	0.00625033	-0.00599017	0.0029205	0.061639	0.119461	0.0238167	0.00632683	0.04458	0.00629498	-0.0199633	-0.0110273
420	0.333894	0.0137048	2.47234	0.667011	0.2344	1.19307	2.82042	1.42538	1.07307	0.884906	0.279024	0.74464	1.29845	1.46899	0.0649773	0.931631	0.0408543	0.34505	1.32636	0.962421	0.52665	0.303286	0.164395	0.790866	-0.0256062	0.301961	2.21983	10.5691	1.94441	0.606899	0.491205	0.263135	0.742825	0.644402	1.31173	0.263897	0.00798217	0.755471	-0.0004395	-0.00825917	0.00118567	0.029735	0.103619	0.00156167	-0.000761667	0.031023	-9.25e-06	-0.0446417	-0.168468
450	0.462909	-0.00311117	3.01461	0.298288	0.746367	0.648443	4.62639	0.684972	0.787828	0.987205	0.272143	1.06371	1.6854	1.13841	-0.196899	1.44502	0.0927263	0.384095	1.67993	-0.022643	0.654081	0.544559	0.0709423	0.489433	0.0962287	0.254922	2.28433	10.6752	1.22821	0.741346	0.436441	0.730555	0.80479	0.881938	1.03433	0.579602	0.00410567	0.931822	0.0122043	-0.00677333	0.001192	0.00924333	0.0958203	-0.0190617	-0.00369	0.0555805	-0.00144955	-0.056076	-0.235362
480	0.381006	0.0287933	3.23062	0.879152	0.391833	2.16158	5.41829	2.12652	0.642316	1.08645	0.306163	1.05777	1.39236	0.685534	0.489171	1.41928	0.11711	0.465876	1.91317	0.42747	0.782057	0.493002	0.222024	0.771615	-0.003412	0.543039	2.31658	9.9981	0.373188	0.811554	0.455203	0.83478	0.807165	0.641948	1.66789	0.497241	-0.00282617	0.599327	0.0128598	-0.0294797	0.00951117	0.0143293	0.092385	-0.0175967	-0.0068925	0.0682327	0.00434057	-0.059812	-0.117437
510	0.340001	0.0235782	3.53839	0.638961	0.485083	4.06573	5.00291	4.11026	0.588185	0.778949	0.290698	1.05783	1.16945	0.811572	1.08192	0.655845	0.158262	0.54292	1.71519	1.48075	1.02696	0.354685	-0.0376588	0.917851	0.18952	0.614004	2.03466	8.77738	1.7965	0.634953	0.564298	0.940995	0.902236	0.598641	0.814355	0.422802	0.00624133	-0.243372	0.00250033	-0.116556	-0.00127617	0.0256333	0.125952	-0.00761333	-0.0124667	0.0331523	0.00111047	-0.0451663	-0.0728472
540	0.557038	0.0166252	3.99734	1.2492	0.37695	4.63746	3.14301	4.75169	0.958937	0.776795	0.326054	1.08356	1.40903	0.721492	1.11761	-0.117144	0.162374	0.486044	1.7237	0.139173	0.989203	0.469598	0.295662	-0.0239202	0.0110268	0.315704	1.48764	8.64521	2.24604	0.708463	0.602601	0.844243	0.993052	1.19808	1.25938	0.671535	-0.00311717	-0.660325	0.0116782	-0.112627	-0.00704583	0.037279	0.114158	0.003835	-0.0105733	-0.0309432	-0.0006452	-0.019776	-0.0938718
570	0.542902	0.0332518	4.15762	0.916969	0.400867	4.04583	1.26418	4.19808	0.940581	0.88829	0.345057	0.905266	1.3841	0.385557	1.40076	-0.109433	0.181142	0.575889	2.12355	1.25737	1.06467	0.613696	0.002735	0.55414	0.150465	0.464915	0.900569	6.57769	1.18849	0.867747	0.704853	0.18253	0.882493	1.12092	1.42705	0.37815	-0.028716	-1.15988	0.0079405	-0.0300563	-0.00280533	0.033027	0.106362	0.00637667	-0.00168417	-0.0388503	0.00526988	-0.0331212	-0.11137
600	0.566929	0.048097	4.17369	1.0728	0.522183	1.89331	1.21116	2.06099	0.858753	0.684895	0.306117	0.842967	1.85585	0.280412	1.73326	0.802975	0.205944	0.76556	2.0498	1.03879	1.05989	0.607238	0.243827	0.480498	0.0798328	0.881042	0.637521	5.82946	2.4089	0.895774	0.802167	0.020773	0.743632	0.68989	0.608045	1.1043	-0.0207912	-1.59959	-0.0119377	-0.0187435	-0.00061	0.021516	0.075563	-0.00706	0.004428	-0.04881	0.00753315	-0.0362745	-0.142428
630	0.567731	0.0541445	4.28551	1.07926	0.478533	0.294821	3.0865	0.35239	1.14066	0.691717	0.338176	0.745492	2.56864	0.290544	2.36809	1.57993	0.193345	0.73578	1.84436	0.087446	0.914156	0.515839	0.120799	0.831075	0.115997	0.957485	0.19098	3.93504	1.9698	0.932704	0.624316	0.260235	0.936057	0.726311	1.62689	0.557845	-0.0135587	-1.51927	-0.00547933	-0.00168583	-0.0077095	-0.00833183	0.00750067	-0.0360917	-0.00230817	-0.144271	-0.00382852	-0.036113	-0.180746
660	0.516751	0.0492438	4.0907	1.10821	0.454833	1.27409	4.9236	1.19748	1.07971	0.83784	0.329855	0.525852	2.39776	0.275023	2.92182	1.71595	0.201986	0.704079	1.86968	1.93069	1.08609	0.61773	0.259529	0.00885133	0.148788	0.872233	-0.37807	2.28015	1.7053	0.753791	0.445884	0.549385	0.906563	0.678232	0.5117	0.92024	-0.0100288	-0.969173	-0.004	-0.0241723	-0.0029085	-0.0347145	0.0415455	-0.045785	-0.00110133	-0.221026	-0.00885907	-0.0183615	-0.138774
690	0.698276	0.0507567	4.0666	1.13822	0.542267	3.40997	5.2833	3.38256	1.01136	0.558171	0.263382	0.354561	1.77931	0.325847	3.35984	1.29575	0.236444	0.670276	1.82321	0.787336	1.12139	0.739816	0.19289	0.63573	-0.0203168	0.845188	-0.213783	-0.143415	2.17708	0.586901	0.765858	1.00359	0.799483	0.573166	1.41827	0.463656	-0.00626067	-0.489577	-0.0212795	-0.0393928	-0.000748333	-0.020421	0.0868485	0.00436667	0.00342383	-0.331074	-0.00653388	-0.014222	-0.140392
720	0.750056	0.0480258	4.56119	1.06137	0.532917	4.77524	4.17152	4.86386	0.903846	0.560825	0.258502	0.248932	1.6027	0.339386	3.52317	0.429935	0.226186	0.680553	1.67942	-0.11955	1.22734	0.620829	0.248081	0.478649	0.340348	0.91098	0.375547	-4.00449	1.94075	0.671588	0.720881	1.48427	0.799875	0.51155	1.26969	0.71797	-0.0363753	-0.279757	-0.0225552	-0.021095	-0.021628	0.0168917	0.106922	0.053665	-0.00339267	-0.380826	-0.0126571	-0.0341565	-0.151968
750	0.61914	0.0540785	4.94109	1.06663	0.510783	4.95765	1.86882	5.11528	1.00046	0.76284	0.286749	0.228626	1.49906	0.263366	3.05644	-0.325141	0.175456	0.677139	1.5555	1.9255	1.15865	0.493781	0.208037	0.55349	0.0097245	0.976749	0.565917	-5.14916	1.80925	0.925967	0.296114	1.50001	0.549607	0.791904	0.227126	0.685408	-0.0472103	-0.209272	-0.0254428	-0.0280165	-0.014604	0.0398057	0.148356	0.0922933	-0.006012	-0.27355	-0.0112033	-0.00830067	-0.124226
780	0.803447	0.0570408	4.44937	0.565768	0.48795	3.69592	-0.44213	3.90827	1.11613	0.437459	0.252492	0.140441	1.46055	0.0583625	2.34814	0.0183837	0.206343	0.640468	1.40159	0.767234	0.973467	0.533485	0.256803	0.550561	0.238063	0.898453	0.558654	-4.74878	2.07539	0.957774	0.391766	1.52346	0.71329	0.83943	2.09626	0.972287	-0.0490993	-0.389209	-0.0272478	-0.0264357	0.00428933	0.040244	0.143837	0.101057	-0.004983	-0.194428	-0.0087236	-0.000703833	-0.0926997
810	0.881522	0.0562497	4.0172	1.43089	0.469067	1.2293	-0.553315	1.43681	0.644533	0.189241	0.209931	-0.112852	1.11581	-0.00523333	1.82236	0.96018	0.218712	0.589327	1.30651	-0.257983	0.897728	0.620702	0.248759	0.437185	0.0657283	0.726867	0.8627	-2.83937	2.00949	0.475995	0.599497	1.44352	0.756144	0.413448	0.348648	0.766029	-0.0584612	-0.28485	-0.0227713	0.00174733	-0.00721783	0.00628017	0.0927185	0.07552	-0.00168367	-0.163176	-0.0141499	-0.0133957	-0.0850255
840	0.812599	0.0537248	4.1657	0.92628	0.9321	-0.168874	1.69635	-0.101928	0.694399	0.395984	0.176597	-0.0971045	0.784307	0.143765	1.59362	1.58998	0.16434	0.45043	1.09674	1.59459	0.701284	0.614311	0.255764	0.637432	0.003869	0.81142	1.00846	-1.30247	1.4087	0.402273	0.519016	0.85864	0.481468	0.556491	0.867133	1.12207	-0.0634162	-0.0280418	-0.0173468	-0.00298133	-0.0254798	-0.0390273	0.00779633	0.00748833	-0.00173117	-0.096924	-0.0145619	0.000867167	-0.0995767
870	0.888384	0.0587	4.47678	0.894922	0.553667	0.794253	3.79465	0.696508	0.974132	0.299543	0.171676	0.155672	1.32576	0.181185	0.753583	1.83143	0.164701	0.443547	0.98635	0.97586	0.643609	0.68332	0.19817	0.418778	0.362225	0.679558	1.30961	-0.369438	1.80947	0.565038	0.548052	0.351414	0.570331	0.332791	1.91299	0.752502	-0.0465027	-0.0274	-0.00241217	-0.0266908	-0.0185612	-0.0428937	-0.0381342	-0.04402	-0.0011715	-0.049442	-0.0173967	-0.010301	-0.109078
900	0.95943	0.0596747	4.38821	0.706523	0.563783	2.64578	4.22132	2.56264	0.854263	0.339691	0.173885	0.111217	1.34898	0.186263	1.01479	1.36656	0.211091	0.337513	0.789008	-0.497551	0.556441	0.645688	0.124689	0.891246	-0.0228712	0.701181	1.739	1.44242	2.15252	0.491544	0.425934	-0.55287	0.518759	0.482662	-0.0422537	0.856858	-0.0334212	-0.0476087	-0.0100275	0.00869683	0.00124517	-0.037558	0.050219	-0.0231233	0.00017	-0.0186038	-0.0162682	-0.0169983	-0.11374
930	1.06273	0.0588837	4.44863	0.804432	0.262233	4.15838	3.84918	4.2205	0.603694	0.39322	0.0788789	0.0106018	0.842165	0.442923	0.875849	0.0768952	0.176947	0.197117	1.00668	1.06121	0.500927	0.496659	0.270715	0.00430317	0.360507	0.538206	1.54171	0.829785	1.23115	0.633244	0.335081	-0.714159	0.455718	1.36271	1.573	0.620388	-0.0378183	-0.0785997	-0.00711767	0.0458248	0.00277667	-0.00845183	0.094249	0.03736	-0.00615883	-0.0214403	-0.0194411	-0.00402317	-0.0995352
960	1.09936	0.0586138	4.90644	0.428563	0.477217	4.8133	2.66461	4.89477	0.442678	0.216763	0.0528863	0.15085	1.34213	0.555011	0.0751708	-0.514295	0.131173	0.183983	0.682973	2.29826	0.508017	0.650947	0.162675	1.02391	0.239875	0.34061	1.3789	1.42882	1.03066	0.574018	0.244799	-0.312725	0.55285	0.877612	1.04444	0.840739	-0.0237355	-0.138319	-0.008501	0.00141117	0.000639333	-0.0006405	0.127679	0.0237933	-0.0066615	-0.0208058	-0.020793	-0.011987	-0.0994828
990	1.05624	0.0521985	4.31691	0.90002	0.2675	4.44132	0.187165	4.51587	0.629823	0.349785	0.160182	0.179704	0.902547	0.212853	0.730382	0.0894023	0.17178	0.251198	0.709818	0.182725	0.375526	0.815451	0.371457	0.230241	-0.0463273	-0.220581	1.76646	2.2608	1.27675	0.582165	0.138407	-0.0937373	0.506096	0.633698	-0.446751	1.04201	-0.0217433	-0.119335	-0.0394257	-0.0318678	-0.00124283	-0.0159957	0.0630655	-0.0318333	0.000812667	-0.0238202	-0.0152445	-0.015183	-0.127303
1020	1.20632	0.0608555	3.16659	0.486481	0.90385	2.85414	-1.41798	2.9358	0.291325	0.504626	0.161334	0.21111	0.0234218	0.359334	0.712595	0.840191	0.0726667	0.165838	1.00388	-0.844157	0.0542652	0.650871	0.169317	0.460932	0.48182	-0.331417	1.36519	1.43163	1.57687	0.591204	0.303253	0.262698	0.439747	0.957487	1.9302	0.838854	-0.0231572	-0.0411112	-0.0273912	-0.007892	0.00153817	-0.0378463	0.0265	-0.0568333	0.00573683	-0.0167203	-0.00725263	-0.01634	-0.136261
1050	1.18309	0.0711948	3.47276	0.409908	0.78705	0.86421	-0.757367	0.90463	0.129942	0.371319	0.070383	0.387223	0.494507	0.376377	0.633904	1.46942	0.0760427	0.164998	0.591497	1.08077	0.262539	0.50163	0.501652	0.293506	0.0429538	0.173681	1.18526	1.50424	1.30266	0.439415	0.393399	0.79724	0.142464	1.08343	0.915255	1.75361	-0.0192715	-0.0240552	-0.026279	-0.00187717	-0.006131	-0.0802187	-0.0161672	-0.0831167	-0.0045015	0.000387167	-4.25e-05	-0.00417667	-0.119943
1080	1.03715	0.0528452	3.34095	2.26023	0.0712333	-0.552367	1.01696	-0.57916	0.276773	0.344363	0.131919	0.467834	0.900136	0.238144	1.02407	1.59272	0.208548	0.183358	0.456532	1.92964	0.421093	0.542354	0.107374	0.277715	0.104692	-0.203843	1.30733	2.73991	0.76003	0.444813	0.523047	0.850956	0.378417	1.13026	-0.443966	0.800968	-0.0253657	-0.0224215	-0.03946	-0.000664333	-0.0120713	-0.109135	-0.0837408	-0.0723817	-0.00477	-0.00967583	-0.0118496	-0.00122117	-0.0955642
1110	1.04891	0.0479477	2.03156	0.247887	0.842417	-0.244755	2.8176	-0.325913	0.120838	0.393047	0.108473	0.373818	0.951295	0.435285	1.18069	1.14976	0.0838178	0.116198	0.601621	-0.25398	-0.224412	0.492138	0.398591	0.454342	0.610487	-0.131822	0.715596	1.82369	1.88811	0.39107	0.36994	0.822802	0.598449	0.647045	1.70854	1.57636	-0.0200963	-0.016869	-0.0460958	-0.007346	0.002241	-0.135816	-0.0159158	-0.076105	0.00527483	-0.0116713	-0.0133797	-0.00859883	-0.0856388
1140	1.07836	0.0624992	0.95917	0.552913	0.167767	1.72455	3.81284	1.67246	-0.101347	0.353497	0.0514848	0.327582	1.12422	0.338789	1.17679	0.201583	0.0440422	0.323478	0.884006	-1.10162	-0.0507285	0.548944	0.0417348	-0.00651433	-0.0282475	-0.0004685	0.382864	1.16135	1.33725	0.274109	0.126839	1.05989	-0.0125973	0.972749	0.490002	0.268282	-0.00994683	-0.0128008	-0.0717535	-0.0197672	-0.006776	-0.125981	-0.0129892	-0.06889	-0.000242	-0.00557	-0.002804	-0.0129575	-0.0787085
1170	1.02987	0.050932	0.112168	0.902009	0.52585	4.00157	4.1033	3.99434	-0.22388	0.493856	0.153017	0.420387	0.942023	0.205838	1.23019	-0.662952	0.100915	0.227836	0.964916	0.982193	0.392536	0.500714	0.184506	0.927707	0.152059	-0.15095	0.314319	1.14762	0.220565	0.197458	0.401824	0.550487	0.0385375	1.19108	-0.493659	1.6126	-0.00883933	-0.00990133	-0.0720967	-0.00843283	-0.0184995	-0.0711835	0.0251792	-0.0325267	-0.006133	-0.001597	0.00294692	-0.00942167	-0.0599102
1200	0.866818	0.0425578	-0.815255	0.212082	0.5279	4.43528	4.10495	4.45701	0.0627797	0.596082	0.145588	0.440389	0.795803	0.446908	1.69607	-0.572019	0.0485412	0.136093	0.475767	1.52635	0.274864	0.256828	0.201162	-0.180266	0.535866	-0.317775	-0.469221	0.204972	0.827158	0.264269	0.466408	-0.0168762	0.292942	0.798075	1.91172	0.944905	-0.00376	-0.0152755	-0.0367813	0.010759	-0.015871	-0.0735187	0.0100655	-0.0438967	-0.00210367	-0.00105483	-0.00260253	0.0122338	-0.04638
1230	0.78324	0.0736582	-1.4077	1.36025	-0.00673333	4.50141	2.80786	4.55318	-0.149336	0.386888	0.0662748	0.343591	1.02043	0.630201	2.25271	0.239925	0.0841797	0.204577	0.699071	-0.406511	-0.231851	0.284365	-0.052725	1.41525	-0.000418833	-0.216838	-0.508244	0.532823	1.08754	0.211168	0.311283	-0.388495	0.027612	0.930387	0.401977	0.848957	-0.00294	-0.0242085	-0.026103	-0.00841383	-0.0117952	-0.097342	-0.0244762	-0.06759	-0.00483067	0.00507283	-0.00336875	0.0109945	-0.0513225
1260	0.825672	0.0782933	-0.982582	0.0198402	0.91045	4.39826	-0.109951	4.51515	-0.268295	0.457582	0.10136	0.292184	0.679269	0.562871	2.15491	0.886949	0.101075	0.190792	1.42591	-1.56737	0.205634	0.485419	0.540815	-0.102701	0.339702	0.0568993	-0.311339	-1.21617	1.67819	0.0177788	0.0538017	-0.835023	0.103485	1.17613	-0.760396	1.19176	-0.00575933	-0.0157567	-0.0162323	-0.0124715	-0.00563833	-0.0834542	-0.00751767	-0.05132	-0.00867533	-0.00118967	-0.00496087	-0.00772467	-0.051514
1290	0.873524	0.0608482	-1.39509	1.10831	0.00168333	2.21901	-1.00066	2.31807	-0.0859203	0.599551	0.178212	0.210169	0.00730633	0.273162	1.64615	1.27686	0.123535	0.261914	0.870052	-0.111617	0.436605	0.303329	-0.0573278	0.346526	0.533411	0.104534	-1.05356	-2.08039	1.84367	0.066337	0.216351	-0.601286	0.238553	1.36965	1.90698	0.069337	-0.000718833	-0.0102018	-0.0191387	-0.000372333	-0.0114408	-0.0746188	-0.0666463	-0.034875	-0.00701867	-0.00501433	-0.00488528	-0.0087815	-0.043777
1320	0.814677	0.0565007	-1.41509	0.643189	0.4237	0.346011	-0.221358	0.480657	-0.201175	0.423312	0.123674	0.105033	0.492217	0.480689	2.44103	1.3063	0.136843	0.22371	0.776461	1.53716	-0.269124	0.356638	0.457945	0.667092	-0.111686	0.133348	-0.778229	-2.2603	0.526358	0.140443	0.286325	0.15084	0.213373	1.17281	0.592437	1.30923	0.0144983	-0.0236993	-0.0374682	-0.0027325	-0.0113993	-0.0851373	-0.0881408	-0.0426567	-0.00226717	0.00115883	0.0048949	-0.00223	-0.037133
1350	0.675478	0.0613133	-0.527495	-0.049445	0.358417	-1.81784	1.63149	-1.79636	-0.0634382	0.353611	0.0868644	0.0724792	1.17132	0.763237	1.96606	0.821317	0.0201852	0.173643	0.879273	1.03032	0.192838	0.522957	-0.0382492	-0.466835	0.297271	0.116682	-0.389113	-4.0861	0.034885	0.154736	-0.0360548	0.505524	0.331322	1.41534	-1.242	0.0865772	0.111861	0.00583	-0.0261268	0.00315167	-0.0049005	-0.0708167	-0.135631	-0.0479483	-0.0062615	0.000759167	-0.00576978	0.00365917	-0.0258427
1380	0.681462	0.0641257	-0.373536	1.67303	-0.149133	-0.920195	3.71398	-1.05684	-0.00989367	0.476804	0.139951	0.034994	0.464387	0.366733	1.37495	-0.0420063	0.0307173	0.256852	0.967638	-1.2944	0.339629	0.263237	-0.127313	1.88551	0.705158	0.214829	-0.499977	-3.55277	1.41585	0.0518828	0.197105	0.881626	0.463471	1.53863	1.27924	1.05168	0.0709048	0.020359	-0.0306363	-0.0041475	0.00274683	-0.0439132	-0.228452	-0.0189867	-0.0170187	-0.00329133	-0.00560875	0.00581067	-0.02908
1410	0.845478	0.0578528	0.190044	-0.487141	0.845233	1.77268	4.70414	1.71318	-0.0469733	0.774657	0.169808	-0.164833	0.120806	0.400299	1.66141	-0.99212	0.116478	0.237411	0.939785	-1.7159	0.226046	0.215441	0.486507	-0.449907	-0.0815667	0.191271	-0.141799	-1.86245	0.776208	-0.0371457	0.364427	1.03649	0.528984	1.25449	1.93539	0.0269115	-0.071502	0.0216362	-0.039236	-0.00366117	0.00478517	-0.0368043	-0.168897	-0.07186	-0.00614	-0.0117747	0.00350747	-0.0145997	-0.0330107
1440	0.720216	0.05847	1.05419	0.578972	-0.0499667	3.18363	4.8155	3.24758	0.0707485	0.468268	0.120665	-0.111604	0.842878	0.468418	1.23501	-1.02425	0.0938217	0.146276	1.0691	0.0158868	0.383075	0.257195	-0.328064	-0.231449	0.0736253	0.257858	0.173708	-2.29063	-0.00912667	0.0558167	0.350247	0.844126	0.598065	1.29664	-1.26896	0.81252	-0.0524938	0.02222	-0.0309582	-0.00308917	0.003295	-0.0163717	-0.172849	-0.0758167	-0.00249483	-0.0059755	-0.00123352	-0.00804567	-0.0232725
1470	0.541396	0.0595055	0.280867	1.13465	0.267783	4.51362	4.46494	4.67925	0.301792	0.301237	0.110306	0.00910117	1.19755	0.401849	1.18128	-0.115749	0.0938587	0.205474	1.04126	0.97099	0.124742	-0.10012	0.405744	1.6348	0.79134	0.338853	0.308203	-1.82833	1.51757	-0.0399842	0.134345	0.813099	0.658151	1.44304	-0.0253662	0.615315	-0.0249125	0.0123722	-0.0353967	-0.00282533	0.000619833	-0.0129572	-0.160793	-0.00424333	-0.00532767	-0.003985	-0.00237538	0.00994283	-0.0109867
1500	0.685417	0.0653382	1.85492	-0.520065	0.473867	4.86074	4.02949	5.04792	0.193259	0.668395	0.142727	-0.077123	1.11256	0.442344	1.1269	0.749402	0.110085	0.228617	0.831632	1.08579	0.145495	0.144871	0.0516585	-0.735973	0.0323648	0.403106	0.392744	0.34147	0.48464	-0.00446483	0.176334	0.835806	0.530575	1.21937	3.0322	-0.175511	-0.00755783	0.0223548	-0.0237573	-0.00176467	-0.0145105	-0.00254867	-0.08706	0.000476667	-0.002639	0.00405883	0.0001002	-0.000288	-0.00164083
1530	0.563312	0.0618652	3.61573	1.43241	-0.281467	3.88173	1.78295	4.11655	0.175497	0.409996	0.0802499	-0.153108	0.596202	0.373021	0.92338	0.940876	0.0848045	0.26058	0.877631	-0.15879	0.421719	0.287857	-0.333171	0.864059	-0.196436	0.244734	0.56298	1.68383	0.58312	0.081645	0.0277807	0.631901	0.279172	1.27531	0.0219062	1.92429	0.0008265	0.00393183	-0.008022	-0.0121807	-0.00503333	-0.014409	-0.0612197	-0.00746667	-0.0129633	0.00890617	0.000541783	-0.00118817	-0.00454817
1560	0.442276	0.06551	1.88201	0.389024	0.964667	2.30886	-0.070923	2.54506	0.553142	0.375547	0.0884407	-0.0970943	0.564828	0.40572	0.483633	1.03676	0.113177	0.410828	0.668201	-1.75352	0.361097	0.130026	0.659953	0.162078	0.733775	0.438728	0.605418	1.89568	1.87612	-0.0548808	0.0619628	0.100503	0.433759	1.27867	-1.38341	-0.634973	0.002463	-0.00714	-0.011632	-0.00228483	0.00935483	-0.0367868	-0.0429063	-0.0179983	-0.0134867	-0.00419967	-0.00656193	0.00147067	-0.00793883
1590	0.534667	0.0696745	0.844653	-0.468918	0.320583	2.00587	-0.705499	2.20236	0.567378	0.665898	0.167201	0.111526	0.684311	0.463752	0.204778	1.10467	0.161227	0.399185	0.622792	-0.970974	0.229921	0.31226	-0.317895	-0.939533	0.389276	0.388474	0.702019	1.82492	-0.13215	-0.0124977	0.186373	-0.550461	0.432287	1.2435	1.47802	1.0042	0.006179	0.0145078	-0.020632	0.00494583	-0.00371083	-0.0240788	-0.00644933	-0.0121667	-0.00433733	0.0073465	-0.00173035	-0.004732	-0.011939
1620	0.382888	0.0654548	0.742856	1.17963	-0.45795	-0.245956	0.0469948	-0.0581967	0.491109	0.467456	0.115742	0.0591743	0.511875	0.384363	0.480548	0.601735	0.13347	0.32882	0.666938	0.651711	0.401454	0.320709	-0.315352	1.84224	-0.400747	0.136038	0.88891	2.51375	0.0241367	0.00241683	-0.090975	-0.769089	0.272653	1.46451	1.81422	0.312498	0.000161333	-0.000645167	-0.0309238	-0.00440917	-0.00314417	-0.0240263	-0.0883052	-0.00629833	0.00178033	0.0114207	0.00444038	-0.005789	-0.016975
1650	0.406668	0.0706608	0.118809	-0.263942	0.993417	-2.72937	1.77417	-2.62172	0.393176	0.384233	0.0848445	0.10158	0.816014	0.308159	-0.21249	-0.0973903	0.149405	0.469445	0.591311	1.22215	0.331679	0.192961	0.658638	-0.48393	0.196954	0.341873	0.902738	3.23679	0.749092	0.087032	-0.149642	-0.430085	0.468456	1.14726	-1.04714	-0.261642	-0.0015035	-0.0265392	-0.0349307	-0.00569217	0.00293767	-0.0286795	-0.128681	-0.000325	-0.00320233	-0.0197633	-0.000993483	-0.0115687	-0.0198192
1680	0.202616	0.0726003	-0.27728	0.0660137	0.0343667	-0.622852	3.61349	-0.610218	0.480365	0.497887	0.121043	0.217836	1.13979	0.546772	0.052003	-0.913453	0.239684	0.523029	0.662186	1.13908	0.234627	-0.160417	-0.338343	-0.803815	0.73035	0.289579	0.730273	3.43303	1.00785	0.114103	0.0460735	-0.167298	0.454547	0.980389	-0.64585	2.28589	-0.000742333	-0.0172497	-0.0385332	-0.000561333	-0.01163	-0.0185422	-0.047227	0.00456833	-0.0064195	0.00660167	-0.00440173	-0.00236683	-0.0148813
1710	0.128284	0.070887	-0.804957	1.28861	-0.30175	1.23868	4.30957	1.2477	0.621604	0.417812	0.108531	0.216548	0.759987	0.361008	-0.275638	-1.08703	0.216995	0.364092	0.513687	-0.24141	0.462078	0.21132	-0.201081	2.00768	-0.004885	0.343423	0.657423	3.92323	1.32869	0.0114952	0.134265	0.186506	0.267483	1.01742	2.21733	-0.794364	0.0114685	-0.0164297	-0.031812	-0.00313633	0.0015805	-0.00981583	-0.0710148	9.83333e-05	-0.00309767	0.007129	0.00170252	-6.01667e-05	-0.012913
1740	0.35582	0.0728207	-0.618631	-0.546705	1.29188	2.43337	5.01668	2.57458	0.433767	0.344856	0.130448	0.259452	0.39985	0.174142	-0.0129659	-0.503948	0.161069	0.339312	0.341417	-1.68264	0.312305	0.443934	0.523587	-0.679287	-0.427279	0.434033	1.08206	3.99642	0.363498	0.0494453	0.179087	0.564587	0.257582	0.90202	0.56187	1.03691	0.00291033	-0.0274627	-0.0249663	-0.000434833	0.005479	-0.00434283	-0.0110012	-0.00151333	-0.000228333	-0.00962033	0.00279313	-0.0031595	-0.021167
1770	0.265971	0.0728873	-0.0441882	0.388258	0.1261	4.7061	5.25084	4.93607	0.35183	0.452326	0.111776	0.393964	0.61821	0.610586	0.350573	0.0946418	0.231192	0.361999	0.378107	-0.918481	0.180553	0.210699	-0.364422	-0.848794	0.372418	0.305465	1.2021	3.72997	0.385333	0.000606667	0.265604	0.756363	0.389793	0.340636	-1.71208	0.682626	0.00389933	-0.00801267	-0.0307348	0.00955117	-0.00488433	-0.000492833	0.0588542	0.0107533	-0.00415867	0.00143933	-0.00410045	0.00433867	-0.018957
1800	0.139626	0.0818268	0.1833	1.48243	-0.380617	3.19986	2.92195	3.37324	0.423073	0.634303	0.0727889	0.332472	1.05396	0.501865	-0.561387	0.544711	0.240506	0.278696	0.520078	0.521073	0.516807	-0.0726208	-0.0246445	1.87393	0.682081	0.226288	0.953305	4.75287	0.765782	0.117466	0.0664357	0.79703	0.292002	0.733461	-0.0289522	-1.16492	0.0116543	0.00711017	-0.0296553	0.0128242	0.00547333	-0.00420267	0.0817622	0.00497167	-0.0089175	-0.0040135	-0.00506497	-0.0172265	-0.00945667
1830	0.111053	0.0890305	-0.419252	-0.871301	1.07093	2.82722	0.460744	3.08373	0.548515	0.558692	0.144702	0.289732	1.00126	0.277889	0.113132	0.771557	0.125755	0.152981	0.215835	1.15428	0.412452	-0.036873	0.416746	-0.820944	-0.325655	0.214976	0.79266	4.25724	0.980073	0.156826	-0.0373012	0.885304	0.211909	0.923992	2.37316	2.023	0.00560617	-0.0007195	-0.0322768	-0.00714767	-0.00365983	-0.000491	0.0272608	-0.00366	-0.0081345	0.0094405	-0.000507333	-0.000125833	-0.0106372
1860	0.233026	0.0833155	-0.42111	0.0427707	0.0648667	4.34275	0.24432	4.67776	0.569765	0.461885	0.141471	0.400514	0.451171	0.446028	0.555989	1.05551	0.134849	0.0195118	-0.0573122	1.30222	0.185058	-0.260883	-0.464598	-0.760589	-0.433057	0.16044	0.690546	3.26695	-0.117458	0.143408	0.00870467	1.01219	0.24095	0.398404	1.17528	-0.023575	0.0135177	-0.00751783	-0.0242128	-0.008261	0.003415	-0.00263367	-0.018613	0.00317667	-0.00813333	0.007713	0.00450217	0.015337	-0.0140627
1890	0.2076	0.0814795	0.517487	1.69737	-0.483117	1.70282	-0.0704947	1.96792	0.249368	0.517027	0.19798	0.275948	-0.340724	0.324357	0.35122	1.05117	0.161384	-0.129762	0.211162	0.716625	0.391679	-0.0184783	-0.00809083	2.21288	0.546425	0.209283	0.652355	3.43396	-0.0995233	0.118073	-0.197993	0.807166	0.195921	0.283465	-1.55886	-0.29537	0.00392133	-0.0224872	-0.0109895	0.0099345	-0.000543167	-0.0107623	-0.039128	0.000353333	-0.0074215	0.003899	0.00183435	-0.00169833	-0.0113243
1920	0.0681283	0.0823678	0.921351	-0.715402	0.927533	0.0987552	-0.546327	0.31131	0.392031	0.428081	0.172644	0.172303	0.787672	0.286635	0.254164	0.663615	0.107724	-0.166375	0.475896	-0.562931	0.243691	0.210124	0.624704	-0.648518	0.557471	0.168882	0.48157	3.70468	0.24024	0.12939	-0.225677	0.597444	0.182783	0.418697	-0.586855	1.68762	0.00162667	-0.0251822	-0.0059955	0.00118967	-0.0123305	-0.00132817	-0.088744	0.000185	-0.004077	-0.0157727	-0.000301517	0.00378	-0.0144785
1950	0.107706	0.0867815	1.40084	-0.0382852	0.2405	-2.34144	0.900877	-2.34645	0.607079	0.610601	-0.0204533	0.285315	1.7027	0.375886	0.837377	0.299338	0.0834823	-0.219945	0.281921	-1.26315	0.0629333	-0.084757	-0.467021	-1.13059	-0.303833	0.00946283	0.179968	3.06192	0.43328	0.289014	0.0603742	0.386075	0.165542	0.256225	1.88819	-0.731769	0.00759267	-0.00995183	-0.00707133	-0.0046785	0.00258417	-0.000761833	-0.0360063	0.00265167	-0.00210133	-0.0115108	-0.00180632	-0.00456367	-0.0309478
1980	0.1614	0.084248	2.49593	2.14601	-0.5754	-2.26708	2.16178	-2.34385	0.321012	0.445851	0.10687	0.345971	0.987229	0.355551	0.803753	-0.295196	0.0199305	-0.0592332	0.374377	-0.775114	0.341041	0.172548	-0.253088	2.25481	-0.429794	-0.0792882	0.099873	2.38443	0.52958	0.180109	0.0809847	0.00221517	0.179364	0.225592	1.16368	0.629396	0.000753	-0.013402	-0.0131978	0.00201167	0.00423567	0.000458333	-0.0415167	-0.00154167	-0.00167933	0.0123643	-0.00296803	-0.0038355	-0.0256042
2010	0.2016	0.089889	2.27728	-0.267798	0.680683	0.246817	3.0408	0.252683	0.242751	0.29148	0.276748	0.20633	0.638603	0.392563	0.99586	-0.560346	-0.0454252	-0.153273	0.682683	0.0333578	0.571747	-0.0124135	0.757943	0.0369653	0.437472	-0.476071	-0.532806	2.24596	0.760137	0.34331	-0.0124833	-0.49087	0.216987	0.4647	-1.29971	1.48075	-0.0105167	-0.008511	-0.0128558	-0.0006965	-0.00336367	-0.00354667	-0.0720707	0.00112667	0.001096	0.00680967	0.00203895	-0.00607317	-0.00681367
2040	0.364216	0.0921797	3.45429	-1.00667	0.50015	1.14759	4.38056	1.17509	0.201362	0.720136	0.128154	0.09451	0.646245	0.452027	1.42093	-0.805127	-0.0218853	-0.295361	0.00651483	0.705855	0.344922	-0.0516607	-0.254206	-1.55199	0.498747	-0.127882	-0.465971	1.21506	0.864342	0.424608	0.180379	-0.707401	0.105631	0.107645	-0.970253	-1.23476	-0.00763867	0.007463	-0.0215037	-0.00328633	0.00737067	-0.0142212	-0.0202222	0.00435667	-0.00256083	-0.00373067	0.000787717	-0.00529167	-0.021888
2070	0.369723	0.075511	4.15095	1.44957	-0.5395	3.06694	4.1311	3.15784	0.241645	0.339753	-0.0177848	0.0556272	1.05842	0.296404	0.182989	-0.933893	-0.00636333	-0.182978	-0.000948167	1.28234	0.241206	0.132185	-0.551608	1.35423	-0.436748	0.518939	-0.145311	-0.425499	0.11471	0.340174	0.239094	-0.751369	0.102531	-0.0225928	1.18643	0.706403	0.000933333	0.00807767	-0.0198303	-0.00235083	0.00519383	-0.0111157	-0.0227988	-0.00271167	-0.0113365	-0.0150668	-1.56e-05	0.0163788	-0.0191622
2100	0.432125	0.0759682	2.15017	1.11677	0.372433	2.78577	3.44924	2.89463	0.202602	0.297193	0.0659937	-0.051303	0.248487	0.222207	0.508005	-0.246545	-0.0770303	-0.178713	0.429851	1.2348	0.172941	-0.016552	0.561787	1.66159	-0.317895	-0.135516	-0.60943	-0.565522	0.594278	0.471734	-0.239171	-0.579879	0.167709	-0.0157805	1.67991	0.89826	-0.0016615	0.0098515	-0.0125938	-0.0014525	-0.007427	-0.001433	-0.0435885	-0.00441833	-0.00384267	-0.005197	0.00231588	0.009017	-0.00954683
2130	0.568166	0.0810863	2.33042	-1.27641	0.909633	3.61721	2.81664	3.90585	0.0348487	0.862041	0.121939	-0.101581	0.259443	0.273514	1.3974	0.315737	-0.0436672	-0.0339041	0.443433	0.416302	0.350329	-0.267583	0.36875	-1.70013	0.465501	-0.636783	-0.417491	0.622003	0.503113	0.616338	-0.0317818	-0.187938	0.0254142	0.28453	-0.426045	-1.06649	-0.0055495	0.0109197	-0.00809483	-0.0034795	-0.000137833	0.00248333	-0.0432778	-3.5e-05	0.003337	-0.0004005	-0.00775698	-0.011028	-0.0202733
2160	0.509743	0.0622397	2.08023	-0.212373	-0.226433	3.53081	0.780382	3.7465	0.094897	0.627581	0.128294	-0.118869	0.661344	0.278802	0.826284	0.405244	-0.02305	-0.0454093	0.50611	-0.581624	0.279814	0.172169	-0.673133	-1.11428	0.586476	-0.0174552	-0.249279	-0.40509	0.179963	0.477399	0.152821	0.162091	-0.0266128	0.0992493	-2.07328	1.38961	0.000861	0.008373	0.000496333	-0.00295183	0.00749133	-0.00403783	-0.0575845	0.00678167	-0.009818	-0.005331	-0.00572972	-0.00594683	-0.0102392
2190	0.616317	0.0517178	1.68243	1.8893	-0.465667	2.61149	-0.241956	2.75576	0.116594	0.443265	0.147902	-0.428268	0.596499	0.346303	0.644343	0.776056	-0.105587	0.00771488	0.573013	-1.21851	0.0624493	0.195724	-0.200054	2.10489	-0.0888578	0.404788	-0.436898	-2.07382	0.35879	0.447901	-0.0345875	0.449563	0.0472458	0.247295	-0.0376785	-0.529082	0.0121425	-0.0076155	-0.0121037	0.000606167	0.0013605	0.00549283	-0.0452562	0.00368833	-0.0127973	0.00589283	0.00501245	-0.000738167	-0.0115672
2220	0.714381	0.0677158	0.699017	-0.11848	0.592633	2.62536	-0.527401	2.878	-0.183705	0.350318	0.00301257	-0.227011	0.688444	0.314393	0.795057	1.00589	-0.0630625	0.0166781	0.635792	-0.882607	0.629985	0.019657	0.7783	0.454043	-0.538484	-0.163499	-0.425939	-1.59479	0.415533	0.580325	0.163542	0.710241	0.144042	0.32569	2.29521	-1.09796	0.001671	0.00321583	-0.0324078	-0.00337117	0.00109117	0.00589267	-0.029634	-0.00703667	0.0025035	0.0085565	0.000553067	0.00262883	-0.0153893
2250	0.581764	0.0550955	-0.326019	-1.41182	0.2556	0.998171	-0.844297	1.23007	-0.123216	0.379835	0.0838389	0.0133952	0.340821	0.295371	1.39995	0.83557	0.0203433	0.0230852	1.01818	0.0622553	0.297519	0.134473	-0.0495053	-1.85869	0.148107	-0.202349	-0.457244	-1.25233	0.269653	0.468975	-0.0961723	0.900479	0.147301	-0.398888	1.78573	2.66314	0.00164033	0.0299622	-0.0166028	-0.0029115	0.0017455	-0.00150867	-0.0647472	0.00562833	-0.000722833	0.00246117	0.00390373	-0.00473983	-0.0114458
2280	0.5659	0.0461972	-0.552725	0.848764	-0.5774	-0.627842	-0.210918	-0.45665	-0.197302	0.375239	0.108697	-0.169203	0.648406	0.193493	1.52197	0.77217	-0.0341972	0.0850711	1.60473	0.959619	-0.083471	-0.31689	-0.706935	-0.0764803	0.622566	0.201642	-0.28261	-0.880154	0.409907	0.45616	-0.196176	0.915692	0.153875	0.167221	-1.25	-0.0063985	-0.004193	0.0141638	-0.018467	0.00276717	-0.00550317	-0.002999	-0.0955518	0.00674833	-0.0079005	0.0036725	0.00376047	-0.00993617	-0.00942733
2310	0.363045	0.0549627	0.378607	1.43461	0.140717	-1.95892	0.783062	-1.92946	-0.22148	0.390962	0.0219518	-0.0752895	0.48077	0.452859	1.16639	0.400802	-0.0244085	0.0884507	1.12626	0.903293	0.197806	-0.0655882	0.0782897	2.01598	0.259005	0.296593	-0.00639717	0.154425	0.28589	0.404407	0.20691	0.804396	0.134911	0.429275	-2.31629	-1.69518	0.00852817	-0.0113873	-0.0194117	-0.004603	0.00313917	0.00646367	-0.076521	0.00514	0.00320317	0.0028	-0.0098704	0.00430883	-0.00763
2340	0.42791	0.0450562	0.204084	-0.863997	1.15032	-1.93	1.69773	-1.96717	0.288534	0.247724	0.0581565	-0.0802212	0.441158	0.528292	0.381196	0.173096	0.022223	0.120633	0.872974	0.723789	0.390371	0.15796	0.700291	0.076586	-0.434769	0.0114958	-0.0488155	-0.838507	0.0207033	0.192967	0.285834	0.680176	0.049922	0.43532	0.578649	1.86872	0.0156272	0.00537283	-0.0034995	-0.004667	1.66667e-06	0.00131883	-0.0375153	0.017465	-0.000206333	-0.00514917	-0.00194262	0.0068605	-0.0113422
2370	0.633702	0.0458618	-1.36148	-0.856741	0.37475	-0.425691	2.88827	-0.480788	0.00462817	0.536047	0.0891223	-0.088163	0.990309	0.142449	1.09796	-0.146028	0.0241918	0.12549	1.28277	0.840252	0.505828	0.0565878	-0.0318227	-1.85368	-0.408199	-0.154281	-0.0219657	-0.710407	0.212905	0.198138	-0.110936	0.522678	0.091795	0.26296	2.59798	0.298653	-0.0084885	0.00196183	-0.0080105	0.00549217	-0.0110223	0.00117117	-0.0343272	0.003145	-0.00743017	0.00624217	0.00730078	0.006232	-0.0181412
2400	0.364085	0.0557335	-0.141078	1.36465	-0.837917	0.384071	3.56786	0.308748	-0.240889	0.327033	0.0288126	0.017457	0.285371	0.32302	1.58222	-0.685321	0.0181663	0.0744784	1.26169	-0.0804813	0.101528	0.0578055	-0.695408	0.0382577	0.294407	0.117248	0.0225748	0.555728	0.580182	0.212094	-0.0920412	0.184494	0.10247	0.0548233	1.68533	-2.17922	-0.00835117	-0.0160498	-0.005761	-0.0056735	0.00127367	0.000934833	-0.00899367	-0.01205	-0.005381	0.00506633	-0.00396453	0.00130533	-0.0136788
2430	0.276433	0.0331252	0.0679058	1.17024	-0.130217	0.914213	3.39956	0.916212	-0.193749	0.160768	0.0477323	0.0528618	0.183099	-0.101323	0.624799	-0.739042	0.018228	0.123135	1.06719	-1.00461	0.072613	0.0739672	0.0096565	2.07607	0.6223	0.1568	0.250339	0.0464072	0.43167	0.180349	0.112	-0.146173	0.063647	0.552494	-1.00844	1.57077	-0.00993167	-0.0145582	0.00193417	-0.00423383	0.000841	-0.0161253	-0.00947733	0.00575833	0.00124917	-0.0162885	-0.00486222	-0.0056165	-0.008001
2460	0.342092	0.0392128	0.0612817	-0.807626	1.27658	2.25822	3.70906	2.27126	-0.324358	0.416004	0.17914	0.0709442	0.434981	-0.248271	0.716511	-0.568906	0.0513782	0.193913	1.02958	-0.823796	0.742126	0.1982	0.714341	0.314878	0.141491	0.00931567	0.404324	0.345564	-0.468557	0.093275	-0.0193657	-0.477989	0.0387613	0.117797	-2.22468	1.52392	-0.007246	-0.0383205	-0.00443167	0.00312367	0.00207433	-0.00360783	-0.0636108	-0.0567767	5.01667e-05	-0.00815133	-0.00164785	-0.00493417	-0.009619
2490	0.21477	0.0591703	1.3982	-0.837409	0.6117	2.68928	3.36099	2.72886	-0.231763	0.129187	0.0325511	0.09145	0.340435	0.428857	0.525798	-0.461785	0.0544317	0.162529	0.893129	-0.614156	0.280137	0.122953	0.0887553	-1.95725	-0.611873	0.0729782	0.349429	0.86284	-0.272832	-0.115611	-0.113939	-0.615456	-0.0163727	-0.385856	-0.421528	-1.84294	0.0102483	-0.0295297	-0.00304783	-0.00231883	0.00577983	0.00897917	-0.0560945	-0.069865	-0.00378183	-0.000207667	0.00280478	0.00236333	-0.00734783
2520	0.131364	0.0643878	1.81885	1.02743	-0.967	2.43267	1.91006	2.55977	-0.343529	0.205407	-0.0129266	0.166895	0.0446473	0.159941	0.0156049	-0.331018	0.0391628	0.147089	0.461778	-0.300828	0.0703168	0.141146	-0.724752	-0.496252	-0.357819	0.107725	0.3382	0.442716	0.618735	0.0710308	0.0108268	-0.823381	-0.0320775	0.0990497	1.95202	0.0790875	0.0114827	-0.0076955	-0.0103498	0.00228933	0.000649667	0.0056255	-0.0316925	-0.00163833	-0.0069975	0.004484	0.00793753	0.0145522	-0.00615267
2550	0.138527	0.0789808	2.42351	1.08098	-0.432067	3.02322	0.924466	3.14841	-0.245934	0.0588808	0.00183698	0.2117	-0.05934	0.0885948	0.295463	-0.101844	0.049678	0.175792	0.111951	0.221978	0.0320278	0.200369	-0.149799	1.65963	0.38653	0.105597	0.403114	0.425005	0.306332	0.0756083	0.126345	-0.803316	0.0696995	0.0042855	2.23354	1.57634	0.001249	-0.00583583	-0.00312633	-0.002019	-0.00522233	-0.00686917	-0.001301	0.001435	-0.00375033	0.00562417	-0.00126185	0.00668367	-0.0112067
2580	-0.047273	0.0756263	3.21297	-0.861087	1.041	3.15518	-0.363071	3.37935	-0.0147282	0.170949	-0.0219519	0.182839	0.0494205	0.347497	0.182116	-0.00719783	0.0601148	0.182783	0.283752	0.682406	0.160008	-0.0793422	0.560745	1.28462	0.680406	0.0390843	0.424209	0.793992	0.0668733	-0.256402	-0.185772	-0.335383	0.242338	-0.55067	0.460076	-1.10815	0.00128533	-0.0101903	-0.0027835	-0.00221233	-0.0085435	-0.00721967	0.00196217	-0.001485	-0.00234983	0.00705533	-0.00630937	0.00173383	-0.0112628
2610	-0.146099	0.0836918	3.38127	-1.31737	0.928383	2.2281	-1.82391	2.45929	0.0843967	-0.0591245	0.0587059	0.242373	0.616047	0.237149	0.0363044	0.176392	0.051376	0.198637	0.188817	0.832361	0.657067	-0.21135	0.304671	-1.04028	0.102689	-0.090236	0.366093	0.971671	0.0725417	-0.164855	-0.0699668	-0.196344	0.135516	0.474025	-1.82896	-0.716965	-0.0054655	-0.0164915	-0.0127363	-0.000317833	-0.00205133	-0.002239	0.0279278	0.00287667	-0.0071	0.00768217	0.00460842	-0.003705	-0.00183667
2640	-0.0180088	0.103335	3.89812	0.508897	-0.611817	0.821582	-0.969137	0.987118	0.0670837	-0.0600175	0.123529	0.226331	0.30061	0.505807	-0.031902	0.608755	0.063773	0.176877	-0.422648	0.829722	0.221442	0.199352	-0.386422	-1.65492	-0.479043	-0.413795	0.38109	0.768292	0.43096	-0.0355665	-0.0570395	0.00679333	-0.028254	0.9056	-2.05286	1.90432	-0.00526717	-0.0137982	-0.00824667	-0.00232783	0.000317167	0.00592367	0.0175627	0.005575	-0.00335133	-0.0039825	0.00518525	-0.0219872	-0.00444
2670	0.0857155	0.116064	2.53333	1.51937	-0.883683	-0.053389	-0.508582	0.0576783	0.224156	0.349366	0.0374412	0.258848	0.0277623	0.452198	-1.0147	0.726808	0.0537403	0.109764	-0.315062	0.773616	0.250199	0.0325702	-0.486634	0.403454	-0.278536	-0.178541	0.447305	0.829093	0.503267	-0.214476	0.0325663	0.365497	-0.102944	0.144606	0.307714	0.499613	0.00341217	-0.0216863	-0.0044295	-0.00337917	0.0052315	-0.001124	-0.058749	-0.005295	0.00417967	-0.0137542	-0.00289583	-0.00229567	-0.000104333
2700	-0.0474788	0.137707	0.867688	-0.105903	0.4378	-1.43875	-0.818484	-1.33768	0.431478	0.214481	-0.0774686	0.205087	0.264051	0.379033	-0.38691	0.450888	0.0670703	0.0940259	-0.113598	0.303384	0.129568	-0.0534833	0.089083	1.92758	0.099612	0.329449	0.488647	1.22261	0.748652	-0.0899273	0.240468	0.605371	-0.033544	-0.20905	1.76598	-1.87491	0.00407617	-0.015043	-0.00104033	-0.00871633	0.00521667	0.000841167	-0.016784	-0.001745	-0.0055905	-0.0045335	-0.00119493	-9.33333e-05	-0.00438217
2730	-0.11204	0.127575	1.8191	-1.51681	1.23777	-1.67663	0.244685	-1.57499	0.60811	0.125365	0.0259984	0.180578	-0.0392308	0.208658	0.181968	0.389542	0.0857393	0.112684	-0.274962	-0.35729	-0.244661	0.0293312	0.63485	0.780707	0.498122	-0.114992	0.219528	1.05615	0.524093	-0.106924	-0.000776667	0.384607	0.097594	-0.0958082	2.20833	0.298365	-0.002578	-0.0044415	-0.00697317	0.000180167	-0.00127233	-0.00205	0.0163182	0.00250333	-0.00484283	0.00520617	-0.00296225	-0.00760583	-0.0103975
2760	-0.020334	0.121805	1.06301	-0.26752	0.4753	-1.74392	1.61963	-1.82332	0.203174	0.406867	0.0418845	0.218967	-0.0322223	0.246843	-0.67369	0.64558	0.0521815	0.168044	-0.203863	-0.973058	0.171487	-0.170883	0.332321	-1.75352	0.561719	-0.194795	0.705693	0.959326	-0.328773	-0.518192	-0.0583307	0.404907	0.208366	0.36543	0.788714	1.70987	-0.00416067	-0.00789517	-0.00434367	0.0106987	-0.00601433	-0.00585117	-0.0234823	0.00799333	0.00162567	0.002955	-0.00327598	0.00846233	-0.00417233
2790	0.0592527	0.138657	0.529197	1.63884	-0.801367	-1.18504	2.62476	-1.32539	0.382961	0.033053	-0.0652958	0.180737	-0.188552	0.569998	-0.593877	0.422556	0.065476	0.142567	-0.11706	-0.727678	0.279912	-0.013542	-0.539363	-1.35329	-0.238859	-0.0796127	1.01747	1.32657	0.14622	-0.218892	-0.0469293	1.03476	0.141464	0.147799	-1.75772	-1.13091	-0.002679	-0.00726	0.002582	0.007663	-0.0061005	0.00363433	-0.0202885	0.0105117	-8.6e-05	0.00881967	0.00026065	0.0161537	-0.0094515
2820	-0.000962833	0.116637	-0.171534	1.29813	-0.59255	-0.320954	2.70191	-0.405885	0.639201	-0.0909303	0.0938385	0.220242	0.0101785	0.310724	-0.518947	0.307744	0.0615252	0.0378767	-0.073245	-0.667029	0.314615	0.0121627	-0.533724	0.988093	-0.688379	-0.0107245	0.541536	1.42008	0.386627	0.084907	-0.202331	0.612565	-0.0182073	-0.119844	-1.79474	-0.714988	1.21667e-05	-0.0201127	0.00701483	-0.00741867	-0.00343433	0.00329233	-0.002111	0.01361	0.00508217	0.00470633	-0.00398333	-0.00802783	-0.00330483
2850	0.0927273	0.083664	-1.60315	-0.754491	0.527417	0.452861	3.55483	0.397498	0.103462	0.169656	0.0098251	0.183346	-0.0243878	0.260361	-0.673039	0.532343	0.0418243	0.0869548	0.0894417	-0.50227	0.186804	0.0180823	0.19052	1.78516	-0.192104	0.278913	0.537276	1.10978	-0.134937	-0.429261	0.0651225	0.103664	-0.115101	0.314648	0.08655	2.21799	-0.002581	-0.014836	0.000104167	-0.010418	0.0042525	0.007411	-0.00143483	0.0116283	-0.000666833	0.00577917	0.0033416	-0.0218693	-0.00292117
2880	0.110018	0.0779075	-0.741959	-1.48921	1.12668	2.15011	3.31021	2.15257	0.240639	0.296473	-0.0675051	0.131973	-0.600777	0.265969	-0.833467	0.278056	0.0544782	0.239509	0.0637782	0.239289	-0.0318433	-0.349141	0.564841	0.941969	0.314627	0.181833	0.319357	0.670354	0.534063	-0.231446	0.0859037	0.512579	-0.000913167	0.078302	1.57538	0.994755	-0.00354883	-0.0166425	0.000132333	-0.000108667	0.00754567	-0.00204817	-0.0199065	-0.00102667	-0.0047175	-0.000668833	0.00298235	-0.011387	-0.006077
2910	0.0332408	0.0667742	-0.40066	0.270578	0.292667	2.31623	3.42582	2.33404	0.297517	-0.0162192	-0.000162867	0.0996873	0.263387	0.132124	-0.648683	0.148159	0.0497363	0.129885	0.20288	0.490105	0.35694	0.0268552	0.303272	-1.36899	0.548221	0.10976	0.397795	2.1214	0.757065	-0.0981292	-0.0581902	0.670117	0.159212	-0.393309	1.72864	-2.33592	-0.00340083	-0.0188925	-0.000790333	-0.00254483	0.0125775	-0.00240817	0.0084185	-0.00162167	-0.004708	-0.00486917	3.58e-05	0.004179	-0.00189583
2940	0.16917	0.0542507	-1.16413	1.60426	-0.837033	2.80346	2.94227	2.8607	0.389243	-0.185049	-0.0672494	0.141222	-0.111449	0.184619	-0.178888	0.115937	0.0678437	-0.00594048	0.442145	0.501695	0.437063	0.378388	-0.412935	-1.84605	0.359325	0.276172	0.291333	1.75053	0.452988	-0.334733	0.195765	0.446643	0.0468642	-0.237901	1.25275	-0.944461	0.00275167	0.000534	-0.0114255	0.0018595	0.0104297	-0.00129767	0.0294747	-0.00398167	-0.00272567	-0.00729517	0.00541412	0.0117548	-0.0067155
2970	0.0633888	0.0712655	-0.56366	0.960609	-0.508483	2.0275	0.779473	2.09876	0.459584	0.383339	0.0588562	0.119399	-0.27625	0.388736	0.237424	-0.213775	0.064258	0.114036	0.712837	0.853364	0.0331982	0.0611015	-0.61048	0.154125	-0.278564	0.176037	0.120205	0.7139	0.0755833	-0.0478748	0.0206778	0.198109	0.0850158	0.326669	-0.946554	2.44585	0.00625717	0.00254883	-0.00506	0.0001905	-0.00868833	-0.00532033	0.0266233	-0.00601667	-0.00714583	-0.0007695	-0.00885862	0.00339583	-0.00488383
3000	0.240116	0.0594733	-0.170213	-0.481233	0.537767	1.7182	0.952567	1.78512	0.329824	-0.137445	0.0388286	0.0432082	0.377096	0.167721	0.0357785	-0.269766	0.0416242	0.14525	1.01488	0.816231	0.107089	-0.0179088	-0.0955452	1.44493	-0.472631	0.184546	0.777586	2.66538	0.330432	-0.117333	-0.183624	0.0516962	-0.0359977	0.322962	-1.81426	1.17909	-0.00179567	-0.0125767	-0.00358133	-0.00413167	-0.00967533	-0.0073335	-0.0232327	0.00401	-0.00112467	0.0185753	-0.000755867	-0.0046135	0.00576267
3030	0.367783	0.037103	-0.07845	-1.56524	0.979167	2.64253	-0.355457	2.79089	0.622991	-0.293444	0.000987133	0.047296	0.0356765	0.204258	-0.127992	-0.306179	0.0296293	0.116862	1.43521	0.489758	0.491773	-0.126103	0.451198	1.66918	-0.232276	0.223547	0.674171	1.56087	0.62307	-0.198857	-0.0871553	-0.00741	-0.298372	-0.694932	-0.888046	-2.51027	-0.00665233	-0.018147	-0.005515	0.001453	0.00227467	-0.0015085	-0.0910567	0.011365	0.00622967	0.00515267	0.00894913	0.000551	-0.00205683
3060	0.294805	0.0218063	0.544033	-0.587653	0.0975833	1.42914	-2.0605	1.55748	0.310462	0.25775	0.010257	0.0203915	-0.444693	0.28135	0.293066	-0.40253	0.0622285	0.0578929	1.4912	0.395129	0.084686	-0.00739433	0.585626	0.173172	0.0130312	0.141433	0.193846	0.648732	-0.0756417	-0.206052	0.157656	-0.143713	0.0297347	0.116408	0.0765943	-0.867662	0.00178983	-0.000843667	-0.00592067	-0.00448467	-0.00354433	0.000998	-0.0372185	-0.00187333	-0.00270417	-0.018968	-0.000266117	0.0052415	-0.0104262
3090	0.368766	0.0546093	1.01715	1.18989	-0.816583	0.524247	-1.63596	0.640462	0.202935	0.034447	-0.153012	-0.077601	-0.30277	0.055263	0.437566	-0.591547	0.0236715	0.00355885	1.47913	0.103779	0.0378057	0.0516948	0.0679238	-1.93958	0.404994	0.240533	0.686673	1.51867	0.821737	-0.141933	-0.0254493	-0.419784	0.0868798	0.293566	1.29499	2.89953	0.0012945	0.00559267	-4.98333e-05	-0.00390183	-0.0100808	0.00109233	0.00557417	-0.00915333	-0.001725	-0.00372633	-0.000608383	-0.00486433	0.0006965
3120	0.382549	0.0436685	1.67694	1.49574	-0.624767	-0.662735	-2.08785	-0.510123	0.362739	-0.0599133	-0.0415297	-0.195962	-0.0580303	0.169715	0.529194	-0.416903	0.0492782	0.117519	1.52818	-0.158996	0.297392	0.022176	-0.603772	-1.52647	0.542368	0.0296075	0.691394	1.20875	0.56356	-0.0477903	-0.0902795	-0.394796	-0.0627237	-0.987034	1.57208	0.714986	-0.000199	-0.00259817	0.0098255	0.000849	-0.00329867	0.000102833	-0.012953	-0.0291917	0.00163233	-0.00505667	6.29333e-05	-0.00981683	0.000269667
3150	0.298875	0.0436728	1.99044	0.226722	0.2188	-1.04192	-1.28028	-0.98671	0.119414	0.196386	0.105272	-0.0362042	-0.220048	0.150981	0.411397	-0.536898	0.0626897	0.0955204	1.13172	-0.648466	-0.0461882	-0.239384	-0.525035	0.30202	0.270443	0.0768827	0.594357	1.31101	0.0196067	-0.169697	0.0876452	-0.344051	0.0839743	0.255371	1.19588	-2.5485	0.000441167	-0.00164383	0.0074755	0.0005125	0.002692	0.0033595	-0.0174418	-0.0528117	-0.000120667	-0.00898033	-0.00169903	-0.0009325	0.001819
3180	0.243429	0.0542018	3.10705	-1.52151	1.06513	-1.02954	0.119702	-1.03361	0.305943	-0.02017	-0.0159847	0.025531	-0.250018	0.0650808	-0.190409	-0.742336	0.0175733	0.0359292	0.627449	-1.04014	-0.176039	-0.0754342	0.054643	1.60719	-0.431333	0.336494	0.703912	3.05632	0.78691	0.0238718	0.0946875	-0.518151	-0.139772	0.193605	-0.269125	-0.705447	-0.0023515	0.00213517	-0.00259983	0.00413217	0.00387267	-1.4e-05	-0.0246148	-0.032145	0.000162833	0.00658	-0.00688838	0.0135227	-0.004568
3210	0.322707	0.0409875	2.64268	-1.27872	0.668517	-2.11084	0.552734	-2.10432	0.181432	-0.11037	-0.0768059	-0.254089	-0.01928	-0.06463	0.415409	-0.197092	0.0276492	0.0528162	0.320523	-0.614791	0.224435	0.163548	0.586565	1.8965	-0.591428	0.112116	0.196882	2.56408	0.556632	0.0967043	-0.181009	-0.724662	-0.28923	-0.827325	-1.39558	2.618	0.000457167	-0.0104125	-0.005494	0.000835833	-0.00872333	-0.003644	-0.0258823	0.00068	0.000278167	4.36667e-05	0.0016164	0.00457317	-0.00981333
3240	0.264056	0.0840952	1.72433	0.57561	-0.571383	-1.61384	1.56047	-1.65322	0.226686	-0.472527	-0.0447478	-0.152528	-0.0440445	-0.169613	0.859793	-0.105441	0.048784	0.0402362	0.0862112	-0.48729	0.382245	-0.119021	0.620779	0.241771	-0.108531	0.216089	0.435346	-0.321598	0.170532	-0.020789	-0.194033	-0.323647	0.0862575	0.638118	-1.49851	1.27424	-0.00455383	-0.0232548	0.00350367	-0.000636833	-0.00300433	0.00783917	-0.0448133	0.0114417	-0.00306233	-0.00224683	0.00618785	-0.00193767	-0.00497783
3270	0.231447	0.0703877	2.50052	1.54954	-0.8783	-0.606587	1.86293	-0.669252	0.156849	0.0337388	-0.0541956	-0.0387367	-0.464199	0.153617	0.300195	-0.0744503	0.0595565	-0.00035285	-0.233103	-0.311414	0.0172567	-0.00547217	0.0333558	-1.97677	0.224213	0.353208	0.441944	0.132446	0.716407	0.0895792	0.126558	-0.0753542	0.091548	0.841485	-0.84435	-2.01222	-0.00431333	-0.00641233	-0.00198483	-0.00219467	-0.0002615	0.0100343	-0.0424845	0.00380167	-0.00370617	-0.0104095	-0.00165008	0.002195	0.000617333
3300	0.290283	0.0773797	2.26929	1.33913	-0.154133	-0.710232	2.26277	-0.792455	-0.0646318	0.602625	0.0444333	-0.190949	0.0146025	0.337594	0.663774	0.0282567	0.0122372	0.0500627	-0.357764	0.151393	-0.095249	0.0929082	-0.532307	-1.62112	0.532468	0.00213117	0.218757	0.837197	0.370065	0.172072	0.0808762	-0.353961	-0.109032	-0.789525	0.362874	-1.68597	-0.004339	-0.00755367	-0.00529867	-0.00473617	-0.00127917	0.0090965	0.0270673	0.00208833	0.00575817	0.00136533	-0.0031205	0.00739767	0.00336917
3330	0.223242	0.086506	1.08639	-0.153292	0.5403	-0.0444485	2.33701	-0.152935	0.405868	-0.176046	0.00388887	-0.305929	-3.33333e-05	0.0668412	1.06285	-0.00593733	0.0744325	0.116851	-0.409571	0.308546	0.206061	-0.0868417	-0.515806	0.399607	0.494039	0.250372	0.488086	1.33124	0.14687	0.228891	-0.0190425	-0.303833	-0.117703	-0.789561	1.4071	1.38945	-0.0016725	-0.0227273	-0.00182833	0.0033595	0.000689667	-0.0072435	0.0384957	0.00354	-0.000796833	0.0146938	-0.0013998	-0.0116185	-0.000583333
3360	0.156364	0.105634	0.366944	-1.42132	0.711283	1.4149	2.52914	1.36381	0.150155	-0.217761	-0.106917	-0.165914	0.110163	-0.0731703	0.281148	0.0310373	0.0576058	0.0175281	-0.667674	0.418542	0.0646572	-0.103069	-0.0417913	1.10987	0.0905045	0.302163	0.332071	0.967951	0.64368	0.199385	-0.239312	-0.221622	-0.0308822	-0.14743	1.49718	2.74461	0.00555933	-0.0188497	-0.008723	0.00391483	-0.005814	0.000162833	-0.0267282	-4.16667e-05	-0.0062995	-0.00419617	0.00090115	-0.0109507	0.00282967
3390	0.334361	0.125388	-0.137172	-0.948302	0.35555	2.04519	3.31567	2.01681	-0.341254	-0.235689	0.0544156	-0.186734	-0.16514	-0.01693	0.64839	0.262561	0.0313273	-0.0286867	-0.528139	0.447457	-0.103972	-0.114153	0.404114	1.44832	-0.331462	-0.0644352	0.431658	1.83712	0.4187	0.198203	-0.10014	-0.080008	0.207894	-0.137696	0.961022	0.015123	-0.00361567	-0.0171623	-0.011335	0.00367817	0.00404217	0.00701383	-0.0463508	-0.00153667	-0.00199583	-0.00405367	0.00122727	0.004386	0.00575967
3420	0.240792	0.0863852	-0.115127	0.204848	-0.68085	1.80454	2.59344	1.82912	0.09025	-0.224083	-0.0187356	0.0693143	-0.638397	-0.059706	0.689659	0.178764	0.087697	0.0187448	-0.226017	0.537179	0.163693	-0.0745822	0.620682	1.30499	-0.482189	0.329807	0.400417	2.4804	0.133528	0.118265	0.155475	0.0173675	0.143271	0.574861	0.0848463	-2.68524	-0.0023515	-0.0063815	-0.0024705	-0.00215533	-0.00401983	-0.0107435	0.0308393	-0.001895	-0.000966667	-0.00274933	-0.000416383	-0.003639	-0.00534667
3450	0.0753223	0.151953	-0.921477	1.14616	-1.27825	2.2438	2.32723	2.33791	0.150385	0.359053	-0.0708671	0.0840977	-0.455597	0.213182	-0.151757	0.066926	0.062753	0.00636033	-0.532962	0.519303	0.485287	0.202481	0.353881	-0.705125	-0.262832	0.528791	0.0482407	-0.495253	0.0781017	0.242374	-0.100107	0.085282	0.0231057	-0.0598048	-1.30856	-0.645621	-0.00151767	-0.00183	-0.000715833	-0.003654	-0.0078485	-0.00698983	0.0317105	0.00355667	-0.000695167	-0.014222	-0.0018911	0.00565933	-0.00554667
3480	0.150637	0.19664	-1.46805	0.965206	-0.934867	2.83735	1.7948	2.92802	-0.182849	0.192785	-0.00906995	-0.335441	-0.160912	0.11045	1.08695	0.505765	0.0263097	0.0061588	-0.265843	0.437679	0.199396	-0.0908865	-0.254922	-2.12697	0.00438033	0.0901678	0.4876	0.743159	0.143637	0.575503	-0.0688343	0.0105942	-0.173103	0.0649678	-1.48773	2.35429	0.00114417	-0.00157633	-0.000241167	0.0024475	0.00384133	0.00751317	-0.0231493	0.00759667	-0.0018575	-0.00188383	0.00184638	-0.00396433	-0.00267883
3510	0.206086	0.123728	-1.20443	-0.529621	-0.271117	1.5233	0.800748	1.5469	0.0626115	-0.376772	-0.0681952	-0.06969	-0.0982712	-0.164409	0.990799	0.311813	0.0820282	-0.0927158	-0.332349	0.405501	-0.216292	-0.441495	-0.747638	-1.12279	0.22363	0.0476478	0.327391	2.36549	0.298653	0.616934	0.125132	0.0665078	-0.171421	0.331905	-0.759084	1.66817	0.0043905	-0.00653883	-0.0003935	-0.004229	0.00513233	0.00489767	0.0105482	0.00814833	0.00447317	0.0152562	0.00241	-0.007815	-0.0032545
3540	0.235199	0.117258	-0.999049	-1.88374	-0.05665	1.5952	0.699134	1.60492	-0.353558	-0.157127	-0.0184086	0.0418822	0.00402667	-0.0467317	0.291567	0.191057	0.0721678	-0.149147	-0.312826	0.366837	-0.0420452	-0.30819	-0.415649	0.592673	0.422252	0.288253	0.108365	0.0221802	0.534892	0.399685	0.071677	0.0953695	-0.0236797	-0.893165	0.0797255	-1.58381	-0.004406	-0.0186422	0.000437667	0.00139333	0.00526667	0.000416167	0.0245172	0.00884333	0.00110217	0.007631	-0.00041275	0.0138522	0.000276667
3570	0.170601	0.0931167	-0.166946	-2.07574	-0.484283	1.91477	0.167249	2.00495	-0.228188	0.250537	0.0357793	-0.155408	0.0750167	-0.182178	0.743315	0.493838	0.0174107	-0.0295511	0.0826518	0.245912	0.0038615	-0.323744	0.2617	1.60148	0.40108	0.263426	0.14384	0.670812	0.302238	0.473626	-0.0493677	0.025511	-0.24805	-0.13059	0.902957	-1.95516	0.0070705	-0.0216833	0.004779	0.00231033	0.002043	-0.00859317	-0.00670083	-0.00934667	-0.0025235	0.0006575	-0.00582267	0.0015375	0.000683333
3600	0.135667	0.04148	-0.19903	-1.87943	-0.700733	1.4764	-0.261693	1.59577	0.598301	0.300828	0.0245727	-0.244753	0.042231	-0.350636	0.732904	0.430592	0.045062	0.0140022	-0.107081	0.194131	-0.103906	-0.198803	0.474073	1.91886	0.228342	0.235436	-0.238433	2.59805	-0.121723	0.771625	-0.0776857	0.13166	-0.505824	0.768479	1.04005	-0.731849	0.0147507	-0.0180867	0.00517367	-0.00536533	-0.00526167	-0.024595	-0.0137933	-0.02662	-0.00102933	0.00770167	-0.00992833	-0.011576	0.00456433
[truncated: 97 more columns]

## Sheet: Figure 1d
Genotype	ExpDate	Condition	Strain & Age	Area Under Curve vessel Dextran (T=0-120)				Column1	Column2	Column3	Column4	Column5	Column6
WT (tg(kdrl:eGFP)	20220404	ISO-Wound + HYPO E3	Casper | 2dpf	8061.66			Vessel (Iv_norm)	HYPO	ISO	ISO*	NW
WT (tg(kdrl:eGFP)	20220404	ISO-Wound + HYPO E3	Casper | 2dpf	11741.7			Compare normal and lognormal
WT (tg(kdrl:eGFP)	20220404	ISO-Wound + HYPO E3	Casper | 2dpf	7571.1			Probability normal (Gaussian)	0.4282%	17.55%	35.23%	47.21%
WT (tg(kdrl:eGFP)	20220404	ISO-Wound + HYPO E3	Casper | 2dpf	6442.61			Probability lognormal	99.57%	82.45%	64.77%	52.79%
WT (tg(kdrl:eGFP)	20220404	ISO-Wound + HYPO E3	Casper | 2dpf	6540.47			Likelihood ratio (LR)	0.0043	0.2129	0.5439	0.8942
WT (tg(kdrl:eGFP)	20220420	ISO-Wound + HYPO E3	Casper | 2dpf	8767.07			1/LR	232.6	4.698	1.839	1.118
WT (tg(kdrl:eGFP)	20220420	ISO-Wound + HYPO E3	Casper | 2dpf	10444.6			Which distribution is more likely?	Lognormal	Lognormal	Lognormal	Lognormal
WT (tg(kdrl:eGFP)	20220420	ISO-Wound + HYPO E3	Casper | 2dpf	9022.75
WT (tg(kdrl:eGFP)	20220420	ISO-Wound + HYPO E3	Casper | 2dpf	5105.84			Test for normal distribution
WT (tg(kdrl:eGFP)	20220420	ISO-Wound + HYPO E3	Casper | 2dpf	5124.68			D'Agostino & Pearson test
WT (tg(kdrl:eGFP)	20220420	ISO-Wound + HYPO E3	Casper | 3dpf	5259.19			K2	9.753	7.072	1.349	1.63
WT (tg(kdrl:eGFP)	20220420	ISO-Wound + HYPO E3	Casper | 3dpf	4986.26			P value	0.0076	0.0291	0.5093	0.4426
WT (tg(kdrl:eGFP)	20220420	ISO-Wound + HYPO E3	Casper | 3dpf	5262.46			Passed normality test (alpha=0.05)?	No	No	Yes	Yes
WT (tg(kdrl:eGFP)	20220420	ISO-Wound + HYPO E3	Casper | 3dpf	5150.59			P value summary	**	*	ns	ns
WT (tg(kdrl:eGFP)	20220420	ISO-Wound + HYPO E3	Casper | 3dpf	5220.22
WT (tg(kdrl:eGFP)	20220526	ISO-Wound + HYPO E3	Casper | 3dpf	6268.14			Anderson-Darling test
WT (tg(kdrl:eGFP)	20220526	ISO-Wound + HYPO E3	Casper | 3dpf	5122.03			A2*	2.227	1.332	0.3883	0.3547
WT (tg(kdrl:eGFP)	20220526	ISO-Wound + HYPO E3	Casper | 3dpf	5713.01			P value	<0.0001	0.0016	0.3799	0.4256
WT (tg(kdrl:eGFP)	20220526	ISO-Wound + HYPO E3	Casper | 3dpf	12101.2			Passed normality test (alpha=0.05)?	No	No	Yes	Yes
WT (tg(kdrl:eGFP)	20220607	ISO-Wound + HYPO E3	Casper | 3dpf	5445.94			P value summary	****	**	ns	ns
WT (tg(kdrl:eGFP)	20220607	ISO-Wound + HYPO E3	Casper | 3dpf	6375.51
WT (tg(kdrl:eGFP)	20220608	ISO-Wound + HYPO E3	Casper | 3dpf	5805.38			Shapiro-Wilk test
WT (tg(kdrl:eGFP)	20220608	ISO-Wound + HYPO E3	Casper | 3dpf	5182.58			W	0.8277	0.8917	0.9895	0.9644
WT (tg(kdrl:eGFP)	20220608	ISO-Wound + HYPO E3	Casper | 3dpf	5398.38			P value	<0.0001	0.0017	0.5995	0.6355
WT (tg(kdrl:eGFP)	20220627	ISO-Wound + HYPO E3	Casper | 3dpf	6665.34			Passed normality test (alpha=0.05)?	No	No	Yes	Yes
WT (tg(kdrl:eGFP)	20220627	ISO-Wound + HYPO E3	Casper | 3dpf	6656.34			P value summary	****	**	ns	ns
WT (tg(kdrl:eGFP)	20220703	ISO-Wound + HYPO E3	Casper | 3dpf	5777.67
WT (tg(kdrl:eGFP)	20220703	ISO-Wound + HYPO E3	Casper | 3dpf	5009.81			Kolmogorov-Smirnov test
WT (tg(kdrl:eGFP)	20220703	ISO-Wound + HYPO E3	Casper | 3dpf	4613.4			KS distance	0.1868	0.1426	0.08043	0.1327
WT (tg(kdrl:eGFP)	20220703	ISO-Wound + HYPO E3	Casper | 3dpf	4946.8			P value	0.0027	0.0555	0.0974	>0.1000
WT (tg(kdrl:eGFP)	20220722	ISO-Wound + HYPO E3	Casper | 3dpf	7112.64			Passed normality test (alpha=0.05)?	No	Yes	Yes	Yes
WT (tg(kdrl:eGFP)	20220722	ISO-Wound + HYPO E3	Casper | 3dpf	4869.21			P value summary	**	ns	ns	ns
WT (tg(kdrl:eGFP)	20220722	ISO-Wound + HYPO E3	Casper | 3dpf	8545.28
WT (tg(kdrl:eGFP)	20220722	ISO-Wound + HYPO E3	Casper | 3dpf	6812.07			Number of values	36	37	103	20
WT (tg(kdrl:eGFP)	20221215	ISO-Wound + HYPO E3	Casper | 3dpf	11382.6			Impossible values in lognormal distributions
WT (tg(kdrl:eGFP)	20221215	ISO-Wound + HYPO E3	Casper | 3dpf	9258.29			Number of zeroes	0	0	0	0
WT (tg(kdrl:eGFP)	20220404	ISO-Wound+ ISO NaCl E3	Casper | 2dpf	3861.19			Number of negative values	0	0	0	0
WT (tg(kdrl:eGFP)	20220417	ISO-Wound+ ISO NaCl E3	Casper | 2dpf	4098.09
WT (tg(kdrl:eGFP)	20220420	ISO-Wound+ ISO NaCl E3	Casper | 2dpf	4044.73
WT (tg(kdrl:eGFP)	20220420	ISO-Wound+ ISO NaCl E3	Casper | 2dpf	3795.48			Number of families	1
WT (tg(kdrl:eGFP)	20220420	ISO-Wound+ ISO NaCl E3	Casper | 2dpf	3588.23			Number of comparisons per family	6
WT (tg(kdrl:eGFP)	20220420	ISO-Wound+ ISO NaCl E3	Casper | 2dpf	3616.02			Alpha	0.05
WT (tg(kdrl:eGFP)	20220420	ISO-Wound+ ISO NaCl E3	Casper | 2dpf	3602.15
WT (tg(kdrl:eGFP)	20220424	ISO-Wound+ ISO NaCl E3	Casper | 2dpf	3670.62			Dunn's multiple comparisons test	Mean rank diff.	Significant?	Summary	Adjusted P Value
WT (tg(kdrl:eGFP)	20220607	ISO-Wound+ ISO NaCl E3	Casper | 2dpf	4675.96			HYPO vs. ISO	111.4	Yes	****	<0.0001	A-B
WT (tg(kdrl:eGFP)	20220607	ISO-Wound+ ISO NaCl E3	Casper | 2dpf	4519.53			HYPO vs. ISO*	77.24	Yes	****	<0.0001	A-C
WT (tg(kdrl:eGFP)	20220607	ISO-Wound+ ISO NaCl E3	Casper | 2dpf	3697.44			HYPO vs. NW	140.7	Yes	****	<0.0001	A-D
WT (tg(kdrl:eGFP)	20220607	ISO-Wound+ ISO NaCl E3	Casper | 2dpf	3959.61			ISO vs. ISO*	-34.15	Yes	*	0.0101	B-C
WT (tg(kdrl:eGFP)	20220607	ISO-Wound+ ISO NaCl E3	Casper | 3dpf	3641.35			ISO vs. NW	29.28	No	ns	0.3774	B-D
WT (tg(kdrl:eGFP)	20220607	ISO-Wound+ ISO NaCl E3	Casper | 3dpf	3702.52			ISO* vs. NW	63.43	Yes	****	<0.0001	C-D
WT (tg(kdrl:eGFP)	20220614	ISO-Wound+ ISO NaCl E3	Casper | 3dpf	3786.69
WT (tg(kdrl:eGFP)	20220614	ISO-Wound+ ISO NaCl E3	Casper | 3dpf	4329.15			Test details	Mean rank 1	Mean rank 2	Mean rank diff.	n1	n2	Z
WT (tg(kdrl:eGFP)	20220622	ISO-Wound+ ISO NaCl E3	Casper | 3dpf	3462.55			HYPO vs. ISO	174.5	63.08	111.4	36	37	8.388
WT (tg(kdrl:eGFP)	20220622	ISO-Wound+ ISO NaCl E3	Casper | 3dpf	3856.43			HYPO vs. ISO*	174.5	97.23	77.24	36	103	7.033
WT (tg(kdrl:eGFP)	20220627	ISO-Wound+ ISO NaCl E3	Casper | 3dpf	3919.52			HYPO vs. NW	174.5	33.8	140.7	36	20	8.892
WT (tg(kdrl:eGFP)	20220627	ISO-Wound+ ISO NaCl E3	Casper | 3dpf	3746.82			ISO vs. ISO*	63.08	97.23	-34.15	37	103	3.141
WT (tg(kdrl:eGFP)	20220703	ISO-Wound+ ISO NaCl E3	Casper | 3dpf	4754.79			ISO vs. NW	63.08	33.8	29.28	37	20	1.86
WT (tg(kdrl:eGFP)	20220703	ISO-Wound+ ISO NaCl E3	Casper | 3dpf	4035.39			ISO* vs. NW	97.23	33.8	63.43	103	20	4.576
WT (tg(kdrl:eGFP)	20220703	ISO-Wound+ ISO NaCl E3	Casper | 3dpf	3751.11			Compact letter display
WT (tg(kdrl:eGFP)	20220703	ISO-Wound+ ISO NaCl E3	Casper | 3dpf	4058.73			HYPO	A
WT (tg(kdrl:eGFP)	20220703	ISO-Wound+ ISO NaCl E3	Casper | 3dpf	3792.54			ISO*	B
WT (tg(kdrl:eGFP)	20220703	ISO-Wound+ ISO NaCl E3	Casper | 3dpf	3840.41			ISO	C
WT (tg(kdrl:eGFP)	20220709	ISO-Wound+ ISO NaCl E3	Casper | 3dpf	3611.19			NW	D
WT (tg(kdrl:eGFP)	20220709	ISO-Wound+ ISO NaCl E3	Casper | 3dpf	3653.29			Kruskal-Wallis test
WT (tg(kdrl:eGFP)	20220715	ISO-Wound+ ISO NaCl E3	Casper | 3dpf	4856.05			P value	<0.0001
WT (tg(kdrl:eGFP)	20220715	ISO-Wound+ ISO NaCl E3	Casper | 3dpf	3998.49			Exact or approximate P value?	Approximate
WT (tg(kdrl:eGFP)	20220715	ISO-Wound+ ISO NaCl E3	Casper | 3dpf	4025.61			P value summary	****
WT (tg(kdrl:eGFP)	20220715	ISO-Wound+ ISO NaCl E3	Casper | 3dpf	4133.38			Do the medians vary signif. (P < 0.05)?	Yes
WT (tg(kdrl:eGFP)	20220722	ISO-Wound+ ISO NaCl E3	Casper | 3dpf	4818.61			Number of groups	4
WT (tg(kdrl:eGFP)	20220722	ISO-Wound+ ISO NaCl E3	Casper | 3dpf	3690.82			Kruskal-Wallis statistic	103.8
WT (tg(kdrl:eGFP)	20240510	ISO-Wound+ ISO NaCl E3	Casper | 3dpf	4288.35
WT (tg(kdrl:eGFP)	20240510	ISO-Wound+ ISO NaCl E3	Casper | 3dpf	4034.46			Data summary
WT (tg(kdrl:eGFP)	20240510	ISO-Wound+ ISO NaCl E3	Casper | 3dpf	4262.63			Number of treatments (columns)	4
WT (tg(kdrl:eGFP)	20220815	ISO-Wound+ ISO +	Casper | 2dpf	4709.3			Number of values (total)	196
WT (tg(kdrl:eGFP)	20220815	ISO-Wound+ ISO +	Casper | 2dpf	4052.12
WT (tg(kdrl:eGFP)	20220815	ISO-Wound+ ISO +	Casper | 2dpf	4604.34
WT (tg(kdrl:eGFP)	20220815	ISO-Wound+ ISO +	Casper | 2dpf	4066.98
WT (tg(kdrl:eGFP)	20220815	ISO-Wound+ ISO +	Casper | 2dpf	4635.25
WT (tg(kdrl:eGFP)	20220815	ISO-Wound+ ISO +	Casper | 2dpf	4680.43
WT (tg(kdrl:eGFP)	20220815	ISO-Wound+ ISO +	Casper | 3dpf	5094.77
WT (tg(kdrl:eGFP)	20220815	ISO-Wound+ ISO +	Casper | 3dpf	4458.27
WT (tg(kdrl:eGFP)	20220815	ISO-Wound+ ISO +	Casper | 3dpf	4085.4
WT (tg(kdrl:eGFP)	20220815	ISO-Wound+ ISO +	Casper | 3dpf	4203.8
WT (tg(kdrl:eGFP)	20220815	ISO-Wound+ ISO +	Casper | 3dpf	4663.88
WT (tg(kdrl:eGFP)	20220816	ISO-Wound+ ISO +	Casper | 3dpf	4216.02
WT (tg(kdrl:eGFP)	20220816	ISO-Wound+ ISO +	Casper | 3dpf	4227.37
WT (tg(kdrl:eGFP)	20220816	ISO-Wound+ ISO +	Casper | 3dpf	4452.62
WT (tg(kdrl:eGFP)	20220816	ISO-Wound+ ISO +	Casper | 3dpf	3925.6
WT (tg(kdrl:eGFP)	20220816	ISO-Wound+ ISO +	Casper | 3dpf	4690.84
WT (tg(kdrl:eGFP)	20220816	ISO-Wound+ ISO +	Casper | 3dpf	5488.18
WT (tg(kdrl:eGFP)	20220816	ISO-Wound+ ISO +	Casper | 3dpf	4372.9
WT (tg(kdrl:eGFP)	20220816	ISO-Wound+ ISO +	Casper | 3dpf	3628.92
WT (tg(kdrl:eGFP)	20220824	ISO-Wound+ ISO +	Casper | 3dpf	4824.14
WT (tg(kdrl:eGFP)	20220824	ISO-Wound+ ISO +	Casper | 3dpf	4463.8
WT (tg(kdrl:eGFP)	20220824	ISO-Wound+ ISO +	Casper | 3dpf	4196.82
WT (tg(kdrl:eGFP)	20220824	ISO-Wound+ ISO +	Casper | 3dpf	3955.34
WT (tg(kdrl:eGFP)	20220816	ISO-Wound+ ISO +	Casper | 2dpf	4368.4
WT (tg(kdrl:eGFP)	20220816	ISO-Wound+ ISO +	Casper | 2dpf	4151.24
WT (tg(kdrl:eGFP)	20220816	ISO-Wound+ ISO +	Casper | 2dpf	5034.05
WT (tg(kdrl:eGFP)	20220816	ISO-Wound+ ISO +	Casper | 2dpf	4599.92
WT (tg(kdrl:eGFP)	20220816	ISO-Wound+ ISO +	Casper | 2dpf	4685.63
WT (tg(kdrl:eGFP)	20220816	ISO-Wound+ ISO +	Casper | 3dpf	4751.06
WT (tg(kdrl:eGFP)	20220816	ISO-Wound+ ISO +	Casper | 3dpf	4154.31
WT (tg(kdrl:eGFP)	20220816	ISO-Wound+ ISO +	Casper | 3dpf	3874.01
WT (tg(kdrl:eGFP)	20220816	ISO-Wound+ ISO +	Casper | 3dpf	5677.13
WT (tg(kdrl:eGFP)	20220816	ISO-Wound+ ISO +	Casper | 3dpf	5110.99
WT (tg(kdrl:eGFP)	20220816	ISO-Wound+ ISO +	Casper | 3dpf	4410.81
WT (tg(kdrl:eGFP)	20220816	ISO-Wound+ ISO +	Casper | 3dpf	4253.52
WT (tg(kdrl:eGFP)	20220816	ISO-Wound+ ISO +	Casper | 3dpf	5109.29
WT (tg(kdrl:eGFP)	20220816	ISO-Wound+ ISO +	Casper | 3dpf	4486.87
WT (tg(kdrl:eGFP)	20220818	ISO-Wound+ ISO +	Casper | 3dpf	4837.9
WT (tg(kdrl:eGFP)	20220818	ISO-Wound+ ISO +	Casper | 3dpf	4909.11
WT (tg(kdrl:eGFP)	20220818	ISO-Wound+ ISO +	Casper | 3dpf	4713.13
WT (tg(kdrl:eGFP)	20220818	ISO-Wound+ ISO +	Casper | 3dpf	4067.37
WT (tg(kdrl:eGFP)	20221024	ISO-Wound+ ISO +	Casper | 2dpf	4982.62
WT (tg(kdrl:eGFP)	20221024	ISO-Wound+ ISO +	Casper | 2dpf	4777.9
WT (tg(kdrl:eGFP)	20221024	ISO-Wound+ ISO +	Casper | 2dpf	4254.52
WT (tg(kdrl:eGFP)	20221024	ISO-Wound+ ISO +	Casper | 2dpf	4395.08
WT (tg(kdrl:eGFP)	20221024	ISO-Wound+ ISO +	Casper | 2dpf	4044.51
WT (tg(kdrl:eGFP)	20221024	ISO-Wound+ ISO +	Casper | 3dpf	4353.19
WT (tg(kdrl:eGFP)	20221024	ISO-Wound+ ISO +	Casper | 3dpf	4201.99
WT (tg(kdrl:eGFP)	20221024	ISO-Wound+ ISO +	Casper | 3dpf	4898.16
WT (tg(kdrl:eGFP)	20221024	ISO-Wound+ ISO +	Casper | 3dpf	4393.47
WT (tg(kdrl:eGFP)	20221024	ISO-Wound+ ISO +	Casper | 3dpf	4132.39
WT (tg(kdrl:eGFP)	20221025	ISO-Wound+ ISO +	Casper | 3dpf	3901.94
WT (tg(kdrl:eGFP)	20221025	ISO-Wound+ ISO +	Casper | 3dpf	4261.76
WT (tg(kdrl:eGFP)	20221025	ISO-Wound+ ISO +	Casper | 3dpf	3762.04
WT (tg(kdrl:eGFP)	20221025	ISO-Wound+ ISO +	Casper | 3dpf	5448.09
WT (tg(kdrl:eGFP)	20221025	ISO-Wound+ ISO +	Casper | 3dpf	4003.68
WT (tg(kdrl:eGFP)	20221020	ISO-Wound+ ISO +	Casper | 2dpf	4210.35
WT (tg(kdrl:eGFP)	20221020	ISO-Wound+ ISO +	Casper | 2dpf	5086.37
WT (tg(kdrl:eGFP)	20221020	ISO-Wound+ ISO +	Casper | 2dpf	3827.97
WT (tg(kdrl:eGFP)	20221020	ISO-Wound+ ISO +	Casper | 2dpf	4194.43
WT (tg(kdrl:eGFP)	20221020	ISO-Wound+ ISO +	Casper | 2dpf	4430.4
WT (tg(kdrl:eGFP)	20221020	ISO-Wound+ ISO +	Casper | 3dpf	3588.81
WT (tg(kdrl:eGFP)	20221022	ISO-Wound+ ISO +	Casper | 3dpf	4822.65
WT (tg(kdrl:eGFP)	20221022	ISO-Wound+ ISO +	Casper | 3dpf	4244.95
WT (tg(kdrl:eGFP)	20221022	ISO-Wound+ ISO +	Casper | 3dpf	3237.11
WT (tg(kdrl:eGFP)	20221022	ISO-Wound+ ISO +	Casper | 3dpf	2984.53
WT (tg(kdrl:eGFP)	20221026	ISO-Wound+ ISO +	Casper | 3dpf	3610.75
WT (tg(kdrl:eGFP)	20221026	ISO-Wound+ ISO +	Casper | 3dpf	3477.56
WT (tg(kdrl:eGFP)	20221026	ISO-Wound+ ISO +	Casper | 3dpf	3403.13
WT (tg(kdrl:eGFP)	20221025	ISO-Wound+ ISO +	Casper | 2dpf	4501.43
WT (tg(kdrl:eGFP)	20221025	ISO-Wound+ ISO +	Casper | 2dpf	4450.07
WT (tg(kdrl:eGFP)	20221025	ISO-Wound+ ISO +	Casper | 3dpf	4525.57
WT (tg(kdrl:eGFP)	20221025	ISO-Wound+ ISO +	Casper | 3dpf	4186.17
WT (tg(kdrl:eGFP)	20221025	ISO-Wound+ ISO +	Casper | 3dpf	3984.4
WT (tg(kdrl:eGFP)	20221025	ISO-Wound+ ISO +	Casper | 3dpf	4183.32
WT (tg(kdrl:eGFP)	20221025	ISO-Wound+ ISO +	Casper | 3dpf	4497.55
WT (tg(kdrl:eGFP)	20221025	ISO-Wound+ ISO +	Casper | 3dpf	3700.84
WT (tg(kdrl:eGFP)	20221025	ISO-Wound+ ISO +	Casper | 3dpf	4058.86
WT (tg(kdrl:eGFP)	20221025	ISO-Wound+ ISO +	Casper | 3dpf	3983.34
WT (tg(kdrl:eGFP)	20221025	ISO-Wound+ ISO +	Casper | 3dpf	3624.69
WT (tg(kdrl:eGFP)	20221026	ISO-Wound+ ISO +	Casper | 3dpf	4372.3
WT (tg(kdrl:eGFP)	20221026	ISO-Wound+ ISO +	Casper | 3dpf	4099.41
WT (tg(kdrl:eGFP)	20220824	ISO-Wound+ ISO +	Casper | 2dpf	4707.28
WT (tg(kdrl:eGFP)	20220824	ISO-Wound+ ISO +	Casper | 2dpf	4085.56
WT (tg(kdrl:eGFP)	20220824	ISO-Wound+ ISO +	Casper | 3dpf	4986.54
WT (tg(kdrl:eGFP)	20220824	ISO-Wound+ ISO +	Casper | 3dpf	3984.62
WT (tg(kdrl:eGFP)	20220824	ISO-Wound+ ISO +	Casper | 3dpf	4522.52
WT (tg(kdrl:eGFP)	20220824	ISO-Wound+ ISO +	Casper | 3dpf	5260.38
WT (tg(kdrl:eGFP)	20220824	ISO-Wound+ ISO +	Casper | 3dpf	5329.48
WT (tg(kdrl:eGFP)	20220824	ISO-Wound+ ISO +	Casper | 3dpf	4132.49
WT (tg(kdrl:eGFP)	20220825	ISO-Wound+ ISO +	Casper | 3dpf	5089.52
WT (tg(kdrl:eGFP)	20220825	ISO-Wound+ ISO +	Casper | 3dpf	3857.59
WT (tg(kdrl:eGFP)	20220825	ISO-Wound+ ISO +	Casper | 3dpf	4114.53
WT (tg(kdrl:eGFP)	20220825	ISO-Wound+ ISO +	Casper | 3dpf	5569.8
WT (tg(kdrl:eGFP)	20221020	ISO-Wound+ ISO +	Casper | 2dpf	3802.71
WT (tg(kdrl:eGFP)	20221020	ISO-Wound+ ISO +	Casper | 2dpf	3545.34
WT (tg(kdrl:eGFP)	20221020	ISO-Wound+ ISO +	Casper | 3dpf	3710.9
WT (tg(kdrl:eGFP)	20221020	ISO-Wound+ ISO +	Casper | 3dpf	4134.32
WT (tg(kdrl:eGFP)	20221021	ISO-Wound+ ISO +	Casper | 3dpf	3591.71
WT (tg(kdrl:eGFP)	20221021	ISO-Wound+ ISO +	Casper | 3dpf	3847.88
WT (tg(kdrl:eGFP)	20221022	ISO-Wound+ ISO +	Casper | 3dpf	3631.18
WT (tg(kdrl:eGFP)	20221022	ISO-Wound+ ISO +	Casper | 3dpf	3612.6
WT (tg(kdrl:eGFP)	20221022	ISO-Wound+ ISO +	Casper | 3dpf	3814.85
WT (tg(kdrl:eGFP)	20250424	ISO-NonWound-HYPO E3	Casper | 3dpf	3709.12
WT (tg(kdrl:eGFP)	20250424	ISO-NonWound-HYPO E3	Casper | 3dpf	3704.31
WT (tg(kdrl:eGFP)	20250424	ISO-NonWound-HYPO E3	Casper | 3dpf	3699.16
WT (tg(kdrl:eGFP)	20250424	ISO-NonWound-HYPO E3	Casper | 3dpf	3784.24
WT (tg(kdrl:eGFP)	20250424	ISO-NonWound-HYPO E3	Casper | 3dpf	3765.51
WT (tg(kdrl:eGFP)	20250424	ISO-NonWound-HYPO E3	Casper | 3dpf	3679.5
WT (tg(kdrl:eGFP)	20250424	ISO-NonWound-HYPO E3	Casper | 3dpf	3687.13
WT (tg(kdrl:eGFP)	20250424	ISO-NonWound-HYPO E3	Casper | 3dpf	3584.21
WT (tg(kdrl:eGFP)	20250424	ISO-NonWound-HYPO E3	Casper | 3dpf	3876.18
WT (tg(kdrl:eGFP)	20250424	ISO-NonWound-HYPO E3	Casper | 3dpf	3859.68
WT (tg(kdrl:eGFP)	20250424	ISO-NonWound-HYPO E3	Casper | 3dpf	3783.41
WT (tg(kdrl:eGFP)	20250424	ISO-NonWound-HYPO E3	Casper | 3dpf	3951.59
WT (tg(kdrl:eGFP)	20250502	ISO-NonWound-HYPO E3	Casper | 3dpf	3729.42
WT (tg(kdrl:eGFP)	20250502	ISO-NonWound-HYPO E3	Casper | 3dpf	3622.06
WT (tg(kdrl:eGFP)	20250502	ISO-NonWound-HYPO E3	Casper | 3dpf	3547.76
WT (tg(kdrl:eGFP)	20250502	ISO-NonWound-HYPO E3	Casper | 3dpf	3609.19
WT (tg(kdrl:eGFP)	20250502	ISO-NonWound-HYPO E3	Casper | 3dpf	3690.3
WT (tg(kdrl:eGFP)	20250502	ISO-NonWound-HYPO E3	Casper | 3dpf	3741.15
WT (tg(kdrl:eGFP)	20250502	ISO-NonWound-HYPO E3	Casper | 3dpf	3683.04
WT (tg(kdrl:eGFP)	20250502	ISO-NonWound-HYPO E3	Casper | 3dpf	3734.35

## Sheet: Figure 1e
Genotype	ExpDate	Condition	Strain & Age	Dextran Bleedout (T=120)			Bleedout (Ib_norm)	HYPO	ISO	ISO*
WT (tg(kdrl:eGFP)	20220404	ISO-Wound + HYPO E3	Casper | 2dpf	0.109212			Compare normal and lognormal
WT (tg(kdrl:eGFP)	20220404	ISO-Wound + HYPO E3	Casper | 2dpf	0.0567862			Probability normal (Gaussian)	0.003299%	0.2328%	100%
WT (tg(kdrl:eGFP)	20220404	ISO-Wound + HYPO E3	Casper | 2dpf	0.273063			Probability lognormal	100%	99.77%	0.00001678%
WT (tg(kdrl:eGFP)	20220404	ISO-Wound + HYPO E3	Casper | 2dpf	0.0646056			Likelihood ratio (LR)	3.3e-05	0.002333	5960948
WT (tg(kdrl:eGFP)	20220404	ISO-Wound + HYPO E3	Casper | 2dpf	0.143321			1/LR	30307	428.5	1.678e-07
WT (tg(kdrl:eGFP)	20220420	ISO-Wound + HYPO E3	Casper | 2dpf	0.233737			Which distribution is more likely?	Lognormal	Lognormal	Normal
WT (tg(kdrl:eGFP)	20220420	ISO-Wound + HYPO E3	Casper | 2dpf	0.280346
WT (tg(kdrl:eGFP)	20220420	ISO-Wound + HYPO E3	Casper | 2dpf	0.00185874			Test for normal distribution
WT (tg(kdrl:eGFP)	20220420	ISO-Wound + HYPO E3	Casper | 2dpf	0.0705814			D'Agostino & Pearson test
WT (tg(kdrl:eGFP)	20220420	ISO-Wound + HYPO E3	Casper | 2dpf	0.100106			K2	14.09	14.18	0.1991
WT (tg(kdrl:eGFP)	20220420	ISO-Wound + HYPO E3	Casper | 3dpf	0.0615305			P value	0.0009	0.0008	0.9052
WT (tg(kdrl:eGFP)	20220420	ISO-Wound + HYPO E3	Casper | 3dpf	0.0396259			Passed normality test (alpha=0.05)?	No	No	Yes
WT (tg(kdrl:eGFP)	20220420	ISO-Wound + HYPO E3	Casper | 3dpf	0.0413623			P value summary	***	***	ns
WT (tg(kdrl:eGFP)	20220420	ISO-Wound + HYPO E3	Casper | 3dpf	0.329433
WT (tg(kdrl:eGFP)	20220420	ISO-Wound + HYPO E3	Casper | 3dpf	0.055662			Anderson-Darling test
WT (tg(kdrl:eGFP)	20220526	ISO-Wound + HYPO E3	Casper | 3dpf	0.0174882			A2*	1.999	1.251	0.7067
WT (tg(kdrl:eGFP)	20220526	ISO-Wound + HYPO E3	Casper | 3dpf	0.112755			P value	<0.0001	0.0025	0.0632
WT (tg(kdrl:eGFP)	20220526	ISO-Wound + HYPO E3	Casper | 3dpf	0.175524			Passed normality test (alpha=0.05)?	No	No	Yes
WT (tg(kdrl:eGFP)	20220526	ISO-Wound + HYPO E3	Casper | 3dpf	0.0468152			P value summary	****	**	ns
WT (tg(kdrl:eGFP)	20220607	ISO-Wound + HYPO E3	Casper | 3dpf	0.00647737
WT (tg(kdrl:eGFP)	20220607	ISO-Wound + HYPO E3	Casper | 3dpf	0.0112647			Shapiro-Wilk test
WT (tg(kdrl:eGFP)	20220608	ISO-Wound + HYPO E3	Casper | 3dpf	0.176792			W	0.8335	0.8878	0.9799
WT (tg(kdrl:eGFP)	20220608	ISO-Wound + HYPO E3	Casper | 3dpf	0.0571356			P value	<0.0001	0.0014	0.1188
WT (tg(kdrl:eGFP)	20220608	ISO-Wound + HYPO E3	Casper | 3dpf	0.00492776			Passed normality test (alpha=0.05)?	No	No	Yes
WT (tg(kdrl:eGFP)	20220627	ISO-Wound + HYPO E3	Casper | 3dpf	0.0239181			P value summary	****	**	ns
WT (tg(kdrl:eGFP)	20220627	ISO-Wound + HYPO E3	Casper | 3dpf	0.00189082
WT (tg(kdrl:eGFP)	20220703	ISO-Wound + HYPO E3	Casper | 3dpf	0.0259198			Kolmogorov-Smirnov test
WT (tg(kdrl:eGFP)	20220703	ISO-Wound + HYPO E3	Casper | 3dpf	0.0940806			KS distance	0.1855	0.1561	0.07638
WT (tg(kdrl:eGFP)	20220703	ISO-Wound + HYPO E3	Casper | 3dpf	0.0392984			P value	0.003	0.0232	>0.1000
WT (tg(kdrl:eGFP)	20220703	ISO-Wound + HYPO E3	Casper | 3dpf	0.0528447			Passed normality test (alpha=0.05)?	No	No	Yes
WT (tg(kdrl:eGFP)	20220722	ISO-Wound + HYPO E3	Casper | 3dpf	0.0960851			P value summary	**	*	ns
WT (tg(kdrl:eGFP)	20220722	ISO-Wound + HYPO E3	Casper | 3dpf	0.0173402
WT (tg(kdrl:eGFP)	20220722	ISO-Wound + HYPO E3	Casper | 3dpf	0.0140426			Number of values	36	37	103
WT (tg(kdrl:eGFP)	20220722	ISO-Wound + HYPO E3	Casper | 3dpf	0.094735			Impossible values in lognormal distributions
WT (tg(kdrl:eGFP)	20221215	ISO-Wound + HYPO E3	Casper | 3dpf	0.060918			Number of zeroes	0	0	0
WT (tg(kdrl:eGFP)	20221215	ISO-Wound + HYPO E3	Casper | 3dpf	0.112655			Number of negative values	0	0	0
WT (tg(kdrl:eGFP)	20220404	ISO-Wound+ ISO NaCl E3	Casper | 2dpf	0.817379
WT (tg(kdrl:eGFP)	20220417	ISO-Wound+ ISO NaCl E3	Casper | 2dpf	2.05286
WT (tg(kdrl:eGFP)	20220420	ISO-Wound+ ISO NaCl E3	Casper | 2dpf	1.04453			Number of families	1
WT (tg(kdrl:eGFP)	20220420	ISO-Wound+ ISO NaCl E3	Casper | 2dpf	1.07821			Number of comparisons per family	3
WT (tg(kdrl:eGFP)	20220420	ISO-Wound+ ISO NaCl E3	Casper | 2dpf	0.771646			Alpha	0.05
WT (tg(kdrl:eGFP)	20220420	ISO-Wound+ ISO NaCl E3	Casper | 2dpf	0.847997
WT (tg(kdrl:eGFP)	20220420	ISO-Wound+ ISO NaCl E3	Casper | 2dpf	0.510295			Dunn's multiple comparisons test	Mean rank diff.	Significant?	Summary	Adjusted P Value
WT (tg(kdrl:eGFP)	20220424	ISO-Wound+ ISO NaCl E3	Casper | 2dpf	0.376914			HYPO vs. ISO	-104.6	Yes	****	<0.0001	A-B
WT (tg(kdrl:eGFP)	20220607	ISO-Wound+ ISO NaCl E3	Casper | 2dpf	1.61296			HYPO vs. ISO*	-80.05	Yes	****	<0.0001	A-C
WT (tg(kdrl:eGFP)	20220607	ISO-Wound+ ISO NaCl E3	Casper | 2dpf	1.59356			ISO vs. ISO*	24.52	Yes	*	0.0361	B-C
WT (tg(kdrl:eGFP)	20220607	ISO-Wound+ ISO NaCl E3	Casper | 2dpf	3.09367
WT (tg(kdrl:eGFP)	20220607	ISO-Wound+ ISO NaCl E3	Casper | 2dpf	0.89624			Test details	Mean rank 1	Mean rank 2	Mean rank diff.	n1	n2	Z
WT (tg(kdrl:eGFP)	20220607	ISO-Wound+ ISO NaCl E3	Casper | 3dpf	2.54355			HYPO vs. ISO	19.67	124.2	-104.6	36	37	8.767
WT (tg(kdrl:eGFP)	20220607	ISO-Wound+ ISO NaCl E3	Casper | 3dpf	0.891891			HYPO vs. ISO*	19.67	99.72	-80.05	36	103	8.115
WT (tg(kdrl:eGFP)	20220614	ISO-Wound+ ISO NaCl E3	Casper | 3dpf	0.9923			ISO vs. ISO*	124.2	99.72	24.52	37	103	2.511
WT (tg(kdrl:eGFP)	20220614	ISO-Wound+ ISO NaCl E3	Casper | 3dpf	1.34915
WT (tg(kdrl:eGFP)	20220622	ISO-Wound+ ISO NaCl E3	Casper | 3dpf	0.925155			Compact letter display
WT (tg(kdrl:eGFP)	20220622	ISO-Wound+ ISO NaCl E3	Casper | 3dpf	0.852839			ISO	A
WT (tg(kdrl:eGFP)	20220627	ISO-Wound+ ISO NaCl E3	Casper | 3dpf	2.06009			ISO*	B
WT (tg(kdrl:eGFP)	20220627	ISO-Wound+ ISO NaCl E3	Casper | 3dpf	0.577822			HYPO	C
WT (tg(kdrl:eGFP)	20220703	ISO-Wound+ ISO NaCl E3	Casper | 3dpf	1.45133			Kruskal-Wallis test
WT (tg(kdrl:eGFP)	20220703	ISO-Wound+ ISO NaCl E3	Casper | 3dpf	1.13027			P value	<0.0001
WT (tg(kdrl:eGFP)	20220703	ISO-Wound+ ISO NaCl E3	Casper | 3dpf	1.05292			Exact or approximate P value?	Approximate
WT (tg(kdrl:eGFP)	20220703	ISO-Wound+ ISO NaCl E3	Casper | 3dpf	1.13014			P value summary	****
WT (tg(kdrl:eGFP)	20220703	ISO-Wound+ ISO NaCl E3	Casper | 3dpf	1.76869			Do the medians vary signif. (P < 0.05)?	Yes
WT (tg(kdrl:eGFP)	20220703	ISO-Wound+ ISO NaCl E3	Casper | 3dpf	1.23912			Number of groups	3
WT (tg(kdrl:eGFP)	20220709	ISO-Wound+ ISO NaCl E3	Casper | 3dpf	0.955068			Kruskal-Wallis statistic	88.91
WT (tg(kdrl:eGFP)	20220709	ISO-Wound+ ISO NaCl E3	Casper | 3dpf	0.745874
WT (tg(kdrl:eGFP)	20220715	ISO-Wound+ ISO NaCl E3	Casper | 3dpf	1.24701			Data summary
WT (tg(kdrl:eGFP)	20220715	ISO-Wound+ ISO NaCl E3	Casper | 3dpf	1.61114			Number of treatments (columns)	3
WT (tg(kdrl:eGFP)	20220715	ISO-Wound+ ISO NaCl E3	Casper | 3dpf	0.754987			Number of values (total)	176
WT (tg(kdrl:eGFP)	20220715	ISO-Wound+ ISO NaCl E3	Casper | 3dpf	1.91634
WT (tg(kdrl:eGFP)	20220722	ISO-Wound+ ISO NaCl E3	Casper | 3dpf	1.42413
WT (tg(kdrl:eGFP)	20220722	ISO-Wound+ ISO NaCl E3	Casper | 3dpf	1.05497
WT (tg(kdrl:eGFP)	20240510	ISO-Wound+ ISO NaCl E3	Casper | 3dpf	1.83061
WT (tg(kdrl:eGFP)	20240510	ISO-Wound+ ISO NaCl E3	Casper | 3dpf	1.4795
WT (tg(kdrl:eGFP)	20240510	ISO-Wound+ ISO NaCl E3	Casper | 3dpf	3.32381
WT (tg(kdrl:eGFP)	20220815	ISO-Wound+ ISO +	Casper | 2dpf	0.956856
WT (tg(kdrl:eGFP)	20220815	ISO-Wound+ ISO +	Casper | 2dpf	0.428199
WT (tg(kdrl:eGFP)	20220815	ISO-Wound+ ISO +	Casper | 2dpf	1.12922
WT (tg(kdrl:eGFP)	20220815	ISO-Wound+ ISO +	Casper | 2dpf	0.769694
WT (tg(kdrl:eGFP)	20220815	ISO-Wound+ ISO +	Casper | 2dpf	1.08649
WT (tg(kdrl:eGFP)	20220815	ISO-Wound+ ISO +	Casper | 2dpf	0.630544
WT (tg(kdrl:eGFP)	20220815	ISO-Wound+ ISO +	Casper | 3dpf	1.24553
WT (tg(kdrl:eGFP)	20220815	ISO-Wound+ ISO +	Casper | 3dpf	0.845416
WT (tg(kdrl:eGFP)	20220815	ISO-Wound+ ISO +	Casper | 3dpf	0.827578
WT (tg(kdrl:eGFP)	20220815	ISO-Wound+ ISO +	Casper | 3dpf	0.991008
WT (tg(kdrl:eGFP)	20220815	ISO-Wound+ ISO +	Casper | 3dpf	1.07688
WT (tg(kdrl:eGFP)	20220816	ISO-Wound+ ISO +	Casper | 3dpf	0.809119
WT (tg(kdrl:eGFP)	20220816	ISO-Wound+ ISO +	Casper | 3dpf	0.811032
WT (tg(kdrl:eGFP)	20220816	ISO-Wound+ ISO +	Casper | 3dpf	1.32827
WT (tg(kdrl:eGFP)	20220816	ISO-Wound+ ISO +	Casper | 3dpf	1.10603
WT (tg(kdrl:eGFP)	20220816	ISO-Wound+ ISO +	Casper | 3dpf	0.9675
WT (tg(kdrl:eGFP)	20220816	ISO-Wound+ ISO +	Casper | 3dpf	1.33781
WT (tg(kdrl:eGFP)	20220816	ISO-Wound+ ISO +	Casper | 3dpf	1.05858
WT (tg(kdrl:eGFP)	20220816	ISO-Wound+ ISO +	Casper | 3dpf	0.643017
WT (tg(kdrl:eGFP)	20220824	ISO-Wound+ ISO +	Casper | 3dpf	2.0685
WT (tg(kdrl:eGFP)	20220824	ISO-Wound+ ISO +	Casper | 3dpf	0.986923
WT (tg(kdrl:eGFP)	20220824	ISO-Wound+ ISO +	Casper | 3dpf	1.11208
WT (tg(kdrl:eGFP)	20220824	ISO-Wound+ ISO +	Casper | 3dpf	1.1659
WT (tg(kdrl:eGFP)	20220816	ISO-Wound+ ISO +	Casper | 2dpf	1.10224
WT (tg(kdrl:eGFP)	20220816	ISO-Wound+ ISO +	Casper | 2dpf	1.12969
WT (tg(kdrl:eGFP)	20220816	ISO-Wound+ ISO +	Casper | 2dpf	0.209632
WT (tg(kdrl:eGFP)	20220816	ISO-Wound+ ISO +	Casper | 2dpf	1.59151
WT (tg(kdrl:eGFP)	20220816	ISO-Wound+ ISO +	Casper | 2dpf	0.499141
WT (tg(kdrl:eGFP)	20220816	ISO-Wound+ ISO +	Casper | 3dpf	0.570361
WT (tg(kdrl:eGFP)	20220816	ISO-Wound+ ISO +	Casper | 3dpf	1.15665
WT (tg(kdrl:eGFP)	20220816	ISO-Wound+ ISO +	Casper | 3dpf	0.215655
WT (tg(kdrl:eGFP)	20220816	ISO-Wound+ ISO +	Casper | 3dpf	1.10229
WT (tg(kdrl:eGFP)	20220816	ISO-Wound+ ISO +	Casper | 3dpf	0.212904
WT (tg(kdrl:eGFP)	20220816	ISO-Wound+ ISO +	Casper | 3dpf	0.380098
WT (tg(kdrl:eGFP)	20220816	ISO-Wound+ ISO +	Casper | 3dpf	0.430152
WT (tg(kdrl:eGFP)	20220816	ISO-Wound+ ISO +	Casper | 3dpf	0.352894
WT (tg(kdrl:eGFP)	20220816	ISO-Wound+ ISO +	Casper | 3dpf	0.766876
WT (tg(kdrl:eGFP)	20220818	ISO-Wound+ ISO +	Casper | 3dpf	1.30308
WT (tg(kdrl:eGFP)	20220818	ISO-Wound+ ISO +	Casper | 3dpf	1.09832
WT (tg(kdrl:eGFP)	20220818	ISO-Wound+ ISO +	Casper | 3dpf	0.912562
WT (tg(kdrl:eGFP)	20220818	ISO-Wound+ ISO +	Casper | 3dpf	1.13865
WT (tg(kdrl:eGFP)	20221024	ISO-Wound+ ISO +	Casper | 2dpf	1.37727
WT (tg(kdrl:eGFP)	20221024	ISO-Wound+ ISO +	Casper | 2dpf	1.20477
WT (tg(kdrl:eGFP)	20221024	ISO-Wound+ ISO +	Casper | 2dpf	1.42667
WT (tg(kdrl:eGFP)	20221024	ISO-Wound+ ISO +	Casper | 2dpf	1.66039
WT (tg(kdrl:eGFP)	20221024	ISO-Wound+ ISO +	Casper | 2dpf	1.2035
WT (tg(kdrl:eGFP)	20221024	ISO-Wound+ ISO +	Casper | 3dpf	1.34793
WT (tg(kdrl:eGFP)	20221024	ISO-Wound+ ISO +	Casper | 3dpf	1.00809
WT (tg(kdrl:eGFP)	20221024	ISO-Wound+ ISO +	Casper | 3dpf	1.01866
WT (tg(kdrl:eGFP)	20221024	ISO-Wound+ ISO +	Casper | 3dpf	1.13078
WT (tg(kdrl:eGFP)	20221024	ISO-Wound+ ISO +	Casper | 3dpf	1.10005
WT (tg(kdrl:eGFP)	20221025	ISO-Wound+ ISO +	Casper | 3dpf	1.06281
WT (tg(kdrl:eGFP)	20221025	ISO-Wound+ ISO +	Casper | 3dpf	1.12512
WT (tg(kdrl:eGFP)	20221025	ISO-Wound+ ISO +	Casper | 3dpf	1.45176
WT (tg(kdrl:eGFP)	20221025	ISO-Wound+ ISO +	Casper | 3dpf	1.62679
WT (tg(kdrl:eGFP)	20221025	ISO-Wound+ ISO +	Casper | 3dpf	0.886841
WT (tg(kdrl:eGFP)	20221020	ISO-Wound+ ISO +	Casper | 2dpf	0.886136
WT (tg(kdrl:eGFP)	20221020	ISO-Wound+ ISO +	Casper | 2dpf	1.01567
WT (tg(kdrl:eGFP)	20221020	ISO-Wound+ ISO +	Casper | 2dpf	0.905736
WT (tg(kdrl:eGFP)	20221020	ISO-Wound+ ISO +	Casper | 2dpf	0.922717
WT (tg(kdrl:eGFP)	20221020	ISO-Wound+ ISO +	Casper | 2dpf	0.969665
WT (tg(kdrl:eGFP)	20221020	ISO-Wound+ ISO +	Casper | 3dpf	0.957295
WT (tg(kdrl:eGFP)	20221022	ISO-Wound+ ISO +	Casper | 3dpf	1.03307
WT (tg(kdrl:eGFP)	20221022	ISO-Wound+ ISO +	Casper | 3dpf	0.458144
WT (tg(kdrl:eGFP)	20221022	ISO-Wound+ ISO +	Casper | 3dpf	0.885276
WT (tg(kdrl:eGFP)	20221022	ISO-Wound+ ISO +	Casper | 3dpf	0.862092
WT (tg(kdrl:eGFP)	20221026	ISO-Wound+ ISO +	Casper | 3dpf	1.02033
WT (tg(kdrl:eGFP)	20221026	ISO-Wound+ ISO +	Casper | 3dpf	0.530736
WT (tg(kdrl:eGFP)	20221026	ISO-Wound+ ISO +	Casper | 3dpf	0.766796
WT (tg(kdrl:eGFP)	20221025	ISO-Wound+ ISO +	Casper | 2dpf	0.343076
WT (tg(kdrl:eGFP)	20221025	ISO-Wound+ ISO +	Casper | 2dpf	1.01029
WT (tg(kdrl:eGFP)	20221025	ISO-Wound+ ISO +	Casper | 3dpf	0.751858
WT (tg(kdrl:eGFP)	20221025	ISO-Wound+ ISO +	Casper | 3dpf	0.238267
WT (tg(kdrl:eGFP)	20221025	ISO-Wound+ ISO +	Casper | 3dpf	0.996156
WT (tg(kdrl:eGFP)	20221025	ISO-Wound+ ISO +	Casper | 3dpf	1.86084
WT (tg(kdrl:eGFP)	20221025	ISO-Wound+ ISO +	Casper | 3dpf	0.597927
WT (tg(kdrl:eGFP)	20221025	ISO-Wound+ ISO +	Casper | 3dpf	1.31981
WT (tg(kdrl:eGFP)	20221025	ISO-Wound+ ISO +	Casper | 3dpf	0.14762
WT (tg(kdrl:eGFP)	20221025	ISO-Wound+ ISO +	Casper | 3dpf	0.61749
WT (tg(kdrl:eGFP)	20221025	ISO-Wound+ ISO +	Casper | 3dpf	0.230253
WT (tg(kdrl:eGFP)	20221026	ISO-Wound+ ISO +	Casper | 3dpf	0.769638
WT (tg(kdrl:eGFP)	20221026	ISO-Wound+ ISO +	Casper | 3dpf	1.15416
WT (tg(kdrl:eGFP)	20220824	ISO-Wound+ ISO +	Casper | 2dpf	0.104021
WT (tg(kdrl:eGFP)	20220824	ISO-Wound+ ISO +	Casper | 2dpf	0.523864
WT (tg(kdrl:eGFP)	20220824	ISO-Wound+ ISO +	Casper | 3dpf	1.15321
WT (tg(kdrl:eGFP)	20220824	ISO-Wound+ ISO +	Casper | 3dpf	1.44704
WT (tg(kdrl:eGFP)	20220824	ISO-Wound+ ISO +	Casper | 3dpf	0.882479
WT (tg(kdrl:eGFP)	20220824	ISO-Wound+ ISO +	Casper | 3dpf	0.266471
WT (tg(kdrl:eGFP)	20220824	ISO-Wound+ ISO +	Casper | 3dpf	1.04147
WT (tg(kdrl:eGFP)	20220824	ISO-Wound+ ISO +	Casper | 3dpf	0.94596
WT (tg(kdrl:eGFP)	20220825	ISO-Wound+ ISO +	Casper | 3dpf	0.6818
WT (tg(kdrl:eGFP)	20220825	ISO-Wound+ ISO +	Casper | 3dpf	1.37077
WT (tg(kdrl:eGFP)	20220825	ISO-Wound+ ISO +	Casper | 3dpf	0.215632
WT (tg(kdrl:eGFP)	20220825	ISO-Wound+ ISO +	Casper | 3dpf	1.83595
WT (tg(kdrl:eGFP)	20221020	ISO-Wound+ ISO +	Casper | 2dpf	0.689178
WT (tg(kdrl:eGFP)	20221020	ISO-Wound+ ISO +	Casper | 2dpf	1.13147
WT (tg(kdrl:eGFP)	20221020	ISO-Wound+ ISO +	Casper | 3dpf	0.376937
WT (tg(kdrl:eGFP)	20221020	ISO-Wound+ ISO +	Casper | 3dpf	0.526706
WT (tg(kdrl:eGFP)	20221021	ISO-Wound+ ISO +	Casper | 3dpf	1.00378
WT (tg(kdrl:eGFP)	20221021	ISO-Wound+ ISO +	Casper | 3dpf	1.4923
WT (tg(kdrl:eGFP)	20221022	ISO-Wound+ ISO +	Casper | 3dpf	0.667815
WT (tg(kdrl:eGFP)	20221022	ISO-Wound+ ISO +	Casper | 3dpf	0.502889
WT (tg(kdrl:eGFP)	20221022	ISO-Wound+ ISO +	Casper | 3dpf	0.512641
WT (tg(kdrl:eGFP)	20250424	ISO-NonWound-HYPO E3	Casper | 3dpf	N/A
WT (tg(kdrl:eGFP)	20250424	ISO-NonWound-HYPO E3	Casper | 3dpf	N/A
WT (tg(kdrl:eGFP)	20250424	ISO-NonWound-HYPO E3	Casper | 3dpf	N/A
WT (tg(kdrl:eGFP)	20250424	ISO-NonWound-HYPO E3	Casper | 3dpf	N/A
WT (tg(kdrl:eGFP)	20250424	ISO-NonWound-HYPO E3	Casper | 3dpf	N/A
WT (tg(kdrl:eGFP)	20250424	ISO-NonWound-HYPO E3	Casper | 3dpf	N/A
WT (tg(kdrl:eGFP)	20250424	ISO-NonWound-HYPO E3	Casper | 3dpf	N/A
WT (tg(kdrl:eGFP)	20250424	ISO-NonWound-HYPO E3	Casper | 3dpf	N/A
WT (tg(kdrl:eGFP)	20250424	ISO-NonWound-HYPO E3	Casper | 3dpf	N/A
WT (tg(kdrl:eGFP)	20250424	ISO-NonWound-HYPO E3	Casper | 3dpf	N/A
WT (tg(kdrl:eGFP)	20250424	ISO-NonWound-HYPO E3	Casper | 3dpf	N/A
WT (tg(kdrl:eGFP)	20250424	ISO-NonWound-HYPO E3	Casper | 3dpf	N/A
WT (tg(kdrl:eGFP)	20250502	ISO-NonWound-HYPO E3	Casper | 3dpf	N/A
WT (tg(kdrl:eGFP)	20250502	ISO-NonWound-HYPO E3	Casper | 3dpf	N/A
WT (tg(kdrl:eGFP)	20250502	ISO-NonWound-HYPO E3	Casper | 3dpf	N/A
WT (tg(kdrl:eGFP)	20250502	ISO-NonWound-HYPO E3	Casper | 3dpf	N/A
WT (tg(kdrl:eGFP)	20250502	ISO-NonWound-HYPO E3	Casper | 3dpf	N/A
WT (tg(kdrl:eGFP)	20250502	ISO-NonWound-HYPO E3	Casper | 3dpf	N/A
WT (tg(kdrl:eGFP)	20250502	ISO-NonWound-HYPO E3	Casper | 3dpf	N/A
WT (tg(kdrl:eGFP)	20250502	ISO-NonWound-HYPO E3	Casper | 3dpf	N/A

## Sheet: Figure 1g
Genotype	ExpDate	Condition	Strain & Age	Dilation Area max (T1-120)		Dilation (Dv_norm)	HYPO	ISO	ISO*
WT (tg(kdrl:eGFP)	20220404	ISO-Wound + HYPO E3	Casper | 2dpf	1.1344		Compare normal and lognormal
WT (tg(kdrl:eGFP)	20220404	ISO-Wound + HYPO E3	Casper | 2dpf	1.56435		Probability normal (Gaussian)	44.79%	37.15%	6.158%
WT (tg(kdrl:eGFP)	20220404	ISO-Wound + HYPO E3	Casper | 2dpf	1.34957		Probability lognormal	55.21%	62.85%	93.84%
WT (tg(kdrl:eGFP)	20220404	ISO-Wound + HYPO E3	Casper | 2dpf	1.18228		Likelihood ratio (LR)	0.8112	0.5911	0.06562
WT (tg(kdrl:eGFP)	20220404	ISO-Wound + HYPO E3	Casper | 2dpf	1.22389		1/LR	1.233	1.692	15.24
WT (tg(kdrl:eGFP)	20220420	ISO-Wound + HYPO E3	Casper | 2dpf	1.34195		Which distribution is more likely?	Lognormal	Lognormal	Lognormal
WT (tg(kdrl:eGFP)	20220420	ISO-Wound + HYPO E3	Casper | 2dpf	1.43489
WT (tg(kdrl:eGFP)	20220420	ISO-Wound + HYPO E3	Casper | 2dpf	1.41108		Test for normal distribution
WT (tg(kdrl:eGFP)	20220420	ISO-Wound + HYPO E3	Casper | 2dpf	1.20022		D'Agostino & Pearson test
WT (tg(kdrl:eGFP)	20220420	ISO-Wound + HYPO E3	Casper | 2dpf	1.3056		K2	2.405	3.513	14.22
WT (tg(kdrl:eGFP)	20220420	ISO-Wound + HYPO E3	Casper | 3dpf	1.48316		P value	0.3004	0.1727	0.0008
WT (tg(kdrl:eGFP)	20220420	ISO-Wound + HYPO E3	Casper | 3dpf	1.31791		Passed normality test (alpha=0.05)?	Yes	Yes	No
WT (tg(kdrl:eGFP)	20220420	ISO-Wound + HYPO E3	Casper | 3dpf	1.53773		P value summary	ns	ns	***
WT (tg(kdrl:eGFP)	20220420	ISO-Wound + HYPO E3	Casper | 3dpf	1.41109
WT (tg(kdrl:eGFP)	20220420	ISO-Wound + HYPO E3	Casper | 3dpf	1.36385		Anderson-Darling test
WT (tg(kdrl:eGFP)	20220526	ISO-Wound + HYPO E3	Casper | 3dpf	1.51894		A2*	0.479	0.9389	1.356
WT (tg(kdrl:eGFP)	20220526	ISO-Wound + HYPO E3	Casper | 3dpf	1.30899		P value	0.221	0.0155	0.0015
WT (tg(kdrl:eGFP)	20220526	ISO-Wound + HYPO E3	Casper | 3dpf	1.52848		Passed normality test (alpha=0.05)?	Yes	No	No
WT (tg(kdrl:eGFP)	20220526	ISO-Wound + HYPO E3	Casper | 3dpf	1.267		P value summary	ns	*	**
WT (tg(kdrl:eGFP)	20220607	ISO-Wound + HYPO E3	Casper | 3dpf	1.58744
WT (tg(kdrl:eGFP)	20220607	ISO-Wound + HYPO E3	Casper | 3dpf	1.17884		Shapiro-Wilk test
WT (tg(kdrl:eGFP)	20220608	ISO-Wound + HYPO E3	Casper | 3dpf	1.33299		W	0.9558	0.9254	0.9478
WT (tg(kdrl:eGFP)	20220608	ISO-Wound + HYPO E3	Casper | 3dpf	1.35944		P value	0.1589	0.0162	0.0005
WT (tg(kdrl:eGFP)	20220608	ISO-Wound + HYPO E3	Casper | 3dpf	1.30518		Passed normality test (alpha=0.05)?	Yes	No	No
WT (tg(kdrl:eGFP)	20220627	ISO-Wound + HYPO E3	Casper | 3dpf	1.23742		P value summary	ns	*	***
WT (tg(kdrl:eGFP)	20220627	ISO-Wound + HYPO E3	Casper | 3dpf	1.15771
WT (tg(kdrl:eGFP)	20220703	ISO-Wound + HYPO E3	Casper | 3dpf	1.5579		Kolmogorov-Smirnov test
WT (tg(kdrl:eGFP)	20220703	ISO-Wound + HYPO E3	Casper | 3dpf	1.18252		KS distance	0.09113	0.1678	0.09733
WT (tg(kdrl:eGFP)	20220703	ISO-Wound + HYPO E3	Casper | 3dpf	1.41753		P value	>0.1000	0.0101	0.0176
WT (tg(kdrl:eGFP)	20220703	ISO-Wound + HYPO E3	Casper | 3dpf	1.57471		Passed normality test (alpha=0.05)?	Yes	No	No
WT (tg(kdrl:eGFP)	20220722	ISO-Wound + HYPO E3	Casper | 3dpf	1.30454		P value summary	ns	*	*
WT (tg(kdrl:eGFP)	20220722	ISO-Wound + HYPO E3	Casper | 3dpf	1.46645
WT (tg(kdrl:eGFP)	20220722	ISO-Wound + HYPO E3	Casper | 3dpf	1.30847		Number of values	36	37	103
WT (tg(kdrl:eGFP)	20220722	ISO-Wound + HYPO E3	Casper | 3dpf	1.3061		Impossible values in lognormal distributions
WT (tg(kdrl:eGFP)	20221215	ISO-Wound + HYPO E3	Casper | 3dpf	1.32054		Number of zeroes	0	0	0
WT (tg(kdrl:eGFP)	20221215	ISO-Wound + HYPO E3	Casper | 3dpf	1.38056		Number of negative values	0	0	0
WT (tg(kdrl:eGFP)	20220404	ISO-Wound+ ISO NaCl E3	Casper | 2dpf	1.02849
WT (tg(kdrl:eGFP)	20220417	ISO-Wound+ ISO NaCl E3	Casper | 2dpf	1.10229
WT (tg(kdrl:eGFP)	20220420	ISO-Wound+ ISO NaCl E3	Casper | 2dpf	1.10391		Number of families	1
WT (tg(kdrl:eGFP)	20220420	ISO-Wound+ ISO NaCl E3	Casper | 2dpf	1.06291		Number of comparisons per family	3
WT (tg(kdrl:eGFP)	20220420	ISO-Wound+ ISO NaCl E3	Casper | 2dpf	1.1336		Alpha	0.05
WT (tg(kdrl:eGFP)	20220420	ISO-Wound+ ISO NaCl E3	Casper | 2dpf	1.20546
WT (tg(kdrl:eGFP)	20220420	ISO-Wound+ ISO NaCl E3	Casper | 2dpf	1.04836		Dunn's multiple comparisons test	Mean rank diff.	Significant?	Summary	Adjusted P Value
WT (tg(kdrl:eGFP)	20220424	ISO-Wound+ ISO NaCl E3	Casper | 2dpf	1.16353		HYPO vs. ISO	104.6	Yes	****	<0.0001	A-B
WT (tg(kdrl:eGFP)	20220607	ISO-Wound+ ISO NaCl E3	Casper | 2dpf	1.09623		HYPO vs. ISO*	67.19	Yes	****	<0.0001	A-C
WT (tg(kdrl:eGFP)	20220607	ISO-Wound+ ISO NaCl E3	Casper | 2dpf	1.06565		ISO vs. ISO*	-37.37	Yes	***	0.0004	B-C
WT (tg(kdrl:eGFP)	20220607	ISO-Wound+ ISO NaCl E3	Casper | 2dpf	1.04696
WT (tg(kdrl:eGFP)	20220607	ISO-Wound+ ISO NaCl E3	Casper | 2dpf	1.11061		Test details	Mean rank 1	Mean rank 2	Mean rank diff.	n1	n2	Z
WT (tg(kdrl:eGFP)	20220607	ISO-Wound+ ISO NaCl E3	Casper | 3dpf	1.08512		HYPO vs. ISO	149.8	45.24	104.6	36	37	8.766
WT (tg(kdrl:eGFP)	20220607	ISO-Wound+ ISO NaCl E3	Casper | 3dpf	1.02283		HYPO vs. ISO*	149.8	82.61	67.19	36	103	6.811
WT (tg(kdrl:eGFP)	20220614	ISO-Wound+ ISO NaCl E3	Casper | 3dpf	1.1551		ISO vs. ISO*	45.24	82.61	-37.37	37	103	3.827
WT (tg(kdrl:eGFP)	20220614	ISO-Wound+ ISO NaCl E3	Casper | 3dpf	1.06448
WT (tg(kdrl:eGFP)	20220622	ISO-Wound+ ISO NaCl E3	Casper | 3dpf	1.11563		Compact letter display
WT (tg(kdrl:eGFP)	20220622	ISO-Wound+ ISO NaCl E3	Casper | 3dpf	1.05039		HYPO	A
WT (tg(kdrl:eGFP)	20220627	ISO-Wound+ ISO NaCl E3	Casper | 3dpf	1.0358		ISO*	B
WT (tg(kdrl:eGFP)	20220627	ISO-Wound+ ISO NaCl E3	Casper | 3dpf	1.11261		ISO	C
WT (tg(kdrl:eGFP)	20220703	ISO-Wound+ ISO NaCl E3	Casper | 3dpf	1.1584		Kruskal-Wallis test
WT (tg(kdrl:eGFP)	20220703	ISO-Wound+ ISO NaCl E3	Casper | 3dpf	1.02812		P value	<0.0001
WT (tg(kdrl:eGFP)	20220703	ISO-Wound+ ISO NaCl E3	Casper | 3dpf	1.01853		Exact or approximate P value?	Approximate
WT (tg(kdrl:eGFP)	20220703	ISO-Wound+ ISO NaCl E3	Casper | 3dpf	1.0216		P value summary	****
WT (tg(kdrl:eGFP)	20220703	ISO-Wound+ ISO NaCl E3	Casper | 3dpf	1.05364		Do the medians vary signif. (P < 0.05)?	Yes
WT (tg(kdrl:eGFP)	20220703	ISO-Wound+ ISO NaCl E3	Casper | 3dpf	1.03064		Number of groups	3
WT (tg(kdrl:eGFP)	20220709	ISO-Wound+ ISO NaCl E3	Casper | 3dpf	1.13757		Kruskal-Wallis statistic	80.16
WT (tg(kdrl:eGFP)	20220709	ISO-Wound+ ISO NaCl E3	Casper | 3dpf	1.15731
WT (tg(kdrl:eGFP)	20220715	ISO-Wound+ ISO NaCl E3	Casper | 3dpf	1.19479		Data summary
WT (tg(kdrl:eGFP)	20220715	ISO-Wound+ ISO NaCl E3	Casper | 3dpf	1.0644		Number of treatments (columns)	3
WT (tg(kdrl:eGFP)	20220715	ISO-Wound+ ISO NaCl E3	Casper | 3dpf	1.0177		Number of values (total)	176
WT (tg(kdrl:eGFP)	20220715	ISO-Wound+ ISO NaCl E3	Casper | 3dpf	1.13998
WT (tg(kdrl:eGFP)	20220722	ISO-Wound+ ISO NaCl E3	Casper | 3dpf	1.04989
WT (tg(kdrl:eGFP)	20220722	ISO-Wound+ ISO NaCl E3	Casper | 3dpf	1.05391
WT (tg(kdrl:eGFP)	20240510	ISO-Wound+ ISO NaCl E3	Casper | 3dpf	1.01262
WT (tg(kdrl:eGFP)	20240510	ISO-Wound+ ISO NaCl E3	Casper | 3dpf	1.05351
WT (tg(kdrl:eGFP)	20240510	ISO-Wound+ ISO NaCl E3	Casper | 3dpf	1.06992
WT (tg(kdrl:eGFP)	20220815	ISO-Wound+ ISO +	Casper | 2dpf	1.07898
WT (tg(kdrl:eGFP)	20220815	ISO-Wound+ ISO +	Casper | 2dpf	1.06709
WT (tg(kdrl:eGFP)	20220815	ISO-Wound+ ISO +	Casper | 2dpf	1.15347
WT (tg(kdrl:eGFP)	20220815	ISO-Wound+ ISO +	Casper | 2dpf	1.18738
WT (tg(kdrl:eGFP)	20220815	ISO-Wound+ ISO +	Casper | 2dpf	1.17464
WT (tg(kdrl:eGFP)	20220815	ISO-Wound+ ISO +	Casper | 2dpf	1.02718
WT (tg(kdrl:eGFP)	20220815	ISO-Wound+ ISO +	Casper | 3dpf	1.16442
WT (tg(kdrl:eGFP)	20220815	ISO-Wound+ ISO +	Casper | 3dpf	1.25535
WT (tg(kdrl:eGFP)	20220815	ISO-Wound+ ISO +	Casper | 3dpf	1.13418
WT (tg(kdrl:eGFP)	20220815	ISO-Wound+ ISO +	Casper | 3dpf	1.23918
WT (tg(kdrl:eGFP)	20220815	ISO-Wound+ ISO +	Casper | 3dpf	1.32841
WT (tg(kdrl:eGFP)	20220816	ISO-Wound+ ISO +	Casper | 3dpf	1.04193
WT (tg(kdrl:eGFP)	20220816	ISO-Wound+ ISO +	Casper | 3dpf	1.15809
WT (tg(kdrl:eGFP)	20220816	ISO-Wound+ ISO +	Casper | 3dpf	1.15909
WT (tg(kdrl:eGFP)	20220816	ISO-Wound+ ISO +	Casper | 3dpf	1.12504
WT (tg(kdrl:eGFP)	20220816	ISO-Wound+ ISO +	Casper | 3dpf	1.15329
WT (tg(kdrl:eGFP)	20220816	ISO-Wound+ ISO +	Casper | 3dpf	1.17878
WT (tg(kdrl:eGFP)	20220816	ISO-Wound+ ISO +	Casper | 3dpf	1.101
WT (tg(kdrl:eGFP)	20220816	ISO-Wound+ ISO +	Casper | 3dpf	1.05341
WT (tg(kdrl:eGFP)	20220824	ISO-Wound+ ISO +	Casper | 3dpf	1.16644
WT (tg(kdrl:eGFP)	20220824	ISO-Wound+ ISO +	Casper | 3dpf	1.10161
WT (tg(kdrl:eGFP)	20220824	ISO-Wound+ ISO +	Casper | 3dpf	1.134
WT (tg(kdrl:eGFP)	20220824	ISO-Wound+ ISO +	Casper | 3dpf	1.0343
WT (tg(kdrl:eGFP)	20220816	ISO-Wound+ ISO +	Casper | 2dpf	1.05109
WT (tg(kdrl:eGFP)	20220816	ISO-Wound+ ISO +	Casper | 2dpf	1.18217
WT (tg(kdrl:eGFP)	20220816	ISO-Wound+ ISO +	Casper | 2dpf	1.27427
WT (tg(kdrl:eGFP)	20220816	ISO-Wound+ ISO +	Casper | 2dpf	1.23854
WT (tg(kdrl:eGFP)	20220816	ISO-Wound+ ISO +	Casper | 2dpf	1.33092
WT (tg(kdrl:eGFP)	20220816	ISO-Wound+ ISO +	Casper | 3dpf	1.1972
WT (tg(kdrl:eGFP)	20220816	ISO-Wound+ ISO +	Casper | 3dpf	1.12835
WT (tg(kdrl:eGFP)	20220816	ISO-Wound+ ISO +	Casper | 3dpf	1.18724
WT (tg(kdrl:eGFP)	20220816	ISO-Wound+ ISO +	Casper | 3dpf	1.07195
WT (tg(kdrl:eGFP)	20220816	ISO-Wound+ ISO +	Casper | 3dpf	1.09612
WT (tg(kdrl:eGFP)	20220816	ISO-Wound+ ISO +	Casper | 3dpf	1.10585
WT (tg(kdrl:eGFP)	20220816	ISO-Wound+ ISO +	Casper | 3dpf	1.11897
WT (tg(kdrl:eGFP)	20220816	ISO-Wound+ ISO +	Casper | 3dpf	1.17128
WT (tg(kdrl:eGFP)	20220816	ISO-Wound+ ISO +	Casper | 3dpf	1.13256
WT (tg(kdrl:eGFP)	20220818	ISO-Wound+ ISO +	Casper | 3dpf	1.09326
WT (tg(kdrl:eGFP)	20220818	ISO-Wound+ ISO +	Casper | 3dpf	1.1729
WT (tg(kdrl:eGFP)	20220818	ISO-Wound+ ISO +	Casper | 3dpf	1.27759
WT (tg(kdrl:eGFP)	20220818	ISO-Wound+ ISO +	Casper | 3dpf	1.17987
WT (tg(kdrl:eGFP)	20221024	ISO-Wound+ ISO +	Casper | 2dpf	1.16744
WT (tg(kdrl:eGFP)	20221024	ISO-Wound+ ISO +	Casper | 2dpf	1.15594
WT (tg(kdrl:eGFP)	20221024	ISO-Wound+ ISO +	Casper | 2dpf	1.25235
WT (tg(kdrl:eGFP)	20221024	ISO-Wound+ ISO +	Casper | 2dpf	1.11522
WT (tg(kdrl:eGFP)	20221024	ISO-Wound+ ISO +	Casper | 2dpf	1.18591
WT (tg(kdrl:eGFP)	20221024	ISO-Wound+ ISO +	Casper | 3dpf	1.08791
WT (tg(kdrl:eGFP)	20221024	ISO-Wound+ ISO +	Casper | 3dpf	1.1416
WT (tg(kdrl:eGFP)	20221024	ISO-Wound+ ISO +	Casper | 3dpf	1.13719
WT (tg(kdrl:eGFP)	20221024	ISO-Wound+ ISO +	Casper | 3dpf	1.23967
WT (tg(kdrl:eGFP)	20221024	ISO-Wound+ ISO +	Casper | 3dpf	1.14875
WT (tg(kdrl:eGFP)	20221025	ISO-Wound+ ISO +	Casper | 3dpf	1.01483
WT (tg(kdrl:eGFP)	20221025	ISO-Wound+ ISO +	Casper | 3dpf	1.12045
WT (tg(kdrl:eGFP)	20221025	ISO-Wound+ ISO +	Casper | 3dpf	1.06624
WT (tg(kdrl:eGFP)	20221025	ISO-Wound+ ISO +	Casper | 3dpf	1.11411
WT (tg(kdrl:eGFP)	20221025	ISO-Wound+ ISO +	Casper | 3dpf	1.07574
WT (tg(kdrl:eGFP)	20221020	ISO-Wound+ ISO +	Casper | 2dpf	1.11491
WT (tg(kdrl:eGFP)	20221020	ISO-Wound+ ISO +	Casper | 2dpf	1.22824
WT (tg(kdrl:eGFP)	20221020	ISO-Wound+ ISO +	Casper | 2dpf	1.14499
WT (tg(kdrl:eGFP)	20221020	ISO-Wound+ ISO +	Casper | 2dpf	1.11616
WT (tg(kdrl:eGFP)	20221020	ISO-Wound+ ISO +	Casper | 2dpf	1.11127
WT (tg(kdrl:eGFP)	20221020	ISO-Wound+ ISO +	Casper | 3dpf	1.09149
WT (tg(kdrl:eGFP)	20221022	ISO-Wound+ ISO +	Casper | 3dpf	1.03
WT (tg(kdrl:eGFP)	20221022	ISO-Wound+ ISO +	Casper | 3dpf	1.04212
WT (tg(kdrl:eGFP)	20221022	ISO-Wound+ ISO +	Casper | 3dpf	1.08258
WT (tg(kdrl:eGFP)	20221022	ISO-Wound+ ISO +	Casper | 3dpf	1.10853
WT (tg(kdrl:eGFP)	20221026	ISO-Wound+ ISO +	Casper | 3dpf	1.15219
WT (tg(kdrl:eGFP)	20221026	ISO-Wound+ ISO +	Casper | 3dpf	1.05727
WT (tg(kdrl:eGFP)	20221026	ISO-Wound+ ISO +	Casper | 3dpf	1.07143
WT (tg(kdrl:eGFP)	20221025	ISO-Wound+ ISO +	Casper | 2dpf	1.10853
WT (tg(kdrl:eGFP)	20221025	ISO-Wound+ ISO +	Casper | 2dpf	1.06238
WT (tg(kdrl:eGFP)	20221025	ISO-Wound+ ISO +	Casper | 3dpf	1.38149
WT (tg(kdrl:eGFP)	20221025	ISO-Wound+ ISO +	Casper | 3dpf	1.14115
WT (tg(kdrl:eGFP)	20221025	ISO-Wound+ ISO +	Casper | 3dpf	1.16171
WT (tg(kdrl:eGFP)	20221025	ISO-Wound+ ISO +	Casper | 3dpf	1.01714
WT (tg(kdrl:eGFP)	20221025	ISO-Wound+ ISO +	Casper | 3dpf	1.19882
WT (tg(kdrl:eGFP)	20221025	ISO-Wound+ ISO +	Casper | 3dpf	1.14595
WT (tg(kdrl:eGFP)	20221025	ISO-Wound+ ISO +	Casper | 3dpf	1.19809
WT (tg(kdrl:eGFP)	20221025	ISO-Wound+ ISO +	Casper | 3dpf	1.09629
WT (tg(kdrl:eGFP)	20221025	ISO-Wound+ ISO +	Casper | 3dpf	1.09778
WT (tg(kdrl:eGFP)	20221026	ISO-Wound+ ISO +	Casper | 3dpf	1.19455
WT (tg(kdrl:eGFP)	20221026	ISO-Wound+ ISO +	Casper | 3dpf	1.4041
WT (tg(kdrl:eGFP)	20220824	ISO-Wound+ ISO +	Casper | 2dpf	1.14769
WT (tg(kdrl:eGFP)	20220824	ISO-Wound+ ISO +	Casper | 2dpf	1.18182
WT (tg(kdrl:eGFP)	20220824	ISO-Wound+ ISO +	Casper | 3dpf	1.30705
WT (tg(kdrl:eGFP)	20220824	ISO-Wound+ ISO +	Casper | 3dpf	1.18201
WT (tg(kdrl:eGFP)	20220824	ISO-Wound+ ISO +	Casper | 3dpf	1.20804
WT (tg(kdrl:eGFP)	20220824	ISO-Wound+ ISO +	Casper | 3dpf	1.03995
WT (tg(kdrl:eGFP)	20220824	ISO-Wound+ ISO +	Casper | 3dpf	1.29031
WT (tg(kdrl:eGFP)	20220824	ISO-Wound+ ISO +	Casper | 3dpf	1.08327
WT (tg(kdrl:eGFP)	20220825	ISO-Wound+ ISO +	Casper | 3dpf	1.20295
WT (tg(kdrl:eGFP)	20220825	ISO-Wound+ ISO +	Casper | 3dpf	1.30997
WT (tg(kdrl:eGFP)	20220825	ISO-Wound+ ISO +	Casper | 3dpf	1.10559
WT (tg(kdrl:eGFP)	20220825	ISO-Wound+ ISO +	Casper | 3dpf	1.16698
WT (tg(kdrl:eGFP)	20221020	ISO-Wound+ ISO +	Casper | 2dpf	1.05854
WT (tg(kdrl:eGFP)	20221020	ISO-Wound+ ISO +	Casper | 2dpf	1.32008
WT (tg(kdrl:eGFP)	20221020	ISO-Wound+ ISO +	Casper | 3dpf	1.16976
WT (tg(kdrl:eGFP)	20221020	ISO-Wound+ ISO +	Casper | 3dpf	1.08513
WT (tg(kdrl:eGFP)	20221021	ISO-Wound+ ISO +	Casper | 3dpf	1.14509
WT (tg(kdrl:eGFP)	20221021	ISO-Wound+ ISO +	Casper | 3dpf	1.10945
WT (tg(kdrl:eGFP)	20221022	ISO-Wound+ ISO +	Casper | 3dpf	1.10048
WT (tg(kdrl:eGFP)	20221022	ISO-Wound+ ISO +	Casper | 3dpf	1.05762
WT (tg(kdrl:eGFP)	20221022	ISO-Wound+ ISO +	Casper | 3dpf	1.06177
WT (tg(kdrl:eGFP)	20250424	ISO-NonWound-HYPO E3	Casper | 3dpf	N/A
WT (tg(kdrl:eGFP)	20250424	ISO-NonWound-HYPO E3	Casper | 3dpf	N/A
WT (tg(kdrl:eGFP)	20250424	ISO-NonWound-HYPO E3	Casper | 3dpf	N/A
WT (tg(kdrl:eGFP)	20250424	ISO-NonWound-HYPO E3	Casper | 3dpf	N/A
WT (tg(kdrl:eGFP)	20250424	ISO-NonWound-HYPO E3	Casper | 3dpf	N/A
WT (tg(kdrl:eGFP)	20250424	ISO-NonWound-HYPO E3	Casper | 3dpf	N/A
WT (tg(kdrl:eGFP)	20250424	ISO-NonWound-HYPO E3	Casper | 3dpf	N/A
WT (tg(kdrl:eGFP)	20250424	ISO-NonWound-HYPO E3	Casper | 3dpf	N/A
WT (tg(kdrl:eGFP)	20250424	ISO-NonWound-HYPO E3	Casper | 3dpf	N/A
WT (tg(kdrl:eGFP)	20250424	ISO-NonWound-HYPO E3	Casper | 3dpf	N/A
WT (tg(kdrl:eGFP)	20250424	ISO-NonWound-HYPO E3	Casper | 3dpf	N/A
WT (tg(kdrl:eGFP)	20250424	ISO-NonWound-HYPO E3	Casper | 3dpf	N/A
WT (tg(kdrl:eGFP)	20250502	ISO-NonWound-HYPO E3	Casper | 3dpf	N/A
WT (tg(kdrl:eGFP)	20250502	ISO-NonWound-HYPO E3	Casper | 3dpf	N/A
WT (tg(kdrl:eGFP)	20250502	ISO-NonWound-HYPO E3	Casper | 3dpf	N/A
WT (tg(kdrl:eGFP)	20250502	ISO-NonWound-HYPO E3	Casper | 3dpf	N/A
WT (tg(kdrl:eGFP)	20250502	ISO-NonWound-HYPO E3	Casper | 3dpf	N/A
WT (tg(kdrl:eGFP)	20250502	ISO-NonWound-HYPO E3	Casper | 3dpf	N/A
WT (tg(kdrl:eGFP)	20250502	ISO-NonWound-HYPO E3	Casper | 3dpf	N/A
WT (tg(kdrl:eGFP)	20250502	ISO-NonWound-HYPO E3	Casper | 3dpf	N/A
