# Supplementary material for: Zebrafish macrophages convert physical wound signals into rapid vascular permeabilization
Source: Nat Commun. 2026 Feb 6;17:1807. doi: 10.1038/s41467-026-68520-2 (PMC12916771; doi:10.1038/s41467-026-68520-2)
Supplement: Supplementary file 15 — Source data [file 41467_2026_68520_MOESM15_ESM.zip › Zipped-2/Statistical_Source_Data_Figure2.xlsx]

## Sheet: Figure 2c
Genotype	ExpDate	Condition	Strain & Age	Area Under Curve vessel Dextran (T=0-120)	Dextran Bleedout (T=120)			Alox12(Iv_Norm)	WT	KO		Alox12(Ib_Norm)	WT	KO
WT_alox12	20221112	ISO-Wound + HYPO E3	Casper | 2dpf	5987.96	0.00752572			Compare normal and lognormal				Compare normal and lognormal
WT_alox12	20221112	ISO-Wound + HYPO E3	Casper |2dpf	5407.61	0.0241617			Probability normal (Gaussian)	69.46%	28.01%		Probability normal (Gaussian)	1.333%
WT_alox12	20221212	ISO-Wound + HYPO E3	Casper | 2dpf	6002.86	0.0511104			Probability lognormal	30.54%	71.99%		Probability lognormal	98.67%	Impossible
WT_alox12	20231121	ISO-Wound + HYPO E3	Casper |2dpf	6719.15	0.00445457			Likelihood ratio (LR)	2.274	0.3891		Likelihood ratio (LR)	0.01351
WT_alox12	20231121	ISO-Wound + HYPO E3	Casper | 3dpf	6093.87	0.0346026			1/LR	0.4397	2.57		1/LR	74.03
WT_alox12	20231121	ISO-Wound + HYPO E3	Casper | 3dpf	6663.51	0.000566214			Which distribution is more likely?	Normal	Lognormal		Which distribution is more likely?	Lognormal	Normal
WT_alox12	20231121	ISO-Wound + HYPO E3	Casper | 3dpf	6415.01	0.0205539
WT_alox12	20231121	ISO-Wound + HYPO E3	Casper | 3dpf	5346.35	0.0792267			Test for normal distribution				Test for normal distribution
WT_alox12	20231121	ISO-Wound + HYPO E3	Casper | 3dpf	5129.13	0.00946036			D'Agostino & Pearson test				D'Agostino & Pearson test
WT_alox12	20231121	ISO-Wound + HYPO E3	Casper | 3dpf	5896.48	0.0343709			K2	1.734	2.498		K2	10.12	16.43
WT_alox12	20231121	ISO-Wound + HYPO E3	Casper | 3dpf	4890.59	0.00737581			P value	0.4202	0.2868		P value	0.0063	0.0003
WT_alox12	20231121	ISO-Wound + HYPO E3	Casper | 3dpf	4077.54	0.0239179			Passed normality test (alpha=0.05)?	Yes	Yes		Passed normality test (alpha=0.05)?	No	No
WT_alox12	20231121	ISO-Wound + HYPO E3	Casper | 3dpf	5712.17	0.0127497			P value summary	ns	ns		P value summary	**	***
WT_alox12	20231121	ISO-Wound + HYPO E3	Casper | 3dpf	5815.88	0.00553711
WT_alox12	20231121	ISO-Wound + HYPO E3	Casper | 3dpf	4290.57	0.0041207			Anderson-Darling test				Anderson-Darling test
WT_alox12	20221212	ISO-Wound + HYPO E3	Casper | 3dpf	5961.97	0.0316268			A2*	0.3993	0.443		A2*	0.7995	3.448
mk218/mk218_Alox12	20221212	ISO-Wound + HYPO E3	Casper | 2dpf	5131.16	0.0175753			P value	0.3226	0.2711		P value	0.0298	<0.0001
mk218/mk218_Alox12	20221212	ISO-Wound + HYPO E3	Casper |2dpf	5524.33	0.00650059			Passed normality test (alpha=0.05)?	Yes	Yes		Passed normality test (alpha=0.05)?	No	No
mk218/mk218_Alox12	20221212	ISO-Wound + HYPO E3	Casper | 2dpf	6526.17	0.0629661			P value summary	ns	ns		P value summary	*	****
mk218/mk218_Alox12	20221212	ISO-Wound + HYPO E3	Casper |2dpf	5126.74	0.00316813
mk218/mk218_Alox12	20221212	ISO-Wound + HYPO E3	Casper | 3dpf	6399.99	0.0065884			Shapiro-Wilk test				Shapiro-Wilk test
mk218/mk218_Alox12	20221212	ISO-Wound + HYPO E3	Casper | 3dpf	5764.71	0.0194473			W	0.9374	0.9633		W	0.8486	0.7355
mk218/mk218_Alox12	20221212	ISO-Wound + HYPO E3	Casper | 3dpf	4605.78	0.0220131			P value	0.3189	0.2863		P value	0.013	<0.0001
mk218/mk218_Alox12	20221212	ISO-Wound + HYPO E3	Casper | 3dpf	5444.55	0.027423			Passed normality test (alpha=0.05)?	Yes	Yes		Passed normality test (alpha=0.05)?	No	No
mk218/mk218_Alox12	20221212	ISO-Wound + HYPO E3	Casper | 3dpf	6684.15	0.00155698			P value summary	ns	ns		P value summary	*	****
mk218/mk218_Alox12	20221212	ISO-Wound + HYPO E3	Casper | 3dpf	4679.9	0.0333712
mk218/mk218_Alox12	20221212	ISO-Wound + HYPO E3	Casper | 3dpf	6133.52	0.0213252			Kolmogorov-Smirnov test				Kolmogorov-Smirnov test
mk218/mk218_Alox12	20221212	ISO-Wound + HYPO E3	Casper | 3dpf	4362.37	0.00428874			KS distance	0.158	0.1155		KS distance	0.1702	0.2935
mk218/mk218_Alox12	20221212	ISO-Wound + HYPO E3	Casper | 3dpf	4898.38	0.00127104			P value	>0.1000	>0.1000		P value	>0.1000	<0.0001
mk218/mk218_Alox12	20221212	ISO-Wound + HYPO E3	Casper | 3dpf	4827.81	0.00767069			Passed normality test (alpha=0.05)?	Yes	Yes		Passed normality test (alpha=0.05)?	Yes	No
mk218/mk218_Alox12	20221212	ISO-Wound + HYPO E3	Casper | 3dpf	5488.62	0.0111047			P value summary	ns	ns		P value summary	ns	****
mk218/mk218_Alox12	20221213	ISO-Wound + HYPO E3	Casper | 3dpf	6390.25	0.00131127
mk218/mk218_Alox12	20221213	ISO-Wound + HYPO E3	Casper | 3dpf	5689.42	0.0282929			Number of values	16	35		Number of values	16	35
mk218/mk218_Alox12	20221213	ISO-Wound + HYPO E3	Casper | 3dpf	5548.46	0.0496404			Impossible values in lognormal distributions				Impossible values in lognormal distributions
mk218/mk218_Alox12	20221213	ISO-Wound + HYPO E3	Casper | 3dpf	5695.71	0.00522019			Number of zeroes	0	0		Number of zeroes	0	0
mk218/mk218_Alox12	20221213	ISO-Wound + HYPO E3	Casper | 3dpf	6401.35	0.00895612			Number of negative values	0	0		Number of negative values	0	1
mk218/mk218_Alox12	20221213	ISO-Wound + HYPO E3	Casper | 3dpf	5460.33	0.000591444
mk218/mk218_Alox12	20221213	ISO-Wound + HYPO E3	Casper | 3dpf	4664.81	0.00787612
mk218/mk218_Alox12	20221213	ISO-Wound + HYPO E3	Casper | 3dpf	7427.26	3.64795e-05			Table Analyzed	CRISPR_alox12			Table Analyzed	CRISPR_alox12
mk218/mk218_Alox12	20221213	ISO-Wound + HYPO E3	Casper | 3dpf	5683.06	0.00661078
mk218/mk218_Alox12	20221213	ISO-Wound + HYPO E3	Casper | 3dpf	5500.76	0.0187816			Column B	mk218			Column B	mk218
mk218/mk218_Alox12	20221213	ISO-Wound + HYPO E3	Casper | 3dpf	5599.95	0.015083			vs.	vs.			vs.	vs.
mk218/mk218_Alox12	20221213	ISO-Wound + HYPO E3	Casper | 3dpf	5643.15	0.104322			Column A	WT			Column A	WT
mk218/mk218_Alox12	20221213	ISO-Wound + HYPO E3	Casper | 3dpf	6050.79	0.00357178
mk218/mk218_Alox12	20221213	ISO-Wound + HYPO E3	Casper | 3dpf	4945.7	0.00650856			Unpaired t test with Welch's correction				Mann Whitney test
mk218/mk218_Alox12	20221213	ISO-Wound + HYPO E3	Casper | 3dpf	4795.32	0.0105806			P value	0.5477			P value	0.1789
mk218/mk218_Alox12	20221213	ISO-Wound + HYPO E3	Casper | 3dpf	5113.64	0.0106506			P value summary	ns			Exact or approximate P value?	Exact
mk218/mk218_Alox12	20221213	ISO-Wound + HYPO E3	Casper | 3dpf	5109.57	0.0786464			Significantly different (P < 0.05)?	No			P value summary	ns
mk218/mk218_Alox12	20221213	ISO-Wound + HYPO E3	Casper | 3dpf	5050.92	0.00105332			One- or two-tailed P value?	Two-tailed			Significantly different (P < 0.05)?	No
mk218/mk218_Alox12	20221213	ISO-Wound + HYPO E3	Casper | 3dpf	6160.46	0.105081			Welch-corrected t, df	t=0.6091, df=26.42			One- or two-tailed P value?	Two-tailed
mk218/mk218_Alox12	20221213	ISO-Wound + HYPO E3	Casper | 3dpf	4967.52	0.00292294							Sum of ranks in column A,B	483 , 843
								How big is the difference?				Mann-Whitney U	213
								Mean of column A	5648
								Mean of column B	5513			Difference between medians
								Difference between means (B - A) ± SEM	-135.1 ± 221.8			Median of column A	0.01665, n=16
								95% confidence interval	-590.6 to 320.4			Median of column B	0.007876, n=35
								R squared (eta squared)	0.01385			Difference: Actual	-0.008776
												Difference: Hodges-Lehmann	-0.004388
								F test to compare variances
								F, DFn, Dfd	1.250, 15, 34
								P value	0.5702
								P value summary	ns
								Significantly different (P < 0.05)?	No
								Data analyzed
								Sample size, column A	16
								Sample size, column B	35

## Sheet: Figure 2e
Genotype	ExpDate	Condition	Strain & Age	Area Under Curve vessel Dextran (T=0-120)	Dextran Bleedout (T=120)			Alox5a(Iv_Norm)	WT	KO		Alox5a(Ib_Norm)	WT	KO
WT_alox5a	20230207	ISO-Wound + HYPO E3	Casper | 2dpf	6129.37	0.0100788			Compare normal and lognormal				Compare normal and lognormal
WT_alox5a	20230207	ISO-Wound + HYPO E3	Casper |2dpf	5739.63	0.00258835			Probability normal (Gaussian)	0.9563%	54.97%		Probability normal (Gaussian)	0%	0%
WT_alox5a	20230207	ISO-Wound + HYPO E3	Casper | 2dpf	5143.99	0.000736784			Probability lognormal	99.04%	45.03%		Probability lognormal	100%	100%
WT_alox5a	20230207	ISO-Wound + HYPO E3	Casper |2dpf	5546.51	0.00490448			Likelihood ratio (LR)	0.009655	1.221		Likelihood ratio (LR)	1.09e-18	9.052e-29
WT_alox5a	20230207	ISO-Wound + HYPO E3	Casper | 3dpf	5175.05	0.00458412			1/LR	103.6	0.8191		1/LR	9.175e+17	1.105e+28
WT_alox5a	20230207	ISO-Wound + HYPO E3	Casper | 3dpf	5121.59	0.00385257			Which distribution is more likely?	Lognormal	Normal		Which distribution is more likely?	Lognormal	Lognormal
WT_alox5a	20230207	ISO-Wound + HYPO E3	Casper | 3dpf	4437.93	0.000406678
WT_alox5a	20230207	ISO-Wound + HYPO E3	Casper | 3dpf	4243.54	0.00261137			Test for normal distribution				Test for normal distribution
WT_alox5a	20230207	ISO-Wound + HYPO E3	Casper | 3dpf	5101.68	0.00764251			D'Agostino & Pearson test				D'Agostino & Pearson test
WT_alox5a	20230207	ISO-Wound + HYPO E3	Casper | 3dpf	4450.67	0.00496813			K2	12.94	5.629		K2	66.28	74.64
WT_alox5a	20230207	ISO-Wound + HYPO E3	Casper | 3dpf	4456.12	0.0135069			P value	0.0016	0.0599		P value	<0.0001	<0.0001
WT_alox5a	20230207	ISO-Wound + HYPO E3	Casper | 3dpf	5744.9	0.00873537			Passed normality test (alpha=0.05)?	No	Yes		Passed normality test (alpha=0.05)?	No	No
WT_alox5a	20230207	ISO-Wound + HYPO E3	Casper | 3dpf	6862.88	0.0137199			P value summary	**	ns		P value summary	****	****
WT_alox5a	20230207	ISO-Wound + HYPO E3	Casper | 3dpf	5997.18	0.0529292
WT_alox5a	20230207	ISO-Wound + HYPO E3	Casper | 3dpf	4553.74	0.00032306			Anderson-Darling test				Anderson-Darling test
WT_alox5a	20230207	ISO-Wound + HYPO E3	Casper | 3dpf	5887.58	0.00186203			A2*	1.36	0.5535		A2*	6.207	9.031
WT_alox5a	20230207	ISO-Wound + HYPO E3	Casper | 3dpf	4675.5	0.00510999			P value	0.0014	0.1472		P value	<0.0001	<0.0001
WT_alox5a	20230207	ISO-Wound + HYPO E3	Casper | 3dpf	4888.12	0.00221186			Passed normality test (alpha=0.05)?	No	Yes		Passed normality test (alpha=0.05)?	No	No
WT_alox5a	20230207	ISO-Wound + HYPO E3	Casper | 3dpf	5014.58	0.0019143			P value summary	**	ns		P value summary	****	****
WT_alox5a	20230207	ISO-Wound + HYPO E3	Casper | 3dpf	3786.07	0.00212391
WT_alox5a	20230207	ISO-Wound + HYPO E3	Casper | 3dpf	4816.85	0.00181146			Shapiro-Wilk test				Shapiro-Wilk test
WT_alox5a	20230207	ISO-Wound + HYPO E3	Casper | 3dpf	4189.58	0.00155482			W	0.9127	0.9732		W	0.5971	0.5222
WT_alox5a	20230207	ISO-Wound + HYPO E3	Casper | 3dpf	4396.2	0.000265071			P value	0.0007	0.2093		P value	<0.0001	<0.0001
WT_alox5a	20230207	ISO-Wound + HYPO E3	Casper | 3dpf	4626.32	0.00551581			Passed normality test (alpha=0.05)?	No	Yes		Passed normality test (alpha=0.05)?	No	No
WT_alox5a	20230207	ISO-Wound + HYPO E3	Casper | 3dpf	5645.38	0.00285019			P value summary	***	ns		P value summary	****	****
WT_alox5a	20230207	ISO-Wound + HYPO E3	Casper | 3dpf	5490.34	0.00594362
WT_alox5a	20230207	ISO-Wound + HYPO E3	Casper | 3dpf	7044.65	0.00856949			Kolmogorov-Smirnov test				Kolmogorov-Smirnov test
WT_alox5a	20230419	ISO-Wound + HYPO E3	Casper | 3dpf	6012.91	0.00590942			KS distance	0.1321	0.08405		KS distance	0.2566	0.2843
WT_alox5a	20230419	ISO-Wound + HYPO E3	Casper | 3dpf	4819.19	0.000709796			P value	0.0179	>0.1000		P value	<0.0001	<0.0001
WT_alox5a	20230419	ISO-Wound + HYPO E3	Casper | 3dpf	5701.76	0.00935564			Passed normality test (alpha=0.05)?	No	Yes		Passed normality test (alpha=0.05)?	No	No
WT_alox5a	20230419	ISO-Wound + HYPO E3	Casper | 3dpf	5336.14	0.00720218			P value summary	*	ns		P value summary	****	****
WT_alox5a	20230420	ISO-Wound + HYPO E3	Casper | 3dpf	7423.34	0.00953506
WT_alox5a	20230420	ISO-Wound + HYPO E3	Casper | 3dpf	6447.98	0.00307215			Number of values	55	60		Number of values	55	60
WT_alox5a	20230420	ISO-Wound + HYPO E3	Casper | 3dpf	5379.13	0.00477657			Impossible values in lognormal distributions				Impossible values in lognormal distributions
WT_alox5a	20230420	ISO-Wound + HYPO E3	Casper | 3dpf	8826.73	0.0667995			Number of zeroes	0	0		Number of zeroes	0	0
WT_alox5a	20230517	ISO-Wound + HYPO E3	Casper | 3dpf	6184.53	0.00687463			Number of negative values	0	0		Number of negative values	0	0
WT_alox5a	20230517	ISO-Wound + HYPO E3	Casper | 3dpf	4803.01	0.00500785
WT_alox5a	20230517	ISO-Wound + HYPO E3	Casper | 3dpf	5820.35	0.00591379
WT_alox5a	20230517	ISO-Wound + HYPO E3	Casper | 3dpf	6171.1	0.0218718			Table Analyzed	CRISPR_alox5a			Table Analyzed	CRISPR_alox5a
WT_alox5a	20230517	ISO-Wound + HYPO E3	Casper | 3dpf	4415.83	0.00947269
WT_alox5a	20230517	ISO-Wound + HYPO E3	Casper | 3dpf	8246.58	0.0103092			Column B	mk211			Column B	mk211
WT_alox5a	20230517	ISO-Wound + HYPO E3	Casper | 3dpf	7394.03	0.0163971			vs.	vs.			vs.	vs.
WT_alox5a	20230517	ISO-Wound + HYPO E3	Casper | 3dpf	5821.11	0.00161127			Column A	WT			Column A	WT
WT_alox5a	20230517	ISO-Wound + HYPO E3	Casper | 3dpf	8336.71	0.0034624
WT_alox5a	20230517	ISO-Wound + HYPO E3	Casper | 3dpf	4978.46	0.00658051			Mann Whitney test				Mann Whitney test
WT_alox5a	20230517	ISO-Wound + HYPO E3	Casper | 3dpf	4379.81	0.0179177			P value	<0.0001			P value	0.1897
WT_alox5a	20230517	ISO-Wound + HYPO E3	Casper | 3dpf	4140.07	0.0075105			Exact or approximate P value?	Exact			Exact or approximate P value?	Exact
WT_alox5a	20230517	ISO-Wound + HYPO E3	Casper | 3dpf	5097.21	0.00199617			P value summary	****			P value summary	ns
WT_alox5a	20230517	ISO-Wound + HYPO E3	Casper | 3dpf	4801.65	0.00599093			Significantly different (P < 0.05)?	Yes			Significantly different (P < 0.05)?	No
WT_alox5a	20230517	ISO-Wound + HYPO E3	Casper | 3dpf	6286.54	0.0193091			One- or two-tailed P value?	Two-tailed			One- or two-tailed P value?	Two-tailed
WT_alox5a	20230517	ISO-Wound + HYPO E3	Casper | 3dpf	6580.31	0.013433			Sum of ranks in column A,B	4200 , 2470			Sum of ranks in column A,B	3337 , 3218
WT_alox5a	20230517	ISO-Wound + HYPO E3	Casper | 3dpf	4842.67	0.00129287			Mann-Whitney U	640			Mann-Whitney U	1388
WT_alox5a	20230517	ISO-Wound + HYPO E3	Casper | 3dpf	4335.01	0.00353828
WT_alox5a	20230112	ISO-Wound + HYPO E3	Casper | 3dpf	5194.37	0.0267475			Difference between medians				Difference between medians
WT_alox5a	20230112	ISO-Wound + HYPO E3	Casper | 3dpf	4951.56	0.0133069			Median of column A	5175, n=55			Median of column A	0.005313, n=55
mk211_alox5a	20230112	ISO-Wound + HYPO E3	Casper | 2dpf	5074.79	0.00282695			Median of column B	4503, n=60			Median of column B	0.003548, n=60
mk211_alox5a	20230112	ISO-Wound + HYPO E3	Casper |2dpf	4455.29	0.00121218			Difference: Actual	-672.2			Difference: Actual	-0.001765
mk211_alox5a	20230112	ISO-Wound + HYPO E3	Casper | 2dpf	4621.07	0.000460939			Difference: Hodges-Lehmann	-846.6			Difference: Hodges-Lehmann	-0.001002
mk211_alox5a	20230112	ISO-Wound + HYPO E3	Casper |2dpf	4815.9	0.000576711
mk211_alox5a	20230112	ISO-Wound + HYPO E3	Casper | 3dpf	4643.7	0.00119451
mk211_alox5a	20230112	ISO-Wound + HYPO E3	Casper | 3dpf	5095.75	0.00356948
mk211_alox5a	20230112	ISO-Wound + HYPO E3	Casper | 3dpf	4528.07	0.00381567
mk211_alox5a	20230112	ISO-Wound + HYPO E3	Casper | 3dpf	4576.29	0.00237658
mk211_alox5a	20230112	ISO-Wound + HYPO E3	Casper | 3dpf	3698.91	0.00153636
mk211_alox5a	20230112	ISO-Wound + HYPO E3	Casper | 3dpf	3638.96	0.0226
mk211_alox5a	20230112	ISO-Wound + HYPO E3	Casper | 3dpf	3829.18	0.00201651
mk211_alox5a	20230112	ISO-Wound + HYPO E3	Casper | 3dpf	4202.19	0.0153897
mk211_alox5a	20230112	ISO-Wound + HYPO E3	Casper | 3dpf	4532.2	0.00342731
mk211_alox5a	20230112	ISO-Wound + HYPO E3	Casper | 3dpf	4272.66	0.00569051
mk211_alox5a	20230112	ISO-Wound + HYPO E3	Casper | 3dpf	4292.83	0.00406677
mk211_alox5a	20230112	ISO-Wound + HYPO E3	Casper | 3dpf	4891.4	0.00352568
mk211_alox5a	20230112	ISO-Wound + HYPO E3	Casper | 3dpf	3471.6	0.000349701
mk211_alox5a	20230112	ISO-Wound + HYPO E3	Casper | 3dpf	4000.34	0.00277914
mk211_alox5a	20230112	ISO-Wound + HYPO E3	Casper | 3dpf	4559.46	0.00299195
mk211_alox5a	20230112	ISO-Wound + HYPO E3	Casper | 3dpf	4042.21	0.000212251
mk211_alox5a	20230112	ISO-Wound + HYPO E3	Casper | 3dpf	4499.27	0.00191042
mk211_alox5a	20230113	ISO-Wound + HYPO E3	Casper | 3dpf	4905.52	0.00194353
mk211_alox5a	20230113	ISO-Wound + HYPO E3	Casper | 3dpf	4515.55	0.00240765
mk211_alox5a	20230113	ISO-Wound + HYPO E3	Casper | 3dpf	4467.47	0.0016583
mk211_alox5a	20230113	ISO-Wound + HYPO E3	Casper | 3dpf	5049.98	0.0716903
mk211_alox5a	20230113	ISO-Wound + HYPO E3	Casper | 3dpf	4943.03	0.00426251
mk211_alox5a	20230113	ISO-Wound + HYPO E3	Casper | 3dpf	3894.58	0.00220864
mk211_alox5a	20230113	ISO-Wound + HYPO E3	Casper | 3dpf	4704.47	0.00492933
mk211_alox5a	20230113	ISO-Wound + HYPO E3	Casper | 3dpf	4386.62	0.00227189
mk211_alox5a	20230113	ISO-Wound + HYPO E3	Casper | 3dpf	4572.13	0.0139741
mk211_alox5a	20230113	ISO-Wound + HYPO E3	Casper | 3dpf	4136.18	0.00763846
mk211_alox5a	20230113	ISO-Wound + HYPO E3	Casper | 3dpf	4861.46	0.0133563
mk211_alox5a	20230113	ISO-Wound + HYPO E3	Casper | 3dpf	4494.34	0.000384412
mk211_alox5a	20230426	ISO-Wound + HYPO E3	Casper | 3dpf	4982.08	0.00127791
mk211_alox5a	20230426	ISO-Wound + HYPO E3	Casper | 3dpf	5447.56	0.0155641
mk211_alox5a	20230426	ISO-Wound + HYPO E3	Casper | 3dpf	4081.47	0.0152435
mk211_alox5a	20230426	ISO-Wound + HYPO E3	Casper | 3dpf	4949.52	0.00475214
mk211_alox5a	20230426	ISO-Wound + HYPO E3	Casper | 3dpf	4136.45	0.000724672
mk211_alox5a	20230426	ISO-Wound + HYPO E3	Casper | 3dpf	4576.52	0.00185101
mk211_alox5a	20230426	ISO-Wound + HYPO E3	Casper | 3dpf	5145.96	0.0158373
mk211_alox5a	20230426	ISO-Wound + HYPO E3	Casper | 3dpf	3882.3	9.24896e-05
mk211_alox5a	20230426	ISO-Wound + HYPO E3	Casper | 3dpf	3908.54	0.00765525
mk211_alox5a	20230426	ISO-Wound + HYPO E3	Casper | 3dpf	5227.11	0.00284813
mk211_alox5a	20230426	ISO-Wound + HYPO E3	Casper | 3dpf	4104.91	0.0766959
mk211_alox5a	20230427	ISO-Wound + HYPO E3	Casper | 3dpf	4893.14	0.00193911
mk211_alox5a	20230427	ISO-Wound + HYPO E3	Casper | 3dpf	3849.71	0.00186867
mk211_alox5a	20230427	ISO-Wound + HYPO E3	Casper | 3dpf	5231.46	0.00153296
mk211_alox5a	20230427	ISO-Wound + HYPO E3	Casper | 3dpf	4124.64	0.00587683
mk211_alox5a	20230427	ISO-Wound + HYPO E3	Casper | 3dpf	3904.53	0.0388371
mk211_alox5a	20230427	ISO-Wound + HYPO E3	Casper | 3dpf	4999.54	0.0073674
mk211_alox5a	20230427	ISO-Wound + HYPO E3	Casper | 3dpf	4374.58	0.00251217
mk211_alox5a	20230427	ISO-Wound + HYPO E3	Casper | 3dpf	5216.55	0.0174318
mk211_alox5a	20230427	ISO-Wound + HYPO E3	Casper | 3dpf	3773.15	0.0184486
mk211_alox5a	20230427	ISO-Wound + HYPO E3	Casper | 3dpf	4938.17	0.00691338
mk211_alox5a	20230427	ISO-Wound + HYPO E3	Casper | 3dpf	3954.96	0.0112218
mk211_alox5a	20230427	ISO-Wound + HYPO E3	Casper | 3dpf	3910.83	0.00370444
mk211_alox5a	20230427	ISO-Wound + HYPO E3	Casper | 3dpf	4506.49	0.00455079
mk211_alox5a	20230427	ISO-Wound + HYPO E3	Casper | 3dpf	3893.76	0.00698526
mk211_alox5a	20230427	ISO-Wound + HYPO E3	Casper | 3dpf	4623.56	0.00949892
mk211_alox5a	20230427	ISO-Wound + HYPO E3	Casper | 3dpf	4221.94	0.00625392

## Sheet: Figure 2g
Genotype	ExpDate	Condition	Strain & Age	Area Under Curve vessel Dextran (T=0-120)	Dextran Bleedout (T=120)			LTA4h(Iv_Norm)	WT	KO		Lta4h(Ib_Norm)	WT	KO
WT_lta4h	20230607	ISO-Wound + HYPO E3	Casper | 2dpf	5295.3	0.0130382			Compare normal and lognormal				Compare normal and lognormal
WT_lta4h	20230607	ISO-Wound + HYPO E3	Casper |2dpf	8032.46	0.00264332			Probability normal (Gaussian)	19.71%	53.37%		Probability normal (Gaussian)	0.002899%	0.1798%
WT_lta4h	20230607	ISO-Wound + HYPO E3	Casper | 2dpf	7498.15	0.013192			Probability lognormal	80.29%	46.63%		Probability lognormal	100%	99.82%
WT_lta4h	20230607	ISO-Wound + HYPO E3	Casper |2dpf	6585.65	0.065483			Likelihood ratio (LR)	0.2455	1.145		Likelihood ratio (LR)	2.9e-05	0.001801
WT_lta4h	20230607	ISO-Wound + HYPO E3	Casper | 2dpf	9214.67	0.0715282			1/LR	4.073	0.8736		1/LR	34488	555.2
WT_lta4h	20230607	ISO-Wound + HYPO E3	Casper |2dpf	5114.66	0.000175458			Which distribution is more likely?	Lognormal	Normal		Which distribution is more likely?	Lognormal	Lognormal
WT_lta4h	20230607	ISO-Wound + HYPO E3	Casper | 2dpf	4965.17	0.00267339
WT_lta4h	20230608	ISO-Wound + HYPO E3	Casper |2dpf	5654.17	0.0245784			Test for normal distribution				Test for normal distribution
WT_lta4h	20230608	ISO-Wound + HYPO E3	Casper | 2dpf	5184.04	0.00656009			D'Agostino & Pearson test				D'Agostino & Pearson test
WT_lta4h	20230608	ISO-Wound + HYPO E3	Casper |2dpf	5041.98	0.010661			K2	5.88	0.03172		K2	16.15	9.572
WT_lta4h	20230608	ISO-Wound + HYPO E3	Casper | 2dpf	6272.23	0.0057471			P value	0.0529	0.9843		P value	0.0003	0.0083
WT_lta4h	20230608	ISO-Wound + HYPO E3	Casper |2dpf	5014.34	0.0115388			Passed normality test (alpha=0.05)?	Yes	Yes		Passed normality test (alpha=0.05)?	No	No
WT_lta4h	20230608	ISO-Wound + HYPO E3	Casper | 3dpf	5743.44	0.00361934			P value summary	ns	ns		P value summary	***	**
WT_lta4h	20230608	ISO-Wound + HYPO E3	Casper | 3dpf	6592.96	0.0176772
WT_lta4h	20230608	ISO-Wound + HYPO E3	Casper | 3dpf	6036.83	0.00549503			Anderson-Darling test				Anderson-Darling test
WT_lta4h	20230607	ISO-Wound + HYPO E3	Casper | 3dpf	6504.34	0.00549569			A2*	0.6901	0.2162		A2*	2.249	0.9037
mk219_lta4h	20230607	ISO-Wound + HYPO E3	Casper | 2dpf	5039.11	0.0181759			P value	0.0575	0.8166		P value	<0.0001	0.0166
mk219_lta4h	20230607	ISO-Wound + HYPO E3	Casper |2dpf	5234.39	0.027091			Passed normality test (alpha=0.05)?	Yes	Yes		Passed normality test (alpha=0.05)?	No	No
mk219_lta4h	20230607	ISO-Wound + HYPO E3	Casper | 2dpf	4133.89	0.00262759			P value summary	ns	ns		P value summary	****	*
mk219_lta4h	20230607	ISO-Wound + HYPO E3	Casper |2dpf	4598.55	0.00489782
mk219_lta4h	20230607	ISO-Wound + HYPO E3	Casper | 2dpf	5082.26	0.0266336			Shapiro-Wilk test				Shapiro-Wilk test
mk219_lta4h	20230607	ISO-Wound + HYPO E3	Casper |2dpf	4668.64	0.0235274			W	0.8717	0.9784		W	0.6617	0.843
mk219_lta4h	20230607	ISO-Wound + HYPO E3	Casper | 2dpf	4368.78	0.0262202			P value	0.0289	0.9324		P value	<0.0001	0.0066
mk219_lta4h	20230607	ISO-Wound + HYPO E3	Casper | 3dpf	5087.84	0.0625849			Passed normality test (alpha=0.05)?	No	Yes		Passed normality test (alpha=0.05)?	No	No
mk219_lta4h	20230607	ISO-Wound + HYPO E3	Casper | 3dpf	5452.72	0.0115529			P value summary	*	ns		P value summary	****	**
mk219_lta4h	20230607	ISO-Wound + HYPO E3	Casper | 3dpf	4647.94	0.024753
mk219_lta4h	20230607	ISO-Wound + HYPO E3	Casper | 3dpf	5017.82	0.0015389			Kolmogorov-Smirnov test				Kolmogorov-Smirnov test
mk219_lta4h	20230608	ISO-Wound + HYPO E3	Casper | 3dpf	4786.54	0.00459757			KS distance	0.1776	0.1127		KS distance	0.307	0.1736
mk219_lta4h	20230608	ISO-Wound + HYPO E3	Casper | 3dpf	5090.87	0.00339466			P value	>0.1000	>0.1000		P value	0.0003	>0.1000
mk219_lta4h	20230608	ISO-Wound + HYPO E3	Casper | 3dpf	5648.83	0.0408123			Passed normality test (alpha=0.05)?	Yes	Yes		Passed normality test (alpha=0.05)?	No	Yes
mk219_lta4h	20230608	ISO-Wound + HYPO E3	Casper | 3dpf	4511.23	0.00130199			P value summary	ns	ns		P value summary	***	ns
mk219_lta4h	20230608	ISO-Wound + HYPO E3	Casper | 3dpf	4647.31	0.00688238
mk219_lta4h	20230608	ISO-Wound + HYPO E3	Casper | 3dpf	4932.42	0.0037447			Number of values	16	18		Number of values	16	18
mk219_lta4h	20230608	ISO-Wound + HYPO E3	Casper | 3dpf	4030.74	0.012885			Impossible values in lognormal distributions				Impossible values in lognormal distributions
								Number of zeroes	0	0		Number of zeroes	0	0
								Number of negative values	0	0		Number of negative values	0	0
								Table Analyzed	CRISPR_lta4h			Table Analyzed	CRISPR_lta4h
								Column B	mk219			Column B	mk219
								vs.	vs.			vs.	vs.
								Column A	WT			Column A	WT
								Unpaired t test with Welch's correction				Mann Whitney test
								P value	0.0006			P value	0.6953
								P value summary	***			Exact or approximate P value?	Exact
								Significantly different (P < 0.05)?	Yes			P value summary	ns
								One- or two-tailed P value?	Two-tailed			Significantly different (P < 0.05)?	No
								Welch-corrected t, df	t=4.170, df=18.25			One- or two-tailed P value?	Two-tailed
												Sum of ranks in column A,B	268 , 327
								How big is the difference?				Mann-Whitney U	132
								Mean of column A	6172
								Mean of column B	4832			Difference between medians
								Difference between means (B - A) ± SEM	-1340 ± 321.3			Median of column A	0.008611, n=16
								95% confidence interval	-2014 to -665.4			Median of column B	0.01222, n=18
								R squared (eta squared)	0.4879			Difference: Actual	0.003608
												Difference: Hodges-Lehmann	0.001131
								F test to compare variances
								F, DFn, Dfd	8.184, 15, 17
								P value	<0.0001
								P value summary	****
								Significantly different (P < 0.05)?	Yes
								Data analyzed
								Sample size, column A	16
								Sample size, column B	18

## Sheet: Figure 2i
Genotype	ExpDate	Condition	Strain & Age	Area Under Curve vessel Dextran (T=0-120)	Dextran Bleedout (T=120)			Antagonist(Iv_hypo)	DMSO	Diclofenac	Licofelone	MK886						Antagonist(Ib_hypo)	DMSO	Diclofenac	Licofelone	MK886
WT	20230826	ISO-Wound + 1% DMSO HYPO E3	Casper | 3dpf	6174.03	0.0119774			Compare normal and lognormal										Compare normal and lognormal
WT	20230826	ISO-Wound + 1% DMSO HYPO E3	Casper | 3dpf	6181.38	0.0105634			Probability normal (Gaussian)	44.72%	44.95%	46.57%	43.68%						Probability normal (Gaussian)	0.4459%	2.056%	2.673%	45.53%
WT	20230826	ISO-Wound + 1% DMSO HYPO E3	Casper | 3dpf	5489.58	0.0036935			Probability lognormal	55.28%	55.05%	53.43%	56.32%						Probability lognormal	99.55%	97.94%	97.33%	54.47%
WT	20230826	ISO-Wound + 1% DMSO HYPO E3	Casper | 3dpf	5685.25	0.00471283			Likelihood ratio (LR)	0.809	0.8165	0.8717	0.7757						Likelihood ratio (LR)	0.004479	0.02099	0.02746	0.836
WT	20230826	ISO-Wound + 1% DMSO HYPO E3	Casper | 3dpf	5931.19	0.00322543			1/LR	1.236	1.225	1.147	1.289						1/LR	223.2	47.64	36.42	1.196
WT	20230826	ISO-Wound + 1% DMSO HYPO E3	Casper | 3dpf	6918.58	0.00841945			Which distribution is more likely?	Lognormal	Lognormal	Lognormal	Lognormal						Which distribution is more likely?	Lognormal	Lognormal	Lognormal	Lognormal
WT	20240112	ISO-Wound + 1% DMSO HYPO E3	Casper | 3dpf	5687.9	0.0340457
WT	20240112	ISO-Wound + 1% DMSO HYPO E3	Casper | 3dpf	5042.21	0.00909595			Test for normal distribution										Test for normal distribution
WT	20240112	ISO-Wound + 1% DMSO HYPO E3	Casper | 3dpf	5461.67	0.00514757			D'Agostino & Pearson test										D'Agostino & Pearson test
WT	20240201	ISO-Wound + 1% DMSO HYPO E3	Casper | 3dpf	5121.98	0.00871238			K2	1.705	0.5365	0.7263	4.518						K2	22.99	5.101	2.322	1.484
WT	20240201	ISO-Wound + 1% DMSO HYPO E3	Casper | 3dpf	6056.14	0.00152401			P value	0.4263	0.7647	0.6955	0.1044						P value	<0.0001	0.078	0.3131	0.4762
WT	20240201	ISO-Wound + 1% DMSO HYPO E3	Casper | 3dpf	6060.67	0.00953443			Passed normality test (alpha=0.05)?	Yes	Yes	Yes	Yes						Passed normality test (alpha=0.05)?	No	Yes	Yes	Yes
WT	20240201	ISO-Wound + 1% DMSO HYPO E3	Casper | 3dpf	5551.71	0.000908899			P value summary	ns	ns	ns	ns						P value summary	****	ns	ns	ns
WT	20220614	3hrs 130nm Diclofenac ISO-Wound+ HYPO E3	Casper | 3dpf	6740.9	0.0255101
WT	20220614	3hrs 130nm Diclofenac ISO-Wound+ HYPO E3	Casper | 3dpf	8113.48	0.00625404			Anderson-Darling test										Anderson-Darling test
WT	20220614	3hrs 130nm Diclofenac ISO-Wound+ HYPO E3	Casper | 3dpf	6611.66	0.0523706			A2*	0.2742	0.2675	0.291	0.5072						A2*	1.275	0.7578	0.8277	0.2531
WT	20220614	3hrs 130nm Diclofenac ISO-Wound+ HYPO E3	Casper | 3dpf	8229.96	0.0706138			P value	0.6012	0.6014	0.5468	0.1374						P value	0.0015	0.032	0.0227	0.626
WT	20220622	3hrs 130nm Diclofenac ISO-Wound+ HYPO E3	Casper | 3dpf	4983.68	0.00204472			Passed normality test (alpha=0.05)?	Yes	Yes	Yes	Yes						Passed normality test (alpha=0.05)?	No	No	No	Yes
WT	20220622	3hrs 130nm Diclofenac ISO-Wound+ HYPO E3	Casper | 3dpf	5762.79	0.0267845			P value summary	ns	ns	ns	ns						P value summary	**	*	*	ns
WT	20220622	3hrs 130nm Diclofenac ISO-Wound+ HYPO E3	Casper | 3dpf	5921.98	0.014714
WT	20220708	3hrs 130nm Diclofenac ISO-Wound+ HYPO E3	Casper | 3dpf	6761.74	0.00604641			Shapiro-Wilk test										Shapiro-Wilk test
WT	20220708	3hrs 130nm Diclofenac ISO-Wound+ HYPO E3	Casper | 3dpf	5417.86	0.0070811			W	0.9524	0.9403	0.9481	0.8721						W	0.7136	0.8247	0.8375	0.9382
WT	20220708	3hrs 130nm Diclofenac ISO-Wound+ HYPO E3	Casper | 3dpf	4641.89	0.0145651			P value	0.635	0.5565	0.6099	0.1579						P value	0.0008	0.0289	0.0258	0.5937
WT	20230131	40 min 50uM Licofelone ISO-Wound+ HYPO E3	Casper | 3dpf	4121.57	0.00410648			Passed normality test (alpha=0.05)?	Yes	Yes	Yes	Yes						Passed normality test (alpha=0.05)?	No	No	No	Yes
WT	20230131	40 min 50uM Licofelone ISO-Wound+ HYPO E3	Casper | 3dpf	3960.13	0.00908953			P value summary	ns	ns	ns	ns						P value summary	***	*	*	ns
WT	20230131	40 min 50uM Licofelone ISO-Wound+ HYPO E3	Casper | 3dpf	4355.05	0.0156014
WT	20230131	40 min 50uM Licofelone ISO-Wound+ HYPO E3	Casper | 3dpf	3807.97	0.0246802			Kolmogorov-Smirnov test										Kolmogorov-Smirnov test
WT	20230201	40 min 50uM Licofelone ISO-Wound+ HYPO E3	Casper | 3dpf	4370.01	0.00168742			KS distance	0.1449	0.1572	0.1834	0.2591						KS distance	0.2666	0.2371	0.2712	0.1703
WT	20230201	40 min 50uM Licofelone ISO-Wound+ HYPO E3	Casper | 3dpf	4306.02	0.000826791			P value	>0.1000	>0.1000	>0.1000	>0.1000						P value	0.0121	>0.1000	0.015	>0.1000
WT	20230201	40 min 50uM Licofelone ISO-Wound+ HYPO E3	Casper | 3dpf	3941.69	0.00500141			Passed normality test (alpha=0.05)?	Yes	Yes	Yes	Yes						Passed normality test (alpha=0.05)?	No	Yes	No	Yes
WT	20230201	40 min 50uM Licofelone ISO-Wound+ HYPO E3	Casper | 3dpf	4619.51	0.0168416			P value summary	ns	ns	ns	ns						P value summary	*	ns	*	ns
WT	20230201	40 min 50uM Licofelone ISO-Wound+ HYPO E3	Casper | 3dpf	4147.62	0.00519483
WT	20230201	40 min 50uM Licofelone ISO-Wound+ HYPO E3	Casper | 3dpf	3886.89	0.00284638			Number of values	13	10	12	8						Number of values	13	10	12	8
WT	20230201	40 min 50uM Licofelone ISO-Wound+ HYPO E3	Casper | 3dpf	3931.41	0.0239375			Impossible values in lognormal distributions										Impossible values in lognormal distributions
WT	20230201	40 min 50uM Licofelone ISO-Wound+ HYPO E3	Casper | 3dpf	4196.65	0.00320929			Number of zeroes	0	0	0	0						Number of zeroes	0	0	0	0
WT	20230826	3hrs 10uM_MK886 + ISO-Wound + HYPO E3	Casper | 3dpf	3993.67	0.0169269			Number of negative values	0	0	0	0						Number of negative values	0	0	0	0
WT	20230826	3hrs 10uM_MK886 + ISO-Wound + HYPO E3	Casper | 3dpf	4285.23	0.0115465
WT	20230826	3hrs 10uM_MK886 + ISO-Wound + HYPO E3	Casper | 3dpf	4542.16	0.00802247
WT	20230826	3hrs 10uM_MK886 + ISO-Wound + HYPO E3	Casper | 3dpf	4858.49	0.00610615			Number of families	1									Number of families	1
WT	20230826	3hrs 10uM_MK886 + ISO-Wound + HYPO E3	Casper | 3dpf	4248.86	0.00182935			Number of comparisons per family	6									Number of comparisons per family	6
WT	20230826	3hrs 10uM_MK886 + ISO-Wound + HYPO E3	Casper | 3dpf	4180.66	0.00420611			Alpha	0.05									Alpha	0.05
WT	20230826	3hrs 10uM_MK886 + ISO-Wound + HYPO E3	Casper | 3dpf	4112.27	0.0199136
WT	20230826	3hrs 10uM_MK886 + ISO-Wound + HYPO E3	Casper | 3dpf	4111.66	0.0228051			Dunnett's T3 multiple comparisons test	Mean diff.	95.00% CI of diff.	Below threshold?	Summary	Adjusted P Value					Dunn's multiple comparisons test	Mean rank diff.	Significant?	Summary	Adjusted P Value
								DMSO vs. Diclofenac	-521.5	-1802 to 758.8	No	ns	0.7374	A-B				DMSO vs. Diclofenac	-9.854	No	ns	0.3725	A-B
								DMSO vs. Licofelone	1660	1204 to 2116	Yes	****	<0.0001	A-C				DMSO vs. Licofelone	0.09615	No	ns	>0.9999	A-C
								DMSO vs. MK886	1505	1008 to 2003	Yes	****	<0.0001	A-D				DMSO vs. MK886	-4.779	No	ns	>0.9999	A-D
								Diclofenac vs. Licofelone	2182	935.6 to 3427	Yes	**	0.0013	B-C				Diclofenac vs. Licofelone	9.95	No	ns	0.3853	B-C
								Diclofenac vs. MK886	2027	761.0 to 3293	Yes	**	0.0025	B-D				Diclofenac vs. MK886	5.075	No	ns	>0.9999	B-D
								Licofelone vs. MK886	-154.6	-521.9 to 212.7	No	ns	0.7423	C-D				Licofelone vs. MK886	-4.875	No	ns	>0.9999	C-D
								Test details	Mean 1	Mean 2	Mean diff.	SE of diff.	n1	n2	t	DF		Test details	Mean rank 1	Mean rank 2	Mean rank diff.	n1	n2	Z
								DMSO vs. Diclofenac	5797	6319	-521.5	407.5	13	10	1.28	11.38		DMSO vs. Diclofenac	18.85	28.7	-9.854	13	10	1.866
								DMSO vs. Licofelone	5797	4137	1660	155.8	13	12	10.65	17.63		DMSO vs. Licofelone	18.85	18.75	0.09615	13	12	0.01913
								DMSO vs. MK886	5797	4292	1505	170.9	13	8	8.809	18.92		DMSO vs. MK886	18.85	23.63	-4.779	13	8	0.847
								Diclofenac vs. Licofelone	6319	4137	2182	389.4	10	12	5.602	9.605		Diclofenac vs. Licofelone	28.7	18.75	9.95	10	12	1.851
								Diclofenac vs. MK886	6319	4292	2027	395.7	10	8	5.122	10.19		Diclofenac vs. MK886	28.7	23.63	5.075	10	8	0.8521
								Licofelone vs. MK886	4137	4292	-154.6	121.5	12	8	1.272	13.58		Licofelone vs. MK886	18.75	23.63	-4.875	12	8	0.8506
								Compact letter display										Compact letter display
								Diclofenac	A									Diclofenac	A
								DMSO	A									MK886	A
								MK886	B									Licofelone	A
								Licofelone	B									DMSO	A
								Brown-Forsythe ANOVA test										Kruskal-Wallis test
								F* (DFn, DFd)	27.54 (3.000, 14.16)									P value	0.2031
								P value	<0.0001									Exact or approximate P value?	Approximate
								P value summary	****									P value summary	ns
								Significant diff. among means (P < 0.05)?	Yes									Do the medians vary signif. (P < 0.05)?	No
																		Number of groups	4
								Welch's ANOVA test										Kruskal-Wallis statistic	4.605
								W (DFn, DFd)	43.91 (3.000, 19.93)
								P value	<0.0001									Data summary
								P value summary	****									Number of treatments (columns)	4
								Significant diff. among means (P < 0.05)?	Yes									Number of values (total)	43
								Data summary
								Number of treatments (columns)	4
								Number of values (total)	43
