# Supplementary material for: Zebrafish macrophages convert physical wound signals into rapid vascular permeabilization
Source: Nat Commun. 2026 Feb 6;17:1807. doi: 10.1038/s41467-026-68520-2 (PMC12916771; doi:10.1038/s41467-026-68520-2)
Supplement: Supplementary file 15 — Source data [file 41467_2026_68520_MOESM15_ESM.zip › Zipped-2/Statistical_Source_Data_Figure3.xlsx]

## Sheet: Figure 3c
Genotype	ExpDate	Condition	Strain & Age	Area Under Curve vessel Dextran (T=0-120)	Dextran Bleedout (T=120)			NTR2.0_lyz(Iv_Norm)	DMSO	MTZ		NTR2.0_lyz(Ib_Norm)	DMSO	MTZ
NTR2.0_lyz	20230615	24hrs+0.15%DMSO E3 ISO-Wound + HYPO E3	Casper | 3dpf	7049.44	0.0335778			Compare normal and lognormal				Compare normal and lognormal
NTR2.0_lyz	20230615	24hrs+0.15%DMSO E3 ISO-Wound + HYPO E3	Casper | 3dpf	6006.17	0.00524548			Probability normal (Gaussian)	16.2%	15.42%		Probability normal (Gaussian)	0.0008313%	0.0007452%
NTR2.0_lyz	20230615	24hrs+0.15%DMSO E3 ISO-Wound + HYPO E3	Casper | 3dpf	4412.31	0.0046803			Probability lognormal	83.8%	84.58%		Probability lognormal	100%	100%
NTR2.0_lyz	20230615	24hrs+0.15%DMSO E3 ISO-Wound + HYPO E3	Casper | 3dpf	7047.71	0.0552543			Likelihood ratio (LR)	0.1933	0.1824		Likelihood ratio (LR)	8.313e-06	7.452e-06
NTR2.0_lyz	20230713	24hrs+0.15%DMSO E3 ISO-Wound + HYPO E3	Casper | 3dpf	4701.47	0.0163892			1/LR	5.174	5.484		1/LR	120299	134187
NTR2.0_lyz	20230713	24hrs+0.15%DMSO E3 ISO-Wound + HYPO E3	Casper | 3dpf	4628.34	0.0100835			Which distribution is more likely?	Lognormal	Lognormal		Which distribution is more likely?	Lognormal	Lognormal
NTR2.0_lyz	20230713	24hrs+0.15%DMSO E3 ISO-Wound + HYPO E3	Casper | 3dpf	5189.04	0.00135093
NTR2.0_lyz	20230713	24hrs+0.15%DMSO E3 ISO-Wound + HYPO E3	Casper | 3dpf	4761.68	0.00615947			Test for normal distribution				Test for normal distribution
NTR2.0_lyz	20230713	24hrs+0.15%DMSO E3 ISO-Wound + HYPO E3	Casper | 3dpf	5294.4	0.0251336			D'Agostino & Pearson test				D'Agostino & Pearson test
NTR2.0_lyz	20230713	24hrs+0.15%DMSO E3 ISO-Wound + HYPO E3	Casper | 3dpf	4470.87	0.023363			K2	6.576	16.24		K2	31.1	26.16
NTR2.0_lyz	20230713	24hrs+0.15%DMSO E3 ISO-Wound + HYPO E3	Casper | 3dpf	5591.8	0.0224298			P value	0.0373	0.0003		P value	<0.0001	<0.0001
NTR2.0_lyz	20230713	24hrs+0.15%DMSO E3 ISO-Wound + HYPO E3	Casper | 3dpf	5678.25	0.00628529			Passed normality test (alpha=0.05)?	No	No		Passed normality test (alpha=0.05)?	No	No
NTR2.0_lyz	20230713	24hrs+0.15%DMSO E3 ISO-Wound + HYPO E3	Casper | 3dpf	4602.25	0.00424917			P value summary	*	***		P value summary	****	****
NTR2.0_lyz	20230713	24hrs+0.15%DMSO E3 ISO-Wound + HYPO E3	Casper | 3dpf	5310.98	0.00291787
NTR2.0_lyz	20230713	24hrs+0.15%DMSO E3 ISO-Wound + HYPO E3	Casper | 3dpf	5098.97	0.0068502			Anderson-Darling test				Anderson-Darling test
NTR2.0_lyz	20230713	24hrs+0.15%DMSO E3 ISO-Wound + HYPO E3	Casper | 3dpf	8045.47	0.0456489			A2*	0.9946	1.144		A2*	2.523	1.91
NTR2.0_lyz	20230713	24hrs+0.15%DMSO E3 ISO-Wound + HYPO E3	Casper | 3dpf	4565.71	0.00170098			P value	0.0095	0.0033		P value	<0.0001	<0.0001
NTR2.0_lyz	20230615	24hrs+150uM MTZ - ISO-Wound + HYPO E3	Casper | 3dpf	4528.49	0.00159821			Passed normality test (alpha=0.05)?	No	No		Passed normality test (alpha=0.05)?	No	No
NTR2.0_lyz	20230615	24hrs+150uM MTZ - ISO-Wound + HYPO E3	Casper | 3dpf	5046.91	0.000922633			P value summary	**	**		P value summary	****	****
NTR2.0_lyz	20230713	24hrs+150uM MTZ - ISO-Wound + HYPO E3	Casper | 3dpf	4931.29	0.0387145
NTR2.0_lyz	20230713	24hrs+150uM MTZ - ISO-Wound + HYPO E3	Casper | 3dpf	6141.92	0.0382531			Shapiro-Wilk test				Shapiro-Wilk test
NTR2.0_lyz	20230713	24hrs+150uM MTZ - ISO-Wound + HYPO E3	Casper | 3dpf	4358.06	0.00875857			W	0.843	0.7483		W	0.4999	0.5968
NTR2.0_lyz	20230713	24hrs+150uM MTZ - ISO-Wound + HYPO E3	Casper | 3dpf	4570.92	0.00196487			P value	0.0084	0.0026		P value	<0.0001	0.0001
NTR2.0_lyz	20230713	24hrs+150uM MTZ - ISO-Wound + HYPO E3	Casper | 3dpf	4593.1	0.00368489			Passed normality test (alpha=0.05)?	No	No		Passed normality test (alpha=0.05)?	No	No
NTR2.0_lyz	20230713	24hrs+150uM MTZ - ISO-Wound + HYPO E3	Casper | 3dpf	4887.73	0.00526331			P value summary	**	**		P value summary	****	***
NTR2.0_lyz	20230713	24hrs+150uM MTZ - ISO-Wound + HYPO E3	Casper | 3dpf	4477.24	0.000715473
NTR2.0_lyz	20230713	24hrs+150uM MTZ - ISO-Wound + HYPO E3	Casper | 3dpf	5114.79	0.0145594			Kolmogorov-Smirnov test				Kolmogorov-Smirnov test
NTR2.0_lyz	20230713	24hrs+150uM MTZ - ISO-Wound + HYPO E3	Casper | 3dpf	5451.47	0.0375436			KS distance	0.1953	0.2685		KS distance	0.4127	0.3062
NTR2.0_lyz	20230713	24hrs+150uM MTZ - ISO-Wound + HYPO E3	Casper | 3dpf	7817.89	0.0622406			P value	0.0841	0.0169		P value	<0.0001	0.0028
								Passed normality test (alpha=0.05)?	Yes	No		Passed normality test (alpha=0.05)?	No	No
								P value summary	ns	*		P value summary	****	**
								Number of values	17	12		Number of values	12	12
								Impossible values in lognormal distributions				Impossible values in lognormal distributions
								Number of zeroes	0	0		Number of zeroes	0	0
								Number of negative values	0	0		Number of negative values	0	0
								Table Analyzed	Chemogenetic_NTR_LYZ			Table Analyzed	Chemogenetic_NTR_LYZ
								Column B	MTZ			Column B	MTZ
								vs.	vs.			vs.	vs.
								Column A	DMSO			Column A	DMSO
								Mann Whitney test				Mann Whitney test
								P value	0.3467			P value	0.711
								Exact or approximate P value?	Exact			Exact or approximate P value?	Exact
								P value summary	ns			P value summary	ns
								Significantly different (P < 0.05)?	No			Significantly different (P < 0.05)?	No
								One- or two-tailed P value?	Two-tailed			One- or two-tailed P value?	Two-tailed
								Sum of ranks in column A,B	277 , 158			Sum of ranks in column A,B	264 , 171
								Mann-Whitney U	80			Mann-Whitney U	93
								Difference between medians				Difference between medians
								Median of column A	5189, n=17			Median of column A	0.006850, n=17
								Median of column B	4910, n=12			Median of column B	0.007011, n=12
								Difference: Actual	-279.5			Difference: Actual	0.0001607
								Difference: Hodges-Lehmann	-185.2			Difference: Hodges-Lehmann	-0.001009

## Sheet: Figure 3e
Genotype	ExpDate	Condition	Strain & Age	Area Under Curve vessel Dextran (T=0-120)	Dextran Bleedout (T=120)			NTR2.0_mpeg1.1(Iv_Norm)	DMSO	MTZ		NTR2.0_mpeg1.1(Ib_Norm)	DMSO	MTZ
NTR2.0_mpeg1.1	20230629	24hrs+0.15%DMSO E3 ISO-Wound + HYPO E3	Casper | 3dpf	5683.49	0.0109183			Compare normal and lognormal				Compare normal and lognormal
NTR2.0_mpeg1.1	20230629	24hrs+0.15%DMSO E3 ISO-Wound + HYPO E3	Casper | 3dpf	6291.92	0.091793			Probability normal (Gaussian)	41.84%	51.35%		Probability normal (Gaussian)	0.0008313%	0.0007452%
NTR2.0_mpeg1.1	20230629	24hrs+0.15%DMSO E3 ISO-Wound + HYPO E3	Casper | 3dpf	4916.05	0.0131304			Probability lognormal	58.16%	48.65%		Probability lognormal	100%	100%
NTR2.0_mpeg1.1	20230629	24hrs+0.15%DMSO E3 ISO-Wound + HYPO E3	Casper | 3dpf	4835	0.00527407			Likelihood ratio (LR)	0.7195	1.056		Likelihood ratio (LR)	8.313e-06	7.452e-06
NTR2.0_mpeg1.1	20230629	24hrs+0.15%DMSO E3 ISO-Wound + HYPO E3	Casper | 3dpf	6150.11	0.0165996			1/LR	1.39	0.9473		1/LR	120299	134187
NTR2.0_mpeg1.1	20230629	24hrs+0.15%DMSO E3 ISO-Wound + HYPO E3	Casper | 3dpf	6041.7	0.00315472			Which distribution is more likely?	Lognormal	Normal		Which distribution is more likely?	Lognormal	Lognormal
NTR2.0_mpeg1.1	20230629	24hrs+0.15%DMSO E3 ISO-Wound + HYPO E3	Casper | 3dpf	5662.49	0.0100171
NTR2.0_mpeg1.1	20230629	24hrs+0.15%DMSO E3 ISO-Wound + HYPO E3	Casper | 3dpf	5581.86	0.0129434			Test for normal distribution				Test for normal distribution
NTR2.0_mpeg1.1	20230706	24hrs+0.15%DMSO E3 ISO-Wound + HYPO E3	Casper | 3dpf	5569.45	0.00460158			D'Agostino & Pearson test				D'Agostino & Pearson test
NTR2.0_mpeg1.1	20230706	24hrs+0.15%DMSO E3 ISO-Wound + HYPO E3	Casper | 3dpf	5482.77	0.0138639			K2	2.597	0.189		K2	31.1	26.16
NTR2.0_mpeg1.1	20230706	24hrs+0.15%DMSO E3 ISO-Wound + HYPO E3	Casper | 3dpf	6479.19	0.00315731			P value	0.2729	0.9098		P value	<0.0001	<0.0001
NTR2.0_mpeg1.1	20230706	24hrs+0.15%DMSO E3 ISO-Wound + HYPO E3	Casper | 3dpf	7408.35	0.0108474			Passed normality test (alpha=0.05)?	Yes	Yes		Passed normality test (alpha=0.05)?	No	No
NTR2.0_mpeg1.1	20230629	24hrs+150uM MTZ - ISO-Wound + HYPO E3	Casper | 3dpf	4614.68	0.0896204			P value summary	ns	ns		P value summary	****	****
NTR2.0_mpeg1.1	20230629	24hrs+150uM MTZ - ISO-Wound + HYPO E3	Casper | 3dpf	4952.04	0.00696853
NTR2.0_mpeg1.1	20230629	24hrs+150uM MTZ - ISO-Wound + HYPO E3	Casper | 3dpf	4636.38	0.00535391			Anderson-Darling test				Anderson-Darling test
NTR2.0_mpeg1.1	20230629	24hrs+150uM MTZ - ISO-Wound + HYPO E3	Casper | 3dpf	4706.44	0.00367059			A2*	0.3313	0.3031		A2*	2.523	1.91
NTR2.0_mpeg1.1	20230629	24hrs+150uM MTZ - ISO-Wound + HYPO E3	Casper | 3dpf	4578.94	0.00291727			P value	0.4552	0.5198		P value	<0.0001	<0.0001
NTR2.0_mpeg1.1	20230629	24hrs+150uM MTZ - ISO-Wound + HYPO E3	Casper | 3dpf	4356.44	0.000925965			Passed normality test (alpha=0.05)?	Yes	Yes		Passed normality test (alpha=0.05)?	No	No
NTR2.0_mpeg1.1	20230706	24hrs+150uM MTZ - ISO-Wound + HYPO E3	Casper | 3dpf	4951.85	0.0268698			P value summary	ns	ns		P value summary	****	****
NTR2.0_mpeg1.1	20230706	24hrs+150uM MTZ - ISO-Wound + HYPO E3	Casper | 3dpf	4774.87	0.0218711
NTR2.0_mpeg1.1	20230706	24hrs+150uM MTZ - ISO-Wound + HYPO E3	Casper | 3dpf	4270.32	0.00123519			Shapiro-Wilk test				Shapiro-Wilk test
NTR2.0_mpeg1.1	20230706	24hrs+150uM MTZ - ISO-Wound + HYPO E3	Casper | 3dpf	4726.1	0.00725983			W	0.9412	0.9438		W	0.4999	0.5968
NTR2.0_mpeg1.1	20230706	24hrs+150uM MTZ - ISO-Wound + HYPO E3	Casper | 3dpf	4660.22	0.00837633			P value	0.5144	0.5494		P value	<0.0001	0.0001
NTR2.0_mpeg1.1	20230706	24hrs+150uM MTZ - ISO-Wound + HYPO E3	Casper | 3dpf	4378.93	0.0121135			Passed normality test (alpha=0.05)?	Yes	Yes		Passed normality test (alpha=0.05)?	No	No
								P value summary	ns	ns		P value summary	****	***
								Kolmogorov-Smirnov test				Kolmogorov-Smirnov test
								KS distance	0.1728	0.1496		KS distance	0.4127	0.3062
								P value	>0.1000	>0.1000		P value	<0.0001	0.0028
								Passed normality test (alpha=0.05)?	Yes	Yes		Passed normality test (alpha=0.05)?	No	No
								P value summary	ns	ns		P value summary	****	**
								Number of values	12	12		Number of values	12	12
								Impossible values in lognormal distributions				Impossible values in lognormal distributions
								Number of zeroes	0	0		Number of zeroes	0	0
								Number of negative values	0	0		Number of negative values	0	0
								Table Analyzed	Chemogenetic_NTR_MPEG			Table Analyzed	Chemogenetic_NTR_MPEG
								Column B	MTZ			Column B	MTZ
								vs.	vs.			vs.	vs.
								Column A	DMSO			Column A	DMSO
								Unpaired t test with Welch's correction				Mann Whitney test
								P value	<0.0001			P value	0.4428
								P value summary	****			Exact or approximate P value?	Exact
								Significantly different (P < 0.05)?	Yes			P value summary	ns
								One- or two-tailed P value?	Two-tailed			Significantly different (P < 0.05)?	No
								Welch-corrected t, df	t=5.708, df=13.08			One- or two-tailed P value?	Two-tailed
												Sum of ranks in column A,B	164 , 136
								How big is the difference?				Mann-Whitney U	58
								Mean of column A	5842
								Mean of column B	4634			Difference between medians
								Difference between means (B - A) ± SEM	-1208 ± 211.6			Median of column A	0.01088, n=12
								95% confidence interval	-1665 to -751.1			Median of column B	0.007114, n=12
								R squared (eta squared)	0.7136			Difference: Actual	-0.003769
												Difference: Hodges-Lehmann	-0.002294
								F test to compare variances
								F, DFn, Dfd	10.49, 11, 11
								P value	0.0005
								P value summary	***
								Significantly different (P < 0.05)?	Yes
								Data analyzed
								Sample size, column A	12
								Sample size, column B	12

## Sheet: Figure 3g
Genotype	ExpDate	Condition	Strain & Age	Area Under Curve vessel Dextran (T=0-120)	Dextran Bleedout (T=120)			NTR2.0_mpeg1.1(Iv_Norm)	DMSO	DMSO+Licofelone	MTZ+Licofelone						NTR2.0_mpeg1.1(Ib_Norm)	MPEG_DMSO	MPEG_DMSO+Licofelone	MPEG_MTZ+Licofelone
NTR2.0_mpeg1.1	20230804	24hrs+0.15%DMSO+licofelone_50uM 45 min	Casper | 3dpf	4317.57	0.000665799			Compare normal and lognormal									Compare normal and lognormal
NTR2.0_mpeg1.1	20230804	24hrs+0.15%DMSO+licofelone_50uM 45 min	Casper | 3dpf	5013.66	0.00468317			Probability normal (Gaussian)	41.84%	56.7%	60.67%						Probability normal (Gaussian)	0.0007452%	0.1025%	1.402e-007%
NTR2.0_mpeg1.1	20230804	24hrs+0.15%DMSO+licofelone_50uM 45 min	Casper | 3dpf	4936.22	0.00220532			Probability lognormal	58.16%	43.3%	39.33%						Probability lognormal	100%	99.9%	100%
NTR2.0_mpeg1.1	20230804	24hrs+0.15%DMSO+licofelone_50uM 45 min	Casper | 3dpf	5068.12	0.0295557			Likelihood ratio (LR)	0.7195	1.31	1.543						Likelihood ratio (LR)	7.452e-06	0.001026	1.402e-09
NTR2.0_mpeg1.1	20230804	24hrs+0.15%DMSO+licofelone_50uM 45 min	Casper | 3dpf	4687.77	0.00599303			1/LR	1.39	0.7636	0.6482						1/LR	134187	975	713029905
NTR2.0_mpeg1.1	20230804	24hrs+0.15%DMSO+licofelone_50uM 45 min	Casper | 3dpf	4484.69	0.00730933			Which distribution is more likely?	Lognormal	Normal	Normal						Which distribution is more likely?	Lognormal	Lognormal	Lognormal
NTR2.0_mpeg1.1	20230817	24hrs+0.15%DMSO+licofelone_50uM 45 min	Casper | 3dpf	4769.82	0.0104798
NTR2.0_mpeg1.1	20230817	24hrs+0.15%DMSO+licofelone_50uM 45 min	Casper | 3dpf	4870.7	0.00476398			Test for normal distribution									Test for normal distribution
NTR2.0_mpeg1.1	20230817	24hrs+0.15%DMSO+licofelone_50uM 45 min	Casper | 3dpf	4678.39	0.0053499			D'Agostino & Pearson test									D'Agostino & Pearson test
NTR2.0_mpeg1.1	20230817	24hrs+0.15%DMSO+licofelone_50uM 45 min	Casper | 3dpf	4167.32	0.026749			K2	2.597	1.781	1.462						K2	26.16	7.113	55.76
NTR2.0_mpeg1.1	20230817	24hrs+0.15%DMSO+licofelone_50uM 45 min	Casper | 3dpf	4318.47	0.0061371			P value	0.2729	0.4106	0.4815						P value	<0.0001	0.0285	<0.0001
NTR2.0_mpeg1.1	20230817	24hrs+0.15%DMSO+licofelone_50uM 45 min	Casper | 3dpf	4833.51	0.0222428			Passed normality test (alpha=0.05)?	Yes	Yes	Yes						Passed normality test (alpha=0.05)?	No	No	No
NTR2.0_mpeg1.1	20230817	24hrs+0.15%DMSO+licofelone_50uM 45 min	Casper | 3dpf	4942.95	0.00609859			P value summary	ns	ns	ns						P value summary	****	*	****
NTR2.0_mpeg1.1	20230821	24hrs+0.15%DMSO+licofelone_50uM 45 min	Casper | 3dpf	4088.49	0.00168329
NTR2.0_mpeg1.1	20230821	24hrs+0.15%DMSO+licofelone_50uM 45 min	Casper | 3dpf	4466.64	0.00295849			Anderson-Darling test									Anderson-Darling test
NTR2.0_mpeg1.1	20230823	24hrs+0.15%DMSO+licofelone_50uM 45 min	Casper | 3dpf	5126.27	0.0151512			A2*	0.3313	0.3914	0.3483						A2*	1.91	1.557	4.249
NTR2.0_mpeg1.1	20230823	24hrs+0.15%DMSO+licofelone_50uM 45 min	Casper | 3dpf	4806.71	0.00335929			P value	0.4552	0.3404	0.4498						P value	<0.0001	0.0003	<0.0001
NTR2.0_mpeg1.1	20230824	24hrs+150uM MTZ+licofelone_50uM 45 min	Casper | 3dpf	4026.75	0.0109644			Passed normality test (alpha=0.05)?	Yes	Yes	Yes						Passed normality test (alpha=0.05)?	No	No	No
NTR2.0_mpeg1.1	20230824	24hrs+150uM MTZ+licofelone_50uM 45 min	Casper | 3dpf	4651.21	0.00961654			P value summary	ns	ns	ns						P value summary	****	***	****
NTR2.0_mpeg1.1	20230824	24hrs+150uM MTZ+licofelone_50uM 45 min	Casper | 3dpf	4562.23	0.0251041
NTR2.0_mpeg1.1	20230824	24hrs+150uM MTZ+licofelone_50uM 45 min	Casper | 3dpf	4775.53	0.0147986			Shapiro-Wilk test									Shapiro-Wilk test
NTR2.0_mpeg1.1	20230824	24hrs+150uM MTZ+licofelone_50uM 45 min	Casper | 3dpf	3877.34	0.0207383			W	0.9412	0.9403	0.9652						W	0.5968	0.7856	0.4789
NTR2.0_mpeg1.1	20230824	24hrs+150uM MTZ+licofelone_50uM 45 min	Casper | 3dpf	4843.15	0.00934105			P value	0.5144	0.3212	0.5032						P value	0.0001	0.0013	<0.0001
NTR2.0_mpeg1.1	20230817	24hrs+150uM MTZ+licofelone_50uM 45 min	Casper | 3dpf	4762.27	0.00436329			Passed normality test (alpha=0.05)?	Yes	Yes	Yes						Passed normality test (alpha=0.05)?	No	No	No
NTR2.0_mpeg1.1	20230817	24hrs+150uM MTZ+licofelone_50uM 45 min	Casper | 3dpf	4296.36	0.00154216			P value summary	ns	ns	ns						P value summary	***	**	****
NTR2.0_mpeg1.1	20230817	24hrs+150uM MTZ+licofelone_50uM 45 min	Casper | 3dpf	4686.14	0.0041908
NTR2.0_mpeg1.1	20230817	24hrs+150uM MTZ+licofelone_50uM 45 min	Casper | 3dpf	4366.02	0.00763212			Kolmogorov-Smirnov test									Kolmogorov-Smirnov test
NTR2.0_mpeg1.1	20230817	24hrs+150uM MTZ+licofelone_50uM 45 min	Casper | 3dpf	4939.96	0.00966552			KS distance	0.1728	0.1438	0.1314						KS distance	0.3062	0.2873	0.304
NTR2.0_mpeg1.1	20230817	24hrs+150uM MTZ+licofelone_50uM 45 min	Casper | 3dpf	4561.72	0.103236			P value	>0.1000	>0.1000	>0.1000						P value	0.0028	0.0006	<0.0001
NTR2.0_mpeg1.1	20230821	24hrs+150uM MTZ+licofelone_50uM 45 min	Casper | 3dpf	4674.34	0.00452918			Passed normality test (alpha=0.05)?	Yes	Yes	Yes						Passed normality test (alpha=0.05)?	No	No	No
NTR2.0_mpeg1.1	20230821	24hrs+150uM MTZ+licofelone_50uM 45 min	Casper | 3dpf	4634.79	0.0139744			P value summary	ns	ns	ns						P value summary	**	***	****
NTR2.0_mpeg1.1	20230821	24hrs+150uM MTZ+licofelone_50uM 45 min	Casper | 3dpf	4076.77	0.000325913
NTR2.0_mpeg1.1	20230821	24hrs+150uM MTZ+licofelone_50uM 45 min	Casper | 3dpf	4384.48	0.00686042			Number of values	12	17	26						Number of values	12	17	26
NTR2.0_mpeg1.1	20230821	24hrs+150uM MTZ+licofelone_50uM 45 min	Casper | 3dpf	4643.62	0.00013677			Impossible values in lognormal distributions									Impossible values in lognormal distributions
NTR2.0_mpeg1.1	20230821	24hrs+150uM MTZ+licofelone_50uM 45 min	Casper | 3dpf	4311.2	0.0115622			Number of zeroes	0	0	0						Number of zeroes	0	0	0
NTR2.0_mpeg1.1	20230823	24hrs+150uM MTZ+licofelone_50uM 45 min	Casper | 3dpf	4702.53	0.0194837			Number of negative values	0	0	0						Number of negative values	0	0	0
NTR2.0_mpeg1.1	20230823	24hrs+150uM MTZ+licofelone_50uM 45 min	Casper | 3dpf	4204.7	0.0134332
NTR2.0_mpeg1.1	20230823	24hrs+150uM MTZ+licofelone_50uM 45 min	Casper | 3dpf	4481.51	0.0105456
NTR2.0_mpeg1.1	20230823	24hrs+150uM MTZ+licofelone_50uM 45 min	Casper | 3dpf	3739.8	0.00577736			Number of families	1								Number of families	1
NTR2.0_mpeg1.1	20230823	24hrs+150uM MTZ+licofelone_50uM 45 min	Casper | 3dpf	4455.63	0.00657267			Number of comparisons per family	3								Number of comparisons per family	3
NTR2.0_mpeg1.1	20230823	24hrs+150uM MTZ+licofelone_50uM 45 min	Casper | 3dpf	4022.82	0.00344702			Alpha	0.05								Alpha	0.05
NTR2.0_mpeg1.1	20230823	24hrs+150uM MTZ+licofelone_50uM 45 min	Casper | 3dpf	4224.19	0.00425267
NTR2.0_mpeg1.1	20230823	24hrs+150uM MTZ+licofelone_50uM 45 min	Casper | 3dpf	4171.68	0.00914232			Dunnett's T3 multiple comparisons test	Mean Diff.	95.00% CI of diff.	Below threshold?	Summary	Adjusted P Value				Dunn's multiple comparisons test	Mean rank diff.	Significant?	Summary	Adjusted P Value
NTR2.0_mpeg1.1	20230629	24hrs+0.15%DMSO E3 ISO-Wound + HYPO E3	Casper | 3dpf	5683.49	0.0109183			MPEG_DMSO vs. MPEG_DMSO + Licofelone	1161	772.0 to 1550	Yes	****	<0.0001	A-B			MPEG_DMSO vs. MPEG_DMSO + Licofelone	2.529	No	ns	>0.9999	A-B
NTR2.0_mpeg1.1	20230629	24hrs+0.15%DMSO E3 ISO-Wound + HYPO E3	Casper | 3dpf	6291.92	0.091793			MPEG_DMSO vs. MPEG_MTZ+Licofelone	1416	1056 to 1776	Yes	****	<0.0001	A-C			MPEG_DMSO vs. MPEG_MTZ+Licofelone	-1.654	No	ns	>0.9999	A-C
NTR2.0_mpeg1.1	20230629	24hrs+0.15%DMSO E3 ISO-Wound + HYPO E3	Casper | 3dpf	4916.05	0.0131304			MPEG_DMSO+Licofelone vs. MPEG_MTZ+Licofelone	255	-66.69 to 576.7	No	ns	0.1453	B-C			MPEG_DMSO+Licofelone vs. MPEG_MTZ+Licofelone	-4.183	No	ns	>0.9999	B-C
NTR2.0_mpeg1.1	20230629	24hrs+0.15%DMSO E3 ISO-Wound + HYPO E3	Casper | 3dpf	4835	0.00527407
NTR2.0_mpeg1.1	20230629	24hrs+0.15%DMSO E3 ISO-Wound + HYPO E3	Casper | 3dpf	6150.11	0.0165996			Test details	Mean 1	Mean 2	Mean Diff.	SE of diff.	n1	n2	q	DF	Test details	Mean rank 1	Mean rank 2	Mean rank diff.	n1	n2	Z
NTR2.0_mpeg1.1	20230629	24hrs+0.15%DMSO E3 ISO-Wound + HYPO E3	Casper | 3dpf	6041.7	0.00315472			MPEG_DMSO vs. MPEG_DMSO + Licofelone	5842	4681	1161	161.2	12	17	10.19	52	MPEG_DMSO vs. MPEG_DMSO + Licofelone	28	25.47	2.529	12	17	0.4187
NTR2.0_mpeg1.1	20230629	24hrs+0.15%DMSO E3 ISO-Wound + HYPO E3	Casper | 3dpf	5662.49	0.0100171			MPEG_DMSO vs. MPEG_MTZ+Licofelone	5842	4426	1416	149.2	12	26	13.42	52	MPEG_DMSO vs. MPEG_MTZ+Licofelone	28	29.65	-1.654	12	26	0.2958
NTR2.0_mpeg1.1	20230629	24hrs+0.15%DMSO E3 ISO-Wound + HYPO E3	Casper | 3dpf	5581.86	0.0129434			MPEG_DMSO+Licofelone vs. MPEG_MTZ+Licofelone	4681	4426	255	133.3	17	26	2.705	52	MPEG_DMSO+Licofelone vs. MPEG_MTZ+Licofelone	25.47	29.65	-4.183	17	26	0.8372
NTR2.0_mpeg1.1	20230706	24hrs+0.15%DMSO E3 ISO-Wound + HYPO E3	Casper | 3dpf	5569.45	0.00460158
NTR2.0_mpeg1.1	20230706	24hrs+0.15%DMSO E3 ISO-Wound + HYPO E3	Casper | 3dpf	5482.77	0.0138639			Compact letter display									Compact letter display
NTR2.0_mpeg1.1	20230706	24hrs+0.15%DMSO E3 ISO-Wound + HYPO E3	Casper | 3dpf	6479.19	0.00315731			MPEG_DMSO	A								MPEG_DMSO	A
NTR2.0_mpeg1.1	20230706	24hrs+0.15%DMSO E3 ISO-Wound + HYPO E3	Casper | 3dpf	7408.35	0.0108474			MPEG_DMSO+Licofelone	B								MPEG_MTZ+Licofelone	A
								MPEG_MTZ+Licofelone	B								MPEG_DMSO+Licofelone	A
								Data sets analyzed	A-C
								Distribution assumption	Normal (Gaussian)								Distribution assumption	No assumption
								ANOVA summary									Kruskal-Wallis test
								F	46.22								P value	0.7088
								P value	<0.0001								Exact or approximate P value?	Approximate
								P value summary	****								P value summary	ns
								Significant diff. among means (P < 0.05)?	Yes								Do the medians vary signif. (P < 0.05)?	No
								R squared	0.64								Number of groups	3
																	Kruskal-Wallis statistic	0.6884
								Brown-Forsythe test
								F (DFn, DFd)	3.441 (2, 52)								Data summary
								P value	0.0395								Number of treatments (columns)	3
								P value summary	*								Number of values (total)	55
								Are SDs significantly different (P < 0.05)?	Yes
								Bartlett's test
								Bartlett's statistic (corrected)	13.41
								P value	0.0012
								P value summary	**
								Are SDs significantly different (P < 0.05)?	Yes
								ANOVA table	SS	DF	MS	F (DFn, DFd)	P value
								Treatment (between columns)	16892287	2	8446143	F (2, 52) = 46.22	P<0.0001
								Residual (within columns)	9502273	52	182736
								Total	26394560	54
								Data summary
								Number of treatments (columns)	3
								Number of values (total)	55
