# Supplementary material for: Zebrafish macrophages convert physical wound signals into rapid vascular permeabilization
Source: Nat Commun. 2026 Feb 6;17:1807. doi: 10.1038/s41467-026-68520-2 (PMC12916771; doi:10.1038/s41467-026-68520-2)
Supplement: Supplementary file 15 — Source data [file 41467_2026_68520_MOESM15_ESM.zip › Zipped-2/Statistical_Source_Data_Figure4.xlsx]

## Sheet: Figure 4b
Genotype	ExpDate	Condition	Strain & Age	Area Under Curve vessel Dextran (T=0-120)	Dextran Bleedout (T=120)			CRISPR_pla2g4aa_(Iv_norm)	WT	KO	CRISPR_pla2g4aa_(Ib_norm)	WT	KO
pla2g4aa_wt/mk220	20240430	ISO-Wound + HYPO E3	Casper | 2dpf	4625.64	0.00496702			Compare normal and lognormal			Compare normal and lognormal
pla2g4aa_wt/mk220	20240430	ISO-Wound + HYPO E3	Casper | 2dpf	6219.6	0.0362972			Probability normal (Gaussian)	41.36%	44.6%	Probability normal (Gaussian)	0.0008828%	0.01597%
pla2g4aa_wt/mk220	20240430	ISO-Wound + HYPO E3	Casper | 2dpf	5830.52	0.0374347			Probability lognormal	58.64%	55.4%	Probability lognormal	100%	99.98%
pla2g4aa_wt/mk220	20240430	ISO-Wound + HYPO E3	Casper | 2dpf	5718.56	0.0248283			Likelihood ratio (LR)	0.7054	0.8052	Likelihood ratio (LR)	8.828e-06	0.0001597
pla2g4aa_wt/mk220	20240430	ISO-Wound + HYPO E3	Casper | 2dpf	5090.96	0.0014999			1/LR	1.418	1.242	1/LR	113273	6262
pla2g4aa_wt/mk220	20240430	ISO-Wound + HYPO E3	Casper | 2dpf	5335.83	0.0201832			Which distribution is more likely?	Lognormal	Lognormal	Which distribution is more likely?	Lognormal	Lognormal
pla2g4aa_wt/mk220	20240430	ISO-Wound + HYPO E3	Casper | 2dpf	4999.6	0.0108947
pla2g4aa_wt/mk220	20240430	ISO-Wound + HYPO E3	Casper | 3dpf	4668.68	0.0116949			Test for normal distribution			Test for normal distribution
pla2g4aa_wt/mk220	20240430	ISO-Wound + HYPO E3	Casper | 3dpf	5739.81	0.0815818			D'Agostino & Pearson test			D'Agostino & Pearson test
pla2g4aa_wt/mk220	20240430	ISO-Wound + HYPO E3	Casper | 3dpf	5128.38	0.0986616			K2	1.063	3.89	K2	17.83	10.23
pla2g4aa_wt/mk220	20240430	ISO-Wound + HYPO E3	Casper | 3dpf	5931.57	0.00919231			P value	0.5877	0.143	P value	0.0001	0.006
pla2g4aa_wt/mk220	20240430	ISO-Wound + HYPO E3	Casper | 3dpf	5501.97	0.0121737			Passed normality test (alpha=0.05)?	Yes	Yes	Passed normality test (alpha=0.05)?	No	No
pla2g4aa_wt/mk220	20240430	ISO-Wound + HYPO E3	Casper | 3dpf	5077.98	0.0172316			P value summary	ns	ns	P value summary	***	**
pla2g4aa_wt/mk220	20240430	ISO-Wound + HYPO E3	Casper | 3dpf	5163.54	0.0563319
pla2g4aa_wt/mk220	20240430	ISO-Wound + HYPO E3	Casper | 3dpf	4918.35	0.00222687			Anderson-Darling test			Anderson-Darling test
pla2g4aa_wt/mk220	20240713	ISO-Wound + HYPO E3	Casper | 3dpf	5037.68	0.0324849			A2*	0.4394	0.4936	A2*	2.328	1.416
pla2g4aa_wt/mk220	20240713	ISO-Wound + HYPO E3	Casper | 3dpf	5215.77	0.0129166			P value	0.2738	0.1998	P value	<0.0001	0.0009
pla2g4aa_wt/mk220	20240713	ISO-Wound + HYPO E3	Casper | 3dpf	4858.55	0.0275474			Passed normality test (alpha=0.05)?	Yes	Yes	Passed normality test (alpha=0.05)?	No	No
pla2g4aa_wt/mk220	20240713	ISO-Wound + HYPO E3	Casper | 3dpf	5200.81	0.0244875			P value summary	ns	ns	P value summary	****	***
pla2g4aa_wt/mk220	20240713	ISO-Wound + HYPO E3	Casper | 3dpf	5083.45	0.00916653
pla2g4aa_wt/mk220	20240713	ISO-Wound + HYPO E3	Casper | 3dpf	5452.61	0.0154582			Shapiro-Wilk test			Shapiro-Wilk test
pla2g4aa_wt/mk220	20240713	ISO-Wound + HYPO E3	Casper | 3dpf	5180.1	0.00278444			W	0.9663	0.9486	W	0.7759	0.8576
pla2g4aa_wt/mk220	20240713	ISO-Wound + HYPO E3	Casper | 3dpf	4740.75	0.0295842			P value	0.4443	0.1682	P value	<0.0001	0.0011
pla2g4aa_wt/mk220	20240713	ISO-Wound + HYPO E3	Casper | 3dpf	5570.91	0.0176366			Passed normality test (alpha=0.05)?	Yes	Yes	Passed normality test (alpha=0.05)?	No	No
pla2g4aa_wt/mk220	20240713	ISO-Wound + HYPO E3	Casper | 3dpf	5767.68	0.0432264			P value summary	ns	ns	P value summary	****	**
pla2g4aa_wt/mk220	20240713	ISO-Wound + HYPO E3	Casper | 3dpf	5828.82	0.0155651
pla2g4aa_wt/mk220	20240713	ISO-Wound + HYPO E3	Casper | 3dpf	5474.12	0.0217358			Kolmogorov-Smirnov test			Kolmogorov-Smirnov test
pla2g4aa_wt/mk220	20240713	ISO-Wound + HYPO E3	Casper | 3dpf	5335.52	0.0127995			KS distance	0.1493	0.1453	KS distance	0.1936	0.2339
pla2g4aa_wt/mk220	20240713	ISO-Wound + HYPO E3	Casper | 3dpf	5088.34	0.00925284			P value	0.0863	>0.1000	P value	0.0056	0.0003
pla2g4aa_wt/mk220	20240713	ISO-Wound + HYPO E3	Casper | 3dpf	5155.82	0.0973987			Passed normality test (alpha=0.05)?	Yes	Yes	Passed normality test (alpha=0.05)?	No	No
pla2g4aa_mk220/mk220	20240430	ISO-Wound + HYPO E3	Casper | 2dpf	4070.09	0.0152137			P value summary	ns	ns	P value summary	**	***
pla2g4aa_mk220/mk220	20240430	ISO-Wound + HYPO E3	Casper | 2dpf	3788.05	0.00713968
pla2g4aa_mk220/mk220	20240430	ISO-Wound + HYPO E3	Casper | 2dpf	3946.76	0.00164264			Number of values	30	29	Number of values	30	29
pla2g4aa_mk220/mk220	20240430	ISO-Wound + HYPO E3	Casper | 2dpf	4123.37	0.00476254			Impossible values in lognormal distributions			Impossible values in lognormal distributions
pla2g4aa_mk220/mk220	20240430	ISO-Wound + HYPO E3	Casper | 2dpf	3912.43	0.0144646			Number of zeroes	0	0	Number of zeroes	0	0
pla2g4aa_mk220/mk220	20240430	ISO-Wound + HYPO E3	Casper | 2dpf	3918.52	0.190431			Number of negative values	0	0	Number of negative values	0	0
pla2g4aa_mk220/mk220	20240430	ISO-Wound + HYPO E3	Casper | 3dpf	3923.81	0.015109
pla2g4aa_mk220/mk220	20240430	ISO-Wound + HYPO E3	Casper | 3dpf	4094.24	0.00403764
pla2g4aa_mk220/mk220	20240430	ISO-Wound + HYPO E3	Casper | 3dpf	3822.37	0.0425527			Table Analyzed	CRISPR_pla2g4aa		Table Analyzed	CRISPR_pla2g4aa
pla2g4aa_mk220/mk220	20240430	ISO-Wound + HYPO E3	Casper | 3dpf	4350.07	0.0183882
pla2g4aa_mk220/mk220	20240430	ISO-Wound + HYPO E3	Casper | 3dpf	4428.76	0.031119			Column B	KO		Column B	KO
pla2g4aa_mk220/mk220	20240430	ISO-Wound + HYPO E3	Casper | 3dpf	4698.52	0.00515607			vs.	vs.		vs.	vs.
pla2g4aa_mk220/mk220	20240430	ISO-Wound + HYPO E3	Casper | 3dpf	4898.37	0.0564457			Column A	WT		Column A	WT
pla2g4aa_mk220/mk220	20240430	ISO-Wound + HYPO E3	Casper | 3dpf	4234.54	0.00183127
pla2g4aa_mk220/mk220	20240430	ISO-Wound + HYPO E3	Casper | 3dpf	4406.68	0.0379056			Unpaired t test with Welch's correction			Mann Whitney test
pla2g4aa_mk220/mk220	20240430	ISO-Wound + HYPO E3	Casper | 3dpf	4700.51	0.00439451			P value	<0.0001		P value	0.4742
pla2g4aa_mk220/mk220	20240713	ISO-Wound + HYPO E3	Casper | 3dpf	4323.92	0.0105912			P value summary	****		Exact or approximate P value?	Exact
pla2g4aa_mk220/mk220	20240713	ISO-Wound + HYPO E3	Casper | 3dpf	4899.16	0.00686069			Significantly different (P < 0.05)?	Yes		P value summary	ns
pla2g4aa_mk220/mk220	20240713	ISO-Wound + HYPO E3	Casper | 3dpf	4494.18	0.0175888			One- or two-tailed P value?	Two-tailed		Significantly different (P < 0.05)?	No
pla2g4aa_mk220/mk220	20240713	ISO-Wound + HYPO E3	Casper | 3dpf	4624.16	0.0193776			Welch-corrected t, df	t=10.68, df=55.72		One- or two-tailed P value?	Two-tailed
pla2g4aa_mk220/mk220	20240713	ISO-Wound + HYPO E3	Casper | 3dpf	4584.39	0.00758256						Sum of ranks in column A,B	948 , 822
pla2g4aa_mk220/mk220	20240713	ISO-Wound + HYPO E3	Casper | 3dpf	4335.56	0.0372885			How big is the difference?			Mann-Whitney U	387
pla2g4aa_mk220/mk220	20240713	ISO-Wound + HYPO E3	Casper | 3dpf	4032.58	0.0786407			Mean of column A	5298
pla2g4aa_mk220/mk220	20240713	ISO-Wound + HYPO E3	Casper | 3dpf	3994.09	0.0534159			Mean of column B	4292		Difference between medians
pla2g4aa_mk220/mk220	20240713	ISO-Wound + HYPO E3	Casper | 3dpf	4041.47	0.0456146			Difference between means (B - A) ± SEM	-1006 ± 94.21		Median of column A	0.01743, n=30
pla2g4aa_mk220/mk220	20240713	ISO-Wound + HYPO E3	Casper | 3dpf	4601.04	0.00754355			95% confidence interval	-1195 to -817.2		Median of column B	0.01521, n=29
pla2g4aa_mk220/mk220	20240713	ISO-Wound + HYPO E3	Casper | 3dpf	4451.23	0.0300174			R squared (eta squared)	0.6717		Difference: Actual	-0.00222
pla2g4aa_mk220/mk220	20240713	ISO-Wound + HYPO E3	Casper | 3dpf	4101.83	0.0121925						Difference: Hodges-Lehmann	-0.00273
pla2g4aa_mk220/mk220	20240713	ISO-Wound + HYPO E3	Casper | 3dpf	4669.34	0.0178941			F test to compare variances
								F, DFn, Dfd	1.455, 29, 28
								P value	0.3238
								P value summary	ns
								Significantly different (P < 0.05)?	No
								Data analyzed
								Sample size, column A	30
								Sample size, column B	29

## Sheet: Figure 4d
Distance_(pixels)	nuclei1	nuclei1	nuclei1	nuclei2	nuclei2	nuclei2	nuclei3	nuclei3	nuclei3
0	B_W	D_W	A_W	B_W	D_W	A_W	B_W	D_W	A_W
1	1854.23	1545.82	976.536	961.75	639.943	891.488	1213.61	1300.29	1609.55
2	2291.85	2381.9	998.086	1015.76	758.731	983.118	1732.62	1314.65	1509.58
3	2831.83	4057.17	1153.6	1109.49	1185.66	1063.32	2527.51	1949.98	2136.23
4	3537.77	7011.38	1670.45	1262.95	2615.34	1527.41	4004.59	3507.51	4709.16
5	4614.2	11104.8	2768.34	1890.26	6905.07	3552.61	6323.1	6223.24	12090.8
6	7199.43	18185	4320.37	3809.77	17449.8	9928.29	11237.6	11103.5	23251.9
7	13472.9	33263.1	6126.58	8936.48	31408.5	26443.6	19520.8	19755.6	32246.9
8	27583.3	51362.5	8824.05	16982.4	37378.4	40623.5	28423	29852	38526
9	45387.4	52385.2	15078	28323	37579.3	42595.5	34798.1	35359.1	41621.1
10	55118.3	43766	28452.2	38182.5	36456.7	41472.3	38431.1	37378.1	43806.5
11	57811	36785.4	46159.4	41341.7	35235.3	42160.3	41362.8	37937.6	46205.8
12	59094.9	33151.4	51216.8	41559	33722.9	41916.1	43917.5	35857.9	46205.9
13	59646.9	29927.1	52261.8	42971.3	33283.1	39782.9	44341.1	30717.8	45667.9
14	59774.7	30342.5	53059.4	42676.2	33295.7	39197.7	42641.5	25543.2	46129.5
15	59697.8	35132.5	53154.7	41571.1	36264.5	41105.4	39813.7	23552.7	46531.1
16	59260.6	41528.1	54027	40197.4	38808.5	41508.9	36526	24910	45190.9
17	58789	46105.2	55483.2	38093.9	38043.4	40445.6	32610.3	29436.4	41078.9
18	56576.4	43667	54380.8	34057.4	36049.5	41171.4	25934.5	33057.6	34041.5
19	47817	32792	46945.9	27984.4	33908.1	38278.2	17205.7	31580.9	25861.2
20	32182	20551.8	33969.5	19699.4	27709.9	24790.4	9776.51	28755.9	17555.1
21	17344.5	11283.4	22212.3	10267.2	17172.4	11409.8	5257.04	24143.6	10736.1
22	8935.78	6057.14	13194.1	4146.98	8115.96	4305.2	2822.8	14939.2	6184
23	4989.72	3785.87	7334.15	1660.11	3566.47	1577.18	1532.76	7339.58	3563.96
24	3117.79	2638.96	4429.62	994.221	1747.27	825.641	985.973	3570.77	2274.83
25	2274.62	2343.9	2886.59	953.486	1062.25	678.114	990.988	1724.31	1214.49
26	1921.2	1840.82	2011.71	956.125	731.129	624.445	1047.13	1185.83	1006.06
Genotype	ExpDate	Condition	Strain & Age
WT (tg(mpeg1.1:cPla2-mKate2)	20240420	HYPO E3 + UV Laser	Casper | 2dpf

## Sheet: Figure 4f
Distance_(pixels)	nuclei1	nuclei1	nuclei1	nuclei2	nuclei2	nuclei2	nuclei3	nuclei3	nuclei3
0	B_W	D_W	A_W	B_W	D_W	A_W	B_W	D_W	A_W
1	84.925	100.192	40.477	30.749	16.733	13.233	94.314	90.55	67.587
2	55.073	91.281	50.945	20.46	23.349	33.712	83.882	96.935	74.892
3	68.608	91.256	81.418	21.027	29.398	37.396	141.103	93.16	105.409
4	97.346	123.415	110.363	36.256	22.546	56.387	363.875	234.006	194.62
5	138.47	234.088	185.791	65.862	20.261	59.7	805.701	719.732	464.661
6	308.897	428.055	401.824	84.91	86.619	85.567	1354.85	1530.12	1151.07
7	438.827	850.064	931.412	138.357	159.168	252.05	1827.57	2342.06	2138.01
8	817.042	1606.99	2036.19	286.449	312.573	627.517	2396.71	2920.7	2915.61
9	1684.23	2391.54	3522.98	591.185	533.07	1068.56	3046.62	3372.01	3478.3
10	2771.43	3194.43	4505.93	1164.62	1083.17	1470.68	3439.33	3594.53	3610.26
11	3690.41	3617.08	4979.57	1636.78	1634.13	1724.61	3565.74	3628.85	3594.1
12	4220.78	3647.62	5082.78	2074.99	1910.79	1797.89	3657.51	3511.74	3626.62
13	4236.84	3576.96	4716.06	2201.92	2044.75	1718.94	3611.19	3365.98	3696.43
14	3876.02	3658.08	4111.8	2057.44	2011.1	1606.82	3673.65	3327.16	3708.06
15	3344.84	3658.2	3461.76	1877.73	1806.97	1444.73	3654.26	3213.58	3551.25
16	2469.28	3507.3	2830.19	1522.99	1575.81	964.872	3476.36	3231.25	3487.18
17	1566.49	2983.29	2000.94	961.724	1034.28	461.208	3448.96	3428.25	3394.4
18	769.739	2033	1072.44	351.803	403.705	144.104	3425.51	3217.51	3254.94
19	342.015	1227.4	436.955	92.041	149.409	54.877	3133.76	2511.52	2816.14
20	172.929	653.359	190.241	31.67	64.214	31.219	2697.86	1476.31	2049.11
21	134.143	291.358	102.355	23.505	62.604	4.826	2070.47	718.194	1069.41
22	101.294	115.039	70.519	33.301	39.832	16.407	1423.91	347.16	411.768
23	94.044	73.4	68.704	19.474	30.223	26.155	762.065	172.853	173.895
24	74.595	45.957	68.886	25.7	27.072	21.931	311.526	113.502	110.11
25	61.186	38.873	79.444	17.46	14.915	12.129	122.392	82.377	94.727
26	56.229	42.225	63.999	23.233	17.225	12.185	85.156	74.617	83.676
Genotype	ExpDate	Condition	Strain & Age
WT (tg(mpeg1.1:cPla2-mKate2)	20250327	ISO NaCl E3+ UV Laser	Casper | 2dpf

## Sheet: Figure 4g
Genotype	ExpDate	Condition	Strain & Age	Peak cPla2 Binding (T=40s, 4th frame)			Peak_cPla2_binding_mpeg1.1	HYPO	ISO
WT (tg(mpeg1.1:cPla2-mKate2)	20240420	HYPO E3 + UV Laser	Casper | 2dpf	1.33127			Compare normal and lognormal
WT (tg(mpeg1.1:cPla2-mKate2)	20240420	HYPO E3 + UV Laser	Casper | 2dpf	1.07758			Probability normal (Gaussian)	5.672%	48.93%
WT (tg(mpeg1.1:cPla2-mKate2)	20240420	HYPO E3 + UV Laser	Casper | 2dpf	1.05534			Probability lognormal	94.33%	51.07%
WT (tg(mpeg1.1:cPla2-mKate2)	20240420	HYPO E3 + UV Laser	Casper | 2dpf	1.30393			Likelihood ratio (LR)	0.06013	0.9581
WT (tg(mpeg1.1:cPla2-mKate2)	20240420	HYPO E3 + UV Laser	Casper | 2dpf	1.16119			1/LR	16.63	1.044
WT (tg(mpeg1.1:cPla2-mKate2)	20240420	HYPO E3 + UV Laser	Casper | 2dpf	1.12467			Which distribution is more likely?	Lognormal	Lognormal
WT (tg(mpeg1.1:cPla2-mKate2)	20240420	HYPO E3 + UV Laser	Casper | 2dpf	1.34763
WT (tg(mpeg1.1:cPla2-mKate2)	20240420	HYPO E3 + UV Laser	Casper | 2dpf	1.27924			Test for normal distribution
WT (tg(mpeg1.1:cPla2-mKate2)	20240420	HYPO E3 + UV Laser	Casper | 2dpf	1.55394			D'Agostino & Pearson test
WT (tg(mpeg1.1:cPla2-mKate2)	20240420	HYPO E3 + UV Laser	Casper | 2dpf	1.25557			K2	6.752	3.706
WT (tg(mpeg1.1:cPla2-mKate2)	20240424	HYPO E3 + UV Laser	Casper | 2dpf	1.08091			P value	0.0342	0.1567
WT (tg(mpeg1.1:cPla2-mKate2)	20240424	HYPO E3 + UV Laser	Casper | 2dpf	1.00531			Passed normality test (alpha=0.05)?	No	Yes
WT (tg(mpeg1.1:cPla2-mKate2)	20240424	HYPO E3 + UV Laser	Casper | 2dpf	1.08192			P value summary	*	ns
WT (tg(mpeg1.1:cPla2-mKate2)	20240424	HYPO E3 + UV Laser	Casper | 2dpf	1.54909
WT (tg(mpeg1.1:cPla2-mKate2)	20240424	HYPO E3 + UV Laser	Casper | 2dpf	1.02095			Anderson-Darling test
WT (tg(mpeg1.1:cPla2-mKate2)	20240424	HYPO E3 + UV Laser	Casper | 2dpf	1.44412			A2*	0.9485	0.4398
WT (tg(mpeg1.1:cPla2-mKate2)	20240424	HYPO E3 + UV Laser	Casper | 2dpf	1.26062			P value	0.0152	0.2816
WT (tg(mpeg1.1:cPla2-mKate2)	20240424	HYPO E3 + UV Laser	Casper | 2dpf	1.14592			Passed normality test (alpha=0.05)?	No	Yes
WT (tg(mpeg1.1:cPla2-mKate2)	20240424	HYPO E3 + UV Laser	Casper | 2dpf	1.35466			P value summary	*	ns
WT (tg(mpeg1.1:cPla2-mKate2)	20240424	HYPO E3 + UV Laser	Casper | 3dpf	1.11607
WT (tg(mpeg1.1:cPla2-mKate2)	20240424	HYPO E3 + UV Laser	Casper | 3dpf	1.1767			Shapiro-Wilk test
WT (tg(mpeg1.1:cPla2-mKate2)	20240424	HYPO E3 + UV Laser	Casper | 3dpf	0.982613			W	0.9397	0.9752
WT (tg(mpeg1.1:cPla2-mKate2)	20240424	HYPO E3 + UV Laser	Casper | 3dpf	1.26967			P value	0.0099	0.3334
WT (tg(mpeg1.1:cPla2-mKate2)	20240424	HYPO E3 + UV Laser	Casper | 3dpf	1.14416			Passed normality test (alpha=0.05)?	No	Yes
WT (tg(mpeg1.1:cPla2-mKate2)	20240424	HYPO E3 + UV Laser	Casper | 3dpf	1.6886			P value summary	**	ns
WT (tg(mpeg1.1:cPla2-mKate2)	20240424	HYPO E3 + UV Laser	Casper | 3dpf	1.80157
WT (tg(mpeg1.1:cPla2-mKate2)	20240424	HYPO E3 + UV Laser	Casper | 3dpf	1.13782			Kolmogorov-Smirnov test
WT (tg(mpeg1.1:cPla2-mKate2)	20240424	HYPO E3 + UV Laser	Casper | 3dpf	1.16993			KS distance	0.09701	0.1073
WT (tg(mpeg1.1:cPla2-mKate2)	20240723	HYPO E3 + UV Laser	Casper | 3dpf	1.12849			P value	>0.1000	>0.1000
WT (tg(mpeg1.1:cPla2-mKate2)	20240723	HYPO E3 + UV Laser	Casper | 3dpf	1.09862			Passed normality test (alpha=0.05)?	Yes	Yes
WT (tg(mpeg1.1:cPla2-mKate2)	20240723	HYPO E3 + UV Laser	Casper | 3dpf	1.37661			P value summary	ns	ns
WT (tg(mpeg1.1:cPla2-mKate2)	20240723	HYPO E3 + UV Laser	Casper | 3dpf	1.41397
WT (tg(mpeg1.1:cPla2-mKate2)	20240723	HYPO E3 + UV Laser	Casper | 3dpf	1.62309			Number of values	53	53
WT (tg(mpeg1.1:cPla2-mKate2)	20240723	HYPO E3 + UV Laser	Casper | 3dpf	1.54004			Impossible values in lognormal distributions
WT (tg(mpeg1.1:cPla2-mKate2)	20240723	HYPO E3 + UV Laser	Casper | 3dpf	1.27862			Number of zeroes	0	0
WT (tg(mpeg1.1:cPla2-mKate2)	20240723	HYPO E3 + UV Laser	Casper | 3dpf	1.58707			Number of negative values	0	0
WT (tg(mpeg1.1:cPla2-mKate2)	20240723	HYPO E3 + UV Laser	Casper | 3dpf	1.31996
WT (tg(mpeg1.1:cPla2-mKate2)	20240723	HYPO E3 + UV Laser	Casper | 3dpf	1.23455
WT (tg(mpeg1.1:cPla2-mKate2)	20240723	HYPO E3 + UV Laser	Casper | 3dpf	1.77934			Table Analyzed	Tg(mpeg1.1: cPla2-mKate2) peak cPla2 binding
WT (tg(mpeg1.1:cPla2-mKate2)	20240723	HYPO E3 + UV Laser	Casper | 3dpf	1.41643
WT (tg(mpeg1.1:cPla2-mKate2)	20240723	HYPO E3 + UV Laser	Casper | 3dpf	1.15372			Column B	ISO
WT (tg(mpeg1.1:cPla2-mKate2)	20240822	HYPO E3 + UV Laser	Casper | 3dpf	1.23712			vs.	vs.
WT (tg(mpeg1.1:cPla2-mKate2)	20240822	HYPO E3 + UV Laser	Casper | 3dpf	1.43446			Column A	HYPO
WT (tg(mpeg1.1:cPla2-mKate2)	20240822	HYPO E3 + UV Laser	Casper | 3dpf	1.39527
WT (tg(mpeg1.1:cPla2-mKate2)	20240822	HYPO E3 + UV Laser	Casper | 3dpf	1.56079			Mann Whitney test
WT (tg(mpeg1.1:cPla2-mKate2)	20240822	HYPO E3 + UV Laser	Casper | 3dpf	1.1636			P value	<0.0001
WT (tg(mpeg1.1:cPla2-mKate2)	20240822	HYPO E3 + UV Laser	Casper | 3dpf	1.87922			Exact or approximate P value?	Exact
WT (tg(mpeg1.1:cPla2-mKate2)	20240822	HYPO E3 + UV Laser	Casper | 3dpf	1.38806			P value summary	****
WT (tg(mpeg1.1:cPla2-mKate2)	20240822	HYPO E3 + UV Laser	Casper | 3dpf	1.30262			Significantly different (P < 0.05)?	Yes
WT (tg(mpeg1.1:cPla2-mKate2)	20240822	HYPO E3 + UV Laser	Casper | 3dpf	1.21185			One- or two-tailed P value?	Two-tailed
WT (tg(mpeg1.1:cPla2-mKate2)	20240822	HYPO E3 + UV Laser	Casper | 3dpf	1.18475			Sum of ranks in column A,B	3752 , 1919
WT (tg(mpeg1.1:cPla2-mKate2)	20240822	HYPO E3 + UV Laser	Casper | 3dpf	1.23622			Mann-Whitney U	488
WT (tg(mpeg1.1:cPla2-mKate2)	20240822	HYPO E3 + UV Laser	Casper | 3dpf	1.33388
WT (tg(mpeg1.1:cPla2-mKate2)	20250327	ISO NaCl E3+ UV Laser	Casper | 2dpf	1.00151			Difference between medians
WT (tg(mpeg1.1:cPla2-mKate2)	20250327	ISO NaCl E3+ UV Laser	Casper | 2dpf	1.13961			Median of column A	1.270, n=53
WT (tg(mpeg1.1:cPla2-mKate2)	20250327	ISO NaCl E3+ UV Laser	Casper | 2dpf	0.994227			Median of column B	1.106, n=53
WT (tg(mpeg1.1:cPla2-mKate2)	20250327	ISO NaCl E3+ UV Laser	Casper | 2dpf	1.18396			Difference: Actual	-0.1635
WT (tg(mpeg1.1:cPla2-mKate2)	20250327	ISO NaCl E3+ UV Laser	Casper | 2dpf	1.06627			Difference: Hodges-Lehmann	-0.1682
WT (tg(mpeg1.1:cPla2-mKate2)	20250327	ISO NaCl E3+ UV Laser	Casper | 2dpf	1.1219
WT (tg(mpeg1.1:cPla2-mKate2)	20250327	ISO NaCl E3+ UV Laser	Casper | 2dpf	1.03036
WT (tg(mpeg1.1:cPla2-mKate2)	20250327	ISO NaCl E3+ UV Laser	Casper | 2dpf	1.14906
WT (tg(mpeg1.1:cPla2-mKate2)	20250327	ISO NaCl E3+ UV Laser	Casper | 2dpf	1.1252
WT (tg(mpeg1.1:cPla2-mKate2)	20250327	ISO NaCl E3+ UV Laser	Casper | 2dpf	1.19241
WT (tg(mpeg1.1:cPla2-mKate2)	20250327	ISO NaCl E3+ UV Laser	Casper | 2dpf	0.959527
WT (tg(mpeg1.1:cPla2-mKate2)	20250327	ISO NaCl E3+ UV Laser	Casper | 2dpf	1.0121
WT (tg(mpeg1.1:cPla2-mKate2)	20250327	ISO NaCl E3+ UV Laser	Casper | 2dpf	1.20965
WT (tg(mpeg1.1:cPla2-mKate2)	20250327	ISO NaCl E3+ UV Laser	Casper | 2dpf	1.04061
WT (tg(mpeg1.1:cPla2-mKate2)	20240424	ISO NaCl E3+ UV Laser	Casper | 2dpf	0.997177
WT (tg(mpeg1.1:cPla2-mKate2)	20240424	ISO NaCl E3+ UV Laser	Casper | 2dpf	1.04461
WT (tg(mpeg1.1:cPla2-mKate2)	20240424	ISO NaCl E3+ UV Laser	Casper | 3dpf	1.05386
WT (tg(mpeg1.1:cPla2-mKate2)	20240424	ISO NaCl E3+ UV Laser	Casper | 3dpf	1.04131
WT (tg(mpeg1.1:cPla2-mKate2)	20240424	ISO NaCl E3+ UV Laser	Casper | 3dpf	1.10616
WT (tg(mpeg1.1:cPla2-mKate2)	20240424	ISO NaCl E3+ UV Laser	Casper | 3dpf	1.10707
WT (tg(mpeg1.1:cPla2-mKate2)	20240424	ISO NaCl E3+ UV Laser	Casper | 3dpf	1.1416
WT (tg(mpeg1.1:cPla2-mKate2)	20240424	ISO NaCl E3+ UV Laser	Casper | 3dpf	1.22581
WT (tg(mpeg1.1:cPla2-mKate2)	20240424	ISO NaCl E3+ UV Laser	Casper | 3dpf	1.03587
WT (tg(mpeg1.1:cPla2-mKate2)	20240424	ISO NaCl E3+ UV Laser	Casper | 3dpf	1.11109
WT (tg(mpeg1.1:cPla2-mKate2)	20240424	ISO NaCl E3+ UV Laser	Casper | 3dpf	1.13444
WT (tg(mpeg1.1:cPla2-mKate2)	20240424	ISO NaCl E3+ UV Laser	Casper | 3dpf	1.25428
WT (tg(mpeg1.1:cPla2-mKate2)	20240424	ISO NaCl E3+ UV Laser	Casper | 3dpf	1.127
WT (tg(mpeg1.1:cPla2-mKate2)	20240424	ISO NaCl E3+ UV Laser	Casper | 3dpf	1.09838
WT (tg(mpeg1.1:cPla2-mKate2)	20240424	ISO NaCl E3+ UV Laser	Casper | 3dpf	1.12842
WT (tg(mpeg1.1:cPla2-mKate2)	20240723	ISO NaCl E3+ UV Laser	Casper | 3dpf	1.0298
WT (tg(mpeg1.1:cPla2-mKate2)	20240723	ISO NaCl E3+ UV Laser	Casper | 3dpf	1.16952
WT (tg(mpeg1.1:cPla2-mKate2)	20240723	ISO NaCl E3+ UV Laser	Casper | 3dpf	1.09447
WT (tg(mpeg1.1:cPla2-mKate2)	20240723	ISO NaCl E3+ UV Laser	Casper | 3dpf	1.14955
WT (tg(mpeg1.1:cPla2-mKate2)	20240723	ISO NaCl E3+ UV Laser	Casper | 3dpf	1.17732
WT (tg(mpeg1.1:cPla2-mKate2)	20240723	ISO NaCl E3+ UV Laser	Casper | 3dpf	1.06604
WT (tg(mpeg1.1:cPla2-mKate2)	20240723	ISO NaCl E3+ UV Laser	Casper | 3dpf	1.06223
WT (tg(mpeg1.1:cPla2-mKate2)	20240723	ISO NaCl E3+ UV Laser	Casper | 3dpf	1.1019
WT (tg(mpeg1.1:cPla2-mKate2)	20240723	ISO NaCl E3+ UV Laser	Casper | 3dpf	1.11452
WT (tg(mpeg1.1:cPla2-mKate2)	20240723	ISO NaCl E3+ UV Laser	Casper | 3dpf	1.06448
WT (tg(mpeg1.1:cPla2-mKate2)	20240723	ISO NaCl E3+ UV Laser	Casper | 3dpf	1.05861
WT (tg(mpeg1.1:cPla2-mKate2)	20240723	ISO NaCl E3+ UV Laser	Casper | 3dpf	1.13443
WT (tg(mpeg1.1:cPla2-mKate2)	20240723	ISO NaCl E3+ UV Laser	Casper | 3dpf	1.19484
WT (tg(mpeg1.1:cPla2-mKate2)	20240723	ISO NaCl E3+ UV Laser	Casper | 3dpf	1.05119
WT (tg(mpeg1.1:cPla2-mKate2)	20240723	ISO NaCl E3+ UV Laser	Casper | 3dpf	1.06177
WT (tg(mpeg1.1:cPla2-mKate2)	20240723	ISO NaCl E3+ UV Laser	Casper | 3dpf	0.997136
WT (tg(mpeg1.1:cPla2-mKate2)	20240723	ISO NaCl E3+ UV Laser	Casper | 3dpf	1.06788
WT (tg(mpeg1.1:cPla2-mKate2)	20240822	ISO NaCl E3+ UV Laser	Casper | 3dpf	1.19373
WT (tg(mpeg1.1:cPla2-mKate2)	20240822	ISO NaCl E3+ UV Laser	Casper | 3dpf	0.995327
WT (tg(mpeg1.1:cPla2-mKate2)	20240822	ISO NaCl E3+ UV Laser	Casper | 3dpf	1.07109
WT (tg(mpeg1.1:cPla2-mKate2)	20240822	ISO NaCl E3+ UV Laser	Casper | 3dpf	1.19743
WT (tg(mpeg1.1:cPla2-mKate2)	20240822	ISO NaCl E3+ UV Laser	Casper | 3dpf	1.2011
WT (tg(mpeg1.1:cPla2-mKate2)	20240822	ISO NaCl E3+ UV Laser	Casper | 3dpf	1.17341
WT (tg(mpeg1.1:cPla2-mKate2)	20240822	ISO NaCl E3+ UV Laser	Casper | 3dpf	1.19742
Condition
T (Sec)	ISO-UV -Wound + ISO E3	ISO-UV -Wound + ISO E3	ISO-UV -Wound + ISO E3	ISO-UV -Wound + ISO E3	ISO-UV -Wound + ISO E3	ISO-UV -Wound + ISO E3	ISO-UV -Wound + ISO E3	ISO-UV -Wound + ISO E3	ISO-UV -Wound + ISO E3	ISO-UV -Wound + ISO E3	ISO-UV -Wound + ISO E3	ISO-UV -Wound + ISO E3	ISO-UV -Wound + ISO E3	ISO-UV -Wound + ISO E3	ISO-UV -Wound + ISO E3	ISO-UV -Wound + ISO E3	ISO-UV -Wound + ISO E3	ISO-UV -Wound + ISO E3	ISO-UV -Wound + ISO E3	ISO-UV -Wound + ISO E3	ISO-UV -Wound + ISO E3	ISO-UV -Wound + ISO E3	ISO-UV -Wound + ISO E3	ISO-UV -Wound + ISO E3	ISO-UV -Wound + ISO E3	ISO-UV -Wound + ISO E3	ISO-UV -Wound + ISO E3	ISO-UV -Wound + ISO E3	ISO-UV -Wound + ISO E3	ISO-UV -Wound + ISO E3	ISO-UV -Wound + ISO E3	ISO-UV -Wound + ISO E3	ISO-UV -Wound + ISO E3	ISO-UV -Wound + ISO E3	ISO-UV -Wound + ISO E3	ISO-UV -Wound + ISO E3	ISO-UV -Wound + ISO E3	ISO-UV -Wound + ISO E3	ISO-UV -Wound + ISO E3	ISO-UV -Wound + ISO E3	ISO-UV -Wound + ISO E3	ISO-UV -Wound + ISO E3	ISO-UV -Wound + ISO E3	ISO-UV -Wound + ISO E3	ISO-UV -Wound + ISO E3	ISO-UV -Wound + ISO E3	ISO-UV -Wound + ISO E3	ISO-UV -Wound + ISO E3	ISO-UV -Wound + ISO E3
3.90563	0.972373	1.02092	0.880191	1.07624	1.03617	0.966041	0.971584	1.06967	0.989448	0.994613	0.937689	0.924227	0.975946	1.02657	0.92871	1.04461	1.00034	0.994003	0.997116	1.06294	1.0366	1.03826	0.961251	0.9905	1.06485	1.05821	1.03463	0.963214	0.996927	0.950422	1.06464	1.05032	0.97217	0.961279	1.04241	1.03935	0.980264	1.03109	1.02615	0.981124	1.01052	1.03847	0.931705	1.029	0.989078	0.955161	0.931506	0.925018	1.05226
15.4438	0.989637	0.993929	0.909546	1.09196	1.05153	0.992577	0.928626	1.06967	1.02723	0.989315	0.948294	0.963292	0.933957	1.02583	0.96427	1.01805	1.01964	0.977095	0.937829	1.09843	1.07303	1.0787	1.03587	0.942317	1.03386	1.10327	1.01751	1.02779	0.964118	0.96719	1.07321	0.951895	1.00063	1.05999	0.966583	1.05032	1.08629	1.04285	1.00979	0.985861	1.05883	1.11752	0.959579	1.02091	0.982625	1.0143	1.02037	0.995306	1.06103
27.5738	0.976631	1.04153	0.879551	1.11672	1.02932	0.976688	0.995904	1.04547	1.06073	0.985784	0.89443	0.974217	0.884456	1.04061	0.93742	0.979909	1.05386	1.02794	0.930298	1.02635	1.0899	1.07331	1.03484	1.00255	1.06044	1.11015	1.03507	1.09838	0.968858	0.975226	1.06861	1.03565	1.05701	0.995447	0.966753	1.01729	1.02577	1.04249	1.04812	0.991767	1.08556	1.09958	0.943685	1.03658	0.986032	0.98953	1.06664	0.978021	1.03128
38.9584	0.978333	1.13961	0.877834	1.18396	1.06627	1.1219	0.99029	1.14906	1.1252	1.19241	0.923625	0.930249	1.20965	1.0046	0.918933	1.03778	1.04507	1.01196	1.10616	1.10638	1.1416	1.1296	1.01199	1.11109	1.13444	1.25428	1.127	0.982681	1.12842	0.973108	1.16952	1.09447	1.10746	1.17732	1.04174	1.05338	1.1019	1.11452	1.0532	1.02589	1.13443	1.14917	0.984289	0.971232	0.962241	0.950943	1.19373	0.978071	1.06371
50.1035	0.965027	1.03061	0.960736	1.12636	1.03245	0.994304	0.993076	1.12186	1.07652	1.00143	0.927485	0.939231	0.980707	1.01768	0.91975	1.02754	1.04711	1.02181	0.998293	1.08159	1.0418	1.0796	1.00459	1.10676	1.12216	1.10797	1.073	1.01303	1.0574	1.00261	1.11047	1.0483	1.14955	1.115	1.06604	1.01052	0.8278	1.08253	1.06448	1.02024	0.989902	1.1171	0.962961	1.02602	0.989738	0.989879	1.08867	0.952318	1.07109
61.2334	0.964474	1.05857	0.942727	1.09528	1.0342	0.997679	0.987437	1.11588	1.06338	1.00016	0.877214	0.937404	0.914904	1.02717	0.892331	1.02761	1.04708	1.04131	1.00466	1.09645	1.0567	1.13028	0.94197	0.83051	1.09363	1.18155	1.09803	0.979676	0.956371	0.999219	0.94182	1.05752	0.886703	0.896526	1.00186	1.03786	0.836413	1.07982	1.04382	1.0417	1.13367	1.13027	1.05119	1.01188	0.976447	1.01023	1.04407	0.940124	1.01023
72.3593	0.976749	1.05133	0.96084	1.10303	1.01441	1.00393	1.03036	1.0774	1.01421	0.992872	0.959527	0.929798	0.916764	1.03104	0.923226	1.00098	1.0242	1.01941	1.05752	1.10449	1.05301	1.11616	0.951555	0.835445	1.04116	1.09812	1.09223	0.957497	0.961545	1.01176	0.912909	1.05554	0.898192	1.09569	0.879462	1.03571	0.778754	1.08164	1.03672	1.04586	0.948496	1.14779	1.01985	1.02101	0.989864	1.02072	0.972183	0.92216	1.06029
83.4732	0.990654	1.06095	0.935784	1.09514	1.01792	1.0025	0.993224	1.08326	1.03201	0.993871	0.92743	0.939362	0.895972	0.992028	0.941119	0.954266	1.04172	1.00865	1.02659	1.10707	1.10202	1.22581	0.943375	0.955755	1.07801	1.11281	1.09979	0.955239	0.975457	1.00563	0.920201	1.04591	0.843596	1.01599	0.915374	1.06223	0.794169	1.05473	1.03863	1.05442	1.11433	1.19484	0.960745	1.00171	0.997136	1.0071	0.947685	0.967228	1.01245
94.5981	1.00151	1.09078	0.994227	1.13766	1.01004	1.01033	0.997702	1.08711	1.0483	0.978249	0.927764	0.974696	0.957907	0.993564	0.970765	0.996024	1.02643	1.02471	1.00921	1.04401	1.04687	1.20145	0.926648	0.903923	1.07474	1.07195	1.04964	0.967799	0.951655	1.0298	0.990706	1.07332	0.790602	0.924545	0.921763	1.02991	0.853523	1.0564	1.03676	1.05861	1.02467	1.09769	0.951832	1.00719	0.985587	0.972451	0.860682	0.995327	1.07046
105.778	1.00058	1.09641	0.944246	1.147	1.00355	1.05473	0.978228	1.08108	1.03486	0.982618	0.799106	1.0121	0.961372	0.957887	0.944952	0.997761	1.02666	1.0158	1.06615	0.987368	1.06078	1.17472	0.946884	0.794794	1.08381	1.06415	1.08949	0.967844	0.977095	1.00367	0.931651	1.07496	0.805092	0.871114	0.891626	1.06104	0.776949	0.986788	1.0431	1.02896	0.953202	1.13511	0.895115	1.06177	0.978988	1.06108	0.833593	0.983978	1.02765
127.778	0.981265	1.05565	0.984851	1.06489	0.986871	1.05311	0.979309	1.09858	1.00905	0.983509	0.814561	0.955729	0.961268	0.976347	0.997177	0.980827	1.02015	1.02147	1.06941	1.03148	1.01424	1.1303	0.92995	0.778601	1.06435	1.01385	1.0293	0.97697	1.01951	1.02469	0.962016	0.979532	0.921297	0.955981	0.951731	1.04684	0.839604	0.920285	1.0305	1.03795	0.962166	1.123	0.906262	0.986214	0.992235	1.06788	0.884084	0.966784	1.00379
[truncated: 57 more columns]
