# Supplementary material for: Zebrafish macrophages convert physical wound signals into rapid vascular permeabilization
Source: Nat Commun. 2026 Feb 6;17:1807. doi: 10.1038/s41467-026-68520-2 (PMC12916771; doi:10.1038/s41467-026-68520-2)
Supplement: Supplementary file 15 — Source data [file 41467_2026_68520_MOESM15_ESM.zip › Zipped-2/Statistical_Source_Data_Supplementary_Fig.1.xlsx]

## Sheet: Supplementary. Fig 1a
Genotype	ExpDate	Condition	Strain & Age
WT (tg(kdrl:eGFP)	20220404	ISO-Wound + HYPO E3	Casper | 2dpf
WT (tg(kdrl:eGFP)	20220404	ISO-Wound + HYPO E3	Casper | 2dpf
WT (tg(kdrl:eGFP)	20220404	ISO-Wound + HYPO E3	Casper | 2dpf
WT (tg(kdrl:eGFP)	20220404	ISO-Wound + HYPO E3	Casper | 2dpf
WT (tg(kdrl:eGFP)	20220404	ISO-Wound + HYPO E3	Casper | 2dpf
WT (tg(kdrl:eGFP)	20220420	ISO-Wound + HYPO E3	Casper | 2dpf
WT (tg(kdrl:eGFP)	20220420	ISO-Wound + HYPO E3	Casper | 2dpf
WT (tg(kdrl:eGFP)	20220420	ISO-Wound + HYPO E3	Casper | 2dpf
WT (tg(kdrl:eGFP)	20220420	ISO-Wound + HYPO E3	Casper | 2dpf
WT (tg(kdrl:eGFP)	20220420	ISO-Wound + HYPO E3	Casper | 2dpf
WT (tg(kdrl:eGFP)	20220420	ISO-Wound + HYPO E3	Casper | 3dpf
WT (tg(kdrl:eGFP)	20220420	ISO-Wound + HYPO E3	Casper | 3dpf
WT (tg(kdrl:eGFP)	20220420	ISO-Wound + HYPO E3	Casper | 3dpf
WT (tg(kdrl:eGFP)	20220420	ISO-Wound + HYPO E3	Casper | 3dpf
WT (tg(kdrl:eGFP)	20220420	ISO-Wound + HYPO E3	Casper | 3dpf
WT (tg(kdrl:eGFP)	20220526	ISO-Wound + HYPO E3	Casper | 3dpf
WT (tg(kdrl:eGFP)	20220526	ISO-Wound + HYPO E3	Casper | 3dpf
WT (tg(kdrl:eGFP)	20220526	ISO-Wound + HYPO E3	Casper | 3dpf
WT (tg(kdrl:eGFP)	20220526	ISO-Wound + HYPO E3	Casper | 3dpf
WT (tg(kdrl:eGFP)	20220607	ISO-Wound + HYPO E3	Casper | 3dpf
WT (tg(kdrl:eGFP)	20220607	ISO-Wound + HYPO E3	Casper | 3dpf
WT (tg(kdrl:eGFP)	20220608	ISO-Wound + HYPO E3	Casper | 3dpf
WT (tg(kdrl:eGFP)	20220608	ISO-Wound + HYPO E3	Casper | 3dpf
WT (tg(kdrl:eGFP)	20220608	ISO-Wound + HYPO E3	Casper | 3dpf
WT (tg(kdrl:eGFP)	20220627	ISO-Wound + HYPO E3	Casper | 3dpf
WT (tg(kdrl:eGFP)	20220627	ISO-Wound + HYPO E3	Casper | 3dpf
WT (tg(kdrl:eGFP)	20220703	ISO-Wound + HYPO E3	Casper | 3dpf
WT (tg(kdrl:eGFP)	20220703	ISO-Wound + HYPO E3	Casper | 3dpf
WT (tg(kdrl:eGFP)	20220703	ISO-Wound + HYPO E3	Casper | 3dpf
WT (tg(kdrl:eGFP)	20220703	ISO-Wound + HYPO E3	Casper | 3dpf
WT (tg(kdrl:eGFP)	20220722	ISO-Wound + HYPO E3	Casper | 3dpf
WT (tg(kdrl:eGFP)	20220722	ISO-Wound + HYPO E3	Casper | 3dpf
WT (tg(kdrl:eGFP)	20220722	ISO-Wound + HYPO E3	Casper | 3dpf
WT (tg(kdrl:eGFP)	20220722	ISO-Wound + HYPO E3	Casper | 3dpf
WT (tg(kdrl:eGFP)	20221215	ISO-Wound + HYPO E3	Casper | 3dpf
WT (tg(kdrl:eGFP)	20221215	ISO-Wound + HYPO E3	Casper | 3dpf
WT (tg(kdrl:eGFP)	20220404	ISO-Wound+ ISO NaCl E3	Casper | 2dpf
WT (tg(kdrl:eGFP)	20220417	ISO-Wound+ ISO NaCl E3	Casper | 2dpf
WT (tg(kdrl:eGFP)	20220420	ISO-Wound+ ISO NaCl E3	Casper | 2dpf
WT (tg(kdrl:eGFP)	20220420	ISO-Wound+ ISO NaCl E3	Casper | 2dpf
WT (tg(kdrl:eGFP)	20220420	ISO-Wound+ ISO NaCl E3	Casper | 2dpf
WT (tg(kdrl:eGFP)	20220420	ISO-Wound+ ISO NaCl E3	Casper | 2dpf
WT (tg(kdrl:eGFP)	20220420	ISO-Wound+ ISO NaCl E3	Casper | 2dpf
WT (tg(kdrl:eGFP)	20220424	ISO-Wound+ ISO NaCl E3	Casper | 2dpf
WT (tg(kdrl:eGFP)	20220607	ISO-Wound+ ISO NaCl E3	Casper | 2dpf
WT (tg(kdrl:eGFP)	20220607	ISO-Wound+ ISO NaCl E3	Casper | 2dpf
WT (tg(kdrl:eGFP)	20220607	ISO-Wound+ ISO NaCl E3	Casper | 2dpf
WT (tg(kdrl:eGFP)	20220607	ISO-Wound+ ISO NaCl E3	Casper | 2dpf
WT (tg(kdrl:eGFP)	20220607	ISO-Wound+ ISO NaCl E3	Casper | 3dpf
WT (tg(kdrl:eGFP)	20220607	ISO-Wound+ ISO NaCl E3	Casper | 3dpf
WT (tg(kdrl:eGFP)	20220614	ISO-Wound+ ISO NaCl E3	Casper | 3dpf
WT (tg(kdrl:eGFP)	20220614	ISO-Wound+ ISO NaCl E3	Casper | 3dpf
WT (tg(kdrl:eGFP)	20220622	ISO-Wound+ ISO NaCl E3	Casper | 3dpf
WT (tg(kdrl:eGFP)	20220622	ISO-Wound+ ISO NaCl E3	Casper | 3dpf
WT (tg(kdrl:eGFP)	20220627	ISO-Wound+ ISO NaCl E3	Casper | 3dpf
WT (tg(kdrl:eGFP)	20220627	ISO-Wound+ ISO NaCl E3	Casper | 3dpf
WT (tg(kdrl:eGFP)	20220703	ISO-Wound+ ISO NaCl E3	Casper | 3dpf
WT (tg(kdrl:eGFP)	20220703	ISO-Wound+ ISO NaCl E3	Casper | 3dpf
WT (tg(kdrl:eGFP)	20220703	ISO-Wound+ ISO NaCl E3	Casper | 3dpf
WT (tg(kdrl:eGFP)	20220703	ISO-Wound+ ISO NaCl E3	Casper | 3dpf
WT (tg(kdrl:eGFP)	20220703	ISO-Wound+ ISO NaCl E3	Casper | 3dpf
WT (tg(kdrl:eGFP)	20220703	ISO-Wound+ ISO NaCl E3	Casper | 3dpf
WT (tg(kdrl:eGFP)	20220709	ISO-Wound+ ISO NaCl E3	Casper | 3dpf
WT (tg(kdrl:eGFP)	20220709	ISO-Wound+ ISO NaCl E3	Casper | 3dpf
WT (tg(kdrl:eGFP)	20220715	ISO-Wound+ ISO NaCl E3	Casper | 3dpf
WT (tg(kdrl:eGFP)	20220715	ISO-Wound+ ISO NaCl E3	Casper | 3dpf
WT (tg(kdrl:eGFP)	20220715	ISO-Wound+ ISO NaCl E3	Casper | 3dpf
WT (tg(kdrl:eGFP)	20220715	ISO-Wound+ ISO NaCl E3	Casper | 3dpf
WT (tg(kdrl:eGFP)	20220722	ISO-Wound+ ISO NaCl E3	Casper | 3dpf
WT (tg(kdrl:eGFP)	20220722	ISO-Wound+ ISO NaCl E3	Casper | 3dpf
WT (tg(kdrl:eGFP)	20240510	ISO-Wound+ ISO NaCl E3	Casper | 3dpf
WT (tg(kdrl:eGFP)	20240510	ISO-Wound+ ISO NaCl E3	Casper | 3dpf
WT (tg(kdrl:eGFP)	20240510	ISO-Wound+ ISO NaCl E3	Casper | 3dpf
WT (tg(kdrl:eGFP)	20220815	ISO-Wound+ ISO +	Casper | 2dpf
WT (tg(kdrl:eGFP)	20220815	ISO-Wound+ ISO +	Casper | 2dpf
WT (tg(kdrl:eGFP)	20220815	ISO-Wound+ ISO +	Casper | 2dpf
WT (tg(kdrl:eGFP)	20220815	ISO-Wound+ ISO +	Casper | 2dpf
WT (tg(kdrl:eGFP)	20220815	ISO-Wound+ ISO +	Casper | 2dpf
WT (tg(kdrl:eGFP)	20220815	ISO-Wound+ ISO +	Casper | 2dpf
WT (tg(kdrl:eGFP)	20220815	ISO-Wound+ ISO +	Casper | 3dpf
WT (tg(kdrl:eGFP)	20220815	ISO-Wound+ ISO +	Casper | 3dpf
WT (tg(kdrl:eGFP)	20220815	ISO-Wound+ ISO +	Casper | 3dpf
WT (tg(kdrl:eGFP)	20220815	ISO-Wound+ ISO +	Casper | 3dpf
WT (tg(kdrl:eGFP)	20220815	ISO-Wound+ ISO +	Casper | 3dpf
WT (tg(kdrl:eGFP)	20220816	ISO-Wound+ ISO +	Casper | 3dpf
WT (tg(kdrl:eGFP)	20220816	ISO-Wound+ ISO +	Casper | 3dpf
WT (tg(kdrl:eGFP)	20220816	ISO-Wound+ ISO +	Casper | 3dpf
WT (tg(kdrl:eGFP)	20220816	ISO-Wound+ ISO +	Casper | 3dpf
WT (tg(kdrl:eGFP)	20220816	ISO-Wound+ ISO +	Casper | 3dpf
WT (tg(kdrl:eGFP)	20220816	ISO-Wound+ ISO +	Casper | 3dpf
WT (tg(kdrl:eGFP)	20220816	ISO-Wound+ ISO +	Casper | 3dpf
WT (tg(kdrl:eGFP)	20220816	ISO-Wound+ ISO +	Casper | 3dpf
WT (tg(kdrl:eGFP)	20220824	ISO-Wound+ ISO +	Casper | 3dpf
WT (tg(kdrl:eGFP)	20220824	ISO-Wound+ ISO +	Casper | 3dpf
WT (tg(kdrl:eGFP)	20220824	ISO-Wound+ ISO +	Casper | 3dpf
WT (tg(kdrl:eGFP)	20220824	ISO-Wound+ ISO +	Casper | 3dpf
WT (tg(kdrl:eGFP)	20220816	ISO-Wound+ ISO +	Casper | 2dpf
WT (tg(kdrl:eGFP)	20220816	ISO-Wound+ ISO +	Casper | 2dpf
WT (tg(kdrl:eGFP)	20220816	ISO-Wound+ ISO +	Casper | 2dpf
WT (tg(kdrl:eGFP)	20220816	ISO-Wound+ ISO +	Casper | 2dpf
WT (tg(kdrl:eGFP)	20220816	ISO-Wound+ ISO +	Casper | 2dpf
WT (tg(kdrl:eGFP)	20220816	ISO-Wound+ ISO +	Casper | 3dpf
WT (tg(kdrl:eGFP)	20220816	ISO-Wound+ ISO +	Casper | 3dpf
WT (tg(kdrl:eGFP)	20220816	ISO-Wound+ ISO +	Casper | 3dpf
WT (tg(kdrl:eGFP)	20220816	ISO-Wound+ ISO +	Casper | 3dpf
WT (tg(kdrl:eGFP)	20220816	ISO-Wound+ ISO +	Casper | 3dpf
WT (tg(kdrl:eGFP)	20220816	ISO-Wound+ ISO +	Casper | 3dpf
WT (tg(kdrl:eGFP)	20220816	ISO-Wound+ ISO +	Casper | 3dpf
WT (tg(kdrl:eGFP)	20220816	ISO-Wound+ ISO +	Casper | 3dpf
WT (tg(kdrl:eGFP)	20220816	ISO-Wound+ ISO +	Casper | 3dpf
WT (tg(kdrl:eGFP)	20220818	ISO-Wound+ ISO +	Casper | 3dpf
WT (tg(kdrl:eGFP)	20220818	ISO-Wound+ ISO +	Casper | 3dpf
WT (tg(kdrl:eGFP)	20220818	ISO-Wound+ ISO +	Casper | 3dpf
WT (tg(kdrl:eGFP)	20220818	ISO-Wound+ ISO +	Casper | 3dpf
WT (tg(kdrl:eGFP)	20221024	ISO-Wound+ ISO +	Casper | 2dpf
WT (tg(kdrl:eGFP)	20221024	ISO-Wound+ ISO +	Casper | 2dpf
WT (tg(kdrl:eGFP)	20221024	ISO-Wound+ ISO +	Casper | 2dpf
WT (tg(kdrl:eGFP)	20221024	ISO-Wound+ ISO +	Casper | 2dpf
WT (tg(kdrl:eGFP)	20221024	ISO-Wound+ ISO +	Casper | 2dpf
WT (tg(kdrl:eGFP)	20221024	ISO-Wound+ ISO +	Casper | 3dpf
WT (tg(kdrl:eGFP)	20221024	ISO-Wound+ ISO +	Casper | 3dpf
WT (tg(kdrl:eGFP)	20221024	ISO-Wound+ ISO +	Casper | 3dpf
WT (tg(kdrl:eGFP)	20221024	ISO-Wound+ ISO +	Casper | 3dpf
WT (tg(kdrl:eGFP)	20221024	ISO-Wound+ ISO +	Casper | 3dpf
WT (tg(kdrl:eGFP)	20221025	ISO-Wound+ ISO +	Casper | 3dpf
WT (tg(kdrl:eGFP)	20221025	ISO-Wound+ ISO +	Casper | 3dpf
WT (tg(kdrl:eGFP)	20221025	ISO-Wound+ ISO +	Casper | 3dpf
WT (tg(kdrl:eGFP)	20221025	ISO-Wound+ ISO +	Casper | 3dpf
WT (tg(kdrl:eGFP)	20221025	ISO-Wound+ ISO +	Casper | 3dpf
WT (tg(kdrl:eGFP)	20221020	ISO-Wound+ ISO +	Casper | 2dpf
WT (tg(kdrl:eGFP)	20221020	ISO-Wound+ ISO +	Casper | 2dpf
WT (tg(kdrl:eGFP)	20221020	ISO-Wound+ ISO +	Casper | 2dpf
WT (tg(kdrl:eGFP)	20221020	ISO-Wound+ ISO +	Casper | 2dpf
WT (tg(kdrl:eGFP)	20221020	ISO-Wound+ ISO +	Casper | 2dpf
WT (tg(kdrl:eGFP)	20221020	ISO-Wound+ ISO +	Casper | 3dpf
WT (tg(kdrl:eGFP)	20221022	ISO-Wound+ ISO +	Casper | 3dpf
WT (tg(kdrl:eGFP)	20221022	ISO-Wound+ ISO +	Casper | 3dpf
WT (tg(kdrl:eGFP)	20221022	ISO-Wound+ ISO +	Casper | 3dpf
WT (tg(kdrl:eGFP)	20221022	ISO-Wound+ ISO +	Casper | 3dpf
WT (tg(kdrl:eGFP)	20221026	ISO-Wound+ ISO +	Casper | 3dpf
WT (tg(kdrl:eGFP)	20221026	ISO-Wound+ ISO +	Casper | 3dpf
WT (tg(kdrl:eGFP)	20221026	ISO-Wound+ ISO +	Casper | 3dpf
WT (tg(kdrl:eGFP)	20221025	ISO-Wound+ ISO +	Casper | 2dpf
WT (tg(kdrl:eGFP)	20221025	ISO-Wound+ ISO +	Casper | 2dpf
WT (tg(kdrl:eGFP)	20221025	ISO-Wound+ ISO +	Casper | 3dpf
WT (tg(kdrl:eGFP)	20221025	ISO-Wound+ ISO +	Casper | 3dpf
WT (tg(kdrl:eGFP)	20221025	ISO-Wound+ ISO +	Casper | 3dpf
WT (tg(kdrl:eGFP)	20221025	ISO-Wound+ ISO +	Casper | 3dpf
WT (tg(kdrl:eGFP)	20221025	ISO-Wound+ ISO +	Casper | 3dpf
WT (tg(kdrl:eGFP)	20221025	ISO-Wound+ ISO +	Casper | 3dpf
WT (tg(kdrl:eGFP)	20221025	ISO-Wound+ ISO +	Casper | 3dpf
WT (tg(kdrl:eGFP)	20221025	ISO-Wound+ ISO +	Casper | 3dpf
WT (tg(kdrl:eGFP)	20221025	ISO-Wound+ ISO +	Casper | 3dpf
WT (tg(kdrl:eGFP)	20221026	ISO-Wound+ ISO +	Casper | 3dpf
WT (tg(kdrl:eGFP)	20221026	ISO-Wound+ ISO +	Casper | 3dpf
WT (tg(kdrl:eGFP)	20220824	ISO-Wound+ ISO +	Casper | 2dpf
WT (tg(kdrl:eGFP)	20220824	ISO-Wound+ ISO +	Casper | 2dpf
WT (tg(kdrl:eGFP)	20220824	ISO-Wound+ ISO +	Casper | 3dpf
WT (tg(kdrl:eGFP)	20220824	ISO-Wound+ ISO +	Casper | 3dpf
WT (tg(kdrl:eGFP)	20220824	ISO-Wound+ ISO +	Casper | 3dpf
WT (tg(kdrl:eGFP)	20220824	ISO-Wound+ ISO +	Casper | 3dpf
WT (tg(kdrl:eGFP)	20220824	ISO-Wound+ ISO +	Casper | 3dpf
WT (tg(kdrl:eGFP)	20220824	ISO-Wound+ ISO +	Casper | 3dpf
WT (tg(kdrl:eGFP)	20220825	ISO-Wound+ ISO +	Casper | 3dpf
WT (tg(kdrl:eGFP)	20220825	ISO-Wound+ ISO +	Casper | 3dpf
WT (tg(kdrl:eGFP)	20220825	ISO-Wound+ ISO +	Casper | 3dpf
WT (tg(kdrl:eGFP)	20220825	ISO-Wound+ ISO +	Casper | 3dpf
WT (tg(kdrl:eGFP)	20221020	ISO-Wound+ ISO +	Casper | 2dpf
WT (tg(kdrl:eGFP)	20221020	ISO-Wound+ ISO +	Casper | 2dpf
WT (tg(kdrl:eGFP)	20221020	ISO-Wound+ ISO +	Casper | 3dpf
WT (tg(kdrl:eGFP)	20221020	ISO-Wound+ ISO +	Casper | 3dpf
WT (tg(kdrl:eGFP)	20221021	ISO-Wound+ ISO +	Casper | 3dpf
WT (tg(kdrl:eGFP)	20221021	ISO-Wound+ ISO +	Casper | 3dpf
WT (tg(kdrl:eGFP)	20221022	ISO-Wound+ ISO +	Casper | 3dpf
WT (tg(kdrl:eGFP)	20221022	ISO-Wound+ ISO +	Casper | 3dpf
WT (tg(kdrl:eGFP)	20221022	ISO-Wound+ ISO +	Casper | 3dpf
WT (tg(kdrl:eGFP)	20250424	ISO-NonWound-HYPO E3	Casper | 3dpf
WT (tg(kdrl:eGFP)	20250424	ISO-NonWound-HYPO E3	Casper | 3dpf
WT (tg(kdrl:eGFP)	20250424	ISO-NonWound-HYPO E3	Casper | 3dpf
WT (tg(kdrl:eGFP)	20250424	ISO-NonWound-HYPO E3	Casper | 3dpf
WT (tg(kdrl:eGFP)	20250424	ISO-NonWound-HYPO E3	Casper | 3dpf
WT (tg(kdrl:eGFP)	20250424	ISO-NonWound-HYPO E3	Casper | 3dpf
WT (tg(kdrl:eGFP)	20250424	ISO-NonWound-HYPO E3	Casper | 3dpf
WT (tg(kdrl:eGFP)	20250424	ISO-NonWound-HYPO E3	Casper | 3dpf
WT (tg(kdrl:eGFP)	20250424	ISO-NonWound-HYPO E3	Casper | 3dpf
WT (tg(kdrl:eGFP)	20250424	ISO-NonWound-HYPO E3	Casper | 3dpf
WT (tg(kdrl:eGFP)	20250424	ISO-NonWound-HYPO E3	Casper | 3dpf
WT (tg(kdrl:eGFP)	20250424	ISO-NonWound-HYPO E3	Casper | 3dpf
WT (tg(kdrl:eGFP)	20250502	ISO-NonWound-HYPO E3	Casper | 3dpf
WT (tg(kdrl:eGFP)	20250502	ISO-NonWound-HYPO E3	Casper | 3dpf
WT (tg(kdrl:eGFP)	20250502	ISO-NonWound-HYPO E3	Casper | 3dpf
WT (tg(kdrl:eGFP)	20250502	ISO-NonWound-HYPO E3	Casper | 3dpf
WT (tg(kdrl:eGFP)	20250502	ISO-NonWound-HYPO E3	Casper | 3dpf
WT (tg(kdrl:eGFP)	20250502	ISO-NonWound-HYPO E3	Casper | 3dpf
WT (tg(kdrl:eGFP)	20250502	ISO-NonWound-HYPO E3	Casper | 3dpf
WT (tg(kdrl:eGFP)	20250502	ISO-NonWound-HYPO E3	Casper | 3dpf
Time (sec)	ID://rtsmcs/Niethammer/Zaza/Zaza's Papier/70kDa/Osmolarity/ISO-Wound + 5mM NaCl E3/20220404_3dpf_tg(kdrl_qf2_quas_eGFP)_70kDa dextran_ISO_hypo_E1_F1_Dextran_vessel.csv	//rtsmcs/Niethammer/Zaza/Zaza's Papier/70kDa/Osmolarity/ISO-Wound + 5mM NaCl E3/20220404_3dpf_tg(kdrl_qf2_quas_eGFP)_70kDa dextran_ISO_hypo_E2_F3_Dextran_Vessel.csv	//rtsmcs/Niethammer/Zaza/Zaza's Papier/70kDa/Osmolarity/ISO-Wound + 5mM NaCl E3/20220404_3dpf_tg(kdrl_qf2_quas_eGFP)_70kDa dextran_ISO_hypo_E3_F4_Dextran_Vessel.csv	//rtsmcs/Niethammer/Zaza/Zaza's Papier/70kDa/Osmolarity/ISO-Wound + 5mM NaCl E3/20220404_3dpf_tg(kdrl_qf2_quas_eGFP)_70kDa dextran_ISO_hypo_E4_F5_Dextran_Vessel.csv	//rtsmcs/Niethammer/Zaza/Zaza's Papier/70kDa/Osmolarity/ISO-Wound + 5mM NaCl E3/20220404_3dpf_tg(kdrl_qf2_quas_eGFP)_70kDa dextran_ISO_hypo_E4_F6_Dextran_Vessel.csv	//rtsmcs/Niethammer/Zaza/Zaza's Papier/70kDa/Osmolarity/ISO-Wound + 5mM NaCl E3/20220420_2dpf_tg(kdrl_qf2_quas_eGFP)_70kDa dextran_ISO_hypo_E6_F8_Dextran_vessel.csv	//rtsmcs/Niethammer/Zaza/Zaza's Papier/70kDa/Osmolarity/ISO-Wound + 5mM NaCl E3/20220420_2dpf_tg(kdrl_qf2_quas_eGFP)_70kDa dextran_ISO_hypo_E7_F9_Dextran_vessel.csv	//rtsmcs/Niethammer/Zaza/Zaza's Papier/70kDa/Osmolarity/ISO-Wound + 5mM NaCl E3/20220420_2dpf_tg(kdrl_qf2_quas_eGFP)_70kDa dextran_ISO_hypo_E8_F10_Dextran_vessel.csv	//rtsmcs/Niethammer/Zaza/Zaza's Papier/70kDa/Osmolarity/ISO-Wound + 5mM NaCl E3/20220420_2dpf_tg(kdrl_qf2_quas_eGFP)_70kDa dextran_ISO_hypo_E10_F13_Dextran_vessel.csv	//rtsmcs/Niethammer/Zaza/Zaza's Papier/70kDa/Osmolarity/ISO-Wound + 5mM NaCl E3/20220420_2dpf_tg(kdrl_qf2_quas_eGFP)_70kDa dextran_ISO_hypo_E11_F14_Dextran_Vessel.csv	//rtsmcs/Niethammer/Zaza/Zaza's Papier/70kDa/Osmolarity/ISO-Wound + 5mM NaCl E3/20220420_2dpf_tg(kdrl_qf2_quas_eGFP)_70kDa dextran_ISO_hypo_E11_F15_Dextran_vessel.csv	//rtsmcs/Niethammer/Zaza/Zaza's Papier/70kDa/Osmolarity/ISO-Wound + 5mM NaCl E3/20220420_2dpf_tg(kdrl_qf2_quas_eGFP)_70kDa dextran_ISO_hypo_E12_F16_Dextran_vessel.csv	//rtsmcs/Niethammer/Zaza/Zaza's Papier/70kDa/Osmolarity/ISO-Wound + 5mM NaCl E3/20220420_2dpf_tg(kdrl_qf2_quas_eGFP)_70kDa dextran_ISO_hypo_E13_F17_Dextran_Vessel.csv	//rtsmcs/Niethammer/Zaza/Zaza's Papier/70kDa/Osmolarity/ISO-Wound + 5mM NaCl E3/20220420_2dpf_tg(kdrl_qf2_quas_eGFP)_70kDa dextran_ISO_hypo_E13_F18_Dextran_Vessel.csv	//rtsmcs/Niethammer/Zaza/Zaza's Papier/70kDa/Osmolarity/ISO-Wound + 5mM NaCl E3/20220420_2dpf_tg(kdrl_qf2_quas_eGFP)_70kDa dextran_ISO_hypo_E14_F20_Dextran_Vessel.csv	//rtsmcs/Niethammer/Zaza/Zaza's Papier/70kDa/Osmolarity/ISO-Wound + 5mM NaCl E3/20220526_3dpf_tg(kdrl_qf2_quas_eGFP)_70kDa dextran_ISO_hypo_E16_F22_Dextran_Vessel.csv	//rtsmcs/Niethammer/Zaza/Zaza's Papier/70kDa/Osmolarity/ISO-Wound + 5mM NaCl E3/20220526_3dpf_tg(kdrl_qf2_quas_eGFP)_70kDa dextran_ISO_hypo_E17_F24_Dextran_Vessel.csv	//rtsmcs/Niethammer/Zaza/Zaza's Papier/70kDa/Osmolarity/ISO-Wound + 5mM NaCl E3/20220526_3dpf_tg(kdrl_qf2_quas_eGFP)_70kDa dextran_ISO_hypo_E17_F25_Dextran_Vessel.csv	//rtsmcs/Niethammer/Zaza/Zaza's Papier/70kDa/Osmolarity/ISO-Wound + 5mM NaCl E3/20220526_3dpf_tg(kdrl_qf2_quas_eGFP)_70kDa dextran_ISO_hypo_E18_F26_Dextran_vessel.csv	//rtsmcs/Niethammer/Zaza/Zaza's Papier/70kDa/Osmolarity/ISO-Wound + 5mM NaCl E3/20220607_3dpf_tg(kdrl_qf2_quas_eGFP)_70kDa dextran_ISO_hypo_E19_F29_Dextran_Vessel.csv	//rtsmcs/Niethammer/Zaza/Zaza's Papier/70kDa/Osmolarity/ISO-Wound + 5mM NaCl E3/20220607_3dpf_tg(kdrl_qf2_quas_eGFP)_70kDa dextran_ISO_hypo_E20_F30_Dextran_Vessel.csv	//rtsmcs/Niethammer/Zaza/Zaza's Papier/70kDa/Osmolarity/ISO-Wound + 5mM NaCl E3/20220608_3dpf_tg(kdrl_qf2_quas_eGFP)_70kDa dextran_ISO_hypo_E21_F31_Dextran_Vessel.csv	//rtsmcs/Niethammer/Zaza/Zaza's Papier/70kDa/Osmolarity/ISO-Wound + 5mM NaCl E3/20220608_3dpf_tg(kdrl_qf2_quas_eGFP)_70kDa dextran_ISO_hypo_E23_F33_Dextran_vessel.csv	//rtsmcs/Niethammer/Zaza/Zaza's Papier/70kDa/Osmolarity/ISO-Wound + 5mM NaCl E3/20220608_3dpf_tg(kdrl_qf2_quas_eGFP)_70kDa dextran_ISO_hypo_E23_F34_Dextran_vessel.csv	//rtsmcs/Niethammer/Zaza/Zaza's Papier/70kDa/Osmolarity/ISO-Wound + 5mM NaCl E3/20220627_3dpf_tg(kdrl_qf2_quas_eGFP)_70kDa dextran_ISO_hypo_E27_F41_Dextran_vessel.csv	//rtsmcs/Niethammer/Zaza/Zaza's Papier/70kDa/Osmolarity/ISO-Wound + 5mM NaCl E3/20220627_3dpf_tg(kdrl_qf2_quas_eGFP)_70kDa dextran_ISO_hypo_E28_F42_Dextran_Vessel.csv	//rtsmcs/Niethammer/Zaza/Zaza's Papier/70kDa/Osmolarity/ISO-Wound + 5mM NaCl E3/20220703_3dpf_tg(kdrl_qf2_quas_eGFP)_70kDa dextran_ISO_hypo_E29_F43_Dextran_vessel.csv	//rtsmcs/Niethammer/Zaza/Zaza's Papier/70kDa/Osmolarity/ISO-Wound + 5mM NaCl E3/20220703_3dpf_tg(kdrl_qf2_quas_eGFP)_70kDa dextran_ISO_hypo_E29_F44_Dextran_Vessel.csv	//rtsmcs/Niethammer/Zaza/Zaza's Papier/70kDa/Osmolarity/ISO-Wound + 5mM NaCl E3/20220703_3dpf_tg(kdrl_qf2_quas_eGFP)_70kDa dextran_ISO_hypo_E30_F46_Dextran_Vessel.csv	//rtsmcs/Niethammer/Zaza/Zaza's Papier/70kDa/Osmolarity/ISO-Wound + 5mM NaCl E3/20220703_3dpf_tg(kdrl_qf2_quas_eGFP)_70kDa dextran_ISO_hypo_E32_F49_Dextran_Vessel.csv	//rtsmcs/Niethammer/Zaza/Zaza's Papier/70kDa/Osmolarity/ISO-Wound + 5mM NaCl E3/20220722_3dpf_tg(kdrl_qf2_quas_eGFP)_70kDa dextran_ISO_hypo_E36_F57_Dextran_vessel.csv	//rtsmcs/Niethammer/Zaza/Zaza's Papier/70kDa/Osmolarity/ISO-Wound + 5mM NaCl E3/20220722_3dpf_tg(kdrl_qf2_quas_eGFP)_70kDa dextran_ISO_hypo_E37_F59_Dextran_Vessel.csv	//rtsmcs/Niethammer/Zaza/Zaza's Papier/70kDa/Osmolarity/ISO-Wound + 5mM NaCl E3/20220722_3dpf_tg(kdrl_qf2_quas_eGFP)_70kDa dextran_ISO_hypo_E38_F61_Dextran_vessel.csv	//rtsmcs/Niethammer/Zaza/Zaza's Papier/70kDa/Osmolarity/ISO-Wound + 5mM NaCl E3/20220722_3dpf_tg(kdrl_qf2_quas_eGFP)_70kDa dextran_ISO_hypo_E38_F62_Dextran_vessel.csv	//rtsmcs/Niethammer/Zaza/Zaza's Papier/70kDa/Osmolarity/ISO-Wound + 5mM NaCl E3/20221215_3dpf_tg(kdrl_qf2_quas_eGFP)_70kDa dextran_ISO_hypo_E40_F65_Dextran_Vessel.csv	//rtsmcs/Niethammer/Zaza/Zaza's Papier/70kDa/Osmolarity/ISO-Wound + 5mM NaCl E3/20221215_3dpf_tg(kdrl_qf2_quas_eGFP)_70kDa dextran_ISO_hypo_E40_F67_Dextran_vessel.csv	//rtsmcs/Niethammer/Zaza/Zaza's Papier/70kDa/Osmolarity/ISO-Wound + 140mM NaCl E3/20220404_3dpf_tg(kdrl_qf2_quas_eGFP)_70kDa dextran_ISO_ISO_E1_F2_Dextran_vessel.csv	//rtsmcs/Niethammer/Zaza/Zaza's Papier/70kDa/Osmolarity/ISO-Wound + 140mM NaCl E3/20220417_3dpf_tg(kdrl_qf2_quas_eGFP)_70kDa dextran_ISO_ISO_E2_F3_Dextran_vessel.csv	//rtsmcs/Niethammer/Zaza/Zaza's Papier/70kDa/Osmolarity/ISO-Wound + 140mM NaCl E3/20220420_3dpf_tg(kdrl_qf2_quas_eGFP)_70kDa dextran_ISO_ISO_E3_F4_Dextran_vessel.csv	//rtsmcs/Niethammer/Zaza/Zaza's Papier/70kDa/Osmolarity/ISO-Wound + 140mM NaCl E3/20220420_3dpf_tg(kdrl_qf2_quas_eGFP)_70kDa dextran_ISO_ISO_E4_F6_Dextran_vessel.csv	//rtsmcs/Niethammer/Zaza/Zaza's Papier/70kDa/Osmolarity/ISO-Wound + 140mM NaCl E3/20220420_3dpf_tg(kdrl_qf2_quas_eGFP)_70kDa dextran_ISO_ISO_E4_F7_Dextran_Vessel.csv	//rtsmcs/Niethammer/Zaza/Zaza's Papier/70kDa/Osmolarity/ISO-Wound + 140mM NaCl E3/20220420_3dpf_tg(kdrl_qf2_quas_eGFP)_70kDa dextran_ISO_ISO_E5_F8_Dextran_Vessel.csv	//rtsmcs/Niethammer/Zaza/Zaza's Papier/70kDa/Osmolarity/ISO-Wound + 140mM NaCl E3/20220420_3dpf_tg(kdrl_qf2_quas_eGFP)_70kDa dextran_ISO_ISO_E5_F9_Dextran_Vessel.csv	//rtsmcs/Niethammer/Zaza/Zaza's Papier/70kDa/Osmolarity/ISO-Wound + 140mM NaCl E3/20220424_3dpf_tg(kdrl_qf2_quas_eGFP)_70kDa dextran_ISO_ISO_E6_F10_Dextran_Vessel.csv	//rtsmcs/Niethammer/Zaza/Zaza's Papier/70kDa/Osmolarity/ISO-Wound + 140mM NaCl E3/20220607_3dpf_tg(kdrl_qf2_quas_eGFP)_70kDa dextran_ISO_ISO_E7_F11_Dextran_vessel.csv	//rtsmcs/Niethammer/Zaza/Zaza's Papier/70kDa/Osmolarity/ISO-Wound + 140mM NaCl E3/20220607_3dpf_tg(kdrl_qf2_quas_eGFP)_70kDa dextran_ISO_ISO_E7_F12_Dextran_vessel.csv	//rtsmcs/Niethammer/Zaza/Zaza's Papier/70kDa/Osmolarity/ISO-Wound + 140mM NaCl E3/20220607_3dpf_tg(kdrl_qf2_quas_eGFP)_70kDa dextran_ISO_ISO_E8_F13_Dextran_Vessel.csv	//rtsmcs/Niethammer/Zaza/Zaza's Papier/70kDa/Osmolarity/ISO-Wound + 140mM NaCl E3/20220607_3dpf_tg(kdrl_qf2_quas_eGFP)_70kDa dextran_ISO_ISO_E8_F14_Dextran_Vessel.csv	//rtsmcs/Niethammer/Zaza/Zaza's Papier/70kDa/Osmolarity/ISO-Wound + 140mM NaCl E3/20220607_3dpf_tg(kdrl_qf2_quas_eGFP)_70kDa dextran_ISO_ISO_E9_F15_Dextran_Vessel.csv
0	0.911269	0.98473	0.965329	0.956811	0.960079	0.803956	0.7232	0.800732	0.925337	0.981582	0.9988	1.00091	1.05476	1.02171	1.01523	0.959192	1.04295	1.0139	0.800101	1.05761	0.952028	1.00046	0.998303	1.03569	0.998993	0.869168	0.95065	0.969843	0.970648	1.01458	0.899114	1.04331	0.89701	0.931397	0.812549	0.891099	0.990238	0.9542	0.958506	0.974519	1.02503	0.984924	0.991915	0.988559	0.964248	0.961545	0.969204	0.940436	1.0071
30	0.94258	0.984631	0.956383	0.97831	0.943613	0.877431	0.811126	0.873567	0.934953	0.985175	1.0026	0.999523	1.00995	1.011	0.997239	0.971799	1.02913	1.01237	0.843521	0.990931	0.962447	1.0019	1.00648	0.977827	1.01608	0.883271	0.986165	0.948683	0.990211	1.00789	0.931307	1.03367	0.9163	0.945195	0.863361	0.971769	1.01917	0.986581	0.969642	0.989369	1.01535	0.993832	0.997506	0.995193	0.974015	0.967813	0.977416	0.95271	1.00499
60	0.964201	0.986647	0.961802	0.950859	0.974845	0.930312	0.859569	0.92787	0.946888	0.985406	0.998912	1.00432	1.00106	1.0057	0.994718	0.989083	1.01758	1.00887	0.889333	1.04754	0.973793	1.00271	1.03063	0.998494	0.980097	0.914482	0.993785	0.97235	0.992102	1.00964	0.960027	1.00345	0.940702	0.964825	0.871865	0.923047	1.02543	1.01029	0.980854	0.987491	1.01131	0.999124	0.996771	0.962303	0.980217	0.975572	0.984392	0.969762	1.00118
90	0.979946	0.987523	0.970207	0.993956	0.973319	0.957975	0.912069	0.957853	0.972201	0.992105	0.991322	1.00019	0.993831	1.00506	0.995833	1.00946	1.01232	1.00886	0.933665	0.98382	0.990396	1.00521	0.977107	1.01616	1.02151	0.94247	0.996531	0.992722	0.99555	1.00467	0.978142	0.986418	0.966384	0.980159	0.943729	1.00771	1.00129	0.998021	0.989184	1.0004	1.00532	0.995808	0.995088	0.971459	0.986789	0.982066	1.00537	0.984222	1.00219
120	0.99577	0.992233	0.982704	0.99182	0.982562	0.966486	0.982445	0.966586	0.992633	0.993083	0.990262	0.996425	0.98844	0.999186	0.990287	1.01673	1.00516	0.999531	0.97361	0.996138	1.00389	0.994723	1.02859	0.968644	0.977789	0.969636	1.00259	1.008	1.00032	1.00908	0.993473	0.980628	0.987334	0.995594	0.942372	0.960886	0.981614	0.976671	0.997505	1.00356	1.00148	0.998247	0.99311	1.01261	0.992269	0.988969	1.01072	0.999477	1.00255
150	1.00732	0.996592	1.00562	1.00197	1.01557	1.00314	1.05563	1.00203	1.00454	0.99444	0.992939	0.995826	0.984867	0.995619	0.996078	1.00156	0.997319	0.999144	1.01657	1.0208	1.01255	0.997565	0.992097	1.02306	1.01503	1.00415	0.997789	1.01874	0.997745	0.999236	1.01524	0.981929	1.0099	1.01042	1.012	1.03225	0.977543	1.0148	1.00176	1.00365	0.994763	1.00007	0.991043	1.0143	1.00267	0.996205	1.0238	1.0207	1.00181
180	1.02246	1.00299	1.01211	1.02211	1.00022	1.05102	1.11093	1.05048	1.02478	1.00426	0.991627	0.995036	0.982072	0.985389	0.994736	0.985387	0.983749	0.988591	1.05882	0.943301	1.01116	0.99628	0.974007	1.00101	0.975369	1.03514	0.998051	1.02011	1.00212	0.996338	1.02837	0.985339	1.03578	1.02423	1.04279	1.01467	0.987711	1.01643	1.00848	1.00049	0.98856	1.0005	0.997094	0.981741	1.01375	1.00236	1.03347	1.03137	1.00166
210	1.03181	1.0077	1.02546	1.00994	1.04972	1.10507	1.14007	1.10648	1.04136	1.00709	0.990345	0.979771	0.979485	0.97739	0.997025	0.997834	0.976429	0.990343	1.10064	1.01496	1.02391	1.00024	1.01459	0.979888	1.02098	1.07468	1.00127	1.00937	1.00301	0.990814	1.0446	0.992017	1.05595	1.03265	1.10573	1.05708	0.999084	0.983438	1.01676	1.00373	0.983028	1.00003	0.994975	1.00397	1.01363	1.01546	1.02136	1.03319	0.987672
240	1.05399	1.01806	1.03821	1.06081	1.02409	1.13611	1.17751	1.14005	1.0529	1.00532	1.01913	0.993747	0.977494	0.978	0.993417	1.01605	0.966412	0.981385	1.14631	0.955017	1.02305	0.993366	0.968468	1.02979	0.975901	1.11578	1.00618	1.01321	0.998702	0.984599	1.05674	0.989531	1.07497	1.04511	1.18183	1.05933	1.00421	1.00006	1.02484	1.01032	0.979754	1.00273	0.994772	1.03514	1.01831	1.0512	1.00337	1.03188	1.00419
270	1.09065	1.03889	1.08218	1.03341	1.07597	1.1685	1.22746	1.17435	1.10441	1.05155	1.02406	1.03424	1.02805	1.02096	1.02544	1.05291	0.968968	0.997005	1.23742	0.989873	1.04678	1.00754	1.00972	0.969424	1.01825	1.19123	1.06699	1.04696	1.04958	0.983164	1.09298	1.0037	1.11568	1.07041	1.22378	1.08215	1.01371	1.05951	1.05247	1.02646	0.995403	1.02473	1.04773	1.03472	1.05409	1.05881	0.970883	1.03625	0.986657
300	1.0975	1.04048	1.08375	1.10102	1.0466	1.16083	1.28933	1.16538	1.09571	1.04328	1.01412	1.02502	0.997733	0.999511	1.01398	1.08338	0.95996	0.988805	1.29398	1.01543	1.05439	1.03117	0.985405	1.03597	0.979542	1.20996	1.07268	1.03312	1.0168	0.999372	1.10109	0.976464	1.12354	1.06489	1.33476	1.10318	0.97819	1.01706	1.05686	1.02631	0.982292	1.01456	1.03919	1.02609	1.0548	1.04859	0.993299	1.03164	0.98264
330	1.1041	1.04405	1.08766	1.05946	1.05435	1.19339	1.34838	1.19761	1.09583	1.05533	1.01873	1.02811	0.995513	1.01686	1.008	1.08908	0.943653	0.983664	1.3252	0.952952	1.05488	1.02893	0.973142	0.998078	1.02095	1.23238	1.09632	1.0476	1.00516	0.99129	1.10827	0.925829	1.13712	1.07364	1.28724	1.08435	0.959741	1.03279	1.05186	1.02982	0.976576	1.01024	1.03297	1.03727	1.05804	1.06549	0.982341	1.02408	0.982459
360	1.11197	1.05117	1.10353	1.10631	1.0687	1.24276	1.39408	1.2485	1.10577	1.06109	1.02055	1.03676	1.0029	1.03079	1.00976	1.05811	0.939362	0.986719	1.36127	1.00542	1.05883	1.02812	1.01022	1.03147	0.976141	1.23855	1.12978	1.08008	1.01075	0.996163	1.11404	0.905903	1.16358	1.07898	1.41347	1.13904	0.961339	1.04996	1.05557	1.04493	0.971867	1.0078	1.02469	1.06966	1.06626	1.07227	0.98837	1.02553	0.984162
390	1.11401	1.0592	1.12244	1.08593	1.0615	1.28945	1.40947	1.29835	1.11954	1.07685	1.03358	1.04626	1.0099	1.05486	0.99508	1.04371	0.927724	0.994128	1.40819	0.970553	1.07168	1.03481	0.96479	1.05408	1.01442	1.2443	1.17147	1.11774	0.999036	1.00385	1.13088	0.897589	1.19205	1.08813	1.40739	1.09976	0.970267	1.0165	1.0505	1.05307	0.977545	1.00373	1.02022	1.044	1.06606	1.07434	0.983437	1.03023	0.982836
420	1.12694	1.06641	1.14304	1.11871	1.07945	1.3117	1.4324	1.32473	1.13717	1.09275	1.04807	1.05998	1.02094	1.08033	0.999256	1.06413	0.927872	1.00659	1.45234	0.985402	1.08513	1.04125	1.02813	1.01889	0.994833	1.26511	1.20253	1.16254	1.01402	1.01632	1.15924	0.898149	1.22615	1.09658	1.48706	1.18358	0.984065	1.0188	1.05608	1.05672	0.977295	1.00733	1.02111	1.01493	1.07167	1.08072	0.999749	1.03629	0.981624
450	1.138	1.07531	1.17273	1.11713	1.07941	1.31817	1.48595	1.33323	1.15121	1.10242	1.06092	1.08264	1.03713	1.10925	0.996245	1.09847	0.933504	1.02069	1.50628	1.02853	1.10229	1.05605	0.985121	1.09628	1.00938	1.26634	1.23674	1.19128	1.02106	1.02923	1.18448	0.910638	1.26516	1.11675	1.52931	1.1233	0.992446	1.04081	1.04635	1.05565	0.97659	1.00744	1.01696	1.04115	1.07713	1.08505	1.01747	1.04495	0.980439
480	1.16023	1.07963	1.20439	1.13261	1.13728	1.32709	1.55788	1.34158	1.16035	1.12142	1.07468	1.11281	1.05617	1.12214	0.995774	1.14914	0.940158	1.03614	1.57719	0.984082	1.12341	1.07844	1.03721	1.04481	1.01092	1.2841	1.26972	1.23683	1.02798	1.04734	1.20607	0.933809	1.30464	1.13577	1.58333	1.23444	0.995436	1.0046	1.05468	1.05286	0.973558	1.00636	1.0139	1.06883	1.08058	1.09986	1.02303	1.05375	0.994734
510	1.16533	1.0845	1.23857	1.15833	1.11041	1.3699	1.63307	1.38491	1.17005	1.1338	1.09063	1.135	1.06616	1.1346	1.00533	1.18208	0.950224	1.05643	1.64853	1.05422	1.14782	1.08915	1.01357	1.13747	1.00876	1.30822	1.30505	1.26083	1.02521	1.0634	1.23342	0.951369	1.34364	1.14555	1.6845	1.16653	0.977526	1.0347	1.05568	1.0483	0.97723	1.00942	1.0136	1.04158	1.08279	1.10585	1.0372	1.06497	0.978583
540	1.18466	1.09469	1.27662	1.16337	1.17564	1.42481	1.69356	1.44138	1.17775	1.14396	1.10278	1.16504	1.08077	1.15242	1.01544	1.18803	0.962307	1.07713	1.7041	1.07367	1.18323	1.10271	1.03156	1.09349	1.0434	1.33065	1.32964	1.29784	1.0483	1.07407	1.26644	0.979775	1.39218	1.16278	1.65917	1.271	0.959651	1.03874	1.04573	1.0413	0.975587	1.01158	1.01198	1.0195	1.09415	1.10909	1.04073	1.07426	0.977642
570	1.2053	1.09923	1.31998	1.21718	1.14035	1.48127	1.71845	1.5001	1.19844	1.15634	1.12211	1.18867	1.09599	1.16147	1.02564	1.175	0.972605	1.09355	1.77583	1.06266	1.20567	1.12079	1.05054	1.13587	1.00982	1.33288	1.34901	1.32095	1.05071	1.09302	1.2979	0.992331	1.44088	1.19896	1.80171	1.22536	0.957563	1.0024	1.05274	1.03782	0.968456	1.00823	1.00974	1.04417	1.09734	1.12128	1.04399	1.08411	0.969513
600	1.22359	1.10359	1.36125	1.20578	1.20697	1.52189	1.72801	1.54321	1.20532	1.16975	1.13617	1.20986	1.10979	1.16666	1.04098	1.18124	0.987363	1.1214	1.86128	1.1494	1.24525	1.14412	1.03256	1.12298	1.0675	1.36704	1.35623	1.34361	1.06169	1.11045	1.34204	0.98851	1.47818	1.21256	1.79166	1.3039	0.96359	1.05411	1.05399	1.0332	0.973592	1.01282	1.01182	1.07892	1.1066	1.12299	1.03517	1.0881	0.96776
630	1.24583	1.11604	1.4051	1.2675	1.18048	1.52676	1.75121	1.55035	1.22366	1.17618	1.15172	1.23026	1.13474	1.17187	1.05716	1.22218	1.0016	1.15227	1.92729	1.12491	1.26729	1.16156	1.08106	1.16109	1.02326	1.40006	1.36745	1.36151	1.07794	1.13065	1.38271	0.99317	1.51303	1.23006	1.85841	1.32144	0.981898	1.02043	1.05866	1.03037	0.968656	1.01176	1.00873	1.0533	1.10415	1.13172	1.02487	1.06945	0.965558
660	1.26412	1.124	1.44857	1.25626	1.24462	1.52893	1.81178	1.55214	1.23892	1.18971	1.16915	1.2467	1.16377	1.17758	1.08403	1.27442	1.01507	1.17789	1.99727	1.15382	1.29815	1.17905	1.04752	1.16702	1.08742	1.43999	1.36161	1.37094	1.08395	1.14957	1.40779	1.00084	1.56936	1.24493	1.94304	1.35256	1.00007	1.03686	1.05495	1.02565	0.976463	1.01156	1.00711	1.02644	1.11423	1.1377	1.02096	1.07145	0.968967
690	1.28294	1.13423	1.48846	1.31958	1.21601	1.55733	1.88498	1.57971	1.25552	1.20056	1.18372	1.25641	1.18512	1.18224	1.11039	1.32316	1.03016	1.20626	2.06542	1.24146	1.33019	1.20363	1.11319	1.16136	1.04881	1.46746	1.35622	1.37732	1.09713	1.16225	1.43009	1.01964	1.60146	1.25999	1.90575	1.40216	1.00564	1.04896	1.0555	1.02668	0.967789	1.0149	1.00827	1.04873	1.11942	1.13876	1.0012	1.06251	0.967983
720	1.31397	1.14266	1.53144	1.30955	1.28623	1.61087	1.95519	1.63355	1.26861	1.20604	1.19456	1.26398	1.20108	1.1897	1.14529	1.35041	1.04832	1.22946	2.13274	1.20166	1.36367	1.22877	1.07061	1.20063	1.0837	1.50471	1.35525	1.36994	1.10857	1.17425	1.4891	1.04944	1.6475	1.27028	2.07499	1.39347	1.00501	1.01702	1.06216	1.02401	0.976709	1.01135	1.00769	1.07677	1.12014	1.14969	0.999131	1.06084	0.958549
750	1.33624	1.15173	1.58135	1.36885	1.25759	1.67196	1.99813	1.69598	1.28201	1.21681	1.20896	1.26853	1.21864	1.19468	1.1745	1.34858	1.06244	1.25843	2.19021	1.23461	1.40151	1.24496	1.14455	1.18687	1.10606	1.53636	1.36744	1.34946	1.11908	1.19035	1.50648	1.09131	1.67889	1.28279	2.02396	1.46467	0.98774	1.06079	1.06068	1.01968	0.971651	1.01263	1.00929	1.06952	1.12715	1.1565	0.990449	1.05744	0.957395
780	1.35832	1.16254	1.63202	1.35985	1.32583	1.72984	2.006	1.75534	1.29807	1.22798	1.22256	1.27531	1.2324	1.19935	1.20096	1.33166	1.0729	1.28105	2.2476	1.31773	1.43093	1.26181	1.09714	1.22989	1.08564	1.57925	1.37195	1.33411	1.12902	1.21294	1.51992	1.12189	1.70063	1.30574	2.09569	1.45325	0.978205	1.02047	1.06783	1.01917	0.977027	1.01239	1.00755	1.03285	1.13331	1.15583	0.984761	1.05434	0.966804
810	1.39381	1.17419	1.67189	1.39565	1.2953	1.76069	1.98624	1.78878	1.315	1.22952	1.23342	1.2755	1.24931	1.19693	1.21729	1.34959	1.09142	1.30777	2.29369	1.28123	1.45837	1.28143	1.17613	1.21594	1.14716	1.60507	1.38382	1.31642	1.14263	1.23064	1.54777	1.16515	1.74786	1.32	2.21836	1.54943	0.968307	1.05945	1.06858	1.01934	0.970175	1.00886	1.00721	1.038	1.13086	1.16028	0.987345	1.04885	0.959751
840	1.42114	1.18215	1.71371	1.42652	1.36235	1.75931	1.99097	1.78833	1.31697	1.23355	1.24294	1.26974	1.2557	1.19929	1.23406	1.38807	1.1044	1.32665	2.34389	1.30289	1.48307	1.30432	1.12806	1.25318	1.0962	1.63478	1.39742	1.31436	1.15178	1.23286	1.58347	1.19187	1.77453	1.32388	2.12777	1.51951	0.971929	1.03402	1.07407	1.01502	0.966906	1.01119	1.00817	1.0615	1.13738	1.16581	0.991481	1.05089	0.968109
870	1.45211	1.19351	1.7566	1.43851	1.36882	1.75653	2.03218	1.78523	1.33523	1.24077	1.25065	1.27074	1.26575	1.20231	1.24626	1.44322	1.11461	1.34201	2.37477	1.37757	1.49899	1.32229	1.20844	1.24983	1.14624	1.66732	1.41341	1.30731	1.15853	1.2475	1.60326	1.20688	1.7954	1.3446	2.29877	1.64735	0.983919	1.03706	1.07489	1.018	0.974673	1.01037	1.00662	1.07644	1.14338	1.17278	0.996075	1.05481	0.957477
900	1.48451	1.20384	1.80479	1.46837	1.40589	1.7784	2.09397	1.80535	1.34565	1.24225	1.25966	1.27761	1.28359	1.20605	1.24782	1.49545	1.12693	1.36032	2.41708	1.36254	1.52048	1.34897	1.15292	1.27524	1.15703	1.68685	1.43599	1.31175	1.17216	1.25644	1.64176	1.20881	1.82987	1.33873	2.3056	1.58442	0.99898	1.04023	1.07904	1.01801	0.969144	1.00945	1.00362	1.04163	1.14517	1.17809	1.00528	1.05787	0.96327
930	1.52027	1.21586	1.84587	1.47157	1.41195	1.82008	2.14675	1.84693	1.36036	1.25076	1.26704	1.27628	1.29408	1.20928	1.26489	1.52334	1.14325	1.36769	2.43351	1.34803	1.53134	1.36616	1.22369	1.29718	1.14143	1.72035	1.46486	1.31743	1.18278	1.26791	1.6482	1.1799	1.84585	1.3661	2.29479	1.72202	1.01852	1.03372	1.08163	1.0172	0.972649	1.00925	1.00353	1.02449	1.15029	1.18123	1.0066	1.05904	0.972866
960	1.56045	1.22724	1.89519	1.50566	1.42591	1.87805	2.19833	1.90599	1.36348	1.25361	1.26738	1.27797	1.30125	1.22237	1.26379	1.50002	1.15127	1.37536	2.49168	1.42595	1.54941	1.38336	1.18647	1.27546	1.21671	1.72776	1.48138	1.31752	1.18606	1.28308	1.67798	1.17389	1.87442	1.3994	2.45137	1.63911	1.02014	1.05086	1.08804	1.01747	0.96672	1.01015	1.00361	1.04244	1.15255	1.18713	1.01511	1.06523	0.974242
990	1.59896	1.23562	1.94567	1.49142	1.44914	1.93558	2.21913	1.9643	1.37357	1.25717	1.27297	1.28374	1.32214	1.22965	1.26625	1.49316	1.16233	1.38185	2.48399	1.48635	1.56089	1.41047	1.24403	1.35142	1.18295	1.74508	1.5055	1.32733	1.19443	1.29212	1.67489	1.16448	1.8998	1.405	2.39054	1.7951	1.01529	1.02958	1.09366	1.01645	0.967042	1.00441	0.999921	1.06606	1.15749	1.19066	1.02537	1.07388	0.972538
1020	1.63617	1.24661	1.98317	1.54829	1.44675	1.98466	2.2035	2.01527	1.38207	1.26406	1.28381	1.28709	1.32013	1.2302	1.27713	1.50544	1.17573	1.39457	2.54434	1.43708	1.57167	1.43892	1.23367	1.28783	1.20867	1.70977	1.53345	1.33322	1.2005	1.30751	1.69257	1.1694	1.92336	1.42751	2.40863	1.72997	1.00582	1.06097	1.09831	1.01783	0.967245	1.00932	1.00546	1.05994	1.15971	1.19195	1.0339	1.07931	0.969972
1050	1.68574	1.25933	2.01002	1.51404	1.51972	2.00412	2.18062	2.03579	1.38196	1.27177	1.28849	1.2941	1.32264	1.2429	1.27919	1.54255	1.17232	1.3946	2.55826	1.43518	1.56415	1.45446	1.26544	1.37603	1.26473	1.72073	1.54547	1.33724	1.21225	1.3168	1.7068	1.17711	1.94273	1.44771	2.56892	1.86871	0.984755	1.03917	1.10248	1.01879	0.95675	1.00385	1.00133	1.02683	1.16294	1.19611	1.04046	1.09309	0.970178
1080	1.72071	1.2727	2.05377	1.56698	1.50835	2.00556	2.18303	2.03783	1.38596	1.27454	1.28939	1.3062	1.3304	1.24406	1.28868	1.59155	1.18696	1.40783	2.5881	1.50157	1.58655	1.47253	1.29643	1.30331	1.21602	1.72276	1.56844	1.34369	1.21528	1.32604	1.73454	1.20803	1.93759	1.47566	2.49355	1.88302	0.98467	1.06106	1.10603	1.01962	0.962285	1.00265	1.00048	1.02282	1.16921	1.20023	1.05033	1.09308	0.982242
1110	1.75953	1.27911	2.07801	1.61996	1.52492	1.99084	2.20822	2.02177	1.39035	1.28186	1.30187	1.31727	1.34134	1.25175	1.29785	1.63616	1.20267	1.40896	2.59198	1.55091	1.58841	1.49083	1.27952	1.39089	1.27983	1.70476	1.58397	1.35633	1.22079	1.3356	1.76182	1.2186	1.97983	1.4981	2.5272	1.93863	0.988177	1.04804	1.10239	1.01821	0.969288	1.00422	0.99702	1.0481	1.16837	1.2043	1.05339	1.09977	0.981687
1140	1.79558	1.29198	2.09496	1.5784	1.57326	1.99957	2.25928	2.02928	1.38961	1.28611	1.30086	1.32455	1.35033	1.26014	1.31022	1.65926	1.19907	1.41644	2.63261	1.48612	1.57355	1.50567	1.34659	1.32729	1.31792	1.71326	1.58948	1.35634	1.23649	1.34255	1.7738	1.24784	1.99617	1.50437	2.65161	2.02068	0.99806	1.05929	1.11379	1.02127	0.963296	1.00266	0.994093	1.06224	1.17555	1.20824	1.05907	1.10945	0.979336
1170	1.83627	1.30296	2.09743	1.64592	1.53804	2.03218	2.31164	2.06135	1.38733	1.29198	1.3065	1.33318	1.36502	1.26411	1.31928	1.64797	1.20835	1.4337	2.65724	1.48452	1.58526	1.52727	1.28415	1.3902	1.27479	1.70501	1.5955	1.36437	1.23587	1.34716	1.77559	1.27017	1.97828	1.54117	2.57315	1.96152	1.01877	1.06038	1.11098	1.0186	0.97238	1.0006	0.997992	1.04746	1.17907	1.20913	1.06568	1.11532	0.986966
1200	1.86903	1.30945	2.09723	1.62048	1.61441	2.09553	2.37066	2.12508	1.38292	1.30048	1.3155	1.34503	1.37001	1.26779	1.33261	1.62006	1.21296	1.43403	2.70387	1.54497	1.59629	1.53937	1.36939	1.37681	1.3431	1.7017	1.59882	1.36431	1.23895	1.35069	1.81719	1.2749	1.99979	1.55674	2.60604	2.16102	1.03027	1.0564	1.116	1.01757	0.971319	1.00298	0.997248	1.01171	1.17922	1.21202	1.069	1.12117	0.978289
1230	1.89827	1.31812	2.08078	1.65534	1.5792	2.1386	2.42309	2.16859	1.38908	1.30927	1.32076	1.35496	1.38168	1.28076	1.35014	1.6145	1.21566	1.44392	2.69255	1.57598	1.6013	1.54522	1.30904	1.38059	1.36508	1.68034	1.58153	1.36578	1.24514	1.35826	1.82546	1.2693	2.00682	1.57595	2.75058	2.04357	1.03283	1.07759	1.11351	1.02144	0.971372	0.999651	0.99537	1.01214	1.18256	1.22098	1.0714	1.12533	0.983951
1260	1.92513	1.33764	2.06857	1.68455	1.61437	2.20366	2.4469	2.23472	1.37848	1.31156	1.32197	1.36208	1.39143	1.29103	1.37367	1.63465	1.22452	1.44954	2.75522	1.52044	1.58284	1.55877	1.36246	1.45172	1.34401	1.68541	1.58376	1.36803	1.25113	1.3594	1.8501	1.25587	2.00317	1.59825	2.64314	2.23545	1.02601	1.05062	1.11549	1.02072	0.97546	1.00226	1.00056	1.03453	1.19047	1.21728	1.06859	1.1298	0.992391
1290	1.95714	1.34815	2.06078	1.65632	1.65005	2.24414	2.42012	2.277	1.3813	1.32244	1.33049	1.36938	1.39587	1.30149	1.38941	1.66655	1.2303	1.45882	2.79763	1.48127	1.61321	1.57742	1.37707	1.37512	1.42224	1.68547	1.57233	1.35733	1.26401	1.35893	1.83152	1.22873	2.01696	1.62843	2.68028	2.1476	1.01889	1.08449	1.11751	1.02058	0.97784	0.99905	0.996778	1.04927	1.19288	1.22067	1.06139	1.12944	0.995722
1320	1.98747	1.36267	2.0401	1.73644	1.6148	2.25688	2.41973	2.29005	1.37595	1.32895	1.33903	1.37241	1.39159	1.30103	1.4036	1.70982	1.24279	1.46978	2.81964	1.51322	1.60797	1.57876	1.35617	1.47007	1.43268	1.69376	1.55271	1.35353	1.27196	1.36232	1.87301	1.22651	2.02607	1.65884	2.82104	2.2413	1.00326	1.04954	1.11974	1.01826	0.967949	0.998231	0.998142	1.03553	1.19769	1.22409	1.05933	1.13198	0.997669
1350	2.01532	1.36878	2.03186	1.68642	1.68329	2.25247	2.41406	2.28798	1.37515	1.33486	1.34248	1.37454	1.40619	1.31927	1.43397	1.7437	1.24931	1.47591	2.85489	1.57371	1.59734	1.60163	1.43457	1.41052	1.40264	1.69482	1.54937	1.34156	1.26991	1.36487	1.86167	1.23572	2.03791	1.68079	2.73619	2.26222	1.00067	1.09347	1.13092	1.01984	0.973511	1.00197	0.995947	1.00618	1.19549	1.22042	1.06126	1.12769	0.998993
1380	2.03571	1.38508	2.02915	1.73336	1.6425	2.21315	2.46404	2.24631	1.37402	1.33915	1.34743	1.37572	1.41613	1.32934	1.43947	1.75814	1.24497	1.48272	2.88404	1.57526	1.61888	1.61443	1.35081	1.44548	1.4828	1.70262	1.5412	1.32509	1.27218	1.36877	1.86888	1.25084	2.05843	1.72188	2.70545	2.24894	1.00699	1.05434	1.13412	1.02174	0.982849	0.998276	0.991539	0.995422	1.19662	1.2295	1.04389	1.127	0.995865
1410	2.06409	1.39209	2.0242	1.76482	1.67138	2.23036	2.51482	2.26207	1.37508	1.34862	1.35581	1.37624	1.4159	1.33282	1.459	1.74113	1.2531	1.49569	2.92679	1.49573	1.61706	1.61961	1.41893	1.51099	1.52109	1.71179	1.5346	1.31684	1.28581	1.36704	1.88315	1.27844	2.0827	1.74727	2.85464	2.35411	1.02019	1.09289	1.13236	1.02063	0.96853	1.00082	0.99645	1.00783	1.20002	1.22933	1.05322	1.12298	1.00799
1440	2.09587	1.40518	2.03311	1.71065	1.70785	2.25582	2.5917	2.28874	1.37269	1.36163	1.36385	1.36775	1.4187	1.34412	1.46969	1.69969	1.2616	1.50116	2.95416	1.47145	1.63242	1.62887	1.4115	1.42126	1.46791	1.71686	1.53696	1.31215	1.28088	1.36734	1.90802	1.30117	2.10964	1.77668	2.88596	2.25067	1.03443	1.07769	1.13063	1.02075	0.982845	0.999195	0.993996	1.03903	1.2048	1.23334	1.04139	1.12132	1.00695
1470	2.11507	1.41335	2.04554	1.79194	1.66681	2.30678	2.64563	2.34189	1.37719	1.36224	1.36795	1.37057	1.43356	1.35021	1.48137	1.68081	1.26632	1.50677	3.0057	1.49629	1.63953	1.63682	1.37708	1.49847	1.53312	1.73142	1.53975	1.30089	1.28565	1.36926	1.92008	1.31909	2.14116	1.80591	2.73756	2.42508	1.04383	1.08333	1.13923	1.02	0.98227	0.999593	0.993168	1.03971	1.20601	1.23883	1.03191	1.11922	1.00106
1500	2.13462	1.42646	2.03868	1.76381	1.72798	2.36415	2.71284	2.40145	1.38154	1.37037	1.3747	1.36817	1.4438	1.35922	1.4913	1.69275	1.27421	1.51694	3.03108	1.52956	1.63939	1.62202	1.46301	1.50838	1.6011	1.74347	1.54614	1.29939	1.29801	1.36529	1.92232	1.34053	2.17395	1.84108	2.88415	2.30437	1.05529	1.10021	1.13852	1.02109	0.990227	0.999095	0.99575	1.0184	1.2066	1.23734	1.02717	1.1175	1.01422
1530	2.1644	1.43804	2.08325	1.76726	1.70469	2.42341	2.75497	2.46351	1.38281	1.38168	1.38179	1.367	1.45691	1.3666	1.50193	1.7249	1.28193	1.52396	3.06711	1.56125	1.64763	1.64699	1.38361	1.45938	1.53793	1.76237	1.55131	1.30322	1.29107	1.3691	1.93921	1.35983	2.19271	1.85989	3.02012	2.40943	1.05619	1.06329	1.13641	1.02155	0.985781	1.00164	0.990932	0.99665	1.21116	1.23527	1.01738	1.10381	1.01251
1560	2.17443	1.44938	2.11218	1.83103	1.70646	2.4573	2.7612	2.50068	1.38691	1.38241	1.38272	1.36084	1.45635	1.37289	1.5081	1.74814	1.28612	1.53667	3.09552	1.51977	1.66378	1.64165	1.42118	1.55442	1.56773	1.76147	1.56263	1.31109	1.30445	1.36873	1.92501	1.37104	2.20094	1.8979	2.88631	2.47244	1.05315	1.1161	1.15093	1.02101	0.98465	0.998301	0.987084	0.991669	1.21488	1.23206	1.02061	1.10791	1.02123
1590	2.19551	1.4627	2.12141	1.78527	1.77927	2.47883	2.75297	2.52477	1.39917	1.39263	1.39087	1.36219	1.46889	1.3817	1.51078	1.786	1.29728	1.55546	3.11609	1.45527	1.66882	1.65554	1.4662	1.46796	1.66192	1.79574	1.56926	1.31645	1.3122	1.36648	1.94532	1.36489	2.23545	1.91716	2.89163	2.35327	1.04604	1.08386	1.14567	1.0226	0.990473	1.00229	0.992067	1.01506	1.21373	1.23664	1.01236	1.10047	1.02035
1620	2.21295	1.47469	2.12931	1.80864	1.73134	2.50537	2.74203	2.55364	1.40359	1.40173	1.39882	1.36628	1.47065	1.39019	1.51174	1.813	1.30865	1.56705	3.14167	1.46059	1.67739	1.66263	1.38055	1.50417	1.63335	1.79129	1.5834	1.32377	1.30289	1.36822	1.94481	1.34452	2.24286	1.95283	3.02381	2.55978	1.0342	1.09693	1.153	1.02375	0.997996	1.00253	0.991663	1.04466	1.2165	1.23352	1.00483	1.10417	1.02484
1650	2.22313	1.48738	2.13654	1.84057	1.74341	2.47288	2.75426	2.52297	1.41356	1.40605	1.40146	1.36509	1.47941	1.39597	1.51958	1.8214	1.31648	1.58067	3.1652	1.49403	1.69199	1.67701	1.427	1.56587	1.59332	1.80621	1.59557	1.33388	1.31232	1.36655	1.9359	1.32712	2.26157	1.98202	3.06052	2.38072	1.03207	1.13235	1.14887	1.02523	1.00031	0.999617	0.990525	1.04403	1.21684	1.24036	0.999825	1.09231	1.02608
1680	2.24231	1.5028	2.1317	1.79616	1.80893	2.43992	2.79027	2.48989	1.41521	1.41266	1.40701	1.3715	1.48784	1.40157	1.50799	1.80722	1.3301	1.60354	3.1853	1.53404	1.69661	1.6756	1.46338	1.47843	1.66607	1.81729	1.61	1.34629	1.31122	1.37183	1.92914	1.32334	2.2887	2.00443	2.92711	2.53694	1.03917	1.08669	1.14819	1.02553	0.998753	1.00012	0.990537	1.0175	1.2244	1.23604	0.994792	1.09246	1.02464
1710	2.23813	1.51565	2.13086	1.84336	1.74689	2.45803	2.85229	2.50801	1.42782	1.42047	1.41357	1.37595	1.50338	1.41602	1.52052	1.76784	1.34999	1.62077	3.21448	1.56245	1.70585	1.66682	1.38373	1.52293	1.71605	1.82871	1.61707	1.35774	1.32372	1.37151	1.94106	1.31921	2.30551	2.02591	3.00027	2.58068	1.05001	1.13014	1.14924	1.02597	1.00546	1.00294	0.99006	0.994234	1.21895	1.24299	0.995856	1.09306	1.03166
1740	2.2512	1.52988	2.11524	1.8566	1.78489	2.4696	2.90715	2.51972	1.43336	1.4249	1.41754	1.38197	1.50366	1.41505	1.50292	1.74345	1.36048	1.63099	3.22344	1.51938	1.72374	1.6898	1.43784	1.58534	1.66475	1.84312	1.62937	1.37355	1.32625	1.37244	1.9434	1.33232	2.3147	2.05019	3.13333	2.46751	1.05923	1.11317	1.15725	1.02662	1.00497	1.00094	0.989092	0.989842	1.23629	1.24081	0.995253	1.08541	1.03061
1770	2.26325	1.54264	2.11814	1.81763	1.84676	2.51635	2.98845	2.56987	1.44042	1.43054	1.42592	1.38859	1.51182	1.42265	1.52028	1.73805	1.37295	1.64724	3.23982	1.46098	1.72393	1.69648	1.45032	1.48686	1.64405	1.86081	1.64886	1.38553	1.32762	1.37359	1.95954	1.34641	2.33113	2.06663	3.0529	2.67091	1.07194	1.10516	1.16441	1.02736	1.00669	1.00398	0.991481	1.00489	1.23257	1.23894	0.995114	1.08478	1.03704
1800	2.27034	1.55666	2.11442	1.87458	1.79508	2.58258	3.04968	2.63859	1.4437	1.43799	1.42845	1.40152	1.51674	1.43754	1.50932	1.74931	1.39385	1.65919	3.25136	1.46402	1.73378	1.70441	1.39234	1.54008	1.72665	1.8662	1.66498	1.39948	1.33046	1.37253	1.97242	1.36895	2.35285	2.06513	2.97411	2.52699	1.08413	1.15292	1.15904	1.02683	1.00834	1.00712	0.989389	1.03187	1.238	1.24271	0.998633	1.08529	1.04473
1830	2.27355	1.57352	2.12196	1.8867	1.81659	2.59311	3.06766	2.65098	1.45311	1.44906	1.43324	1.4052	1.53388	1.44127	1.51011	1.77015	1.40765	1.66834	3.27836	1.49204	1.75362	1.69177	1.44697	1.58668	1.76008	1.8786	1.67709	1.41861	1.33619	1.37853	1.96662	1.38492	2.35948	2.0993	3.05006	2.56871	1.09215	1.11338	1.16149	1.0304	1.00609	1.00926	0.98884	1.04047	1.22884	1.24136	0.999937	1.07957	1.0483
1860	2.27871	1.58946	2.10586	1.83378	1.87857	2.65027	3.0621	2.71289	1.46018	1.45423	1.44224	1.41561	1.53759	1.44771	1.51138	1.79451	1.4113	1.67086	3.26743	1.53305	1.75773	1.70192	1.44457	1.49615	1.67184	1.88274	1.6882	1.42907	1.34142	1.37903	1.967	1.41169	2.37345	2.10629	3.1944	2.70372	1.09691	1.14255	1.16627	1.02944	1.01505	1.00873	0.99093	1.03588	1.23322	1.23589	0.998621	1.08219	1.04994
1890	2.29	1.60372	2.1134	1.88927	1.8216	2.69732	3.07424	2.76368	1.47	1.46224	1.4467	1.42474	1.54327	1.45757	1.52021	1.83222	1.42575	1.66982	3.274	1.57019	1.76469	1.67386	1.38785	1.54602	1.68621	1.89094	1.6975	1.44131	1.33472	1.38471	1.96745	1.43406	2.38366	2.11631	3.15863	2.56684	1.08987	1.16289	1.16545	1.02997	1.02412	1.00996	0.990993	0.998414	1.23154	1.2349	1.00687	1.08361	1.04778
1920	2.29352	1.62103	2.11627	1.91279	1.84094	2.69114	3.06016	2.76028	1.46743	1.46909	1.46118	1.429	1.53052	1.45967	1.51768	1.85676	1.43355	1.66082	3.28271	1.57588	1.78044	1.70051	1.44377	1.61393	1.76518	1.89896	1.70753	1.45298	1.34024	1.38392	1.9464	1.45101	2.39327	2.11845	3.04964	2.67827	1.08251	1.11841	1.16237	1.03294	1.01825	1.00835	0.992034	0.98837	1.23923	1.2346	1.00378	1.08241	1.04924
1950	2.29463	1.63557	2.13193	1.85495	1.89429	2.69967	3.05957	2.77121	1.48139	1.47463	1.46317	1.43322	1.55973	1.46819	1.52473	1.8714	1.44057	1.65737	3.3091	1.5364	1.77868	1.68796	1.46656	1.51143	1.78021	1.90363	1.71176	1.46708	1.33738	1.39002	1.9439	1.46291	2.40108	2.13316	3.10482	2.71407	1.07059	1.15594	1.16449	1.03421	1.02296	1.00621	0.995253	0.989276	1.23863	1.24162	1.00966	1.08301	1.05045
1980	2.30089	1.65456	2.1447	1.91096	1.8595	2.63509	3.08468	2.70375	1.4852	1.4869	1.45949	1.44322	1.56615	1.47355	1.53296	1.87389	1.44523	1.64408	3.30377	1.50006	1.78426	1.69504	1.38424	1.55372	1.71372	1.89965	1.71274	1.47425	1.34507	1.39637	1.95261	1.46979	2.4091	2.12947	3.22493	2.61365	1.06788	1.1437	1.16328	1.03974	1.02807	1.00867	0.992324	1.01055	1.24515	1.23042	1.0073	1.07997	1.04818
2010	2.30651	1.66804	2.18274	1.95557	1.84928	2.64533	3.11824	2.71483	1.49076	1.48755	1.4739	1.4504	1.58042	1.48142	1.53945	1.85443	1.44365	1.65256	3.33705	1.48935	1.79854	1.69968	1.43453	1.63118	1.7071	1.89824	1.71468	1.4837	1.34334	1.39783	1.95225	1.46286	2.41901	2.14471	3.21321	2.7689	1.06881	1.13035	1.16809	1.03836	1.02163	1.0075	0.988894	1.02813	1.24823	1.22954	1.01077	1.07854	1.04814
2040	2.31505	1.68572	2.19103	1.8981	1.91291	2.64095	3.16719	2.70964	1.49232	1.49527	1.48658	1.45357	1.57944	1.48814	1.55112	1.84127	1.4393	1.63201	3.35415	1.50181	1.81747	1.69341	1.47967	1.55582	1.78658	1.86427	1.69726	1.48994	1.35361	1.41094	1.95202	1.44575	2.42986	2.15032	3.10506	2.74329	1.07645	1.16783	1.17186	1.03755	1.02668	1.0048	0.989233	1.03202	1.2525	1.2309	1.01565	1.07867	1.05008
2070	2.33234	1.70149	2.25316	1.90861	1.88778	2.67281	3.23696	2.74276	1.49659	1.50848	1.48611	1.45495	1.5939	1.498	1.56531	1.80657	1.44097	1.62966	3.33713	1.5318	1.81859	1.69624	1.40299	1.54886	1.79127	1.88826	1.70084	1.49216	1.35302	1.41536	1.97198	1.42844	2.42926	2.14939	3.12274	2.66131	1.0872	1.14464	1.16802	1.04455	1.02798	1.00917	0.99237	1.02698	1.24618	1.23496	1.00984	1.08085	1.04239
2100	2.34165	1.71382	2.27568	1.96678	1.87006	2.7146	3.27932	2.78576	1.49957	1.5052	1.48456	1.45627	1.60158	1.49887	1.55436	1.78587	1.43828	1.61796	3.35376	1.57868	1.8316	1.7027	1.40999	1.62779	1.71311	1.90384	1.69293	1.48698	1.35493	1.42492	1.97695	1.40906	2.44028	2.14918	3.21529	2.80476	1.10036	1.14585	1.16914	1.05062	1.02659	1.0094	0.99214	1.00114	1.24652	1.22619	1.0171	1.08052	1.05013
2130	2.36306	1.7303	2.29699	1.96095	1.91702	2.73973	3.33073	2.8127	1.50275	1.517	1.49275	1.45253	1.59908	1.50634	1.57443	1.79225	1.42954	1.61631	3.36883	1.60584	1.82875	1.69512	1.47355	1.63712	1.73711	1.87799	1.68291	1.48827	1.35967	1.43546	1.9459	1.40007	2.44529	2.14807	3.27865	2.73929	1.11161	1.18292	1.17073	1.05323	1.02644	1.00513	0.991643	0.984683	1.25642	1.22742	1.01567	1.07489	1.0473
2160	2.38245	1.74455	2.32306	1.90669	1.94141	2.80142	3.35583	2.87996	1.50061	1.53023	1.49682	1.45108	1.60707	1.50915	1.57988	1.80488	1.43224	1.61565	3.38642	1.60393	1.85197	1.68444	1.45641	1.53731	1.79087	1.85446	1.68059	1.49129	1.36042	1.45117	1.97424	1.3998	2.44271	2.16135	3.17515	2.71178	1.11911	1.14719	1.16848	1.05252	1.02975	1.0064	0.991696	0.98563	1.25319	1.22652	1.01791	1.07509	1.04742
2190	2.39966	1.75337	2.33915	1.95098	1.89896	2.82454	3.35188	2.9029	1.50557	1.53528	1.50515	1.44657	1.61308	1.51663	1.58952	1.81585	1.42674	1.61283	3.40642	1.57083	1.84521	1.7064	1.38848	1.57788	1.83638	1.87614	1.67553	1.48541	1.36165	1.45569	1.9628	1.40777	2.44321	2.15293	3.0862	2.86119	1.12504	1.14692	1.16993	1.04892	1.03008	1.00934	0.991206	1.00681	1.25572	1.22444	1.0212	1.07538	1.03929
2220	2.42642	1.76444	2.35729	1.99549	1.90487	2.86401	3.34923	2.94645	1.50393	1.54296	1.51088	1.43009	1.61962	1.52199	1.59164	1.85032	1.41758	1.6161	3.42882	1.53064	1.85548	1.69748	1.43118	1.64908	1.77614	1.88505	1.66778	1.47687	1.3645	1.46988	1.96978	1.42163	2.44722	2.17269	3.17149	2.66502	1.12533	1.18368	1.16838	1.05135	1.02664	1.00941	0.990557	1.02239	1.25724	1.2187	1.01737	1.07549	1.04521
2250	2.45087	1.77868	2.35355	1.9455	1.94526	2.88747	3.33758	2.97249	1.49999	1.54546	1.50535	1.43529	1.6275	1.52839	1.60407	1.87512	1.41758	1.61397	3.45281	1.51792	1.88152	1.70753	1.48622	1.60185	1.74585	1.86346	1.66296	1.4743	1.36637	1.48009	1.97933	1.44243	2.45664	2.16727	3.29976	2.76553	1.11545	1.16609	1.17652	1.0619	1.02355	1.00828	0.994899	1.0339	1.25432	1.22705	1.01794	1.07567	1.0361
2280	2.46795	1.78497	2.35062	1.92886	1.92492	2.88806	3.32632	2.9761	1.50036	1.55406	1.51909	1.43061	1.62679	1.53316	1.61715	1.89985	1.41977	1.61807	3.50406	1.53415	1.8729	1.70671	1.42546	1.55026	1.80058	1.86997	1.65406	1.46816	1.36748	1.48953	1.95994	1.46556	2.46157	2.15443	3.33746	2.89808	1.10675	1.14059	1.17505	1.06001	1.02016	1.00938	0.993706	1.03225	1.24294	1.22522	1.02306	1.07512	1.03157
2310	2.49147	1.7948	2.34226	1.98549	1.90076	2.87244	3.3319	2.96133	1.49426	1.55635	1.51621	1.42704	1.64103	1.5355	1.63182	1.92057	1.4131	1.62028	3.57143	1.57538	1.87661	1.6863	1.3972	1.59787	1.85045	1.87886	1.65463	1.46818	1.371	1.4992	1.95937	1.4868	2.4719	2.17461	3.18282	2.7643	1.10179	1.18244	1.17733	1.06997	1.02533	1.00856	0.992814	1.02737	1.25561	1.2159	1.02513	1.07374	1.03514
2340	2.49403	1.8049	2.35836	1.99661	1.93533	2.84094	3.34759	2.92946	1.49382	1.56535	1.52174	1.42689	1.63679	1.54983	1.63832	1.92332	1.41614	1.62444	3.58734	1.58828	1.88429	1.70228	1.43486	1.65763	1.84406	1.893	1.6541	1.46924	1.37073	1.50657	1.98188	1.50473	2.47481	2.17316	3.12169	2.75011	1.09945	1.19284	1.17358	1.06331	1.02277	1.00696	0.995354	1.00414	1.24955	1.21144	1.02522	1.07221	1.02755
2370	2.52164	1.81037	2.34637	1.94484	1.99039	2.82609	3.37783	2.91355	1.5028	1.5635	1.52155	1.42299	1.65027	1.55513	1.63869	1.93081	1.41577	1.62954	3.6364	1.61861	1.89942	1.69715	1.48565	1.60184	1.776	1.87979	1.6533	1.46237	1.37108	1.50726	1.9888	1.52009	2.47665	2.19356	3.23651	2.92773	1.09554	1.14955	1.1773	1.06668	1.02292	1.00649	0.993536	0.988663	1.2459	1.21999	1.01729	1.06924	1.02307
2400	2.53939	1.82125	2.33065	1.95618	1.96524	2.83075	3.42593	2.91771	1.49396	1.58092	1.52974	1.42263	1.65766	1.55488	1.65829	1.91451	1.41983	1.63427	3.68202	1.63866	1.91387	1.70608	1.43081	1.55874	1.7746	1.88069	1.65325	1.46429	1.37303	1.51494	1.97003	1.53002	2.48335	2.18543	3.36296	2.7754	1.09943	1.17533	1.1752	1.07344	1.01903	1.00633	0.99442	0.992566	1.24767	1.21573	1.0232	1.06974	1.03272
2430	2.54768	1.83069	2.34348	2.00919	1.92526	2.8353	3.47485	2.92124	1.49574	1.57288	1.52442	1.42395	1.65626	1.56698	1.66749	1.89057	1.41853	1.63553	3.7296	1.61372	1.90545	1.70098	1.39814	1.60358	1.82687	1.88905	1.65373	1.46619	1.37763	1.51609	1.97957	1.52913	2.48663	2.19596	3.39349	2.73701	1.10905	1.21561	1.17399	1.06818	1.02229	1.00577	0.994078	0.998468	1.25695	1.20769	1.03438	1.0687	1.0189
2460	2.5589	1.83322	2.33202	2.01124	1.95522	2.85281	3.51822	2.93958	1.48814	1.5855	1.53454	1.42523	1.66143	1.5513	1.6698	1.87113	1.42227	1.64365	3.76093	1.57829	1.91832	1.71099	1.43178	1.6691	1.88038	1.89234	1.66059	1.46458	1.37786	1.52226	1.98156	1.52307	2.48866	2.20979	3.26972	2.91278	1.12175	1.19346	1.17418	1.06999	1.02029	1.00674	0.996398	1.02035	1.25601	1.20497	1.02749	1.06268	1.01961
2490	2.57273	1.84576	2.34483	1.97129	2.02454	2.88948	3.57553	2.97745	1.48598	1.58492	1.54169	1.42727	1.66529	1.5576	1.68063	1.85699	1.42592	1.6502	3.80572	1.56419	1.94865	1.71395	1.48753	1.62054	1.84963	1.88924	1.66586	1.46862	1.37219	1.51978	1.97673	1.50596	2.48952	2.20169	3.18695	2.8702	1.1269	1.16455	1.17538	1.07186	1.0211	1.00606	0.997314	1.031	1.25425	1.2074	1.02645	1.06408	1.01572
2520	2.57454	1.85559	2.36052	1.97207	2.00325	2.91718	3.60939	3.00707	1.48142	1.58922	1.53729	1.42976	1.66851	1.56715	1.6793	1.84365	1.42977	1.65644	3.82706	1.54163	1.93447	1.71899	1.44363	1.56515	1.77705	1.89791	1.67125	1.47063	1.37475	1.51753	1.96931	1.49308	2.48742	2.19283	3.23072	2.75197	1.14099	1.20031	1.17414	1.07744	1.01946	1.00384	0.997651	1.03755	1.25767	1.20924	1.03063	1.05687	1.0174
2550	2.58164	1.87096	2.38192	2.01951	1.94896	2.94779	3.62728	3.03917	1.47595	1.59079	1.53998	1.43559	1.66625	1.56353	1.68094	1.83758	1.43106	1.66154	3.83962	1.54612	1.95273	1.72366	1.39644	1.59407	1.7889	1.89737	1.67588	1.47169	1.37921	1.52299	1.97813	1.4661	2.48694	2.20593	3.36815	2.87712	1.14743	1.2266	1.17217	1.07506	1.02079	1.00552	0.996541	1.02385	1.24796	1.20468	1.03644	1.05957	1.01135
2580	2.58419	1.88571	2.40978	2.02262	1.96933	2.98985	3.63457	3.08301	1.4742	1.59095	1.53773	1.44016	1.66735	1.57034	1.68474	1.83801	1.43739	1.66952	3.83537	1.55445	1.93601	1.7326	1.42421	1.65322	1.84159	1.90549	1.68301	1.47355	1.37811	1.52092	1.98317	1.45403	2.49416	2.19293	3.43795	2.88974	1.15169	1.18484	1.16979	1.07649	1.01624	1.00349	0.995766	1.01843	1.25086	1.21142	1.02918	1.05679	1.01107
2610	2.5783	1.9012	2.44728	1.97899	2.03093	3.0236	3.61746	3.12074	1.47558	1.59598	1.5384	1.44464	1.66736	1.5765	1.68415	1.8372	1.43974	1.67553	3.86063	1.58708	1.96196	1.71847	1.46675	1.66253	1.90572	1.90021	1.68842	1.47721	1.37993	1.51245	1.95833	1.44958	2.50968	2.18119	3.41066	2.78003	1.14653	1.18021	1.17526	1.07884	1.0174	1.00537	0.996575	0.989016	1.25043	1.20325	1.02397	1.05321	1.01231
2640	2.5738	1.91768	2.47875	1.96091	2.04183	3.04333	3.58492	3.14223	1.47672	1.58938	1.54326	1.45222	1.68021	1.57919	1.68527	1.84848	1.44416	1.68491	3.84916	1.60444	1.9744	1.7187	1.46236	1.59796	1.85993	1.8983	1.69382	1.48033	1.37887	1.51408	1.97514	1.44465	2.50691	2.21328	3.26828	2.82677	1.13756	1.22039	1.17162	1.07544	1.01435	1.00632	0.998502	0.987221	1.24639	1.19876	1.03732	1.05211	1.00796
2670	2.57722	1.93985	2.52668	2.00293	1.98326	3.04339	3.59112	3.14455	1.47761	1.59419	1.55013	1.45619	1.67356	1.59517	1.68358	1.87294	1.44943	1.68927	3.8291	1.63665	1.97477	1.73181	1.41846	1.57444	1.82342	1.86808	1.69957	1.48257	1.38466	1.51096	1.95175	1.44975	2.50712	2.22111	3.2201	2.94645	1.12909	1.22793	1.17227	1.07792	1.01411	1.00439	0.994007	0.990927	1.24699	1.20505	1.03247	1.05189	1.00468
2700	2.57989	1.96114	2.53026	2.03222	1.97239	3.04209	3.57132	3.14375	1.48338	1.59944	1.54708	1.46514	1.6807	1.59586	1.66689	1.89133	1.45177	1.69314	3.8261	1.65078	1.98903	1.72059	1.4009	1.61949	1.81207	1.88511	1.70703	1.4861	1.38446	1.50501	1.97923	1.4621	2.49661	2.21954	3.29694	2.87017	1.11895	1.1972	1.17405	1.07632	1.01553	1.00655	0.999375	1.00531	1.2486	1.1928	1.03331	1.03927	1.00218
2730	2.57379	1.98829	2.54428	1.99807	2.01683	3.00883	3.56912	3.11231	1.49057	1.6004	1.54267	1.46641	1.67908	1.60935	1.67657	1.89959	1.45795	1.696	3.82097	1.65503	1.98212	1.72857	1.42958	1.6769	1.83977	1.89306	1.71408	1.49107	1.3931	1.5071	1.97774	1.479	2.50374	2.21135	3.38394	2.78252	1.11326	1.19398	1.17009	1.07803	1.01252	1.00484	0.999767	1.02145	1.24876	1.19729	1.03445	1.03056	1.00122
2760	2.57162	2.00828	2.56731	1.96076	2.06888	3.00184	3.5779	3.10564	1.50136	1.60292	1.54933	1.4741	1.67996	1.60352	1.67017	1.91388	1.46372	1.70191	3.80556	1.6295	1.97462	1.72261	1.48089	1.66089	1.89622	1.87699	1.71334	1.49341	1.39043	1.5002	1.97882	1.48076	2.50581	2.21526	3.50191	2.89633	1.11606	1.2274	1.17246	1.07391	1.00873	1.00277	0.99401	1.02368	1.25161	1.19234	1.03473	1.03715	0.99941
2790	2.57179	2.03483	2.56589	1.98498	2.05389	2.967	3.61289	3.06805	1.49638	1.61213	1.54697	1.47707	1.6785	1.61843	1.66436	1.93745	1.46531	1.70938	3.80589	1.59626	1.99223	1.71669	1.47117	1.58362	1.93323	1.87818	1.73481	1.49773	1.3894	1.48518	1.97182	1.49895	2.52433	2.22792	3.4574	2.93137	1.12416	1.24111	1.16314	1.07559	1.00974	1.00253	0.997614	1.03029	1.24965	1.19514	1.03547	1.03449	1.00007
2820	2.57576	2.05868	2.57807	2.03762	2.00722	2.97344	3.64908	3.07355	1.51256	1.60395	1.54316	1.48285	1.67596	1.6246	1.65949	1.93895	1.47341	1.7128	3.79674	1.58538	1.99087	1.72129	1.41325	1.58913	1.85536	1.87057	1.74358	1.50263	1.39208	1.49083	1.97391	1.53097	2.5206	2.22181	3.33867	2.79739	1.13634	1.21204	1.1731	1.07619	1.01593	1.006	1.00131	1.02296	1.25066	1.19825	1.03094	1.03057	0.999558
2850	2.57174	2.07634	2.56235	2.04615	2.008	2.95929	3.68616	3.05803	1.51515	1.60954	1.55566	1.48772	1.67858	1.6296	1.65493	1.95537	1.47402	1.71201	3.80027	1.556	2.01041	1.7179	1.40435	1.63613	1.81754	1.87831	1.75083	1.50758	1.3937	1.48853	1.95071	1.52861	2.52237	2.22228	3.29059	2.86955	1.14132	1.19724	1.17005	1.0737	1.00941	1.00133	1.00058	1.0149	1.26131	1.19543	1.0413	1.03153	0.997719
2880	2.58274	2.08942	2.54545	2.00235	2.0473	2.98417	3.74565	3.08298	1.51558	1.6087	1.5439	1.49186	1.67541	1.63416	1.6472	1.97033	1.47941	1.71928	3.80331	1.55517	2.00156	1.72295	1.43793	1.68405	1.82235	1.89103	1.75939	1.51036	1.39049	1.47302	1.98097	1.53612	2.50918	2.23517	3.34668	2.99123	1.15373	1.23188	1.16064	1.07197	1.0066	1.00273	1.00472	0.997851	1.27069	1.19743	1.03076	1.02849	1.00079
2910	2.57993	2.10724	2.54726	1.97619	2.09516	3.01089	3.77601	3.11003	1.5223	1.61807	1.54919	1.49428	1.66607	1.63969	1.63975	1.97185	1.48188	1.73023	3.8048	1.57063	2.00838	1.69395	1.47532	1.68641	1.87081	1.89145	1.76037	1.51225	1.39975	1.47894	1.95925	1.55313	2.52269	2.22595	3.43695	2.95655	1.16716	1.24981	1.16837	1.07148	1.01117	1.00391	0.999418	0.992981	1.27425	1.20025	1.03622	1.02559	0.996738
2940	2.58523	2.11338	2.53725	2.01527	2.07013	3.03974	3.83859	3.13917	1.52434	1.60841	1.54404	1.4966	1.68096	1.63908	1.63532	1.97881	1.4861	1.72933	3.81791	1.58454	2.0225	1.72475	1.47523	1.61124	1.91458	1.89884	1.77129	1.52509	1.39901	1.46896	1.97492	1.56851	2.52449	2.21824	3.50704	2.78696	1.17079	1.22391	1.16054	1.07124	1.0019	1.00007	1.00283	0.977477	1.28048	1.20512	1.03672	1.02727	0.998529
2970	2.59181	2.12568	2.5236	2.05143	2.03018	3.07811	3.85592	3.17897	1.5336	1.6126	1.54242	1.5011	1.66369	1.64621	1.63644	1.97819	1.49061	1.72979	3.83761	1.60017	2.03416	1.71941	1.42327	1.58804	1.93087	1.91128	1.76898	1.52446	1.40482	1.46491	1.9808	1.57513	2.52622	2.21471	3.5527	2.87334	1.17509	1.20319	1.15799	1.06014	1.00141	1.00189	1.00103	0.984707	1.28478	1.21352	1.03049	1.02655	0.99866
3000	2.58969	2.14241	2.52571	2.0601	2.03114	3.08846	3.85969	3.18978	1.53792	1.61947	1.54986	1.50246	1.67508	1.65342	1.63959	1.96599	1.4947	1.73792	3.87105	1.63566	2.02425	1.72908	1.39841	1.61917	1.86724	1.91155	1.77493	1.53005	1.39984	1.4671	1.97761	1.5778	2.53259	2.23243	3.41914	3.00062	1.17546	1.22018	1.15352	1.0607	1.00455	1.00446	1.0046	1.00061	1.28095	1.21438	1.04068	1.02543	1.00461
3030	2.60906	2.14833	2.52012	2.02885	2.0723	3.11931	3.88171	3.22181	1.54335	1.60875	1.54627	1.50322	1.67151	1.65275	1.63712	1.96243	1.49773	1.74114	3.9125	1.64988	2.04048	1.71836	1.41115	1.66472	1.85088	1.92508	1.79177	1.54293	1.40854	1.45986	1.96073	1.57761	2.52206	2.22896	3.38475	2.97683	1.17331	1.23777	1.15472	1.05737	1.00211	1.00338	1.00555	1.00888	1.28995	1.22395	1.03843	1.02254	1.00355
3060	2.61574	2.15408	2.52416	1.98637	2.10673	3.15198	3.85007	3.25705	1.55609	1.61082	1.5495	1.50488	1.67595	1.66107	1.63725	1.94786	1.49858	1.74721	3.97665	1.66509	2.05314	1.72029	1.45539	1.70805	1.8293	1.92855	1.79472	1.54093	1.40681	1.45838	1.96813	1.57746	2.50242	2.20115	3.33699	2.78135	1.16091	1.25649	1.14489	1.05184	0.999144	1.00082	1.00343	1.02292	1.29558	1.22798	1.04359	1.02192	1.00646
3090	2.63016	2.15605	2.53123	2.00155	2.07968	3.15366	3.82579	3.25943	1.55243	1.61631	1.54743	1.50443	1.66226	1.66305	1.64244	1.93866	1.506	1.74567	4.02264	1.67297	2.04487	1.71823	1.48445	1.67412	1.85425	1.93583	1.79761	1.54751	1.40772	1.45121	1.97821	1.57032	2.52554	2.23419	3.39148	2.90056	1.14642	1.22095	1.14274	1.05376	1.00267	1.00443	1.01001	1.03261	1.31071	1.22805	1.04478	1.0241	1.00533
3120	2.64215	2.17594	2.54482	2.04256	2.04349	3.16439	3.80549	3.27246	1.56205	1.61199	1.53495	1.50135	1.66953	1.66315	1.64525	1.91303	1.50253	1.74776	4.08597	1.67134	2.05521	1.7241	1.4638	1.60475	1.89702	1.94698	1.81491	1.55148	1.4162	1.45249	1.96481	1.55727	2.5112	2.21483	3.45687	3.03484	1.13634	1.20518	1.14325	1.06282	1.00162	1.00565	1.0059	1.02476	1.31049	1.23495	1.04199	1.02137	1.00784
3150	2.65752	2.17403	2.56531	2.0713	2.03109	3.13767	3.76904	3.24771	1.56315	1.61455	1.54321	1.49474	1.6611	1.66949	1.65204	1.91422	1.51323	1.75475	4.13537	1.66381	2.06268	1.719	1.40875	1.5928	1.94478	1.93834	1.81796	1.55588	1.41409	1.44946	1.96807	1.55122	2.51876	2.19004	3.53747	2.96342	1.13538	1.22721	1.13832	1.05737	1.00144	1.00161	1.00353	1.01809	1.30737	1.23705	1.04643	1.02293	1.01568
3180	2.66389	2.19174	2.58525	2.05276	2.0602	3.13937	3.77083	3.25015	1.56558	1.61762	1.54494	1.49942	1.66487	1.66867	1.65287	1.88161	1.51141	1.75449	4.16923	1.63242	2.05238	1.70737	1.39752	1.6207	1.94286	1.95281	1.83247	1.56059	1.41641	1.44535	1.97384	1.54044	2.51917	2.22554	3.56816	2.81197	1.12856	1.25956	1.1379	1.06	1.00306	1.00182	1.0132	0.99766	1.31731	1.23692	1.04204	1.0245	1.01265
3210	2.67504	2.19476	2.62857	1.99992	2.11347	3.113	3.77232	3.22372	1.57218	1.61376	1.54191	1.49597	1.65582	1.67172	1.64853	1.87034	1.51554	1.75729	4.18139	1.60113	2.05206	1.71398	1.41541	1.67811	1.87201	1.96415	1.83881	1.57711	1.4229	1.45016	1.97823	1.52606	2.50537	2.1987	3.51282	2.90191	1.12856	1.27162	1.13797	1.05126	1.00371	1.00133	1.00848	0.989954	1.31819	1.23792	1.04757	1.02484	1.02948
3240	2.68669	2.20719	2.63924	1.99306	2.11271	3.08883	3.78586	3.19936	1.57085	1.61432	1.53743	1.48689	1.66458	1.66611	1.66032	1.86968	1.51557	1.7587	4.19294	1.5958	2.06527	1.71871	1.47129	1.72147	1.84232	1.96077	1.83829	1.57843	1.42249	1.44945	1.95517	1.50535	2.48999	2.18906	3.43901	3.04086	1.13669	1.2436	1.1303	1.04943	1.00046	1.00409	1.01157	0.982316	1.3252	1.23721	1.04657	1.01948	1.03128
3270	2.69409	2.2251	2.66369	2.0268	2.06901	3.0743	3.81471	3.18382	1.57883	1.60013	1.53721	1.48826	1.65487	1.66525	1.66414	1.86416	1.52174	1.76024	4.18799	1.57195	2.07421	1.70629	1.49302	1.69099	1.85394	1.97956	1.85171	1.57489	1.42469	1.44928	1.95708	1.51027	2.51428	2.22748	3.37379	3.01271	1.13673	1.21907	1.12644	1.04764	1.00533	1.00291	1.01097	0.987812	1.32702	1.23992	1.05084	1.02336	1.03333
3300	2.70344	2.23245	2.69012	2.06563	2.04434	3.07416	3.83648	3.18318	1.57545	1.6155	1.53212	1.48492	1.65472	1.67199	1.66578	1.86553	1.5237	1.75853	4.17565	1.57677	2.06626	1.71805	1.47485	1.61634	1.8801	1.98696	1.85122	1.57933	1.43054	1.45311	1.96835	1.50138	2.49939	2.22603	3.36063	2.86507	1.14477	1.23006	1.13617	1.04652	1.0023	1.00396	1.00879	0.992893	1.32589	1.23839	1.05386	1.02179	1.04035
3330	2.71467	2.25434	2.70987	2.08986	2.05733	3.05718	3.87614	3.16462	1.57686	1.61757	1.54197	1.47885	1.65523	1.67802	1.67629	1.8657	1.52334	1.76392	4.16112	1.58089	2.06903	1.71243	1.42614	1.60476	1.943	1.97938	1.85796	1.58072	1.42881	1.45677	1.96615	1.49279	2.50207	2.19175	3.4073	2.86554	1.14676	1.26049	1.12756	1.04454	1.0038	1.00524	1.00784	1.00506	1.32765	1.24141	1.05295	1.02108	1.02823
3360	2.71923	2.26592	2.71224	2.05848	2.08606	3.07325	3.89983	3.17952	1.58751	1.61016	1.53267	1.46975	1.65474	1.67439	1.68518	1.8651	1.53316	1.76734	4.14568	1.59519	2.07831	1.71248	1.41034	1.63788	1.9633	2.00625	1.86579	1.5886	1.43221	1.46259	1.96694	1.48673	2.48738	2.19087	3.49096	2.98631	1.15986	1.28285	1.12431	1.05207	1.0025	1.00882	1.01236	1.01899	1.32957	1.2388	1.04842	1.02004	1.04635
3390	2.72564	2.29227	2.71741	2.02299	2.11312	3.09114	3.94483	3.19754	1.58139	1.61128	1.53162	1.47088	1.65743	1.67499	1.68149	1.86755	1.5316	1.76545	4.11214	1.60598	2.07266	1.70514	1.42102	1.66385	1.95865	2.00212	1.86796	1.5874	1.43608	1.46497	1.94045	1.4824	2.49924	2.18533	3.5464	3.10581	1.16353	1.28235	1.13185	1.05192	1.00742	1.00511	1.01353	1.02852	1.33256	1.23719	1.05231	1.02102	1.04522
3420	2.7432	2.31171	2.70947	2.01376	2.11345	3.12231	3.98988	3.22823	1.57754	1.60354	1.53818	1.46081	1.65128	1.6738	1.69697	1.88092	1.53873	1.76511	4.10629	1.62204	2.07222	1.70484	1.46118	1.71472	1.90801	2.00093	1.87851	1.60138	1.4368	1.47108	1.95627	1.48309	2.50724	2.18442	3.5804	2.98795	1.16822	1.25134	1.1203	1.04859	1.00751	1.00703	1.00929	1.0355	1.33209	1.23643	1.05487	1.02023	1.05331
3450	2.7428	2.32427	2.71499	2.03284	2.05989	3.13452	4.01521	3.24163	1.58393	1.60506	1.53031	1.47412	1.64414	1.67281	1.69399	1.87851	1.54489	1.76706	4.09515	1.63815	2.08207	1.70026	1.49885	1.73313	1.87796	2.02628	1.87972	1.60466	1.43741	1.4698	1.9573	1.48313	2.51271	2.21081	3.55455	2.87091	1.1768	1.26804	1.11565	1.04768	1.00788	1.00534	1.01506	1.02787	1.32926	1.23671	1.04784	1.01712	1.0538
3480	2.74842	2.36983	2.69061	2.06763	2.01414	3.17603	4.05291	3.28429	1.58196	1.614	1.53173	1.46475	1.64174	1.68168	1.69435	1.88444	1.5475	1.76588	4.06666	1.65318	2.1007	1.71854	1.50547	1.67708	1.86301	2.04054	1.87986	1.59791	1.43753	1.48135	1.94578	1.48732	2.50969	2.1818	3.45849	2.93134	1.18062	1.24457	1.11769	1.04655	1.00798	1.01059	1.01939	1.02616	1.33308	1.23524	1.05529	1.01891	1.05593
3510	2.75371	2.39743	2.68506	2.07772	1.98667	3.20254	4.06391	3.3121	1.57854	1.61067	1.52889	1.45765	1.64078	1.67693	1.71383	1.90797	1.54814	1.76743	4.07558	1.66427	2.09363	1.69412	1.46675	1.62023	1.87787	2.03249	1.894	1.60984	1.43898	1.49385	1.95013	1.48378	2.4957	2.21368	3.41567	3.07669	1.18147	1.24221	1.11339	1.04659	1.00987	1.0117	1.01327	1.01141	1.32716	1.236	1.05077	1.01429	1.06407
3540	2.76328	2.41502	2.66609	2.04286	1.99266	3.21254	4.07478	3.32158	1.58365	1.60299	1.5248	1.46133	1.63975	1.67558	1.71236	1.90282	1.55901	1.75891	4.04202	1.67735	2.08797	1.68904	1.41142	1.61726	1.90151	2.04327	1.8896	1.61436	1.44093	1.50717	1.95886	1.49018	2.49354	2.19655	3.38799	3.07728	1.18276	1.26531	1.11552	1.0478	1.00419	1.00598	1.02373	0.997764	1.3311	1.23101	1.05381	1.01579	1.0588
3570	2.77068	2.44031	2.66473	1.98935	1.98185	3.24075	4.08284	3.35057	1.56814	1.60574	1.52723	1.45975	1.64085	1.67537	1.71913	1.91921	1.55835	1.75608	4.05274	1.68608	2.09123	1.6734	1.4148	1.65171	1.94901	2.05438	1.89729	1.61	1.445	1.51095	1.95732	1.48832	2.49359	2.17415	3.4234	2.93815	1.18027	1.299	1.10996	1.04807	1.00948	1.01059	1.02753	0.98336	1.33169	1.224	1.05472	1.01365	1.0705
3600	2.7754	2.45018	2.6626	1.94509	1.95441	3.25857	4.07923	3.37005	1.57688	1.61015	1.52855	1.45381	1.64121	1.66866	1.72584	1.93192	1.56082	1.7564	4.0484	1.69183	2.08806	1.66677	1.44441	1.70278	1.96672	2.06405	1.89391	1.61905	1.44418	1.5271	1.95321	1.4911	2.47002	2.19104	3.47157	2.90541	1.17892	1.3071	1.10098	1.04874	1.01052	1.00969	1.01971	0.977543	1.31863	1.23371	1.04982	1.01164	1.06788
[truncated: 147 more columns]

## Sheet: Supplementary. Fig 1b
Genotype	ExpDate	Condition	Strain & Age
WT (tg(kdrl:eGFP)	20220404	ISO-Wound + HYPO E3	Casper | 2dpf
WT (tg(kdrl:eGFP)	20220404	ISO-Wound + HYPO E3	Casper | 2dpf
WT (tg(kdrl:eGFP)	20220404	ISO-Wound + HYPO E3	Casper | 2dpf
WT (tg(kdrl:eGFP)	20220404	ISO-Wound + HYPO E3	Casper | 2dpf
WT (tg(kdrl:eGFP)	20220404	ISO-Wound + HYPO E3	Casper | 2dpf
WT (tg(kdrl:eGFP)	20220420	ISO-Wound + HYPO E3	Casper | 2dpf
WT (tg(kdrl:eGFP)	20220420	ISO-Wound + HYPO E3	Casper | 2dpf
WT (tg(kdrl:eGFP)	20220420	ISO-Wound + HYPO E3	Casper | 2dpf
WT (tg(kdrl:eGFP)	20220420	ISO-Wound + HYPO E3	Casper | 2dpf
WT (tg(kdrl:eGFP)	20220420	ISO-Wound + HYPO E3	Casper | 2dpf
WT (tg(kdrl:eGFP)	20220420	ISO-Wound + HYPO E3	Casper | 3dpf
WT (tg(kdrl:eGFP)	20220420	ISO-Wound + HYPO E3	Casper | 3dpf
WT (tg(kdrl:eGFP)	20220420	ISO-Wound + HYPO E3	Casper | 3dpf
WT (tg(kdrl:eGFP)	20220420	ISO-Wound + HYPO E3	Casper | 3dpf
WT (tg(kdrl:eGFP)	20220420	ISO-Wound + HYPO E3	Casper | 3dpf
WT (tg(kdrl:eGFP)	20220526	ISO-Wound + HYPO E3	Casper | 3dpf
WT (tg(kdrl:eGFP)	20220526	ISO-Wound + HYPO E3	Casper | 3dpf
WT (tg(kdrl:eGFP)	20220526	ISO-Wound + HYPO E3	Casper | 3dpf
WT (tg(kdrl:eGFP)	20220526	ISO-Wound + HYPO E3	Casper | 3dpf
WT (tg(kdrl:eGFP)	20220607	ISO-Wound + HYPO E3	Casper | 3dpf
WT (tg(kdrl:eGFP)	20220607	ISO-Wound + HYPO E3	Casper | 3dpf
WT (tg(kdrl:eGFP)	20220608	ISO-Wound + HYPO E3	Casper | 3dpf
WT (tg(kdrl:eGFP)	20220608	ISO-Wound + HYPO E3	Casper | 3dpf
WT (tg(kdrl:eGFP)	20220608	ISO-Wound + HYPO E3	Casper | 3dpf
WT (tg(kdrl:eGFP)	20220627	ISO-Wound + HYPO E3	Casper | 3dpf
WT (tg(kdrl:eGFP)	20220627	ISO-Wound + HYPO E3	Casper | 3dpf
WT (tg(kdrl:eGFP)	20220703	ISO-Wound + HYPO E3	Casper | 3dpf
WT (tg(kdrl:eGFP)	20220703	ISO-Wound + HYPO E3	Casper | 3dpf
WT (tg(kdrl:eGFP)	20220703	ISO-Wound + HYPO E3	Casper | 3dpf
WT (tg(kdrl:eGFP)	20220703	ISO-Wound + HYPO E3	Casper | 3dpf
WT (tg(kdrl:eGFP)	20220722	ISO-Wound + HYPO E3	Casper | 3dpf
WT (tg(kdrl:eGFP)	20220722	ISO-Wound + HYPO E3	Casper | 3dpf
WT (tg(kdrl:eGFP)	20220722	ISO-Wound + HYPO E3	Casper | 3dpf
WT (tg(kdrl:eGFP)	20220722	ISO-Wound + HYPO E3	Casper | 3dpf
WT (tg(kdrl:eGFP)	20221215	ISO-Wound + HYPO E3	Casper | 3dpf
WT (tg(kdrl:eGFP)	20221215	ISO-Wound + HYPO E3	Casper | 3dpf
WT (tg(kdrl:eGFP)	20220404	ISO-Wound+ ISO NaCl E3	Casper | 2dpf
WT (tg(kdrl:eGFP)	20220417	ISO-Wound+ ISO NaCl E3	Casper | 2dpf
WT (tg(kdrl:eGFP)	20220420	ISO-Wound+ ISO NaCl E3	Casper | 2dpf
WT (tg(kdrl:eGFP)	20220420	ISO-Wound+ ISO NaCl E3	Casper | 2dpf
WT (tg(kdrl:eGFP)	20220420	ISO-Wound+ ISO NaCl E3	Casper | 2dpf
WT (tg(kdrl:eGFP)	20220420	ISO-Wound+ ISO NaCl E3	Casper | 2dpf
WT (tg(kdrl:eGFP)	20220420	ISO-Wound+ ISO NaCl E3	Casper | 2dpf
WT (tg(kdrl:eGFP)	20220424	ISO-Wound+ ISO NaCl E3	Casper | 2dpf
WT (tg(kdrl:eGFP)	20220607	ISO-Wound+ ISO NaCl E3	Casper | 2dpf
WT (tg(kdrl:eGFP)	20220607	ISO-Wound+ ISO NaCl E3	Casper | 2dpf
WT (tg(kdrl:eGFP)	20220607	ISO-Wound+ ISO NaCl E3	Casper | 2dpf
WT (tg(kdrl:eGFP)	20220607	ISO-Wound+ ISO NaCl E3	Casper | 2dpf
WT (tg(kdrl:eGFP)	20220607	ISO-Wound+ ISO NaCl E3	Casper | 3dpf
WT (tg(kdrl:eGFP)	20220607	ISO-Wound+ ISO NaCl E3	Casper | 3dpf
WT (tg(kdrl:eGFP)	20220614	ISO-Wound+ ISO NaCl E3	Casper | 3dpf
WT (tg(kdrl:eGFP)	20220614	ISO-Wound+ ISO NaCl E3	Casper | 3dpf
WT (tg(kdrl:eGFP)	20220622	ISO-Wound+ ISO NaCl E3	Casper | 3dpf
WT (tg(kdrl:eGFP)	20220622	ISO-Wound+ ISO NaCl E3	Casper | 3dpf
WT (tg(kdrl:eGFP)	20220627	ISO-Wound+ ISO NaCl E3	Casper | 3dpf
WT (tg(kdrl:eGFP)	20220627	ISO-Wound+ ISO NaCl E3	Casper | 3dpf
WT (tg(kdrl:eGFP)	20220703	ISO-Wound+ ISO NaCl E3	Casper | 3dpf
WT (tg(kdrl:eGFP)	20220703	ISO-Wound+ ISO NaCl E3	Casper | 3dpf
WT (tg(kdrl:eGFP)	20220703	ISO-Wound+ ISO NaCl E3	Casper | 3dpf
WT (tg(kdrl:eGFP)	20220703	ISO-Wound+ ISO NaCl E3	Casper | 3dpf
WT (tg(kdrl:eGFP)	20220703	ISO-Wound+ ISO NaCl E3	Casper | 3dpf
WT (tg(kdrl:eGFP)	20220703	ISO-Wound+ ISO NaCl E3	Casper | 3dpf
WT (tg(kdrl:eGFP)	20220709	ISO-Wound+ ISO NaCl E3	Casper | 3dpf
WT (tg(kdrl:eGFP)	20220709	ISO-Wound+ ISO NaCl E3	Casper | 3dpf
WT (tg(kdrl:eGFP)	20220715	ISO-Wound+ ISO NaCl E3	Casper | 3dpf
WT (tg(kdrl:eGFP)	20220715	ISO-Wound+ ISO NaCl E3	Casper | 3dpf
WT (tg(kdrl:eGFP)	20220715	ISO-Wound+ ISO NaCl E3	Casper | 3dpf
WT (tg(kdrl:eGFP)	20220715	ISO-Wound+ ISO NaCl E3	Casper | 3dpf
WT (tg(kdrl:eGFP)	20220722	ISO-Wound+ ISO NaCl E3	Casper | 3dpf
WT (tg(kdrl:eGFP)	20220722	ISO-Wound+ ISO NaCl E3	Casper | 3dpf
WT (tg(kdrl:eGFP)	20240510	ISO-Wound+ ISO NaCl E3	Casper | 3dpf
WT (tg(kdrl:eGFP)	20240510	ISO-Wound+ ISO NaCl E3	Casper | 3dpf
WT (tg(kdrl:eGFP)	20240510	ISO-Wound+ ISO NaCl E3	Casper | 3dpf
WT (tg(kdrl:eGFP)	20220815	ISO-Wound+ ISO +	Casper | 2dpf
WT (tg(kdrl:eGFP)	20220815	ISO-Wound+ ISO +	Casper | 2dpf
WT (tg(kdrl:eGFP)	20220815	ISO-Wound+ ISO +	Casper | 2dpf
WT (tg(kdrl:eGFP)	20220815	ISO-Wound+ ISO +	Casper | 2dpf
WT (tg(kdrl:eGFP)	20220815	ISO-Wound+ ISO +	Casper | 2dpf
WT (tg(kdrl:eGFP)	20220815	ISO-Wound+ ISO +	Casper | 2dpf
WT (tg(kdrl:eGFP)	20220815	ISO-Wound+ ISO +	Casper | 3dpf
WT (tg(kdrl:eGFP)	20220815	ISO-Wound+ ISO +	Casper | 3dpf
WT (tg(kdrl:eGFP)	20220815	ISO-Wound+ ISO +	Casper | 3dpf
WT (tg(kdrl:eGFP)	20220815	ISO-Wound+ ISO +	Casper | 3dpf
WT (tg(kdrl:eGFP)	20220815	ISO-Wound+ ISO +	Casper | 3dpf
WT (tg(kdrl:eGFP)	20220816	ISO-Wound+ ISO +	Casper | 3dpf
WT (tg(kdrl:eGFP)	20220816	ISO-Wound+ ISO +	Casper | 3dpf
WT (tg(kdrl:eGFP)	20220816	ISO-Wound+ ISO +	Casper | 3dpf
WT (tg(kdrl:eGFP)	20220816	ISO-Wound+ ISO +	Casper | 3dpf
WT (tg(kdrl:eGFP)	20220816	ISO-Wound+ ISO +	Casper | 3dpf
WT (tg(kdrl:eGFP)	20220816	ISO-Wound+ ISO +	Casper | 3dpf
WT (tg(kdrl:eGFP)	20220816	ISO-Wound+ ISO +	Casper | 3dpf
WT (tg(kdrl:eGFP)	20220816	ISO-Wound+ ISO +	Casper | 3dpf
WT (tg(kdrl:eGFP)	20220824	ISO-Wound+ ISO +	Casper | 3dpf
WT (tg(kdrl:eGFP)	20220824	ISO-Wound+ ISO +	Casper | 3dpf
WT (tg(kdrl:eGFP)	20220824	ISO-Wound+ ISO +	Casper | 3dpf
WT (tg(kdrl:eGFP)	20220824	ISO-Wound+ ISO +	Casper | 3dpf
WT (tg(kdrl:eGFP)	20220816	ISO-Wound+ ISO +	Casper | 2dpf
WT (tg(kdrl:eGFP)	20220816	ISO-Wound+ ISO +	Casper | 2dpf
WT (tg(kdrl:eGFP)	20220816	ISO-Wound+ ISO +	Casper | 2dpf
WT (tg(kdrl:eGFP)	20220816	ISO-Wound+ ISO +	Casper | 2dpf
WT (tg(kdrl:eGFP)	20220816	ISO-Wound+ ISO +	Casper | 2dpf
WT (tg(kdrl:eGFP)	20220816	ISO-Wound+ ISO +	Casper | 3dpf
WT (tg(kdrl:eGFP)	20220816	ISO-Wound+ ISO +	Casper | 3dpf
WT (tg(kdrl:eGFP)	20220816	ISO-Wound+ ISO +	Casper | 3dpf
WT (tg(kdrl:eGFP)	20220816	ISO-Wound+ ISO +	Casper | 3dpf
WT (tg(kdrl:eGFP)	20220816	ISO-Wound+ ISO +	Casper | 3dpf
WT (tg(kdrl:eGFP)	20220816	ISO-Wound+ ISO +	Casper | 3dpf
WT (tg(kdrl:eGFP)	20220816	ISO-Wound+ ISO +	Casper | 3dpf
WT (tg(kdrl:eGFP)	20220816	ISO-Wound+ ISO +	Casper | 3dpf
WT (tg(kdrl:eGFP)	20220816	ISO-Wound+ ISO +	Casper | 3dpf
WT (tg(kdrl:eGFP)	20220818	ISO-Wound+ ISO +	Casper | 3dpf
WT (tg(kdrl:eGFP)	20220818	ISO-Wound+ ISO +	Casper | 3dpf
WT (tg(kdrl:eGFP)	20220818	ISO-Wound+ ISO +	Casper | 3dpf
WT (tg(kdrl:eGFP)	20220818	ISO-Wound+ ISO +	Casper | 3dpf
WT (tg(kdrl:eGFP)	20221024	ISO-Wound+ ISO +	Casper | 2dpf
WT (tg(kdrl:eGFP)	20221024	ISO-Wound+ ISO +	Casper | 2dpf
WT (tg(kdrl:eGFP)	20221024	ISO-Wound+ ISO +	Casper | 2dpf
WT (tg(kdrl:eGFP)	20221024	ISO-Wound+ ISO +	Casper | 2dpf
WT (tg(kdrl:eGFP)	20221024	ISO-Wound+ ISO +	Casper | 2dpf
WT (tg(kdrl:eGFP)	20221024	ISO-Wound+ ISO +	Casper | 3dpf
WT (tg(kdrl:eGFP)	20221024	ISO-Wound+ ISO +	Casper | 3dpf
WT (tg(kdrl:eGFP)	20221024	ISO-Wound+ ISO +	Casper | 3dpf
WT (tg(kdrl:eGFP)	20221024	ISO-Wound+ ISO +	Casper | 3dpf
WT (tg(kdrl:eGFP)	20221024	ISO-Wound+ ISO +	Casper | 3dpf
WT (tg(kdrl:eGFP)	20221025	ISO-Wound+ ISO +	Casper | 3dpf
WT (tg(kdrl:eGFP)	20221025	ISO-Wound+ ISO +	Casper | 3dpf
WT (tg(kdrl:eGFP)	20221025	ISO-Wound+ ISO +	Casper | 3dpf
WT (tg(kdrl:eGFP)	20221025	ISO-Wound+ ISO +	Casper | 3dpf
WT (tg(kdrl:eGFP)	20221025	ISO-Wound+ ISO +	Casper | 3dpf
WT (tg(kdrl:eGFP)	20221020	ISO-Wound+ ISO +	Casper | 2dpf
WT (tg(kdrl:eGFP)	20221020	ISO-Wound+ ISO +	Casper | 2dpf
WT (tg(kdrl:eGFP)	20221020	ISO-Wound+ ISO +	Casper | 2dpf
WT (tg(kdrl:eGFP)	20221020	ISO-Wound+ ISO +	Casper | 2dpf
WT (tg(kdrl:eGFP)	20221020	ISO-Wound+ ISO +	Casper | 2dpf
WT (tg(kdrl:eGFP)	20221020	ISO-Wound+ ISO +	Casper | 3dpf
WT (tg(kdrl:eGFP)	20221022	ISO-Wound+ ISO +	Casper | 3dpf
WT (tg(kdrl:eGFP)	20221022	ISO-Wound+ ISO +	Casper | 3dpf
WT (tg(kdrl:eGFP)	20221022	ISO-Wound+ ISO +	Casper | 3dpf
WT (tg(kdrl:eGFP)	20221022	ISO-Wound+ ISO +	Casper | 3dpf
WT (tg(kdrl:eGFP)	20221026	ISO-Wound+ ISO +	Casper | 3dpf
WT (tg(kdrl:eGFP)	20221026	ISO-Wound+ ISO +	Casper | 3dpf
WT (tg(kdrl:eGFP)	20221026	ISO-Wound+ ISO +	Casper | 3dpf
WT (tg(kdrl:eGFP)	20221025	ISO-Wound+ ISO +	Casper | 2dpf
WT (tg(kdrl:eGFP)	20221025	ISO-Wound+ ISO +	Casper | 2dpf
WT (tg(kdrl:eGFP)	20221025	ISO-Wound+ ISO +	Casper | 3dpf
WT (tg(kdrl:eGFP)	20221025	ISO-Wound+ ISO +	Casper | 3dpf
WT (tg(kdrl:eGFP)	20221025	ISO-Wound+ ISO +	Casper | 3dpf
WT (tg(kdrl:eGFP)	20221025	ISO-Wound+ ISO +	Casper | 3dpf
WT (tg(kdrl:eGFP)	20221025	ISO-Wound+ ISO +	Casper | 3dpf
WT (tg(kdrl:eGFP)	20221025	ISO-Wound+ ISO +	Casper | 3dpf
WT (tg(kdrl:eGFP)	20221025	ISO-Wound+ ISO +	Casper | 3dpf
WT (tg(kdrl:eGFP)	20221025	ISO-Wound+ ISO +	Casper | 3dpf
WT (tg(kdrl:eGFP)	20221025	ISO-Wound+ ISO +	Casper | 3dpf
WT (tg(kdrl:eGFP)	20221026	ISO-Wound+ ISO +	Casper | 3dpf
WT (tg(kdrl:eGFP)	20221026	ISO-Wound+ ISO +	Casper | 3dpf
WT (tg(kdrl:eGFP)	20220824	ISO-Wound+ ISO +	Casper | 2dpf
WT (tg(kdrl:eGFP)	20220824	ISO-Wound+ ISO +	Casper | 2dpf
WT (tg(kdrl:eGFP)	20220824	ISO-Wound+ ISO +	Casper | 3dpf
WT (tg(kdrl:eGFP)	20220824	ISO-Wound+ ISO +	Casper | 3dpf
WT (tg(kdrl:eGFP)	20220824	ISO-Wound+ ISO +	Casper | 3dpf
WT (tg(kdrl:eGFP)	20220824	ISO-Wound+ ISO +	Casper | 3dpf
WT (tg(kdrl:eGFP)	20220824	ISO-Wound+ ISO +	Casper | 3dpf
WT (tg(kdrl:eGFP)	20220824	ISO-Wound+ ISO +	Casper | 3dpf
WT (tg(kdrl:eGFP)	20220825	ISO-Wound+ ISO +	Casper | 3dpf
WT (tg(kdrl:eGFP)	20220825	ISO-Wound+ ISO +	Casper | 3dpf
WT (tg(kdrl:eGFP)	20220825	ISO-Wound+ ISO +	Casper | 3dpf
WT (tg(kdrl:eGFP)	20220825	ISO-Wound+ ISO +	Casper | 3dpf
WT (tg(kdrl:eGFP)	20221020	ISO-Wound+ ISO +	Casper | 2dpf
WT (tg(kdrl:eGFP)	20221020	ISO-Wound+ ISO +	Casper | 2dpf
WT (tg(kdrl:eGFP)	20221020	ISO-Wound+ ISO +	Casper | 3dpf
WT (tg(kdrl:eGFP)	20221020	ISO-Wound+ ISO +	Casper | 3dpf
WT (tg(kdrl:eGFP)	20221021	ISO-Wound+ ISO +	Casper | 3dpf
WT (tg(kdrl:eGFP)	20221021	ISO-Wound+ ISO +	Casper | 3dpf
WT (tg(kdrl:eGFP)	20221022	ISO-Wound+ ISO +	Casper | 3dpf
WT (tg(kdrl:eGFP)	20221022	ISO-Wound+ ISO +	Casper | 3dpf
WT (tg(kdrl:eGFP)	20221022	ISO-Wound+ ISO +	Casper | 3dpf
WT (tg(kdrl:eGFP)	20250424	ISO-NonWound-HYPO E3	Casper | 3dpf
WT (tg(kdrl:eGFP)	20250424	ISO-NonWound-HYPO E3	Casper | 3dpf
WT (tg(kdrl:eGFP)	20250424	ISO-NonWound-HYPO E3	Casper | 3dpf
WT (tg(kdrl:eGFP)	20250424	ISO-NonWound-HYPO E3	Casper | 3dpf
WT (tg(kdrl:eGFP)	20250424	ISO-NonWound-HYPO E3	Casper | 3dpf
WT (tg(kdrl:eGFP)	20250424	ISO-NonWound-HYPO E3	Casper | 3dpf
WT (tg(kdrl:eGFP)	20250424	ISO-NonWound-HYPO E3	Casper | 3dpf
WT (tg(kdrl:eGFP)	20250424	ISO-NonWound-HYPO E3	Casper | 3dpf
WT (tg(kdrl:eGFP)	20250424	ISO-NonWound-HYPO E3	Casper | 3dpf
WT (tg(kdrl:eGFP)	20250424	ISO-NonWound-HYPO E3	Casper | 3dpf
WT (tg(kdrl:eGFP)	20250424	ISO-NonWound-HYPO E3	Casper | 3dpf
WT (tg(kdrl:eGFP)	20250424	ISO-NonWound-HYPO E3	Casper | 3dpf
WT (tg(kdrl:eGFP)	20250502	ISO-NonWound-HYPO E3	Casper | 3dpf
WT (tg(kdrl:eGFP)	20250502	ISO-NonWound-HYPO E3	Casper | 3dpf
WT (tg(kdrl:eGFP)	20250502	ISO-NonWound-HYPO E3	Casper | 3dpf
WT (tg(kdrl:eGFP)	20250502	ISO-NonWound-HYPO E3	Casper | 3dpf
WT (tg(kdrl:eGFP)	20250502	ISO-NonWound-HYPO E3	Casper | 3dpf
WT (tg(kdrl:eGFP)	20250502	ISO-NonWound-HYPO E3	Casper | 3dpf
WT (tg(kdrl:eGFP)	20250502	ISO-NonWound-HYPO E3	Casper | 3dpf
WT (tg(kdrl:eGFP)	20250502	ISO-NonWound-HYPO E3	Casper | 3dpf
Time (sec)	//rtsmcs/Niethammer/Zaza/Zaza's Papier/70kDa/Osmolarity/ISO-Wound + 5mM NaCl E3/20220404_3dpf_tg(kdrl_qf2_quas_eGFP)_70kDa dextran_ISO_hypo_E1_F1_Dextran_Bleedout.csv	//rtsmcs/Niethammer/Zaza/Zaza's Papier/70kDa/Osmolarity/ISO-Wound + 5mM NaCl E3/20220404_3dpf_tg(kdrl_qf2_quas_eGFP)_70kDa dextran_ISO_hypo_E2_F3_Dextran_Bleedout.csv	//rtsmcs/Niethammer/Zaza/Zaza's Papier/70kDa/Osmolarity/ISO-Wound + 5mM NaCl E3/20220404_3dpf_tg(kdrl_qf2_quas_eGFP)_70kDa dextran_ISO_hypo_E3_F4_Dextran_Bleedout.csv	//rtsmcs/Niethammer/Zaza/Zaza's Papier/70kDa/Osmolarity/ISO-Wound + 5mM NaCl E3/20220404_3dpf_tg(kdrl_qf2_quas_eGFP)_70kDa dextran_ISO_hypo_E4_F5_Dextran_Bleedout.csv	//rtsmcs/Niethammer/Zaza/Zaza's Papier/70kDa/Osmolarity/ISO-Wound + 5mM NaCl E3/20220404_3dpf_tg(kdrl_qf2_quas_eGFP)_70kDa dextran_ISO_hypo_E4_F6_Dextran_Bleedout.csv	//rtsmcs/Niethammer/Zaza/Zaza's Papier/70kDa/Osmolarity/ISO-Wound + 5mM NaCl E3/20220420_2dpf_tg(kdrl_qf2_quas_eGFP)_70kDa dextran_ISO_hypo_E6_F8_Dextran_Bleedout.csv	//rtsmcs/Niethammer/Zaza/Zaza's Papier/70kDa/Osmolarity/ISO-Wound + 5mM NaCl E3/20220420_2dpf_tg(kdrl_qf2_quas_eGFP)_70kDa dextran_ISO_hypo_E7_F9_Dextran_Bleedout.csv	//rtsmcs/Niethammer/Zaza/Zaza's Papier/70kDa/Osmolarity/ISO-Wound + 5mM NaCl E3/20220420_2dpf_tg(kdrl_qf2_quas_eGFP)_70kDa dextran_ISO_hypo_E8_F10_Bleedout.csv	//rtsmcs/Niethammer/Zaza/Zaza's Papier/70kDa/Osmolarity/ISO-Wound + 5mM NaCl E3/20220420_2dpf_tg(kdrl_qf2_quas_eGFP)_70kDa dextran_ISO_hypo_E10_F13_Dextran_Bleedout.csv	//rtsmcs/Niethammer/Zaza/Zaza's Papier/70kDa/Osmolarity/ISO-Wound + 5mM NaCl E3/20220420_2dpf_tg(kdrl_qf2_quas_eGFP)_70kDa dextran_ISO_hypo_E11_F14_Dextran_Bleedout.csv	//rtsmcs/Niethammer/Zaza/Zaza's Papier/70kDa/Osmolarity/ISO-Wound + 5mM NaCl E3/20220420_2dpf_tg(kdrl_qf2_quas_eGFP)_70kDa dextran_ISO_hypo_E11_F15_Dextran_Bleedout.csv	//rtsmcs/Niethammer/Zaza/Zaza's Papier/70kDa/Osmolarity/ISO-Wound + 5mM NaCl E3/20220420_2dpf_tg(kdrl_qf2_quas_eGFP)_70kDa dextran_ISO_hypo_E12_F16_Dextran_Bleedout.csv	//rtsmcs/Niethammer/Zaza/Zaza's Papier/70kDa/Osmolarity/ISO-Wound + 5mM NaCl E3/20220420_2dpf_tg(kdrl_qf2_quas_eGFP)_70kDa dextran_ISO_hypo_E13_F17_Dextran_Bleedout.csv	//rtsmcs/Niethammer/Zaza/Zaza's Papier/70kDa/Osmolarity/ISO-Wound + 5mM NaCl E3/20220420_2dpf_tg(kdrl_qf2_quas_eGFP)_70kDa dextran_ISO_hypo_E13_F18_Dextran_Bleedout.csv	//rtsmcs/Niethammer/Zaza/Zaza's Papier/70kDa/Osmolarity/ISO-Wound + 5mM NaCl E3/20220420_2dpf_tg(kdrl_qf2_quas_eGFP)_70kDa dextran_ISO_hypo_E14_F20_Dextran_bleedout.csv	//rtsmcs/Niethammer/Zaza/Zaza's Papier/70kDa/Osmolarity/ISO-Wound + 5mM NaCl E3/20220526_3dpf_tg(kdrl_qf2_quas_eGFP)_70kDa dextran_ISO_hypo_E16_F22_Dextran_Bleedout.csv	//rtsmcs/Niethammer/Zaza/Zaza's Papier/70kDa/Osmolarity/ISO-Wound + 5mM NaCl E3/20220526_3dpf_tg(kdrl_qf2_quas_eGFP)_70kDa dextran_ISO_hypo_E17_F24_Dextran_Bleedout.csv	//rtsmcs/Niethammer/Zaza/Zaza's Papier/70kDa/Osmolarity/ISO-Wound + 5mM NaCl E3/20220526_3dpf_tg(kdrl_qf2_quas_eGFP)_70kDa dextran_ISO_hypo_E17_F25_Dextran_Bleedout.csv	//rtsmcs/Niethammer/Zaza/Zaza's Papier/70kDa/Osmolarity/ISO-Wound + 5mM NaCl E3/20220526_3dpf_tg(kdrl_qf2_quas_eGFP)_70kDa dextran_ISO_hypo_E18_F26_Dextran_Bleedout.csv	//rtsmcs/Niethammer/Zaza/Zaza's Papier/70kDa/Osmolarity/ISO-Wound + 5mM NaCl E3/20220607_3dpf_tg(kdrl_qf2_quas_eGFP)_70kDa dextran_ISO_hypo_E19_F29_Dextran_Bleedout.csv	//rtsmcs/Niethammer/Zaza/Zaza's Papier/70kDa/Osmolarity/ISO-Wound + 5mM NaCl E3/20220607_3dpf_tg(kdrl_qf2_quas_eGFP)_70kDa dextran_ISO_hypo_E20_F30_Dextran_Bleedout.csv	//rtsmcs/Niethammer/Zaza/Zaza's Papier/70kDa/Osmolarity/ISO-Wound + 5mM NaCl E3/20220608_3dpf_tg(kdrl_qf2_quas_eGFP)_70kDa dextran_ISO_hypo_E21_F31_Dextran_bleedout.csv	//rtsmcs/Niethammer/Zaza/Zaza's Papier/70kDa/Osmolarity/ISO-Wound + 5mM NaCl E3/20220608_3dpf_tg(kdrl_qf2_quas_eGFP)_70kDa dextran_ISO_hypo_E23_F33_Dextran_Bleedout.csv	//rtsmcs/Niethammer/Zaza/Zaza's Papier/70kDa/Osmolarity/ISO-Wound + 5mM NaCl E3/20220608_3dpf_tg(kdrl_qf2_quas_eGFP)_70kDa dextran_ISO_hypo_E23_F34_Dextran_bleedout.csv	//rtsmcs/Niethammer/Zaza/Zaza's Papier/70kDa/Osmolarity/ISO-Wound + 5mM NaCl E3/20220627_3dpf_tg(kdrl_qf2_quas_eGFP)_70kDa dextran_ISO_hypo_E27_F41_Dextran_bleedout.csv	//rtsmcs/Niethammer/Zaza/Zaza's Papier/70kDa/Osmolarity/ISO-Wound + 5mM NaCl E3/20220627_3dpf_tg(kdrl_qf2_quas_eGFP)_70kDa dextran_ISO_hypo_E28_F42_Dextran_Bleedout.csv	//rtsmcs/Niethammer/Zaza/Zaza's Papier/70kDa/Osmolarity/ISO-Wound + 5mM NaCl E3/20220703_3dpf_tg(kdrl_qf2_quas_eGFP)_70kDa dextran_ISO_hypo_E29_F43_Dextran_Bleedout.csv	//rtsmcs/Niethammer/Zaza/Zaza's Papier/70kDa/Osmolarity/ISO-Wound + 5mM NaCl E3/20220703_3dpf_tg(kdrl_qf2_quas_eGFP)_70kDa dextran_ISO_hypo_E29_F44_Dextran_Bleedout.csv	//rtsmcs/Niethammer/Zaza/Zaza's Papier/70kDa/Osmolarity/ISO-Wound + 5mM NaCl E3/20220703_3dpf_tg(kdrl_qf2_quas_eGFP)_70kDa dextran_ISO_hypo_E30_F46_Dextran_bleedout.csv	//rtsmcs/Niethammer/Zaza/Zaza's Papier/70kDa/Osmolarity/ISO-Wound + 5mM NaCl E3/20220703_3dpf_tg(kdrl_qf2_quas_eGFP)_70kDa dextran_ISO_hypo_E32_F49_Dextran_Bleedout.csv	//rtsmcs/Niethammer/Zaza/Zaza's Papier/70kDa/Osmolarity/ISO-Wound + 5mM NaCl E3/20220722_3dpf_tg(kdrl_qf2_quas_eGFP)_70kDa dextran_ISO_hypo_E36_F57_Dextran_bleedout.csv	//rtsmcs/Niethammer/Zaza/Zaza's Papier/70kDa/Osmolarity/ISO-Wound + 5mM NaCl E3/20220722_3dpf_tg(kdrl_qf2_quas_eGFP)_70kDa dextran_ISO_hypo_E37_F59_Dextran_Bleedout.csv	//rtsmcs/Niethammer/Zaza/Zaza's Papier/70kDa/Osmolarity/ISO-Wound + 5mM NaCl E3/20220722_3dpf_tg(kdrl_qf2_quas_eGFP)_70kDa dextran_ISO_hypo_E38_F61_Dextran_Bleedout.csv	//rtsmcs/Niethammer/Zaza/Zaza's Papier/70kDa/Osmolarity/ISO-Wound + 5mM NaCl E3/20220722_3dpf_tg(kdrl_qf2_quas_eGFP)_70kDa dextran_ISO_hypo_E38_F62_Dextran_Bleedout.csv	//rtsmcs/Niethammer/Zaza/Zaza's Papier/70kDa/Osmolarity/ISO-Wound + 5mM NaCl E3/20221215_3dpf_tg(kdrl_qf2_quas_eGFP)_70kDa dextran_ISO_hypo_E40_F65_Dextran_Bleedout.csv	//rtsmcs/Niethammer/Zaza/Zaza's Papier/70kDa/Osmolarity/ISO-Wound + 5mM NaCl E3/20221215_3dpf_tg(kdrl_qf2_quas_eGFP)_70kDa dextran_ISO_hypo_E40_F67_Dextran_Bleedout.csv	//rtsmcs/Niethammer/Zaza/Zaza's Papier/70kDa/Osmolarity/ISO-Wound + 140mM NaCl E3/20220404_3dpf_tg(kdrl_qf2_quas_eGFP)_70kDa dextran_ISO_ISO_E1_F2_Dextran_Bleedout.csv	//rtsmcs/Niethammer/Zaza/Zaza's Papier/70kDa/Osmolarity/ISO-Wound + 140mM NaCl E3/20220417_3dpf_tg(kdrl_qf2_quas_eGFP)_70kDa dextran_ISO_ISO_E2_F3_Dextran_bleedout.csv	//rtsmcs/Niethammer/Zaza/Zaza's Papier/70kDa/Osmolarity/ISO-Wound + 140mM NaCl E3/20220420_3dpf_tg(kdrl_qf2_quas_eGFP)_70kDa dextran_ISO_ISO_E3_F4_Dextran_bleedout.csv	//rtsmcs/Niethammer/Zaza/Zaza's Papier/70kDa/Osmolarity/ISO-Wound + 140mM NaCl E3/20220420_3dpf_tg(kdrl_qf2_quas_eGFP)_70kDa dextran_ISO_ISO_E4_F6_Dextran_bleedout.csv	//rtsmcs/Niethammer/Zaza/Zaza's Papier/70kDa/Osmolarity/ISO-Wound + 140mM NaCl E3/20220420_3dpf_tg(kdrl_qf2_quas_eGFP)_70kDa dextran_ISO_ISO_E4_F7_Dextran_bleedout.csv	//rtsmcs/Niethammer/Zaza/Zaza's Papier/70kDa/Osmolarity/ISO-Wound + 140mM NaCl E3/20220420_3dpf_tg(kdrl_qf2_quas_eGFP)_70kDa dextran_ISO_ISO_E5_F8_Dextran_Bleedout.csv	//rtsmcs/Niethammer/Zaza/Zaza's Papier/70kDa/Osmolarity/ISO-Wound + 140mM NaCl E3/20220420_3dpf_tg(kdrl_qf2_quas_eGFP)_70kDa dextran_ISO_ISO_E5_F9_Dextran_Bleedout.csv	//rtsmcs/Niethammer/Zaza/Zaza's Papier/70kDa/Osmolarity/ISO-Wound + 140mM NaCl E3/20220424_3dpf_tg(kdrl_qf2_quas_eGFP)_70kDa dextran_ISO_ISO_E6_F10_Dextran_bleedout.csv	//rtsmcs/Niethammer/Zaza/Zaza's Papier/70kDa/Osmolarity/ISO-Wound + 140mM NaCl E3/20220607_3dpf_tg(kdrl_qf2_quas_eGFP)_70kDa dextran_ISO_ISO_E7_F11_Dextran_Bleedout.csv	//rtsmcs/Niethammer/Zaza/Zaza's Papier/70kDa/Osmolarity/ISO-Wound + 140mM NaCl E3/20220607_3dpf_tg(kdrl_qf2_quas_eGFP)_70kDa dextran_ISO_ISO_E7_F12_Dextran_Bleedout.csv	//rtsmcs/Niethammer/Zaza/Zaza's Papier/70kDa/Osmolarity/ISO-Wound + 140mM NaCl E3/20220607_3dpf_tg(kdrl_qf2_quas_eGFP)_70kDa dextran_ISO_ISO_E8_F13_Dextran_Bleedout.csv	//rtsmcs/Niethammer/Zaza/Zaza's Papier/70kDa/Osmolarity/ISO-Wound + 140mM NaCl E3/20220607_3dpf_tg(kdrl_qf2_quas_eGFP)_70kDa dextran_ISO_ISO_E8_F14_Dextran_Bleedout.csv	//rtsmcs/Niethammer/Zaza/Zaza's Papier/70kDa/Osmolarity/ISO-Wound + 140mM NaCl E3/20220607_3dpf_tg(kdrl_qf2_quas_eGFP)_70kDa dextran_ISO_ISO_E9_F15_Dextran_Bleedout.csv
0	0.586582	0.952115	0.885598	0.929148	0.936008	0.745534	1.08613	0.778409	0.907696	1.01085	0.969463	0.944739	1.0014	1.02616	0.972081	0.865112	0.985003	1.0095	0.707576	1.02454	0.879623	0.933559	1.01974	1.02918	1.01324	0.619008	0.914375	0.985916	0.965592	0.776485	0.820433	1.038	0.746508	0.74734	0.852686	0.821497	0.964657	0.782673	0.911458	1.0433	1.12715	0.746666	1.24781	0.972214	0.832917	0.929694	0.333674	0.52834	0.795412
30	0.668245	1.02758	0.919718	0.99849	0.983747	0.836728	1.10214	0.849339	0.918068	1.01396	0.957499	0.933188	0.973661	1.00507	0.963807	0.931719	0.98028	1.00383	0.776776	0.968999	0.847225	0.994375	1.04357	0.959091	1.05965	0.876247	0.934183	0.951975	0.975881	0.85972	0.855648	1.04187	0.846631	0.780239	0.858145	0.916733	0.982922	0.936401	0.966152	1.01599	1.07876	0.798489	1.16547	1.00099	0.90164	0.922884	0.722252	0.970836	0.924241
60	0.715124	1.05307	0.945041	1.04208	0.980388	0.88408	1.10824	0.907465	0.932725	1.01059	0.973091	0.94192	0.982709	1.00359	0.975405	0.970098	1.03224	0.998139	0.822814	0.94149	0.923418	0.996308	1.02776	1.04207	0.976751	0.904827	0.920596	0.983099	0.978133	0.930577	0.962463	1.0069	0.875975	0.84322	0.952424	0.892871	0.991031	0.944	0.976913	1.01144	1.03362	0.897326	1.08421	1.00347	0.845089	0.933959	0.751075	1.04733	0.876095
90	0.87898	1.04878	0.965097	0.900948	0.961919	0.959246	1.13191	0.948824	0.964513	1.01489	1.03342	0.989801	0.984916	0.996697	0.991365	1.03948	1.06943	1.015	0.901314	0.990121	0.956285	0.990367	0.965719	1.01322	1.00346	0.804152	0.926318	0.987829	0.993749	0.986959	0.951558	0.986417	0.952768	0.901635	0.955846	0.997732	0.999272	0.964768	1.0044	1.01002	0.991985	0.965128	1.01443	0.994782	0.887469	0.945997	0.843118	1.06916	0.923908
120	1.04065	1.04427	0.990993	0.979956	0.967208	0.949789	1.12032	0.966749	1.00235	0.996975	0.999855	1.01929	0.991039	1.00546	0.995599	1.02313	1.04794	1.00063	0.974387	0.962975	0.999798	0.986098	1.04943	0.969845	0.935789	0.802596	0.951715	1.00036	0.992614	1.03631	0.922091	0.967607	0.996266	0.970741	0.963869	0.943733	1.00985	1.01885	1.01213	1.01059	0.985964	1.0151	0.965772	0.994801	0.974807	0.991213	1.22948	1.05744	1.01155
150	1.09779	1.0203	1.01678	1.02431	1.04881	0.998692	1.13242	0.988183	0.960704	0.995673	0.990789	1.06309	0.997221	1.00274	1.00613	0.98627	0.9583	1.00088	1.00408	0.998909	1.04007	0.975912	0.987962	1.03518	1.0362	1.15919	1.01916	1.01555	0.998737	1.06168	1.00339	0.97513	1.01336	1.03698	0.997571	1.03683	1.00267	1.02206	1.01906	1.01785	0.963086	1.10053	0.941292	1.00493	1.06986	0.992846	1.07874	1.11509	1.03567
180	1.17314	0.98228	1.04313	1.0264	1.01528	1.05589	1.13536	1.03715	1.00989	0.987954	0.960847	1.06861	1.00268	0.992746	1.00952	1.00061	1.00096	0.995958	1.09101	1.08227	1.06097	1.01258	0.972953	0.991404	0.922535	0.980827	1.06416	1.00028	0.999356	1.0823	1.00839	0.968879	1.10924	1.07903	1.05085	1.05544	1.00134	1.03378	1.0056	0.968625	0.955179	1.05115	0.909304	1.01667	1.08774	0.970855	1.29558	1.08213	1.06952
210	1.27182	0.955661	1.06807	1.07945	1.02702	1.13298	0.746774	1.11678	1.04577	0.980766	0.974499	0.967822	1.01146	0.980055	1.01765	1.0186	0.979446	0.990275	1.09018	1.02414	1.14085	1.01034	1.00667	0.967339	1.03007	1.15123	1.07734	0.997715	1.0032	1.07408	1.08227	0.988805	1.1138	1.12707	1.03032	1.08522	0.991962	1.06217	1.01748	0.956042	0.951072	1.09026	0.887156	1.00921	1.08576	1.02675	1.24847	1.15938	1.09012
240	1.35281	0.942775	1.07119	0.974961	1.05618	1.18304	0.792316	1.14888	1.09387	0.990388	1.0546	1.03072	1.01836	0.974925	1.02754	1.05255	0.939967	0.969683	1.14718	1.02285	1.10993	1.01229	0.929115	1.02781	0.951833	1.21718	1.09505	1.00567	1.01052	1.08256	1.13104	1.00144	1.1387	1.23478	1.13808	1.10189	1.00974	1.0612	1.02372	0.971084	0.942536	1.04353	0.86553	0.993559	1.08515	1.14714	1.32036	1.05845	1.14517
270	1.21485	0.97317	1.09438	1.04426	1.02344	1.25402	0.644389	1.25822	1.16441	0.997958	1.08594	1.04082	1.03655	1.01257	1.04091	1.11243	1.00643	1.0161	1.48468	0.98371	1.04182	1.08817	0.997097	0.964867	1.07048	1.48474	1.0971	1.07162	1.08222	1.10934	1.26272	1.02495	1.20676	1.27896	1.20021	1.14805	1.04656	1.1741	1.06309	0.99505	0.970652	1.29182	0.919036	1.00938	1.22956	1.13867	1.17724	0.911837	1.12831
300	1.3551	1.0099	1.12009	1.00756	0.985732	1.2608	0.487298	1.24176	1.1495	1.02934	1.0538	1.03547	1.01788	0.987197	1.02496	1.19064	0.941247	1.00349	1.55801	1.03855	1.03102	1.03852	0.948508	1.06196	0.83755	1.47403	1.0829	1.08231	1.04715	1.04451	1.28141	1.02914	1.24672	1.3302	1.28459	1.16741	1.07964	1.21314	1.04618	0.990807	0.94253	1.10638	0.881189	1.03954	1.21186	1.16215	1.31225	0.922902	1.16536
330	1.35288	0.978929	1.11056	1.02921	0.992811	1.29674	0.537968	1.26218	1.12833	1.04416	1.08348	1.00737	1.01219	0.976987	1.03171	1.18919	0.931153	0.976763	1.64865	0.984677	1.08575	1.03624	0.972726	0.993535	0.863929	1.60702	1.01415	1.07627	1.02638	1.04954	1.37218	0.996616	1.17942	1.3802	1.29216	1.13872	1.01681	1.21767	1.03532	0.962488	0.938075	1.11729	0.871196	1.0186	1.26012	1.17436	0.724447	0.848277	1.20108
360	1.33607	1.01513	1.10962	1.05142	1.05318	1.3723	0.583284	1.35219	1.10989	1.05586	1.05367	1.0035	1.02366	0.954298	1.04045	1.16809	0.95237	0.996597	1.68717	0.965513	1.05317	0.962274	0.994529	1.06735	0.784359	1.49986	0.98997	1.08378	1.0361	1.06223	1.37619	0.966558	1.19025	1.41212	1.39275	1.24723	1.05417	1.1962	1.03308	0.988865	0.933601	1.12632	0.852188	0.988907	1.22755	1.1425	0.883632	0.86049	1.1895
390	1.3754	1.05178	1.11824	1.04594	1.01608	1.44053	0.625292	1.41369	1.13862	1.07496	1.08366	0.970919	1.01889	0.954883	1.02919	1.13734	0.965217	0.983703	1.70797	1.00138	1.11614	1.00442	0.902666	1.04016	0.846063	1.64628	0.961643	1.11356	1.00542	1.06853	1.38336	0.947039	1.19544	1.4522	1.35173	1.18594	0.996861	1.25041	1.03885	0.940198	0.931837	1.10117	0.837885	0.9877	1.21106	1.15504	0.811775	0.791671	1.22073
420	1.40387	1.18246	1.11703	1.03201	1.07714	1.48773	0.657416	1.43244	1.15181	1.10154	1.10892	0.940769	1.01828	0.949327	1.0242	1.16895	0.942056	0.978004	1.72098	0.889113	1.12033	0.972533	1.00376	1.01227	0.879049	1.57259	0.994791	1.15466	1.02858	0.915997	1.40275	0.933326	1.14948	1.54367	1.39563	1.27002	0.969401	1.2602	1.03575	0.975845	0.922206	1.10913	0.824284	0.98537	1.26033	1.16787	0.736978	0.846874	1.25777
450	1.41526	1.29341	1.11772	1.01919	1.02581	1.49622	0.689593	1.41895	1.13357	1.10675	1.08358	0.830645	0.936692	0.949404	1.00359	1.16127	0.985348	0.983818	1.74747	1.00563	1.09606	0.922915	0.949985	1.04191	0.885957	1.5254	0.941852	1.15046	1.03014	0.990667	1.3285	0.902634	1.10244	1.53616	1.40151	1.2153	0.926389	1.23856	1.04019	0.985409	0.913785	1.1287	0.810579	0.961902	1.22299	1.17513	0.786649	0.810019	1.27467
480	1.42437	1.4805	1.1315	1.01007	1.08692	1.50504	0.716877	1.36821	1.12736	1.15848	1.0962	0.764567	0.903442	0.953548	0.974055	1.19398	0.928792	0.963689	1.78479	0.913996	1.12157	0.961803	1.03945	0.970039	0.857528	1.38506	0.955979	1.2466	1.03084	0.955612	1.28857	0.900703	1.07541	1.50105	1.4705	1.32917	0.928562	1.30136	1.04853	0.99884	0.904575	1.09984	0.800863	0.940474	1.24083	1.19702	0.758173	0.841221	1.37011
510	1.40115	1.48511	1.13297	0.923685	1.10384	1.52305	0.746922	1.35966	1.0879	1.17665	1.12168	0.642703	0.87939	0.951043	0.955319	1.18146	0.884864	0.976713	1.8021	0.871183	1.07956	0.949823	0.987102	1.03962	0.921666	1.34702	0.937642	1.28983	1.01013	0.81964	1.15405	0.877326	0.972578	1.51335	1.54055	1.23773	0.935389	1.29012	1.04796	1.00453	0.898541	1.08928	0.797195	0.939133	1.28916	1.19985	0.723176	0.864123	1.38452
540	1.45554	1.40266	1.13446	0.632474	1.07645	1.55305	0.795036	1.34256	1.04475	1.19245	1.10594	0.622645	0.867897	0.963652	0.942516	1.1422	0.870172	0.975521	1.84653	0.866908	1.09231	0.958527	0.994214	0.924041	0.966923	1.16145	0.910784	1.35171	1.0153	0.661401	1.12544	0.888196	0.808561	1.48401	1.48823	1.35978	0.883923	1.28095	1.03743	0.966849	0.89819	1.11211	0.78733	0.941504	1.27498	1.23791	0.867394	0.896942	1.40842
570	1.38558	1.2739	1.14682	0.558818	1.04603	1.59287	0.817763	1.37258	1.01784	1.14495	1.11601	0.580563	0.833587	0.960099	0.933837	1.09717	0.75053	0.946625	1.90725	0.785118	1.07581	0.959492	0.987346	0.942766	0.995478	0.993202	0.940748	1.3432	1.00693	0.528281	1.04269	0.884411	0.720661	1.53326	1.56103	1.30795	0.872266	1.32892	1.0332	0.970742	0.891927	1.05001	0.782342	0.928579	1.34274	1.31871	0.859004	0.93207	1.43767
600	1.31214	1.03167	1.14388	0.535103	1.05344	1.6149	0.861039	1.36405	1.03359	1.15264	1.15219	0.518571	0.813556	0.985126	0.916621	1.08712	0.654539	0.907356	1.91003	0.866961	1.06151	0.926408	0.935525	0.850583	1.02414	0.973161	1.01509	1.32328	1.00284	0.428942	0.993696	0.905027	0.631064	1.5927	1.52194	1.35616	0.873111	1.30982	1.04798	0.965663	0.882387	1.04408	0.784165	0.911629	1.30486	1.34411	0.902327	0.912884	1.45865
630	1.28176	0.762275	1.13266	0.498096	1.04103	1.63316	0.864653	1.3488	1.04718	1.09494	1.18213	0.466581	0.764092	0.984397	0.868475	1.0766	0.562968	0.866859	1.99449	0.880783	1.03513	0.927292	0.96463	0.896127	1.00782	0.842898	1.02423	1.27093	1.00247	0.35313	0.988689	0.906766	0.599218	1.63527	1.55251	1.37125	0.870575	1.33434	1.05012	0.970341	0.881388	1.14619	0.77764	0.923575	1.30293	1.37719	1.02818	0.871612	1.48715
660	1.24443	0.545731	1.13738	0.529642	0.990187	1.59929	0.865693	1.24244	1.0183	1.00483	1.11859	0.405097	0.725364	0.994834	0.821224	1.02205	0.475575	0.825867	1.9382	0.808693	0.986022	0.89888	0.973023	0.869618	1.10348	0.636606	1.02749	1.22847	0.991739	0.328767	0.906976	0.883345	0.532938	1.68542	1.54553	1.41266	0.884083	1.3466	1.05178	0.999192	0.874637	1.24379	0.768167	0.926109	1.23655	1.3585	0.908973	0.862935	1.5084
690	1.23167	0.452285	1.12792	0.419788	1.01717	1.56815	0.890434	1.19453	1.03989	0.868497	1.10438	0.408885	0.696379	1.01061	0.751948	1.0194	0.38463	0.782373	1.94362	0.855838	0.937907	0.925696	0.997734	0.871446	1.1108	0.550637	0.995146	1.20629	0.999443	0.278928	0.861994	0.851801	0.5095	1.70664	1.49665	1.4702	0.898151	1.32713	1.03997	0.999029	0.875649	1.21255	0.764404	0.92473	1.22241	1.37806	0.952995	0.814073	1.51234
720	1.21316	0.38914	1.11215	0.402025	0.984048	1.56105	0.919587	1.25716	1.04099	0.665638	1.06125	0.360408	0.656862	1.00676	0.675354	0.942496	0.363569	0.73584	1.83244	0.809321	0.823232	0.929867	0.827772	0.847087	1.17355	0.582041	1.04639	1.17184	1.00917	0.305831	0.876378	0.826111	0.494427	1.74739	1.50618	1.42744	0.877138	1.38879	1.04466	1.02865	0.868658	1.15751	0.760829	0.916458	1.20527	1.42197	1.00863	0.905645	1.45701
750	1.05002	0.362805	1.10117	0.351449	0.839729	1.59978	0.956785	1.37535	1.01741	0.47833	0.99329	0.301559	0.622229	1.00909	0.624684	0.888304	0.311573	0.71894	1.83827	0.726416	0.704714	0.912495	0.831226	0.814798	1.15779	0.634266	0.959018	1.11326	1.00509	0.301894	0.800281	0.830091	0.394388	1.79997	1.40246	1.5082	0.880555	1.35884	1.0304	1.06282	0.861084	1.10954	0.758676	0.924441	1.19612	1.40325	1.08944	0.898567	1.45753
780	0.977403	0.322205	1.08198	0.311263	0.864236	1.6356	1.01165	1.56812	1.00115	0.385378	0.962919	0.334326	0.596248	1.00458	0.582439	0.839557	0.277866	0.661576	1.7742	0.702492	0.599035	0.835764	0.660897	0.775925	1.21632	0.474742	0.891773	1.06717	0.9925	0.226738	0.732014	0.845017	0.389901	1.85915	1.44725	1.48784	0.904971	1.39186	1.05919	1.09263	0.859561	0.98456	0.758519	0.936726	1.21455	1.41355	1.03397	0.841278	1.46344
810	0.804826	0.238317	1.06886	0.265808	0.874919	1.67515	1.04604	1.71584	0.984389	0.279133	0.916726	0.299347	0.576997	0.973941	0.533738	0.821065	0.260536	0.582424	1.71289	0.794331	0.492716	0.824485	0.689357	0.704833	1.29916	0.450737	0.815167	0.99176	0.96792	0.174523	0.695028	0.841293	0.409399	1.8881	1.48363	1.59174	0.85998	1.36654	1.06057	1.04594	0.855564	0.931071	0.757017	0.916574	1.24969	1.3973	0.978042	0.863391	1.51015
840	0.685457	0.231095	1.05498	0.316924	0.80502	1.64736	1.06919	1.82257	0.989995	0.2182	0.838731	0.292234	0.554762	0.941346	0.495272	0.828031	0.227087	0.526201	1.72021	0.723708	0.423311	0.747908	0.568217	0.647881	1.19369	0.503109	0.765258	0.908768	0.9538	0.167712	0.66279	0.739578	0.351653	1.91462	1.41119	1.51443	0.840381	1.39258	1.06112	1.03005	0.847576	0.848599	0.760401	0.891125	1.26771	1.41586	0.955462	0.868435	1.50901
870	0.488135	0.229347	1.04829	0.256149	0.665881	1.60206	1.05088	1.74107	0.972918	0.179832	0.788922	0.302072	0.528411	0.906809	0.471698	0.788663	0.244456	0.482028	1.57215	0.757558	0.386293	0.740665	0.668634	0.584496	1.20918	0.397452	0.756207	0.812627	0.946029	0.14886	0.596042	0.569187	0.286096	1.86662	1.42319	1.61803	0.864493	1.41205	1.04766	1.05871	0.851109	0.783461	0.757113	0.885975	1.35063	1.43464	0.943293	0.877086	1.50345
900	0.45323	0.222332	1.05212	0.230456	0.652743	1.56703	1.04552	1.67426	0.982233	0.167545	0.686047	0.259866	0.501539	0.842776	0.466032	0.795449	0.258829	0.448357	1.49031	0.784448	0.340203	0.654882	0.603602	0.502563	1.15685	0.377385	0.718334	0.751463	0.919554	0.143173	0.627534	0.427706	0.233181	1.86395	1.41101	1.44239	0.83161	1.39671	1.05048	1.07231	0.846214	0.768532	0.748409	0.902722	1.35441	1.39794	1.07707	0.91792	1.56834
930	0.321235	0.21412	1.0364	0.284324	0.676096	1.53172	1.08204	1.66316	0.974044	0.160772	0.646142	0.24866	0.472913	0.805018	0.453697	0.765462	0.217461	0.419218	1.37582	0.767219	0.365493	0.570256	0.637042	0.480398	1.24533	0.290246	0.66413	0.655991	0.888311	0.0882942	0.56167	0.319	0.23073	1.87227	1.41479	1.46243	0.911474	1.42276	1.05072	1.07827	0.845709	0.755947	0.749658	0.911285	1.38652	1.42102	1.09733	0.83694	1.63325
960	0.26437	0.197192	1.04368	0.37891	0.675523	1.5512	1.10401	1.80013	0.941425	0.145579	0.515419	0.247224	0.452972	0.792751	0.419989	0.721893	0.259256	0.388693	1.26801	0.569156	0.313243	0.541944	0.560168	0.416308	1.09722	0.390591	0.649564	0.576803	0.875355	0.103491	0.513703	0.237604	0.200902	1.75564	1.49775	1.29792	0.919388	1.39361	1.04119	1.08331	0.839035	0.780567	0.746589	0.901203	1.37603	1.4675	0.920382	0.958386	1.60663
990	0.202703	0.169878	1.02632	0.288895	0.681341	1.53052	1.16127	1.74333	0.929905	0.139456	0.46365	0.210994	0.424372	0.766809	0.384447	0.672838	0.198038	0.366233	1.14534	0.63371	0.261296	0.508552	0.545299	0.38121	1.02718	0.493931	0.627634	0.559342	0.833729	0.0893808	0.452859	0.179597	0.179834	1.62975	1.48075	1.34972	0.877398	1.43966	1.05404	1.07541	0.827809	0.685567	0.742843	0.885654	1.46863	1.45307	1.05445	0.953381	1.62178
1020	0.155787	0.159022	0.996928	0.275671	0.665327	1.52124	1.14314	1.69288	0.946809	0.121174	0.381624	0.199516	0.390857	0.740097	0.361419	0.632366	0.206469	0.364129	0.990964	0.573082	0.219695	0.487644	0.387773	0.293791	1.00142	0.414334	0.626217	0.516758	0.786958	0.0701673	0.460063	0.134029	0.136284	1.44751	1.5354	1.29759	0.890656	1.42755	1.06107	1.06366	0.831497	0.671264	0.738749	0.873595	1.3412	1.55864	1.06051	0.879614	1.68159
1050	0.0870595	0.156729	0.993844	0.263328	0.693961	1.45965	1.17772	1.55184	0.967918	0.122325	0.399996	0.15965	0.357886	0.697408	0.328292	0.599939	0.15574	0.345525	0.897508	0.353504	0.199655	0.473211	0.314605	0.273361	1.02837	0.322128	0.578493	0.47844	0.758466	0.0781878	0.409058	0.103922	0.12811	1.25541	1.59938	1.30916	0.87865	1.45571	1.04642	1.07908	0.822525	0.643751	0.734264	0.864098	1.44193	1.5544	1.12514	0.92909	1.67628
1080	0.0595484	0.151328	0.965767	0.26959	0.615028	1.37102	1.13311	1.41283	0.916982	0.121571	0.381251	0.186392	0.332333	0.658448	0.288536	0.593489	0.17319	0.309839	0.758195	0.342854	0.153142	0.448693	0.226177	0.232915	0.700433	0.369902	0.545848	0.458081	0.728164	0.0596744	0.410654	0.0835385	0.0801492	1.10878	1.43914	1.21338	0.886787	1.40738	1.05069	1.03458	0.815279	0.613459	0.73042	0.856544	1.42764	1.58239	1.08922	0.952649	1.71597
1110	-0.0396129	0.149557	0.947053	0.261176	0.594927	1.25527	1.12575	1.30796	0.936311	0.112412	0.295997	0.155813	0.311257	0.624445	0.259839	0.555944	0.205715	0.303384	0.695302	0.323694	0.175338	0.40685	0.21612	0.221269	0.760861	0.321803	0.523699	0.425005	0.696372	0.0652048	0.377568	0.0649932	0.122457	0.91695	1.58271	1.11154	0.881573	1.46436	1.0494	1.03755	0.817055	0.572593	0.724214	0.839213	1.3596	1.58225	1.03569	0.965555	1.7341
1140	-0.0408098	0.145933	0.911107	0.245792	0.633413	1.11667	1.12323	1.15641	0.951933	0.109613	0.263822	0.159373	0.290547	0.58413	0.239383	0.554313	0.284451	0.298849	0.542308	0.271559	0.128802	0.384662	0.215535	0.20035	0.619332	0.240357	0.498313	0.412382	0.661577	0.0416523	0.352437	0.0532753	0.060507	0.785051	1.4521	1.08943	0.853092	1.41953	1.04694	1.03007	0.80977	0.567474	0.7199	0.828071	1.45141	1.59365	1.12536	1.01181	1.75873
1170	-0.0892859	0.145463	0.86197	0.197139	0.539336	1.01934	1.11769	1.07585	0.934708	0.106705	0.271387	0.115098	0.272852	0.550012	0.22031	0.516953	0.181689	0.296187	0.492734	0.265171	0.109943	0.39346	0.163528	0.182908	0.407623	0.135873	0.481537	0.397878	0.627793	0.0721433	0.325209	0.0483989	0.0596493	0.715488	1.42825	1.01311	0.859512	1.46572	1.04814	1.01355	0.811955	0.570917	0.731818	0.834911	1.33412	1.60052	1.37839	1.07365	1.78117
1200	-0.0849521	0.142766	0.825617	0.218473	0.481642	0.983361	1.13886	1.04682	0.911296	0.107977	0.289686	0.129768	0.261315	0.522286	0.208979	0.4551	0.187561	0.285246	0.386082	0.302905	0.110053	0.361007	0.164485	0.191818	0.281232	0.261963	0.473044	0.383692	0.607408	0.034658	0.349435	0.0360722	0.0381605	0.58188	1.36598	1.06774	0.878816	1.43545	1.05654	0.994503	0.810411	0.566313	0.733518	0.836488	1.35719	1.62068	1.43021	0.986515	1.75706
1230	-0.108063	0.140577	0.818355	0.231993	0.409129	0.881658	1.12394	0.927945	0.920769	0.105625	0.248546	0.153539	0.250222	0.486376	0.205952	0.401359	0.13163	0.276674	0.299735	0.338374	0.101205	0.321233	0.147595	0.152289	0.219457	0.189075	0.465351	0.370787	0.571599	0.035423	0.280158	0.0377305	0.0551622	0.488211	1.38162	0.960839	0.885708	1.47523	1.05497	0.98586	0.807465	0.590528	0.733141	0.834158	1.37909	1.60482	1.48113	0.940861	1.74717
1260	-0.099634	0.135023	0.794664	0.191215	0.384874	0.801065	1.12367	0.819083	0.879288	0.113174	0.26012	0.164315	0.236273	0.467399	0.193647	0.394369	0.159907	0.281357	0.270791	0.368696	0.100822	0.31856	0.145791	0.147608	0.119482	0.116346	0.471139	0.379979	0.53747	0.0363296	0.318312	0.0240325	0.0309882	0.399425	1.30704	1.02514	0.894325	1.46231	1.05647	0.991683	0.805923	0.594452	0.730384	0.822192	1.4171	1.58915	1.41183	1.02487	1.77425
1290	-0.136824	0.135537	0.799107	0.191591	0.362872	0.72537	1.11927	0.755032	0.863286	0.104406	0.205006	0.129267	0.225087	0.449897	0.181188	0.359645	0.155698	0.268106	0.178674	0.202577	0.100853	0.355858	0.163184	0.134017	0.0746694	0.0235253	0.456555	0.369278	0.507108	0.0246046	0.270218	0.0136019	0.0396426	0.325246	1.29374	0.986546	0.875032	1.47362	1.05705	0.992978	0.802678	0.594723	0.733238	0.807392	1.3833	1.60385	1.30958	0.925908	1.83246
1320	-0.103224	0.13176	0.77197	0.190009	0.291013	0.661324	1.08231	0.701577	0.832782	0.108037	0.217244	0.136722	0.214912	0.450645	0.162765	0.351242	0.145261	0.257772	0.11337	0.202044	0.106082	0.344163	0.152122	0.140783	0.00865077	0.0107225	0.44079	0.358202	0.47537	0.0387238	0.285102	0.0115278	-0.018234	0.279123	1.29183	1.00304	0.875625	1.48916	1.05232	0.993638	0.796684	0.608961	0.731935	0.81958	1.41405	1.63839	1.43741	0.809625	1.83734
1350	-0.0644215	0.127957	0.754679	0.182739	0.269351	0.565931	1.06458	0.611308	0.848264	0.105593	0.247967	0.12226	0.206968	0.453665	0.149801	0.304528	0.198182	0.252082	0.172644	0.267282	0.122682	0.326931	0.174283	0.15892	0.0684673	0.013905	0.416237	0.356798	0.42328	0.0359523	0.242203	0.0112093	0.0261926	0.224272	1.19489	0.998654	0.85219	1.45491	1.06115	0.974347	0.795629	0.620359	0.730471	0.827685	1.41888	1.63549	1.3835	0.924383	1.80989
1380	0.455395	0.133624	0.74099	0.200219	0.250809	0.528703	0.998147	0.540024	0.791293	0.108815	0.166605	0.148219	0.202303	0.441753	0.139495	0.301343	0.170087	0.24971	0.124658	0.176448	0.105907	0.319634	0.157996	0.118299	-0.0118193	-0.0945739	0.436405	0.358819	0.350708	0.0312842	0.252584	0.00916707	-0.0497753	0.193374	1.20263	0.960109	0.862386	1.54981	1.06561	0.977185	0.790511	0.642662	0.72967	0.82829	1.35765	1.64982	1.34235	0.924993	1.84883
1410	0.289667	0.134469	0.718351	0.169302	0.291887	0.483693	0.922813	0.547335	0.735498	0.102221	0.198741	0.140518	0.192779	0.427264	0.131192	0.272447	0.224845	0.242801	0.0591509	0.220315	0.0787077	0.311333	0.138018	0.118554	-0.00799006	-0.0803155	0.433928	0.358023	0.297388	0.0286508	0.241729	0.00373989	-0.0367676	0.248911	1.15962	0.98086	0.856682	1.48109	1.05467	0.989033	0.787844	0.64201	0.733834	0.817741	1.34415	1.65736	1.41053	0.974499	1.9068
1440	0.0983248	0.140545	0.694465	0.188359	0.290067	0.459778	0.893338	0.297904	0.75061	0.0967512	0.197388	0.102344	0.186196	0.440004	0.127225	0.261612	0.104299	0.242562	0.0688204	0.124158	0.111334	0.321594	0.174796	0.109928	-0.0441135	-0.136158	0.423647	0.347195	0.270155	0.0385874	0.23431	-0.00517986	-0.0293136	0.192214	0.98012	0.81259	0.859313	1.55426	1.05936	0.981771	0.784626	0.669175	0.729585	0.809735	1.33623	1.62865	1.43257	0.918296	2.0137
1470	0.0275203	0.141576	0.681641	0.159295	0.318919	0.453033	0.815552	0.291884	0.718967	0.0960989	0.187915	0.115237	0.181424	0.435414	0.124135	0.243862	0.133363	0.24006	0.053182	0.169595	0.100925	0.302279	0.151279	0.114581	0.0208632	-0.143012	0.393967	0.345165	0.252769	0.0371643	0.214086	-0.00800599	-0.0453289	0.178852	0.936961	0.842811	0.855615	1.52527	1.06373	0.989015	0.78338	0.722609	0.727306	0.794287	1.31174	1.62984	1.4814	0.882454	1.99396
1500	-0.0260846	0.144502	0.652492	0.179206	0.295152	0.435513	0.793558	0.283607	0.715308	0.0926685	0.17654	0.133587	0.180835	0.427296	0.117985	0.241841	0.132261	0.22493	0.0307097	0.128287	0.0682479	0.302001	0.176257	0.110551	0.0904672	-0.366487	0.366091	0.342572	0.233177	0.0334477	0.228573	-0.00686224	-0.0238771	0.198954	0.924583	0.742343	0.866125	1.56144	1.06822	0.987541	0.784959	0.666761	0.729484	0.80511	1.34431	1.63549	1.57751	0.922999	2.04916
1530	-0.0102224	0.148726	0.65347	0.153578	0.199874	0.44826	0.761527	0.293491	0.701481	0.100257	0.188794	0.114332	0.180623	0.431951	0.1172	0.230183	0.108064	0.229828	0.00725209	0.240682	0.0950601	0.315008	0.166777	0.108333	0.175552	-0.320923	0.332039	0.338451	0.231564	0.0290483	0.215078	-0.00319505	-0.0446051	0.188679	0.87205	0.609926	0.875962	1.55996	1.07566	0.982596	0.78402	0.696305	0.727455	0.806089	1.43173	1.6455	1.72327	0.796951	2.05951
1560	-0.0219571	0.14576	0.64298	0.139745	0.253858	0.408529	0.755568	0.25845	0.629413	0.101793	0.181296	0.129853	0.178616	0.420967	0.108569	0.220722	0.124831	0.231741	0.0306918	0.345879	0.087207	0.315536	0.158855	0.118264	0.129098	-0.264762	0.356891	0.353338	0.233419	0.0425192	0.230661	-0.00922735	-0.0586425	0.14998	0.806513	0.615597	0.871455	1.52806	1.06846	0.977668	0.781276	0.70895	0.728292	0.804003	1.45306	1.64719	1.69247	0.847238	2.16068
1590	0.00207744	0.146443	0.639677	0.146176	0.276622	0.379368	0.734901	0.232848	0.612118	0.0959546	0.131203	0.118953	0.17675	0.426323	0.106544	0.223503	0.135441	0.225576	-0.0709863	0.171521	0.0907976	0.322846	0.160944	0.102111	0.138765	-0.310909	0.3217	0.339957	0.208924	0.0569559	0.215919	-0.0129057	-0.0581442	0.141553	0.729429	0.575273	0.877261	1.60171	1.06627	0.976224	0.778219	0.745746	0.731503	0.79423	1.46265	1.66107	1.67633	0.828587	2.12587
1620	0.00889988	0.1504	0.618515	0.155768	0.223414	0.363436	0.751566	0.217456	0.600674	0.10932	0.166109	0.114984	0.17279	0.422657	0.0998667	0.226157	0.143682	0.22751	-0.0781254	0.279353	0.101215	0.301949	0.158472	0.109034	0.295528	-0.340297	0.311323	0.342014	0.1821	0.0552227	0.17384	-0.00792993	-0.0445554	0.134282	0.755904	0.622733	0.856263	1.57521	1.08248	0.987269	0.776596	0.728642	0.731489	0.7807	1.474	1.62998	1.64257	0.786022	2.0985
1650	0.00288312	0.146236	0.603009	0.131892	0.250827	0.334373	0.680103	0.211627	0.623915	0.107655	0.170174	0.100763	0.168467	0.433282	0.0961729	0.18414	0.109768	0.221268	-0.0436716	0.205365	0.105961	0.312397	0.179553	0.122779	0.261046	-0.328669	0.318093	0.339541	0.15941	0.0737648	0.197607	-0.0128348	-0.0461203	0.106973	0.684704	0.589711	0.851901	1.61169	1.08533	1.01054	0.777538	0.773282	0.728365	0.771933	1.47188	1.66945	1.6908	0.801421	2.1109
1680	0.00139162	0.141911	0.577095	0.137328	0.247515	0.309727	0.671713	0.216361	0.579455	0.0890717	0.157389	0.0786332	0.16312	0.447814	0.0897666	0.199844	0.113159	0.224328	-0.0212892	0.158575	0.0598837	0.307569	0.175033	0.11264	0.223059	-0.37461	0.329368	0.324561	0.145769	0.0568057	0.218273	-0.0198823	-0.09077	0.0906425	0.590782	0.599941	0.869942	1.63589	1.08224	1.00928	0.775182	0.833578	0.740222	0.775169	1.48604	1.65386	1.69925	0.804756	2.16731
1710	-0.000823986	0.140719	0.557317	0.130074	0.155414	0.299649	0.650797	0.227019	0.581379	0.114419	0.131542	0.0933257	0.161206	0.460379	0.0889226	0.159437	0.111974	0.226802	-0.0163929	0.14368	0.116575	0.312019	0.166326	0.108755	0.33613	-0.485083	0.31305	0.329545	0.129717	0.0759341	0.167181	-0.018396	-0.0695017	0.0704803	0.566453	0.654814	0.880319	1.59106	1.08324	0.979567	0.789474	0.843731	0.739657	0.783561	1.50445	1.63	1.69729	0.873001	2.14124
1740	0.0586636	0.136656	0.539373	0.127167	0.260482	0.291344	0.627645	0.216692	0.55893	0.0963755	0.172332	0.0784442	0.156819	0.46153	0.0891474	0.161856	0.124847	0.227033	-0.0364632	0.15704	0.135256	0.305412	0.162353	0.0927267	0.288874	-0.360581	0.310327	0.324786	0.109392	0.0647331	0.175414	-0.01668	-0.10809	0.0638542	0.620887	0.567628	0.902302	1.64428	1.09295	0.988473	0.789698	0.870831	0.730753	0.779721	1.38161	1.65917	1.75164	0.880784	2.177
1770	0.0137098	0.131935	0.527712	0.128665	0.200364	0.291516	0.64397	0.22192	0.579866	0.104563	0.156056	0.0833978	0.150878	0.450802	0.0875844	0.153824	0.129872	0.212942	-0.0816026	0.135058	0.0822651	0.32281	0.140196	0.0927427	0.283162	-0.39869	0.347594	0.327296	0.100869	0.0522412	0.13853	-0.0145826	-0.133242	0.0233104	0.54888	0.618368	0.950966	1.61869	1.07981	1.00265	0.793572	0.790777	0.733802	0.771144	1.55295	1.63782	1.73543	0.924072	2.20615
1800	0.0781363	0.134093	0.502928	0.158109	0.22041	0.290421	0.664167	0.252924	0.531375	0.0978502	0.136344	0.0920771	0.14757	0.434996	0.0845299	0.135215	0.125483	0.216093	-0.108407	0.0855247	0.0906836	0.319044	0.174647	0.0854382	0.292388	-0.429039	0.272356	0.317153	0.0942203	0.0421435	0.164317	-0.0250417	-0.1398	0.0355333	0.501217	0.621872	1.03585	1.63463	1.07105	1.00656	0.790178	0.765058	0.726748	0.752929	1.62351	1.64796	1.86769	0.923121	2.16843
1830	0.0719098	0.134209	0.492548	0.17021	0.245267	0.283645	0.694707	0.238672	0.520778	0.100451	0.111603	0.0292686	0.146263	0.428144	0.0839572	0.137964	0.113586	0.21466	-0.083127	0.150802	0.0628039	0.333498	0.158858	0.0844333	0.282397	-0.512596	0.237305	0.307924	0.091677	0.0878587	0.17532	-0.0217416	-0.0508878	0.0244573	0.494513	0.619341	1.11266	1.6761	1.0884	0.979187	0.79057	0.799579	0.723703	0.743698	1.58261	1.65151	1.96578	0.975012	2.19214
1860	0.106133	0.133863	0.464655	0.134953	0.190385	0.289502	0.681083	0.240592	0.477475	0.107522	0.131891	0.0916818	0.142379	0.444952	0.0805919	0.147936	0.150384	0.214913	-0.14663	0.237273	0.0632116	0.332267	0.195873	0.0899597	0.340343	-0.365968	0.242081	0.293537	0.0852835	0.0900291	0.165488	-0.0187411	-0.0800995	0.0297732	0.483942	0.645368	1.07815	1.62729	1.10534	0.990668	0.798149	0.851611	0.725949	0.740948	1.55391	1.49609	1.77155	0.903822	2.19908
1890	0.139415	0.131805	0.463837	0.143448	0.273284	0.278713	0.683157	0.249375	0.466887	0.108353	0.151117	0.0774606	0.139402	0.44264	0.0789626	0.145581	0.167444	0.209651	-0.160606	0.0984983	0.0654877	0.345633	0.186785	0.078932	0.241672	-0.514257	0.259848	0.292794	0.0729844	0.0766301	0.159299	-0.0207112	-0.10834	0.0457243	0.447125	0.537832	1.16664	1.67425	1.11999	1.01144	0.814158	0.897377	0.725342	0.738456	1.63739	1.50103	1.90213	0.927254	1.89185
1920	0.125715	0.126671	0.451624	0.167137	0.185929	0.269347	0.656802	0.241783	0.4283	0.111517	0.14799	0.0863452	0.136854	0.437682	0.0762592	0.106115	0.1293	0.203842	-0.102753	0.0446002	0.083966	0.374474	0.220973	0.110305	0.190203	-0.460919	0.266891	0.285298	0.0752541	0.0648309	0.180616	-0.023187	-0.114387	0.0426842	0.380141	0.579939	1.03937	1.69311	1.11393	0.99983	0.802064	0.843128	0.726423	0.733517	1.53637	1.50686	1.75691	0.8833	1.93443
1950	0.147538	0.12375	0.456728	0.147302	0.172124	0.276226	0.628087	0.249998	0.439873	0.0921934	0.14847	0.0893382	0.132337	0.453306	0.0730682	0.121491	0.112783	0.208138	-0.118135	0.0426562	0.0687673	0.421794	0.180403	0.0827626	0.180873	-0.601191	0.228931	0.278084	0.0814452	0.047178	0.160667	-0.0207875	-0.158593	0.123696	0.375551	0.604498	1.05912	1.65678	1.11427	1.00483	0.817794	0.852538	0.727719	0.719215	1.44845	1.49035	1.93355	0.875052	2.13449
1980	0.163632	0.123488	0.443239	0.151981	0.207129	0.26792	0.634459	0.250717	0.414377	0.0997237	0.132137	0.0720053	0.121753	0.442681	0.0701815	0.123425	0.113147	0.194266	-0.130568	0.36824	0.0501592	0.350989	0.144881	0.106064	0.286262	-0.57712	0.246723	0.278928	0.0784199	0.0669673	0.165673	-0.0189884	-0.156022	0.0471067	0.375945	0.616903	0.970681	1.70992	1.12888	0.998621	0.806445	0.85006	0.721467	0.699451	1.41462	1.45443	2.01388	0.871695	2.24602
2010	0.151299	0.119464	0.441078	0.153819	0.206873	0.277084	0.602324	0.244804	0.428745	0.104861	0.122421	0.0772863	0.119844	0.444753	0.0692876	0.0925639	0.123649	0.199058	-0.104062	0.31565	0.0281032	0.301101	0.132863	0.0957474	0.267241	-0.675565	0.250578	0.268293	0.0717241	0.0537668	0.153396	-0.0257777	-0.164517	0.045153	0.339812	0.630889	0.956678	1.69243	1.11212	1.00233	0.807393	0.777386	0.716549	0.692002	1.40686	1.49756	2.14542	0.893992	2.25317
2040	0.111113	0.120765	0.427995	0.149724	0.179533	0.261278	0.589735	0.254513	0.421639	0.1067	0.150032	0.0529221	0.118429	0.448646	0.0680411	0.0782989	0.104116	0.212209	-0.0995815	0.29021	0.0700688	0.334099	0.107545	0.0656079	0.207905	-0.605897	0.266574	0.255497	0.0801063	0.0442869	0.121357	-0.028333	-0.126876	0.0550123	0.294528	0.630026	0.917056	1.67049	1.11637	0.981356	0.8142	0.773284	0.719245	0.685022	1.40952	1.45861	2.03489	0.857116	2.34105
2070	0.113152	0.121851	0.415579	0.143172	0.267343	0.250452	0.589775	0.259483	0.411777	0.101039	0.129334	0.0606587	0.109164	0.433792	0.0660905	0.0843149	0.124956	0.193488	-0.138624	0.222911	0.0769487	0.291214	0.074956	0.0789311	0.170534	-0.506067	0.264542	0.244268	0.0792782	0.0716382	0.143287	-0.0280639	-0.108001	0.0494516	0.283869	0.515078	0.919612	1.76077	1.10841	1.00147	0.817867	0.741902	0.717845	0.677364	1.31745	1.49111	1.98113	0.905702	2.33841
2100	0.115774	0.123349	0.404481	0.142109	0.222144	0.240461	0.575588	0.245377	0.346523	0.091264	0.149895	0.104388	0.109079	0.431546	0.0647813	0.10957	0.152669	0.197845	-0.0903226	0.11066	0.0775942	0.261011	0.119751	0.0653972	0.235534	-0.714472	0.253806	0.238559	0.0634824	0.0937491	0.127135	-0.0250476	-0.134707	0.0558795	0.26516	0.471907	0.907291	1.75879	1.12032	0.995274	0.813433	0.760713	0.715342	0.675359	1.34227	1.4758	1.99989	0.883072	2.40533
2130	0.104855	0.125002	0.400646	0.138467	0.206411	0.247768	0.562727	0.244596	0.386316	0.0957144	0.14966	0.088992	0.104506	0.429302	0.0644031	0.0999408	0.122608	0.188823	-0.177312	0.134989	0.0683105	0.259703	0.12714	0.0577915	0.196079	-0.645234	0.260427	0.221007	0.0585305	0.0571894	0.117739	-0.0272218	-0.148218	0.0762845	0.27494	0.501086	0.916892	1.72636	1.1134	1.01383	0.813611	0.817851	0.710094	0.66972	1.2613	1.56103	2.04581	0.977681	2.37933
2160	0.0880608	0.126842	0.394882	0.130836	0.221013	0.245112	0.548732	0.245259	0.368634	0.0908537	0.0818152	0.0697355	0.0991869	0.433197	0.0621305	0.0698576	0.13536	0.185937	-0.127391	0.218381	0.0389202	0.295061	0.163982	0.0456128	0.185597	-0.483227	0.233785	0.223622	0.0537674	0.0824854	0.108563	-0.0249436	-0.109697	0.0584668	0.231057	0.463587	0.924858	1.79602	1.11637	0.990895	0.818793	0.85061	0.706804	0.666279	1.34304	1.58795	2.02532	0.990201	2.35421
2190	0.109155	0.12768	0.401234	0.128904	0.267871	0.240206	0.526993	0.267446	0.321261	0.0902526	0.0993725	0.0703058	0.09951	0.412831	0.0632077	0.0821348	0.0734913	0.190054	-0.172831	0.285656	0.0113991	0.27297	0.134307	0.041197	0.111283	-0.54939	0.249623	0.207838	0.056903	0.0749205	0.116514	-0.027761	-0.122051	0.0560154	0.273577	0.548102	0.926544	1.78515	1.11887	0.994428	0.807532	0.820359	0.702017	0.655634	1.35871	1.58577	2.08589	0.926649	2.37111
2220	0.148699	0.124406	0.38053	0.1328	0.232175	0.255399	0.520648	0.257686	0.283839	0.0968911	0.125808	0.0674161	0.0935429	0.416316	0.0602956	0.0951816	0.0613936	0.189166	-0.164368	0.076408	0.00453652	0.28736	0.155514	0.0390635	0.116858	-0.49321	0.229723	0.209249	0.0482926	0.0781844	0.106489	-0.0272128	-0.165522	0.0420057	0.238482	0.494636	0.924522	1.73252	1.11722	1.00678	0.821407	0.887168	0.702461	0.63505	1.31029	1.58979	2.20202	1.01728	2.42665
2250	0.1175	0.128708	0.362806	0.117983	0.276823	0.251242	0.508603	0.243737	0.33785	0.099019	0.104227	0.0785662	0.092001	0.406163	0.0636069	0.0665752	0.109538	0.188777	-0.19606	0.0944445	0.0361487	0.275012	0.116995	0.0399715	0.139165	-0.579296	0.220845	0.193851	0.0443017	0.0813217	0.119608	-0.0211052	-0.131252	0.05182	0.225288	0.453231	0.919412	1.7851	1.10737	1.01285	0.830511	0.835183	0.698669	0.618011	1.26745	1.44877	2.08819	0.978049	2.35704
2280	0.15689	0.133989	0.360843	0.123368	0.246495	0.252573	0.480469	0.27665	0.279049	0.0994126	0.160069	0.0525225	0.0879581	0.400211	0.0660583	0.0597021	0.111977	0.173008	-0.19306	0.220529	0.0392063	0.278785	0.142006	0.03553	0.156446	-0.592923	0.227799	0.189924	0.0574606	0.0777927	0.129509	-0.0297023	-0.119278	0.0731895	0.257345	0.472321	0.914871	1.78514	1.10974	1.01023	0.835089	0.84816	0.696353	0.607396	1.23831	1.61268	2.13783	0.973276	2.40797
2310	0.0965603	0.133239	0.340908	0.126947	0.231674	0.245626	0.449309	0.266474	0.285501	0.102782	0.137231	0.0473447	0.0874011	0.401349	0.0652571	0.0729397	0.0714328	0.185865	-0.184369	0.0775573	0.0241857	0.268198	0.135667	0.037829	0.0964373	-0.503579	0.225997	0.185747	0.0667661	0.0766376	0.111011	-0.0306895	-0.127529	0.0572933	0.185976	0.476523	0.906677	1.73565	1.12018	1.00183	0.827383	0.851495	0.690967	0.601077	1.13838	1.59264	2.08772	0.926772	2.40787
2340	0.199479	0.130347	0.337825	0.108456	0.272249	0.264678	0.432984	0.293968	0.300273	0.102281	0.0734404	0.0660618	0.0842352	0.379377	0.0614783	0.0583388	0.141718	0.173909	-0.166095	0.0343837	0.0459654	0.252678	0.126801	0.0264867	0.0267243	-0.589853	0.218322	0.174815	0.0424158	0.0893388	0.120868	-0.0328032	-0.10343	0.0718301	0.204242	0.389503	0.908417	1.79116	1.11573	0.997057	0.823276	0.826939	0.689122	0.593578	1.10434	1.59807	2.04146	0.874715	2.46261
2370	0.1746	0.134957	0.336759	0.111828	0.231688	0.248095	0.426029	0.325319	0.284134	0.0975061	0.120181	0.0689018	0.0818669	0.373239	0.0599988	0.0685448	0.0701758	0.185297	-0.201927	0.0486703	0.0260701	0.258215	0.131167	0.0334452	0.114023	-0.640229	0.214719	0.164458	0.035717	0.105843	0.114194	-0.0260286	-0.10265	0.0669313	0.165567	0.420701	0.909372	1.82783	1.10525	0.993489	0.823827	0.798317	0.685816	0.592673	1.14078	1.61806	2.04236	0.920356	2.41885
2400	0.157088	0.130975	0.328326	0.126249	0.181821	0.266871	0.411683	0.304564	0.251041	0.108677	0.137517	0.085644	0.0753835	0.373938	0.0584098	0.0721158	0.106691	0.176614	-0.198768	0.0305373	0.0539067	0.245372	0.110864	0.0295546	0.109533	-0.635534	0.210097	0.160353	0.0303102	0.0911629	0.122578	-0.0310398	-0.0834856	0.0473605	0.199497	0.367307	0.904323	1.76573	1.10704	1.01993	0.825193	0.791678	0.682041	0.579345	1.18328	1.57913	2.04041	0.885223	2.42937
2430	0.132896	0.129823	0.329927	0.0934483	0.242137	0.249846	0.420448	0.284719	0.248479	0.102697	0.085386	0.0730034	0.0751925	0.375099	0.0550752	0.0686252	0.0649039	0.184257	-0.162235	0.0456878	0.0470102	0.243333	0.0780686	0.0294076	0.085165	-0.684511	0.194124	0.157672	0.0210183	0.0848255	0.12452	-0.0336758	-0.0916901	0.0551728	0.201216	0.316353	0.905729	1.79564	1.10849	1.00767	0.821993	0.799383	0.678065	0.570399	1.26363	1.59371	2.09872	0.896495	2.45982
2460	0.107491	0.126318	0.330619	0.112533	0.188721	0.236673	0.405801	0.323966	0.259318	0.0919885	0.0948428	0.0679958	0.0714795	0.363831	0.0527241	0.0566121	0.0816163	0.169679	-0.202863	0.0106981	0.0243865	0.21291	0.101209	0.0331807	0.0385342	-0.614738	0.204013	0.151545	0.0238622	0.0806596	0.100237	-0.0339728	-0.0316407	0.0504174	0.114128	0.360506	0.907468	1.85248	1.10544	1.00764	0.813723	0.84318	0.684007	0.56133	1.22592	1.58328	2.05	0.961545	2.35243
2490	0.0967101	0.117567	0.324672	0.103568	0.259155	0.24309	0.380974	0.0934201	0.248811	0.0943454	0.0709234	0.0574993	0.0704991	0.348206	0.0532732	0.028955	0.079812	0.182208	-0.193869	0.0155571	0.0170408	0.210265	0.107282	0.0370465	0.0720029	-0.609809	0.189939	0.150189	0.0223345	0.0684773	0.113631	-0.0364458	-0.07993	0.0312307	0.151987	0.334857	0.905236	1.84143	1.10129	1.01135	0.812909	0.907785	0.681428	0.546465	1.20029	1.57562	2.15217	0.877441	2.39907
2520	0.15867	0.116873	0.327005	0.105021	0.236139	0.253488	0.370992	0.0885683	0.23426	0.0917758	0.119459	0.0754219	0.0678943	0.346247	0.0539772	0.0718934	0.0823907	0.164167	-0.17134	0.0234422	0.0184148	0.231135	0.0944563	0.028298	0.0722847	-0.632846	0.193218	0.13961	0.0182393	0.0728456	0.110397	-0.0328588	-0.0302592	0.0351655	0.136969	0.314275	0.904476	1.79698	1.11247	1.00156	0.821611	0.904719	0.681583	0.541018	1.33418	1.55898	2.04001	0.841462	2.41279
2550	0.154053	0.115105	0.3124	0.110984	0.264485	0.253625	0.361307	0.0879	0.202446	0.0989394	0.140588	0.103225	0.067497	0.343931	0.0559781	0.0622788	0.13334	0.183703	-0.201344	-0.0135795	-0.00932142	0.229617	0.0989055	0.0296163	0.0490794	-0.554009	0.187889	0.147927	0.0138842	0.0896891	0.096821	-0.0359897	-0.0304771	0.0513346	0.0981718	0.315138	0.891159	1.84829	1.1143	1.01597	0.805572	0.887274	0.679399	0.544622	1.21442	1.52389	2.1535	0.804945	2.41317
2580	0.164907	0.115007	0.323298	0.0984799	0.193294	0.240624	0.370185	0.0934033	0.20941	0.0975379	0.108384	0.0964233	0.0624262	0.342054	0.0539175	0.0415436	0.0574586	0.164911	-0.141472	0.0130655	8.98395e-05	0.234561	0.0863719	0.0260115	0.0597976	-0.551201	0.171452	0.135426	0.0124351	0.0783161	0.112565	-0.0346509	-0.0363292	0.0459877	0.111449	0.332751	0.927709	1.87189	1.10225	1.00657	0.795978	0.879121	0.678864	0.53593	1.28772	1.58498	2.10673	0.828705	2.40627
2610	0.160472	0.111846	0.309099	0.103817	0.194394	0.240104	0.362525	0.0828966	0.186876	0.106168	0.0852132	0.108673	0.0620015	0.356596	0.0542948	0.0437443	0.0840643	0.173998	-0.126568	-0.02407	0.0333682	0.239701	0.0976843	0.0270091	-0.0291753	-0.629216	0.170052	0.129789	0.0120739	0.0661562	0.132284	-0.0309265	0.0202412	0.0547589	0.113305	0.294037	0.928636	1.84536	1.11192	1.01032	0.803017	0.828107	0.678248	0.530625	1.1663	1.56943	2.15183	0.883427	2.41805
2640	0.137613	0.109732	0.308196	0.0974503	0.176465	0.236431	0.387515	0.103096	0.162365	0.105408	0.148831	0.0847815	0.06153	0.352416	0.0534514	0.0304854	0.111903	0.167346	-0.186044	-0.0097662	0.0421936	0.244835	0.0771885	0.0252752	0.0175999	-0.449117	0.169073	0.129914	0.0144041	0.0616348	0.118836	-0.0375756	-0.0213359	0.0780379	0.0948257	0.27253	0.911983	1.82564	1.0942	1.0019	0.795184	0.848851	0.676482	0.52444	1.206	1.57923	2.01155	0.919287	2.4042
2670	0.134168	0.107433	0.299321	0.0962759	0.196996	0.251198	0.373423	0.101681	0.16467	0.102088	0.130722	0.039585	0.0598351	0.349098	0.0507203	0.0519672	0.0457646	0.163625	-0.14002	-0.00094536	0.0466275	0.241542	0.0857588	0.0258739	0.0149737	-0.405008	0.158518	0.125946	0.011885	0.0639766	0.116385	-0.0367319	-0.00697221	0.066855	0.0881116	0.294742	0.901173	1.89263	1.09699	1.02122	0.814434	0.892247	0.668756	0.519644	1.20616	1.54897	2.33151	0.881034	2.35884
2700	0.154653	0.102795	0.302943	0.0865031	0.219385	0.234326	0.351059	0.0852551	0.19006	0.0913169	0.123415	0.077568	0.0614791	0.357542	0.051022	0.0272645	0.0604268	0.180811	-0.13819	-0.0179669	0.00184586	0.226424	0.0873295	0.0218922	0.0297176	-0.45885	0.154656	0.115354	0.00814799	0.0685164	0.0969578	-0.0326216	0.0298896	0.0772148	0.101633	0.304705	0.890748	1.94434	1.08577	0.99001	0.81445	0.871786	0.659051	0.512713	1.39989	1.52444	2.29209	0.873808	2.36024
2730	0.154524	0.102621	0.298087	0.0680385	0.239794	0.252773	0.363008	0.0958011	0.127627	0.0974429	0.120235	0.0392917	0.0576969	0.379	0.0515028	0.0439162	0.101078	0.182511	-0.137446	-0.00363794	0.00869783	0.239127	0.0803899	0.0253934	-0.0308828	-0.402954	0.132671	0.119651	0.0115193	0.0503067	0.124882	-0.0310675	-0.0174146	0.0839517	0.0842331	0.247358	0.877108	1.89661	1.08393	1.00705	0.810159	0.863383	0.659259	0.506489	1.3115	1.578	2.35528	0.884457	2.3966
2760	0.141779	0.101375	0.294675	0.0870868	0.208946	0.230487	0.361185	0.0936897	0.157971	0.0966508	0.0974166	0.0536689	0.0564058	0.36715	0.052556	0.0435629	0.0983912	0.163529	-0.174905	0.00103264	0.0401122	0.240885	0.117387	0.0216367	-0.0210361	-0.642967	0.154817	0.11926	0.0152775	0.0875768	0.111668	-0.0365301	0.0335013	0.0767782	0.112579	0.257384	0.865372	1.87222	1.09368	1.01672	0.804536	0.828129	0.645172	0.493299	1.32809	1.54991	2.45063	0.886564	2.37585
2790	0.133746	0.100096	0.292936	0.102698	0.190452	0.241815	0.348436	0.122733	0.138399	0.10047	0.0914826	0.0658821	0.0556611	0.361116	0.0546189	0.0640473	0.0842365	0.172779	-0.184435	0.0095606	0.0560259	0.233267	0.0973608	0.0150236	-0.017948	-0.561093	0.125886	0.117209	0.0133312	0.0797237	0.105835	-0.0416994	-0.0117754	0.0823349	0.0990974	0.275347	0.860977	1.89983	1.09794	1.00211	0.805198	0.788439	0.640878	0.490354	1.24211	1.54994	2.38679	0.846217	2.3948
2820	0.1284	0.0990526	0.297737	0.111912	0.158898	0.237293	0.348595	0.129107	0.157401	0.105687	0.0997043	0.104427	0.0517941	0.365664	0.0524675	0.0367458	0.12053	0.169488	-0.158825	-0.0117518	0.0132804	0.241012	0.0815036	0.0212554	-0.0446368	-0.583427	0.123616	0.12042	0.00638149	0.0999197	0.131455	-0.0308411	0.0491445	0.087208	0.0416769	0.229215	0.868879	1.97067	1.0872	1.01331	0.810707	0.834101	0.636511	0.488243	1.20372	1.552	2.58385	0.912008	2.43407
2850	0.133807	0.0936628	0.301254	0.0786644	0.162276	0.247981	0.347126	0.16859	0.172073	0.105292	0.0565224	0.040657	0.0540485	0.374058	0.0528917	0.0634181	0.0899361	0.181202	-0.142642	-0.0159272	0.0240981	0.236975	0.0981685	0.0126944	0.0279865	-0.629551	0.116629	0.117321	0.0150599	0.07468	0.102716	-0.0312476	0.0275983	0.0951537	0.0670851	0.24666	0.868047	1.97892	1.09155	1.01672	0.80023	0.82612	0.627181	0.480698	1.22948	1.56599	2.39376	0.842396	2.50084
2880	0.115511	0.0943073	0.29786	0.0781617	0.193785	0.251172	0.347705	0.168286	0.152983	0.111608	0.129032	0.0357091	0.0503688	0.370425	0.053297	0.0344987	0.105543	0.170085	-0.097703	-0.0032091	0.0133212	0.233838	0.0883923	0.0223273	0.00990825	-0.471077	0.114172	0.11796	0.011199	0.0835778	0.115077	-0.0365855	0.00547607	0.121721	0.0555716	0.23215	0.865467	1.92867	1.0911	1.00809	0.802706	0.867775	0.636243	0.477605	1.20076	1.58	2.34588	0.833127	2.48126
2910	0.116085	0.0883397	0.301411	0.0783123	0.224181	0.244145	0.334773	0.165131	0.140815	0.104607	0.0826974	0.00487671	0.0510834	0.362495	0.0520469	0.0375272	0.129309	0.179291	-0.124835	0.00136076	0.0200516	0.221408	0.0898907	0.00792492	-0.0312238	-0.566852	0.105467	0.114505	0.0107638	0.0655666	0.112791	-0.0300275	-0.0288561	0.0808298	0.0640272	0.231898	0.865527	1.94011	1.07715	1.02263	0.805119	0.868752	0.630425	0.480987	1.20828	1.54195	2.51054	0.877243	2.47582
2940	0.0985279	0.0882646	0.296923	0.0699175	0.296972	0.246662	0.352929	0.162823	0.121787	0.106619	0.129346	0.0488404	0.0494437	0.362872	0.0555908	0.041408	0.113706	0.167819	-0.112282	0.00202289	-0.00624649	0.243821	0.0840042	0.00806519	-0.0303641	-0.442322	0.096035	0.111222	0.0111582	0.0674511	0.090204	-0.0342147	0.0514741	0.0766396	0.109824	0.204065	0.853871	1.98784	1.08128	1.02128	0.799962	0.899779	0.618662	0.471926	1.22948	1.54597	2.71428	0.882752	2.49222
2970	0.129826	0.0885105	0.287863	0.0843364	0.309747	0.241715	0.353064	0.151715	0.122755	0.0971328	0.130215	0.0418128	0.0478066	0.356529	0.053741	0.0587134	0.11492	0.167865	-0.135259	0.0153137	-0.00155521	0.227898	0.0824007	0.0051984	-0.052859	-0.341556	0.093236	0.106841	0.0160285	0.0664128	0.0868367	-0.0371068	0.0208771	0.0946845	0.0900582	0.174246	0.862443	2.00334	1.0769	1.02078	0.796278	0.87253	0.615308	0.47181	1.23736	1.52432	2.63045	0.85978	2.52433
3000	0.129775	0.0890798	0.290923	0.0705346	0.225692	0.236699	0.36945	0.14255	0.0744389	0.105831	0.0515977	0.0595108	0.0470608	0.355077	0.0554118	0.0531546	0.127922	0.177797	-0.0974489	-0.0238811	0.0247965	0.223196	0.0960955	0.011083	-0.0630632	-0.309056	0.0900262	0.103499	0.0210364	0.0742222	0.117344	-0.0231777	0.0441527	0.0922574	0.0864825	0.187453	0.858597	1.95432	1.09344	1.02783	0.796617	0.866614	0.613929	0.461707	1.24646	1.59836	2.67562	0.858049	2.51287
3030	0.120859	0.0844878	0.283617	0.0709514	0.23037	0.227981	0.338647	0.165226	0.115303	0.116164	0.123581	0.0273163	0.0506184	0.360397	0.0561888	0.0459583	0.103158	0.170561	-0.0575599	-0.00179547	0.0453705	0.235384	0.0984015	0.0105647	-0.0269446	-0.30154	0.0936453	0.1022	0.0255804	0.0720161	0.110048	-0.0354493	0.0555458	0.0935258	0.0650921	0.210789	0.873779	1.93373	1.07076	1.05122	0.79611	0.895845	0.607652	0.446272	1.20432	1.57585	2.47198	0.743711	2.53466
3060	0.0965545	0.0832755	0.284383	0.0752417	0.244354	0.233874	0.312945	0.180843	0.115717	0.11111	0.130141	0.0612421	0.0460572	0.357368	0.0534721	0.0252176	0.0978153	0.169826	-0.0686793	-0.00552782	-0.00143894	0.222645	0.132615	0.00697941	-0.0125369	-0.337896	0.0826925	0.108643	0.030629	0.0650851	0.0989495	-0.0281656	0.0784657	0.0979328	0.0564436	0.148308	0.859516	1.96381	1.05929	1.03399	0.791803	0.893455	0.596486	0.439823	1.2147	1.54697	2.58027	0.80739	2.5707
3090	0.129797	0.084218	0.276596	0.0564229	0.201292	0.22985	0.315551	0.158914	0.0973848	0.0967305	0.121245	0.0437861	0.0455312	0.355287	0.0547848	0.0364667	0.0868513	0.164893	-0.0313102	-0.0233453	0.0249686	0.226187	0.138585	0.00963754	-0.0277971	-0.198317	0.0650895	0.103394	0.0330559	0.0692763	0.0911114	-0.0329657	0.0335981	0.0923487	0.0606958	0.182208	0.849218	2.02748	1.08467	1.05582	0.792381	0.881681	0.591751	0.432863	1.22379	1.5632	2.75879	0.877024	2.4795
3120	0.103019	0.0850643	0.284324	0.0626014	0.16165	0.235919	0.316404	0.150002	0.104287	0.107292	0.124801	0.0459574	0.046397	0.347622	0.0542451	0.0471363	0.11122	0.161838	-0.0201806	0.0100293	-0.000960302	0.212131	0.108657	0.00788942	-0.0244343	-0.310961	0.0763121	0.105982	0.0373747	0.0634181	0.0908689	-0.0211973	0.0762853	0.0733226	0.0813169	0.231519	0.84298	2.02444	1.08802	1.06993	0.791259	0.881301	0.584964	0.430248	1.25811	1.59281	2.69118	0.794484	2.41601
3150	0.128803	0.083387	0.288247	0.0591734	0.17423	0.230043	0.307513	0.060558	0.108201	0.0915498	0.121798	0.0129396	0.0456627	0.351327	0.0545097	0.0182846	0.13193	0.167258	-0.0117968	-0.00276223	0.021754	0.226967	0.0926096	-0.00519345	-0.0770636	-0.264079	0.059994	0.103885	0.0356414	0.0605776	0.0964016	-0.0296477	0.0694061	0.10666	0.0955218	0.199136	0.839956	1.98822	1.08653	1.04737	0.791508	0.83287	0.577138	0.432458	1.37998	1.58783	2.66847	0.842632	2.49202
3180	0.105222	0.0845385	0.293188	0.0642617	0.183735	0.242211	0.30558	-0.0279373	0.103487	0.0980915	0.10989	0.0430273	0.0472846	0.351763	0.052548	0.0190423	0.115451	0.180504	-0.0170678	-0.0018261	0.0170008	0.233414	0.0659423	0.0014868	-0.0889043	-0.329137	0.0626585	0.097394	0.0346577	0.0720685	0.0851453	-0.035643	0.0598022	0.100358	0.103289	0.16262	0.836075	1.97376	1.07499	1.03741	0.793789	0.809858	0.576268	0.428255	1.40641	1.55594	2.66352	0.832242	2.50557
3210	0.11706	0.0840699	0.285164	0.0725599	0.206001	0.230017	0.292238	-0.0477489	0.10928	0.0982912	0.0613411	0.0554306	0.0434339	0.355346	0.0530834	0.0218185	0.0784902	0.173963	0.00441643	-0.0192752	0.00518578	0.222948	0.0695821	0.010104	-0.0504719	-0.317825	0.0663032	0.102178	0.0465049	0.0687752	0.0905775	-0.0312328	0.024123	0.0974204	0.0862993	0.172538	0.828953	2.00184	1.08066	1.0541	0.788431	0.840365	0.566447	0.42263	1.40434	1.57378	2.71521	0.882463	2.50264
3240	0.107505	0.0812081	0.286674	0.0669694	0.112169	0.235387	0.289519	-0.0256462	0.10533	0.0981362	0.124076	0.0573971	0.0424963	0.35447	0.0556314	0.0364667	0.0672775	0.178495	-0.034287	0.00094536	0.0420434	0.219059	0.0881101	0.00164423	-0.0417856	-0.240472	0.0604296	0.0998501	0.044882	0.080177	0.108126	-0.0309485	0.0931378	0.0838846	0.0578626	0.191798	0.829264	2.02888	1.06558	1.05425	0.783846	0.824962	0.565855	0.421552	1.4883	1.58352	2.67398	0.868308	2.46289
3270	0.0943189	0.0766318	0.289319	0.0704968	0.181353	0.244697	0.264429	-0.00919825	0.0889885	0.0959893	0.115649	0.0493421	0.041005	0.351093	0.0571744	0.00767023	0.0778241	0.167702	0.0144067	0.00556474	0.0153075	0.221228	0.104535	0.00873802	-0.0645362	-0.146174	0.0574853	0.0974678	0.0507013	0.0543058	0.0937377	-0.0283725	0.00786811	0.0925803	0.0678031	0.204119	0.813851	2.04178	1.05648	1.06911	0.789784	0.825027	0.557253	0.420643	1.43345	1.58802	2.77916	0.856848	2.4724
3300	0.085965	0.0791571	0.28432	0.0598596	0.110023	0.254178	0.263155	-0.0128371	0.0807734	0.0874714	0.109594	0.0642943	0.0427975	0.336506	0.0552785	0.0100672	0.113116	0.165352	-0.00216587	-0.0201333	0.0149707	0.215316	0.0885428	0.00417374	-0.069128	-0.170069	0.0433498	0.107619	0.0504203	0.0709876	0.0785867	-0.0256696	0.108288	0.106313	0.0494266	0.175503	0.809763	2.04433	1.06286	1.07166	0.784097	0.837109	0.553099	0.411615	1.55404	1.58595	2.7025	0.907008	2.43881
3330	0.0726506	0.0742158	0.283035	0.0551536	0.170859	0.261733	0.281226	-0.00216198	0.127142	0.0973881	0.088262	0.0725871	0.0426489	0.338023	0.0545977	0.0241808	0.119974	0.161982	0.00875588	-0.00921317	0.0183167	0.207291	0.0936503	-0.00202081	-0.0949643	-0.182834	0.0494341	0.100116	0.0527973	0.0517638	0.0825235	-0.0210578	0.0941905	0.0904201	0.0471259	0.181129	0.811415	2.02008	1.05629	1.07554	0.779796	0.827714	0.551921	0.408294	1.56561	1.59795	2.67172	0.8894	2.38642
3360	0.0776128	0.0718878	0.282152	0.070743	0.115681	0.240613	0.287044	-0.000909717	0.0754935	0.102526	0.0973084	0.0277865	0.0425129	0.342805	0.054026	0.0336235	0.140787	0.1761	-0.0195416	0.00794388	0.0324215	0.219833	0.105842	-0.00346395	-0.107982	-0.0619385	0.0424721	0.0953243	0.0386395	0.0658996	0.0873396	-0.0235453	0.0795655	0.0774738	0.0664964	0.176181	0.827279	2.01055	1.05601	1.06997	0.780996	0.859973	0.547526	0.403036	1.51718	1.58348	2.74688	0.941728	2.44353
3390	0.100413	0.0681867	0.272692	0.067836	0.123161	0.262038	0.26464	-0.00230237	0.0854016	0.093089	0.0961711	0.0381778	0.0440296	0.339551	0.055461	0.0314615	0.118482	0.178113	0.0279716	-0.0293036	0.0343844	0.213877	0.103731	0.00575686	-0.109862	-0.176221	0.0473476	0.100202	0.0337057	0.030904	0.0946451	-0.0248024	0.0905164	0.0843581	0.0700257	0.173324	0.83571	2.03893	1.07118	1.05668	0.780733	0.902382	0.540242	0.391718	1.56989	1.58367	2.76561	0.908958	2.41312
3420	0.0595567	0.0663984	0.268712	0.0826588	0.148843	0.253748	0.258281	-0.00608724	0.0622691	0.0983725	0.10808	0.0415683	0.0453232	0.339042	0.0552306	0.0145331	0.120731	0.177979	-0.0100031	-0.0280163	0.032947	0.195654	0.0862639	0.0105458	-0.115858	0.0293054	0.034512	0.0938407	0.0342814	0.0272673	0.0769944	-0.0307007	0.0602891	0.103514	0.0616654	0.190012	0.818103	2.05691	1.06768	1.07908	0.776438	0.924751	0.532519	0.389785	1.57288	1.60719	2.9516	0.870687	2.49022
3450	0.08867	0.0661456	0.269762	0.0608536	0.0901817	0.241918	0.283777	-0.00868724	0.0789965	0.0902723	0.0925167	0.0267433	0.0414208	0.335084	0.057875	0.00648831	0.114619	0.172468	0.000872509	-0.0271322	0.0377877	0.202347	0.103749	0.00527901	-0.114075	0.0679807	0.0225889	0.102462	0.034088	0.0555063	0.0887049	-0.0235386	0.148927	0.100628	0.0679497	0.164229	0.814191	2.07779	1.06664	1.08638	0.773847	0.900084	0.533301	0.384916	1.61966	1.59471	2.94846	0.870876	2.44485
3480	0.0519777	0.0658131	0.267863	0.0708213	0.0844539	0.240658	0.277959	0.00589632	0.0576629	0.0838017	0.0914822	0.0593511	0.0426168	0.341648	0.0529406	0.0184565	0.0823411	0.1789	0.0167496	0.0171101	0.0695622	0.185589	0.100107	0.00384926	-0.0860554	0.110323	0.0228331	0.102531	0.0315825	0.0437623	0.0867916	-0.0292902	0.132361	0.114951	0.0426832	0.149746	0.80737	2.09735	1.07196	1.09409	0.775601	0.950365	0.525583	0.383279	1.69373	1.61346	2.84859	0.915097	2.44514
3510	0.0943838	0.0656414	0.269477	0.0687825	0.121696	0.255988	0.269412	0.0169084	0.0666887	0.0883422	0.108722	0.0142866	0.0401137	0.339399	0.0521068	0.0222522	0.0985656	0.169584	-0.00161158	0.0138728	0.0235546	0.183405	0.0798379	0.00182496	-0.0893068	0.253083	0.0326391	0.100447	0.0253476	0.0506501	0.0940328	-0.0334898	0.141292	0.0890865	0.0660495	0.173148	0.808872	2.09169	1.0589	1.09294	0.774905	0.889092	0.526803	0.380751	1.62361	1.59434	3.03154	0.924835	2.41062
3540	0.0739032	0.0637216	0.267396	0.0571211	0.12656	0.24983	0.284504	0.0333507	0.0873022	0.0994321	0.112634	0.0347947	0.0410288	0.333701	0.050822	-0.00788075	0.115316	0.157219	-0.0169164	-0.0139463	0.0536033	0.179354	0.0883527	-0.00700007	-0.0639655	0.154715	0.00857087	0.0998852	0.0310733	0.0572188	0.0879172	-0.031534	0.105046	0.113004	0.064374	0.160306	0.813387	2.06763	1.05274	1.1061	0.774301	0.862898	0.525012	0.37753	1.62388	1.57778	3.129	1.01074	2.46919
3570	0.0723809	0.0596787	0.269996	0.0732964	0.164904	0.256767	0.284626	0.0467044	0.0739916	0.0961604	0.105099	0.0578129	0.0402487	0.324221	0.0563109	-0.00217302	0.07664	0.165434	0.0313821	0.0095564	0.00878691	0.18162	0.103857	0.00365137	-0.117992	0.176539	0.0216628	0.100536	0.0277005	0.0593816	0.0947295	-0.0273333	0.132297	0.0953674	0.0613088	0.118768	0.823976	2.0492	1.05042	1.07902	0.775685	0.849707	0.52437	0.376383	1.58696	1.61661	2.97506	0.922442	2.48492
3600	0.109212	0.0567862	0.273063	0.0646056	0.143321	0.233737	0.280346	0.00185874	0.0705814	0.100106	0.0615305	0.0396259	0.0413623	0.329433	0.055662	0.0174882	0.112755	0.175524	0.0468152	0.00647737	0.0112647	0.176792	0.0571356	0.00492776	0.0239181	0.00189082	0.0259198	0.0940806	0.0392984	0.0528447	0.0960851	0.0173402	0.0140426	0.094735	0.060918	0.112655	0.817379	2.05286	1.04453	1.07821	0.771646	0.847997	0.510295	0.376914	1.61296	1.59356	3.09367	0.89624	2.54355
[truncated: 127 more columns]

## Sheet: Supplementary. Fig 1c
Genotype	ExpDate	Condition	Strain & Age
WT (tg(kdrl:eGFP)	20220404	ISO-Wound + HYPO E3	Casper | 2dpf
WT (tg(kdrl:eGFP)	20220404	ISO-Wound + HYPO E3	Casper | 2dpf
WT (tg(kdrl:eGFP)	20220404	ISO-Wound + HYPO E3	Casper | 2dpf
WT (tg(kdrl:eGFP)	20220404	ISO-Wound + HYPO E3	Casper | 2dpf
WT (tg(kdrl:eGFP)	20220404	ISO-Wound + HYPO E3	Casper | 2dpf
WT (tg(kdrl:eGFP)	20220420	ISO-Wound + HYPO E3	Casper | 2dpf
WT (tg(kdrl:eGFP)	20220420	ISO-Wound + HYPO E3	Casper | 2dpf
WT (tg(kdrl:eGFP)	20220420	ISO-Wound + HYPO E3	Casper | 2dpf
WT (tg(kdrl:eGFP)	20220420	ISO-Wound + HYPO E3	Casper | 2dpf
WT (tg(kdrl:eGFP)	20220420	ISO-Wound + HYPO E3	Casper | 2dpf
WT (tg(kdrl:eGFP)	20220420	ISO-Wound + HYPO E3	Casper | 3dpf
WT (tg(kdrl:eGFP)	20220420	ISO-Wound + HYPO E3	Casper | 3dpf
WT (tg(kdrl:eGFP)	20220420	ISO-Wound + HYPO E3	Casper | 3dpf
WT (tg(kdrl:eGFP)	20220420	ISO-Wound + HYPO E3	Casper | 3dpf
WT (tg(kdrl:eGFP)	20220420	ISO-Wound + HYPO E3	Casper | 3dpf
WT (tg(kdrl:eGFP)	20220526	ISO-Wound + HYPO E3	Casper | 3dpf
WT (tg(kdrl:eGFP)	20220526	ISO-Wound + HYPO E3	Casper | 3dpf
WT (tg(kdrl:eGFP)	20220526	ISO-Wound + HYPO E3	Casper | 3dpf
WT (tg(kdrl:eGFP)	20220526	ISO-Wound + HYPO E3	Casper | 3dpf
WT (tg(kdrl:eGFP)	20220607	ISO-Wound + HYPO E3	Casper | 3dpf
WT (tg(kdrl:eGFP)	20220607	ISO-Wound + HYPO E3	Casper | 3dpf
WT (tg(kdrl:eGFP)	20220608	ISO-Wound + HYPO E3	Casper | 3dpf
WT (tg(kdrl:eGFP)	20220608	ISO-Wound + HYPO E3	Casper | 3dpf
WT (tg(kdrl:eGFP)	20220608	ISO-Wound + HYPO E3	Casper | 3dpf
WT (tg(kdrl:eGFP)	20220627	ISO-Wound + HYPO E3	Casper | 3dpf
WT (tg(kdrl:eGFP)	20220627	ISO-Wound + HYPO E3	Casper | 3dpf
WT (tg(kdrl:eGFP)	20220703	ISO-Wound + HYPO E3	Casper | 3dpf
WT (tg(kdrl:eGFP)	20220703	ISO-Wound + HYPO E3	Casper | 3dpf
WT (tg(kdrl:eGFP)	20220703	ISO-Wound + HYPO E3	Casper | 3dpf
WT (tg(kdrl:eGFP)	20220703	ISO-Wound + HYPO E3	Casper | 3dpf
WT (tg(kdrl:eGFP)	20220722	ISO-Wound + HYPO E3	Casper | 3dpf
WT (tg(kdrl:eGFP)	20220722	ISO-Wound + HYPO E3	Casper | 3dpf
WT (tg(kdrl:eGFP)	20220722	ISO-Wound + HYPO E3	Casper | 3dpf
WT (tg(kdrl:eGFP)	20220722	ISO-Wound + HYPO E3	Casper | 3dpf
WT (tg(kdrl:eGFP)	20221215	ISO-Wound + HYPO E3	Casper | 3dpf
WT (tg(kdrl:eGFP)	20221215	ISO-Wound + HYPO E3	Casper | 3dpf
WT (tg(kdrl:eGFP)	20220404	ISO-Wound+ ISO NaCl E3	Casper | 2dpf
WT (tg(kdrl:eGFP)	20220417	ISO-Wound+ ISO NaCl E3	Casper | 2dpf
WT (tg(kdrl:eGFP)	20220420	ISO-Wound+ ISO NaCl E3	Casper | 2dpf
WT (tg(kdrl:eGFP)	20220420	ISO-Wound+ ISO NaCl E3	Casper | 2dpf
WT (tg(kdrl:eGFP)	20220420	ISO-Wound+ ISO NaCl E3	Casper | 2dpf
WT (tg(kdrl:eGFP)	20220420	ISO-Wound+ ISO NaCl E3	Casper | 2dpf
WT (tg(kdrl:eGFP)	20220420	ISO-Wound+ ISO NaCl E3	Casper | 2dpf
WT (tg(kdrl:eGFP)	20220424	ISO-Wound+ ISO NaCl E3	Casper | 2dpf
WT (tg(kdrl:eGFP)	20220607	ISO-Wound+ ISO NaCl E3	Casper | 2dpf
WT (tg(kdrl:eGFP)	20220607	ISO-Wound+ ISO NaCl E3	Casper | 2dpf
WT (tg(kdrl:eGFP)	20220607	ISO-Wound+ ISO NaCl E3	Casper | 2dpf
WT (tg(kdrl:eGFP)	20220607	ISO-Wound+ ISO NaCl E3	Casper | 2dpf
WT (tg(kdrl:eGFP)	20220607	ISO-Wound+ ISO NaCl E3	Casper | 3dpf
WT (tg(kdrl:eGFP)	20220607	ISO-Wound+ ISO NaCl E3	Casper | 3dpf
WT (tg(kdrl:eGFP)	20220614	ISO-Wound+ ISO NaCl E3	Casper | 3dpf
WT (tg(kdrl:eGFP)	20220614	ISO-Wound+ ISO NaCl E3	Casper | 3dpf
WT (tg(kdrl:eGFP)	20220622	ISO-Wound+ ISO NaCl E3	Casper | 3dpf
WT (tg(kdrl:eGFP)	20220622	ISO-Wound+ ISO NaCl E3	Casper | 3dpf
WT (tg(kdrl:eGFP)	20220627	ISO-Wound+ ISO NaCl E3	Casper | 3dpf
WT (tg(kdrl:eGFP)	20220627	ISO-Wound+ ISO NaCl E3	Casper | 3dpf
WT (tg(kdrl:eGFP)	20220703	ISO-Wound+ ISO NaCl E3	Casper | 3dpf
WT (tg(kdrl:eGFP)	20220703	ISO-Wound+ ISO NaCl E3	Casper | 3dpf
WT (tg(kdrl:eGFP)	20220703	ISO-Wound+ ISO NaCl E3	Casper | 3dpf
WT (tg(kdrl:eGFP)	20220703	ISO-Wound+ ISO NaCl E3	Casper | 3dpf
WT (tg(kdrl:eGFP)	20220703	ISO-Wound+ ISO NaCl E3	Casper | 3dpf
WT (tg(kdrl:eGFP)	20220703	ISO-Wound+ ISO NaCl E3	Casper | 3dpf
WT (tg(kdrl:eGFP)	20220709	ISO-Wound+ ISO NaCl E3	Casper | 3dpf
WT (tg(kdrl:eGFP)	20220709	ISO-Wound+ ISO NaCl E3	Casper | 3dpf
WT (tg(kdrl:eGFP)	20220715	ISO-Wound+ ISO NaCl E3	Casper | 3dpf
WT (tg(kdrl:eGFP)	20220715	ISO-Wound+ ISO NaCl E3	Casper | 3dpf
WT (tg(kdrl:eGFP)	20220715	ISO-Wound+ ISO NaCl E3	Casper | 3dpf
WT (tg(kdrl:eGFP)	20220715	ISO-Wound+ ISO NaCl E3	Casper | 3dpf
WT (tg(kdrl:eGFP)	20220722	ISO-Wound+ ISO NaCl E3	Casper | 3dpf
WT (tg(kdrl:eGFP)	20220722	ISO-Wound+ ISO NaCl E3	Casper | 3dpf
WT (tg(kdrl:eGFP)	20240510	ISO-Wound+ ISO NaCl E3	Casper | 3dpf
WT (tg(kdrl:eGFP)	20240510	ISO-Wound+ ISO NaCl E3	Casper | 3dpf
WT (tg(kdrl:eGFP)	20240510	ISO-Wound+ ISO NaCl E3	Casper | 3dpf
WT (tg(kdrl:eGFP)	20220815	ISO-Wound+ ISO +	Casper | 2dpf
WT (tg(kdrl:eGFP)	20220815	ISO-Wound+ ISO +	Casper | 2dpf
WT (tg(kdrl:eGFP)	20220815	ISO-Wound+ ISO +	Casper | 2dpf
WT (tg(kdrl:eGFP)	20220815	ISO-Wound+ ISO +	Casper | 2dpf
WT (tg(kdrl:eGFP)	20220815	ISO-Wound+ ISO +	Casper | 2dpf
WT (tg(kdrl:eGFP)	20220815	ISO-Wound+ ISO +	Casper | 2dpf
WT (tg(kdrl:eGFP)	20220815	ISO-Wound+ ISO +	Casper | 3dpf
WT (tg(kdrl:eGFP)	20220815	ISO-Wound+ ISO +	Casper | 3dpf
WT (tg(kdrl:eGFP)	20220815	ISO-Wound+ ISO +	Casper | 3dpf
WT (tg(kdrl:eGFP)	20220815	ISO-Wound+ ISO +	Casper | 3dpf
WT (tg(kdrl:eGFP)	20220815	ISO-Wound+ ISO +	Casper | 3dpf
WT (tg(kdrl:eGFP)	20220816	ISO-Wound+ ISO +	Casper | 3dpf
WT (tg(kdrl:eGFP)	20220816	ISO-Wound+ ISO +	Casper | 3dpf
WT (tg(kdrl:eGFP)	20220816	ISO-Wound+ ISO +	Casper | 3dpf
WT (tg(kdrl:eGFP)	20220816	ISO-Wound+ ISO +	Casper | 3dpf
WT (tg(kdrl:eGFP)	20220816	ISO-Wound+ ISO +	Casper | 3dpf
WT (tg(kdrl:eGFP)	20220816	ISO-Wound+ ISO +	Casper | 3dpf
WT (tg(kdrl:eGFP)	20220816	ISO-Wound+ ISO +	Casper | 3dpf
WT (tg(kdrl:eGFP)	20220816	ISO-Wound+ ISO +	Casper | 3dpf
WT (tg(kdrl:eGFP)	20220824	ISO-Wound+ ISO +	Casper | 3dpf
WT (tg(kdrl:eGFP)	20220824	ISO-Wound+ ISO +	Casper | 3dpf
WT (tg(kdrl:eGFP)	20220824	ISO-Wound+ ISO +	Casper | 3dpf
WT (tg(kdrl:eGFP)	20220824	ISO-Wound+ ISO +	Casper | 3dpf
WT (tg(kdrl:eGFP)	20220816	ISO-Wound+ ISO +	Casper | 2dpf
WT (tg(kdrl:eGFP)	20220816	ISO-Wound+ ISO +	Casper | 2dpf
WT (tg(kdrl:eGFP)	20220816	ISO-Wound+ ISO +	Casper | 2dpf
WT (tg(kdrl:eGFP)	20220816	ISO-Wound+ ISO +	Casper | 2dpf
WT (tg(kdrl:eGFP)	20220816	ISO-Wound+ ISO +	Casper | 2dpf
WT (tg(kdrl:eGFP)	20220816	ISO-Wound+ ISO +	Casper | 3dpf
WT (tg(kdrl:eGFP)	20220816	ISO-Wound+ ISO +	Casper | 3dpf
WT (tg(kdrl:eGFP)	20220816	ISO-Wound+ ISO +	Casper | 3dpf
WT (tg(kdrl:eGFP)	20220816	ISO-Wound+ ISO +	Casper | 3dpf
WT (tg(kdrl:eGFP)	20220816	ISO-Wound+ ISO +	Casper | 3dpf
WT (tg(kdrl:eGFP)	20220816	ISO-Wound+ ISO +	Casper | 3dpf
WT (tg(kdrl:eGFP)	20220816	ISO-Wound+ ISO +	Casper | 3dpf
WT (tg(kdrl:eGFP)	20220816	ISO-Wound+ ISO +	Casper | 3dpf
WT (tg(kdrl:eGFP)	20220816	ISO-Wound+ ISO +	Casper | 3dpf
WT (tg(kdrl:eGFP)	20220818	ISO-Wound+ ISO +	Casper | 3dpf
WT (tg(kdrl:eGFP)	20220818	ISO-Wound+ ISO +	Casper | 3dpf
WT (tg(kdrl:eGFP)	20220818	ISO-Wound+ ISO +	Casper | 3dpf
WT (tg(kdrl:eGFP)	20220818	ISO-Wound+ ISO +	Casper | 3dpf
WT (tg(kdrl:eGFP)	20221024	ISO-Wound+ ISO +	Casper | 2dpf
WT (tg(kdrl:eGFP)	20221024	ISO-Wound+ ISO +	Casper | 2dpf
WT (tg(kdrl:eGFP)	20221024	ISO-Wound+ ISO +	Casper | 2dpf
WT (tg(kdrl:eGFP)	20221024	ISO-Wound+ ISO +	Casper | 2dpf
WT (tg(kdrl:eGFP)	20221024	ISO-Wound+ ISO +	Casper | 2dpf
WT (tg(kdrl:eGFP)	20221024	ISO-Wound+ ISO +	Casper | 3dpf
WT (tg(kdrl:eGFP)	20221024	ISO-Wound+ ISO +	Casper | 3dpf
WT (tg(kdrl:eGFP)	20221024	ISO-Wound+ ISO +	Casper | 3dpf
WT (tg(kdrl:eGFP)	20221024	ISO-Wound+ ISO +	Casper | 3dpf
WT (tg(kdrl:eGFP)	20221024	ISO-Wound+ ISO +	Casper | 3dpf
WT (tg(kdrl:eGFP)	20221025	ISO-Wound+ ISO +	Casper | 3dpf
WT (tg(kdrl:eGFP)	20221025	ISO-Wound+ ISO +	Casper | 3dpf
WT (tg(kdrl:eGFP)	20221025	ISO-Wound+ ISO +	Casper | 3dpf
WT (tg(kdrl:eGFP)	20221025	ISO-Wound+ ISO +	Casper | 3dpf
WT (tg(kdrl:eGFP)	20221025	ISO-Wound+ ISO +	Casper | 3dpf
WT (tg(kdrl:eGFP)	20221020	ISO-Wound+ ISO +	Casper | 2dpf
WT (tg(kdrl:eGFP)	20221020	ISO-Wound+ ISO +	Casper | 2dpf
WT (tg(kdrl:eGFP)	20221020	ISO-Wound+ ISO +	Casper | 2dpf
WT (tg(kdrl:eGFP)	20221020	ISO-Wound+ ISO +	Casper | 2dpf
WT (tg(kdrl:eGFP)	20221020	ISO-Wound+ ISO +	Casper | 2dpf
WT (tg(kdrl:eGFP)	20221020	ISO-Wound+ ISO +	Casper | 3dpf
WT (tg(kdrl:eGFP)	20221022	ISO-Wound+ ISO +	Casper | 3dpf
WT (tg(kdrl:eGFP)	20221022	ISO-Wound+ ISO +	Casper | 3dpf
WT (tg(kdrl:eGFP)	20221022	ISO-Wound+ ISO +	Casper | 3dpf
WT (tg(kdrl:eGFP)	20221022	ISO-Wound+ ISO +	Casper | 3dpf
WT (tg(kdrl:eGFP)	20221026	ISO-Wound+ ISO +	Casper | 3dpf
WT (tg(kdrl:eGFP)	20221026	ISO-Wound+ ISO +	Casper | 3dpf
WT (tg(kdrl:eGFP)	20221026	ISO-Wound+ ISO +	Casper | 3dpf
WT (tg(kdrl:eGFP)	20221025	ISO-Wound+ ISO +	Casper | 2dpf
WT (tg(kdrl:eGFP)	20221025	ISO-Wound+ ISO +	Casper | 2dpf
WT (tg(kdrl:eGFP)	20221025	ISO-Wound+ ISO +	Casper | 3dpf
WT (tg(kdrl:eGFP)	20221025	ISO-Wound+ ISO +	Casper | 3dpf
WT (tg(kdrl:eGFP)	20221025	ISO-Wound+ ISO +	Casper | 3dpf
WT (tg(kdrl:eGFP)	20221025	ISO-Wound+ ISO +	Casper | 3dpf
WT (tg(kdrl:eGFP)	20221025	ISO-Wound+ ISO +	Casper | 3dpf
WT (tg(kdrl:eGFP)	20221025	ISO-Wound+ ISO +	Casper | 3dpf
WT (tg(kdrl:eGFP)	20221025	ISO-Wound+ ISO +	Casper | 3dpf
WT (tg(kdrl:eGFP)	20221025	ISO-Wound+ ISO +	Casper | 3dpf
WT (tg(kdrl:eGFP)	20221025	ISO-Wound+ ISO +	Casper | 3dpf
WT (tg(kdrl:eGFP)	20221026	ISO-Wound+ ISO +	Casper | 3dpf
WT (tg(kdrl:eGFP)	20221026	ISO-Wound+ ISO +	Casper | 3dpf
WT (tg(kdrl:eGFP)	20220824	ISO-Wound+ ISO +	Casper | 2dpf
WT (tg(kdrl:eGFP)	20220824	ISO-Wound+ ISO +	Casper | 2dpf
WT (tg(kdrl:eGFP)	20220824	ISO-Wound+ ISO +	Casper | 3dpf
WT (tg(kdrl:eGFP)	20220824	ISO-Wound+ ISO +	Casper | 3dpf
WT (tg(kdrl:eGFP)	20220824	ISO-Wound+ ISO +	Casper | 3dpf
WT (tg(kdrl:eGFP)	20220824	ISO-Wound+ ISO +	Casper | 3dpf
WT (tg(kdrl:eGFP)	20220824	ISO-Wound+ ISO +	Casper | 3dpf
WT (tg(kdrl:eGFP)	20220824	ISO-Wound+ ISO +	Casper | 3dpf
WT (tg(kdrl:eGFP)	20220825	ISO-Wound+ ISO +	Casper | 3dpf
WT (tg(kdrl:eGFP)	20220825	ISO-Wound+ ISO +	Casper | 3dpf
WT (tg(kdrl:eGFP)	20220825	ISO-Wound+ ISO +	Casper | 3dpf
WT (tg(kdrl:eGFP)	20220825	ISO-Wound+ ISO +	Casper | 3dpf
WT (tg(kdrl:eGFP)	20221020	ISO-Wound+ ISO +	Casper | 2dpf
WT (tg(kdrl:eGFP)	20221020	ISO-Wound+ ISO +	Casper | 2dpf
WT (tg(kdrl:eGFP)	20221020	ISO-Wound+ ISO +	Casper | 3dpf
WT (tg(kdrl:eGFP)	20221020	ISO-Wound+ ISO +	Casper | 3dpf
WT (tg(kdrl:eGFP)	20221021	ISO-Wound+ ISO +	Casper | 3dpf
WT (tg(kdrl:eGFP)	20221021	ISO-Wound+ ISO +	Casper | 3dpf
WT (tg(kdrl:eGFP)	20221022	ISO-Wound+ ISO +	Casper | 3dpf
WT (tg(kdrl:eGFP)	20221022	ISO-Wound+ ISO +	Casper | 3dpf
WT (tg(kdrl:eGFP)	20221022	ISO-Wound+ ISO +	Casper | 3dpf
WT (tg(kdrl:eGFP)	20250424	ISO-NonWound-HYPO E3	Casper | 3dpf
WT (tg(kdrl:eGFP)	20250424	ISO-NonWound-HYPO E3	Casper | 3dpf
WT (tg(kdrl:eGFP)	20250424	ISO-NonWound-HYPO E3	Casper | 3dpf
WT (tg(kdrl:eGFP)	20250424	ISO-NonWound-HYPO E3	Casper | 3dpf
WT (tg(kdrl:eGFP)	20250424	ISO-NonWound-HYPO E3	Casper | 3dpf
WT (tg(kdrl:eGFP)	20250424	ISO-NonWound-HYPO E3	Casper | 3dpf
WT (tg(kdrl:eGFP)	20250424	ISO-NonWound-HYPO E3	Casper | 3dpf
WT (tg(kdrl:eGFP)	20250424	ISO-NonWound-HYPO E3	Casper | 3dpf
WT (tg(kdrl:eGFP)	20250424	ISO-NonWound-HYPO E3	Casper | 3dpf
WT (tg(kdrl:eGFP)	20250424	ISO-NonWound-HYPO E3	Casper | 3dpf
WT (tg(kdrl:eGFP)	20250424	ISO-NonWound-HYPO E3	Casper | 3dpf
WT (tg(kdrl:eGFP)	20250424	ISO-NonWound-HYPO E3	Casper | 3dpf
WT (tg(kdrl:eGFP)	20250502	ISO-NonWound-HYPO E3	Casper | 3dpf
WT (tg(kdrl:eGFP)	20250502	ISO-NonWound-HYPO E3	Casper | 3dpf
WT (tg(kdrl:eGFP)	20250502	ISO-NonWound-HYPO E3	Casper | 3dpf
WT (tg(kdrl:eGFP)	20250502	ISO-NonWound-HYPO E3	Casper | 3dpf
WT (tg(kdrl:eGFP)	20250502	ISO-NonWound-HYPO E3	Casper | 3dpf
WT (tg(kdrl:eGFP)	20250502	ISO-NonWound-HYPO E3	Casper | 3dpf
WT (tg(kdrl:eGFP)	20250502	ISO-NonWound-HYPO E3	Casper | 3dpf
WT (tg(kdrl:eGFP)	20250502	ISO-NonWound-HYPO E3	Casper | 3dpf
Time (sec)	//rtsmcs/Niethammer/Zaza/Zaza's Papier/70kDa/Osmolarity/ISO-Wound + 5mM NaCl E3/20220404_3dpf_tg(kdrl_qf2_quas_eGFP)_70kDa dextran_ISO_hypo_E1_F1_Dilation.csv	//rtsmcs/Niethammer/Zaza/Zaza's Papier/70kDa/Osmolarity/ISO-Wound + 5mM NaCl E3/20220404_3dpf_tg(kdrl_qf2_quas_eGFP)_70kDa dextran_ISO_hypo_E2_F3_Dilation.csv	//rtsmcs/Niethammer/Zaza/Zaza's Papier/70kDa/Osmolarity/ISO-Wound + 5mM NaCl E3/20220404_3dpf_tg(kdrl_qf2_quas_eGFP)_70kDa dextran_ISO_hypo_E3_F4_Dilation.csv	//rtsmcs/Niethammer/Zaza/Zaza's Papier/70kDa/Osmolarity/ISO-Wound + 5mM NaCl E3/20220404_3dpf_tg(kdrl_qf2_quas_eGFP)_70kDa dextran_ISO_hypo_E4_F5_Dilation.csv	//rtsmcs/Niethammer/Zaza/Zaza's Papier/70kDa/Osmolarity/ISO-Wound + 5mM NaCl E3/20220404_3dpf_tg(kdrl_qf2_quas_eGFP)_70kDa dextran_ISO_hypo_E4_F6_Dilation.csv	//rtsmcs/Niethammer/Zaza/Zaza's Papier/70kDa/Osmolarity/ISO-Wound + 5mM NaCl E3/20220420_2dpf_tg(kdrl_qf2_quas_eGFP)_70kDa dextran_ISO_hypo_E6_F8_Dilation.csv	//rtsmcs/Niethammer/Zaza/Zaza's Papier/70kDa/Osmolarity/ISO-Wound + 5mM NaCl E3/20220420_2dpf_tg(kdrl_qf2_quas_eGFP)_70kDa dextran_ISO_hypo_E7_F9_Dilation.csv	//rtsmcs/Niethammer/Zaza/Zaza's Papier/70kDa/Osmolarity/ISO-Wound + 5mM NaCl E3/20220420_2dpf_tg(kdrl_qf2_quas_eGFP)_70kDa dextran_ISO_hypo_E8_F10_Dilation.csv	//rtsmcs/Niethammer/Zaza/Zaza's Papier/70kDa/Osmolarity/ISO-Wound + 5mM NaCl E3/20220420_2dpf_tg(kdrl_qf2_quas_eGFP)_70kDa dextran_ISO_hypo_E10_F13_Dilation.csv	//rtsmcs/Niethammer/Zaza/Zaza's Papier/70kDa/Osmolarity/ISO-Wound + 5mM NaCl E3/20220420_2dpf_tg(kdrl_qf2_quas_eGFP)_70kDa dextran_ISO_hypo_E11_F14_Dilation.csv	//rtsmcs/Niethammer/Zaza/Zaza's Papier/70kDa/Osmolarity/ISO-Wound + 5mM NaCl E3/20220420_2dpf_tg(kdrl_qf2_quas_eGFP)_70kDa dextran_ISO_hypo_E11_F15_Dilation.csv	//rtsmcs/Niethammer/Zaza/Zaza's Papier/70kDa/Osmolarity/ISO-Wound + 5mM NaCl E3/20220420_2dpf_tg(kdrl_qf2_quas_eGFP)_70kDa dextran_ISO_hypo_E12_F16_Dilation.csv	//rtsmcs/Niethammer/Zaza/Zaza's Papier/70kDa/Osmolarity/ISO-Wound + 5mM NaCl E3/20220420_2dpf_tg(kdrl_qf2_quas_eGFP)_70kDa dextran_ISO_hypo_E13_F17_Dilation.csv	//rtsmcs/Niethammer/Zaza/Zaza's Papier/70kDa/Osmolarity/ISO-Wound + 5mM NaCl E3/20220420_2dpf_tg(kdrl_qf2_quas_eGFP)_70kDa dextran_ISO_hypo_E13_F18_Dilation.csv	//rtsmcs/Niethammer/Zaza/Zaza's Papier/70kDa/Osmolarity/ISO-Wound + 5mM NaCl E3/20220420_2dpf_tg(kdrl_qf2_quas_eGFP)_70kDa dextran_ISO_hypo_E14_F20_Dilation.csv	//rtsmcs/Niethammer/Zaza/Zaza's Papier/70kDa/Osmolarity/ISO-Wound + 5mM NaCl E3/20220526_3dpf_tg(kdrl_qf2_quas_eGFP)_70kDa dextran_ISO_hypo_E16_F22_Dilation.csv	//rtsmcs/Niethammer/Zaza/Zaza's Papier/70kDa/Osmolarity/ISO-Wound + 5mM NaCl E3/20220526_3dpf_tg(kdrl_qf2_quas_eGFP)_70kDa dextran_ISO_hypo_E17_F24_Dilation.csv	//rtsmcs/Niethammer/Zaza/Zaza's Papier/70kDa/Osmolarity/ISO-Wound + 5mM NaCl E3/20220526_3dpf_tg(kdrl_qf2_quas_eGFP)_70kDa dextran_ISO_hypo_E17_F25_Dilation.csv	//rtsmcs/Niethammer/Zaza/Zaza's Papier/70kDa/Osmolarity/ISO-Wound + 5mM NaCl E3/20220526_3dpf_tg(kdrl_qf2_quas_eGFP)_70kDa dextran_ISO_hypo_E18_F26_Dilation.csv	//rtsmcs/Niethammer/Zaza/Zaza's Papier/70kDa/Osmolarity/ISO-Wound + 5mM NaCl E3/20220607_3dpf_tg(kdrl_qf2_quas_eGFP)_70kDa dextran_ISO_hypo_E19_F29_Dilation.csv	//rtsmcs/Niethammer/Zaza/Zaza's Papier/70kDa/Osmolarity/ISO-Wound + 5mM NaCl E3/20220607_3dpf_tg(kdrl_qf2_quas_eGFP)_70kDa dextran_ISO_hypo_E20_F30_Dilation.csv	//rtsmcs/Niethammer/Zaza/Zaza's Papier/70kDa/Osmolarity/ISO-Wound + 5mM NaCl E3/20220608_3dpf_tg(kdrl_qf2_quas_eGFP)_70kDa dextran_ISO_hypo_E21_F31_Dilation.csv	//rtsmcs/Niethammer/Zaza/Zaza's Papier/70kDa/Osmolarity/ISO-Wound + 5mM NaCl E3/20220608_3dpf_tg(kdrl_qf2_quas_eGFP)_70kDa dextran_ISO_hypo_E23_F33_Dilation.csv	//rtsmcs/Niethammer/Zaza/Zaza's Papier/70kDa/Osmolarity/ISO-Wound + 5mM NaCl E3/20220608_3dpf_tg(kdrl_qf2_quas_eGFP)_70kDa dextran_ISO_hypo_E23_F34_Dilation.csv	//rtsmcs/Niethammer/Zaza/Zaza's Papier/70kDa/Osmolarity/ISO-Wound + 5mM NaCl E3/20220627_3dpf_tg(kdrl_qf2_quas_eGFP)_70kDa dextran_ISO_hypo_E27_F41_Dilation.csv	//rtsmcs/Niethammer/Zaza/Zaza's Papier/70kDa/Osmolarity/ISO-Wound + 5mM NaCl E3/20220627_3dpf_tg(kdrl_qf2_quas_eGFP)_70kDa dextran_ISO_hypo_E28_F42_Dilation.csv	//rtsmcs/Niethammer/Zaza/Zaza's Papier/70kDa/Osmolarity/ISO-Wound + 5mM NaCl E3/20220703_3dpf_tg(kdrl_qf2_quas_eGFP)_70kDa dextran_ISO_hypo_E29_F43_Dilation.csv	//rtsmcs/Niethammer/Zaza/Zaza's Papier/70kDa/Osmolarity/ISO-Wound + 5mM NaCl E3/20220703_3dpf_tg(kdrl_qf2_quas_eGFP)_70kDa dextran_ISO_hypo_E29_F44_Dilation.csv	//rtsmcs/Niethammer/Zaza/Zaza's Papier/70kDa/Osmolarity/ISO-Wound + 5mM NaCl E3/20220703_3dpf_tg(kdrl_qf2_quas_eGFP)_70kDa dextran_ISO_hypo_E30_F46_Dilation.csv	//rtsmcs/Niethammer/Zaza/Zaza's Papier/70kDa/Osmolarity/ISO-Wound + 5mM NaCl E3/20220703_3dpf_tg(kdrl_qf2_quas_eGFP)_70kDa dextran_ISO_hypo_E32_F49_Dilation.csv	//rtsmcs/Niethammer/Zaza/Zaza's Papier/70kDa/Osmolarity/ISO-Wound + 5mM NaCl E3/20220722_3dpf_tg(kdrl_qf2_quas_eGFP)_70kDa dextran_ISO_hypo_E36_F57_Dilation.csv	//rtsmcs/Niethammer/Zaza/Zaza's Papier/70kDa/Osmolarity/ISO-Wound + 5mM NaCl E3/20220722_3dpf_tg(kdrl_qf2_quas_eGFP)_70kDa dextran_ISO_hypo_E37_F59_Dilation.csv	//rtsmcs/Niethammer/Zaza/Zaza's Papier/70kDa/Osmolarity/ISO-Wound + 5mM NaCl E3/20220722_3dpf_tg(kdrl_qf2_quas_eGFP)_70kDa dextran_ISO_hypo_E38_F61_Dilation.csv	//rtsmcs/Niethammer/Zaza/Zaza's Papier/70kDa/Osmolarity/ISO-Wound + 5mM NaCl E3/20220722_3dpf_tg(kdrl_qf2_quas_eGFP)_70kDa dextran_ISO_hypo_E38_F62_Dilation.csv	//rtsmcs/Niethammer/Zaza/Zaza's Papier/70kDa/Osmolarity/ISO-Wound + 5mM NaCl E3/20221215_3dpf_tg(kdrl_qf2_quas_eGFP)_70kDa dextran_ISO_hypo_E40_F65_Dilation.csv	//rtsmcs/Niethammer/Zaza/Zaza's Papier/70kDa/Osmolarity/ISO-Wound + 5mM NaCl E3/20221215_3dpf_tg(kdrl_qf2_quas_eGFP)_70kDa dextran_ISO_hypo_E40_F67_Dilation.csv	//rtsmcs/Niethammer/Zaza/Zaza's Papier/70kDa/Osmolarity/ISO-Wound + 140mM NaCl E3/20220404_3dpf_tg(kdrl_qf2_quas_eGFP)_70kDa dextran_ISO_ISO_E1_F2_Dilation.csv	//rtsmcs/Niethammer/Zaza/Zaza's Papier/70kDa/Osmolarity/ISO-Wound + 140mM NaCl E3/20220417_3dpf_tg(kdrl_qf2_quas_eGFP)_70kDa dextran_ISO_ISO_E2_F3_Dilation.csv	//rtsmcs/Niethammer/Zaza/Zaza's Papier/70kDa/Osmolarity/ISO-Wound + 140mM NaCl E3/20220420_3dpf_tg(kdrl_qf2_quas_eGFP)_70kDa dextran_ISO_ISO_E3_F4_Dilation.csv	//rtsmcs/Niethammer/Zaza/Zaza's Papier/70kDa/Osmolarity/ISO-Wound + 140mM NaCl E3/20220420_3dpf_tg(kdrl_qf2_quas_eGFP)_70kDa dextran_ISO_ISO_E4_F6_Dilation.csv	//rtsmcs/Niethammer/Zaza/Zaza's Papier/70kDa/Osmolarity/ISO-Wound + 140mM NaCl E3/20220420_3dpf_tg(kdrl_qf2_quas_eGFP)_70kDa dextran_ISO_ISO_E4_F7_Dilation.csv	//rtsmcs/Niethammer/Zaza/Zaza's Papier/70kDa/Osmolarity/ISO-Wound + 140mM NaCl E3/20220420_3dpf_tg(kdrl_qf2_quas_eGFP)_70kDa dextran_ISO_ISO_E5_F8_Dilation.csv	//rtsmcs/Niethammer/Zaza/Zaza's Papier/70kDa/Osmolarity/ISO-Wound + 140mM NaCl E3/20220420_3dpf_tg(kdrl_qf2_quas_eGFP)_70kDa dextran_ISO_ISO_E5_F9_Dilation.csv	//rtsmcs/Niethammer/Zaza/Zaza's Papier/70kDa/Osmolarity/ISO-Wound + 140mM NaCl E3/20220424_3dpf_tg(kdrl_qf2_quas_eGFP)_70kDa dextran_ISO_ISO_E6_F10_Dilation.csv	//rtsmcs/Niethammer/Zaza/Zaza's Papier/70kDa/Osmolarity/ISO-Wound + 140mM NaCl E3/20220607_3dpf_tg(kdrl_qf2_quas_eGFP)_70kDa dextran_ISO_ISO_E7_F11_Dilation.csv	//rtsmcs/Niethammer/Zaza/Zaza's Papier/70kDa/Osmolarity/ISO-Wound + 140mM NaCl E3/20220607_3dpf_tg(kdrl_qf2_quas_eGFP)_70kDa dextran_ISO_ISO_E7_F12_Dilation.csv	//rtsmcs/Niethammer/Zaza/Zaza's Papier/70kDa/Osmolarity/ISO-Wound + 140mM NaCl E3/20220607_3dpf_tg(kdrl_qf2_quas_eGFP)_70kDa dextran_ISO_ISO_E8_F13_Dilation.csv	//rtsmcs/Niethammer/Zaza/Zaza's Papier/70kDa/Osmolarity/ISO-Wound + 140mM NaCl E3/20220607_3dpf_tg(kdrl_qf2_quas_eGFP)_70kDa dextran_ISO_ISO_E8_F14_Dilation.csv	//rtsmcs/Niethammer/Zaza/Zaza's Papier/70kDa/Osmolarity/ISO-Wound + 140mM NaCl E3/20220607_3dpf_tg(kdrl_qf2_quas_eGFP)_70kDa dextran_ISO_ISO_E9_F15_Dilation.csv
0	0.991824	1.01073	0.94843	0.988519	0.98667	1.01054	0.954726	1.13665	0.9519	1.00947	0.883961	1.0729	1.116	1.05707	0.954209	0.990255	0.981745	1.07877	1.0238	0.906523	1.00388	0.981949	0.979561	0.997005	1.02562	1.02151	0.987119	1.02542	0.98636	1.01419	0.997172	1.06972	0.968749	1.09016	1.01662	0.993504	0.996912	1.06292	1.01209	1.06291	1.04396	1.20546	0.964487	0.91029	1.09623	1.06565	1.04696	1.03639	1.01719
30	0.987334	1.01579	0.946836	0.988513	0.98667	1.0082	0.954726	1.12582	0.985773	0.967039	1.00025	1.07514	1.06763	1.01951	0.977886	1.02893	0.981745	1.07577	1.04293	1.1722	1.00354	0.985411	0.991511	0.997772	1.01276	1.02151	1.05857	1.02633	0.977592	1.00911	1.00758	1.05089	1.0027	1.06266	0.972234	0.98972	0.997596	1.00109	1.02436	1.06291	0.995051	1.20546	0.984138	0.96229	0.986065	1.04347	0.996027	1.03639	0.95046
60	0.985615	1.00339	1.00143	1.00023	0.990872	1.00586	0.954726	0.932873	0.993287	0.924909	0.952983	0.954225	1.0512	1.0406	0.976058	0.999217	0.986503	0.985884	1.04303	0.984039	0.998578	0.998698	1.00406	0.997531	0.971877	1.02151	1.07022	1.0271	1.09936	0.983411	1.01243	1.05584	1.00362	1.03638	0.983172	0.999386	0.998284	0.984192	1.01498	1.06291	0.934641	1.13123	1.00642	0.96229	0.974426	1.02333	0.990219	1.04286	0.947116
90	0.948497	0.973071	1.01954	1.00944	1.01334	1.00351	0.954726	0.93957	0.993287	0.958661	1.01923	0.945429	1.00211	1.06212	0.985239	0.968926	1.03102	0.984398	1.03344	1.11471	0.99912	1.00734	0.994628	0.995586	0.998534	1.02151	0.980182	0.995757	0.98636	0.952489	1.01428	1.03977	1.00455	1.01171	0.963008	1.00022	0.998972	1.01546	1.01962	1.05381	0.983496	1.11935	1.00642	0.96229	0.974426	1.01516	1.0003	1.10117	1.01163
120	0.985358	0.953888	1.01795	1.01924	1.00912	1.00117	0.954726	0.974958	0.993287	0.943133	1.02057	0.947646	1.00304	1.06313	1.0015	1.01571	0.981775	0.982912	1.03957	0.924127	0.990284	1.00093	0.991468	0.989274	0.983252	1.02151	0.97787	0.996294	0.977592	0.9488	1.01848	0.99862	1.00547	1.00835	0.988008	0.994203	0.999656	1.01538	1.00237	0.974335	1.0267	1.11935	1.00642	0.96229	0.974426	1.04342	1.00186	1.04703	1.01269
150	0.991785	0.980951	1.01635	0.988513	1.01565	0.998829	0.954726	0.988098	0.993287	0.9186	1.02192	0.949863	1.00397	1.02146	1.01172	1.01772	0.982139	0.981426	1.03383	0.95858	0.992641	1.00695	1.0086	0.997466	0.999677	0.92221	0.975558	0.997195	1.04381	0.964402	1.02646	0.98057	1.0064	1.00683	1.01664	1.01746	1.00034	0.984192	0.992683	0.96665	1.01427	1.06355	1.00642	1.00032	0.974426	0.990041	0.997347	1.04398	0.999257
180	0.991785	0.999403	1.01476	1.01924	1.03767	0.996487	0.983145	0.983198	0.993287	1.02509	1.00685	0.95208	0.988034	0.921687	1.00748	1.02506	0.98071	0.97994	1.04123	0.958654	0.986462	1.00454	1.00281	1.00516	1.0068	0.934548	0.973246	0.998097	1.07251	0.951527	1.0206	0.970377	1.00732	1.00943	0.987425	1.0011	1.00103	0.984192	0.993488	0.893469	0.98255	1.08907	1.00642	1.03631	0.974426	0.982089	0.986176	1.10117	0.949483
210	0.991785	1.01075	1.01316	0.994049	0.98667	0.994144	1.06081	0.990807	1.02655	1.07098	0.959806	0.954297	0.955411	0.923519	1.03505	0.988425	0.88181	0.978455	1.05122	0.957701	0.984102	1.00425	0.99754	1.00667	1.0126	0.984256	0.970934	1.04541	0.964573	0.953385	1.00957	0.967332	1.00825	0.936124	1.00981	1.00152	1.00172	0.984192	0.985518	0.974335	0.966311	1.06351	1.00642	1.05725	0.974426	0.942547	0.981868	1.10117	1.01407
240	1.0268	1.02566	1.01157	1.00563	0.98667	0.991802	1.08858	0.9803	1.03467	1.08409	1.04374	0.956514	0.958318	0.94495	1.0382	1.01427	0.981809	0.976969	1.05837	0.956742	0.990271	1.00113	0.99876	1.00899	1.00795	1.02992	0.968623	0.954859	0.938829	1.01691	0.894956	0.964222	1.00917	0.943797	1.02361	0.999787	1.0024	0.984192	0.978652	0.974335	1.01027	1.08912	1.00642	1.1065	1.08411	0.937293	0.971317	1.10117	1.0173
270	1.09922	1.02637	1.00998	0.986609	0.98667	0.98946	1.13911	0.947727	1.03467	1.09802	1.09069	1.1919	0.854296	0.94596	1.01265	0.951487	1.21075	0.975483	0.632577	1.06672	1.05112	1.0088	1.03106	1.00455	0.980926	1.02151	1.03768	0.933535	0.95301	1.20578	0.998469	0.90265	0.983777	0.894559	1.03947	1.00311	1.00309	0.984192	0.976239	0.974335	1.04275	1.11935	1.00642	1.04016	0.987035	0.957	1.02793	1.10117	1.0808
300	0.989328	1.05202	1.00838	0.973337	0.981969	0.987117	1.08859	0.93637	1.03467	1.03723	1.01213	1.09924	1.00861	0.94697	1.02058	0.994805	1.18665	0.970778	1.04197	0.959614	0.994305	1.05337	1.0075	0.995023	0.990719	1.02151	1.12518	1.03444	0.906678	0.961526	1.02202	0.936969	1.00429	0.914906	1.0467	1.01235	1.00378	0.952851	0.99403	0.974335	0.998767	1.17385	1.00642	1.07221	0.974426	0.937886	0.978977	1.10991	1.0216
330	0.942196	1.03524	1.00679	1.03	0.960003	0.984775	1.16689	0.92729	1.00137	1.03046	0.948741	1.09731	1.00953	0.94798	1.03991	0.95914	1.03629	0.885843	1.08023	0.953876	1.00337	1.05914	0.973885	0.994598	0.984672	1.02151	1.19134	1.03586	0.942224	0.967392	1.0411	0.925543	1.01195	0.928426	1.14642	1.02358	1.00446	0.971533	0.992289	1.05464	0.983379	1.15094	0.970715	1.05611	0.974426	0.970431	0.969176	1.11061	1.0173
360	0.942196	1.02367	1.00519	0.988513	0.954847	0.982433	1.20185	0.930113	0.993287	1.0897	0.950084	1.09953	1.01046	0.94899	1.05732	0.966079	1.03628	0.971025	1.09758	0.952916	1.01241	1.0644	0.974776	0.99421	0.965073	1.02151	1.28175	1.06893	0.937148	0.967501	1.0909	0.926424	1.01287	0.921125	1.14914	1.02457	1.00515	1.03619	0.969205	1.05506	1.02943	1.04631	0.964487	1.11033	0.974426	0.92039	0.957027	1.10117	1.0173
390	0.942196	1.03906	1.05856	0.988513	0.9385	0.98009	1.28079	0.940304	1.00233	1.09486	0.967994	1.10174	1.0114	0.95	1.06274	0.993569	1.03668	0.971344	1.11026	1.1171	1.02586	1.07532	0.979547	1.00463	0.977269	1.02151	1.27944	1.06937	0.990422	0.992933	1.10467	0.946217	1.0138	0.913935	1.17365	1.02492	1.00583	0.976196	0.967483	1.05322	1.00177	1.03325	1.00022	1.11033	0.974426	0.927767	0.947799	1.04473	1.0173
420	0.94498	1.0975	1.0779	0.988513	1.01154	0.99586	1.27297	0.919719	1.03467	1.13117	1.034	1.10396	1.03096	0.95101	1.09247	1.03401	1.03629	1.05831	1.09709	1.01545	1.0535	1.08353	1.0027	1.03934	0.966146	0.967967	1.34239	1.00584	1.00158	1.03823	1.1311	0.982811	1.01472	0.90896	1.20753	1.04364	0.998809	0.952808	0.938415	1.05647	0.986424	1.03325	0.970681	1.11033	0.974426	0.929349	0.941007	1.03639	1.0173
450	0.991785	1.14078	1.0763	0.988513	1.01511	1.05575	1.31993	0.917671	1.03467	1.10623	1.0533	1.10618	1.08063	0.99385	1.09926	1.07633	1.08442	1.14639	1.1108	1.063	1.06899	1.0895	1.02897	1.07121	0.975905	0.95341	1.43601	1.03845	1.03952	1.09627	1.13455	1.02001	1.01565	0.968191	1.22306	1.03168	0.965667	0.944823	0.930064	0.974335	0.987439	1.03325	0.964487	1.11033	0.974426	0.944275	0.937887	1.03639	1.0173
480	0.991785	1.18132	1.07471	0.988513	0.954818	1.0534	1.43489	0.947119	1.06803	1.13115	1.13723	1.09787	1.08156	1.01414	1.11868	1.10142	1.09083	1.23372	1.14906	1.11898	1.07402	1.10124	1.05888	1.09907	0.994395	0.9922	1.43369	1.04031	1.03243	1.11439	1.15272	1.07548	1.01657	0.9875	1.22306	1.0476	0.974088	0.944823	0.925692	0.974335	0.988454	1.03325	1.00025	1.11033	0.974426	0.941789	0.924894	1.03639	1.0173
510	0.991785	1.21803	1.12662	1.00062	0.933337	1.05106	1.43423	0.979379	1.07606	1.1785	1.18114	1.08544	1.12316	1.01515	1.12752	1.11448	1.09083	1.32068	1.14554	1.12175	1.08356	1.11495	1.08907	1.13777	1.00784	1.07234	1.43138	1.07342	1.04646	1.16534	1.17442	1.13843	1.0175	1.02115	1.22306	1.07793	1.00084	0.976239	0.923928	0.980847	0.989469	1.03325	0.970646	1.11033	0.974426	0.934842	0.919708	1.03639	1.0173
540	0.991785	1.28377	1.14741	1.0026	0.933337	1.04872	1.43358	1.01056	1.07606	1.14141	1.13996	1.11283	1.21817	1.01616	1.16051	1.12409	1.10885	1.30926	1.15715	1.22626	1.11446	1.13074	1.11439	1.16814	1.02567	1.08771	1.42907	1.07439	1.10084	1.21075	1.18789	1.20941	1.01842	1.05406	1.22306	1.11622	0.967727	0.984192	0.920455	1.06291	0.990484	0.961487	0.964487	1.11033	0.974426	0.935448	0.907583	1.03639	1.08097
570	0.991785	1.33317	1.14582	0.978643	0.933337	1.04638	1.43293	1.04945	1.10877	1.13122	1.2239	1.24101	1.2191	1.06008	1.18367	1.19986	1.14537	1.32785	1.16012	1.23558	1.13465	1.15165	1.137	1.19198	1.02631	1.08856	1.36298	1.07652	1.20864	1.23798	1.20386	1.24907	1.01935	1.05542	1.22306	1.1449	0.968415	0.952754	0.909232	0.98388	0.991498	0.947145	0.964487	1.12868	0.974426	0.954947	0.904954	1.03639	1.07244
600	0.991785	1.40237	1.19623	0.988513	0.933337	1.05954	1.43228	1.09065	1.11745	1.18788	1.30784	1.1254	1.22002	1.07929	1.20814	1.23902	1.14537	1.3432	1.15125	1.28595	1.14676	1.15969	1.16124	1.2148	1.04679	1.0894	1.32674	1.10893	1.25573	1.23801	1.21995	1.29105	1.02078	1.08406	1.22315	1.16622	0.9691	0.984619	0.909867	0.974335	0.992513	0.947145	0.964487	1.11033	0.974426	0.963207	0.949519	1.04639	1.0173
630	0.992016	1.42781	1.21852	0.988513	0.933337	1.122	1.43162	1.0842	1.11745	1.19929	1.36831	1.24552	1.2431	1.12425	1.21145	1.24798	1.1897	1.34866	1.16014	1.29154	1.14898	1.17446	1.18124	1.23402	1.07982	1.09	1.42213	1.10983	1.3035	1.23242	1.22668	1.34669	1.11792	1.15878	1.22337	1.21023	0.969788	1.02356	0.923869	0.974335	0.993528	0.947145	0.964487	1.11033	0.974426	0.958307	0.897006	1.10117	1.0173
660	1.04111	1.45098	1.21693	0.988513	0.91268	1.11966	1.43097	0.999932	1.11745	1.24554	1.39314	1.21691	1.31244	1.14241	1.20502	1.29037	1.20023	1.43168	1.16837	1.43893	1.15387	1.19286	1.19931	1.24685	1.10606	1.0902	1.35693	1.1128	1.30057	1.2633	1.23948	1.38304	1.14912	1.12113	1.22306	1.25429	0.970472	1.02356	0.9101	0.974335	1.03974	0.947145	0.964487	1.14187	0.974426	0.95931	0.893552	1.10117	1.0173
690	1.04137	1.45249	1.21533	1.01167	0.93257	1.11732	1.43032	1.057	1.14036	1.3056	1.45223	1.12187	1.40692	1.14342	1.23888	1.3432	1.19991	1.43857	1.18788	1.26346	1.16407	1.20774	1.23775	1.25178	1.11624	1.08961	1.25632	1.14437	1.3521	1.31731	1.25657	1.40454	1.1878	1.13936	1.19997	1.28944	0.97116	1.02356	0.909736	0.974335	1.05697	1.00195	0.964487	1.14716	0.974426	0.956292	0.884243	1.10117	1.0173
720	1.04137	1.47337	1.26427	1.05581	0.960003	1.11497	1.42967	1.13792	1.11745	1.25771	1.45357	1.25228	1.46799	1.18945	1.26464	1.37138	1.23853	1.43857	1.21324	1.28219	1.17884	1.22182	1.27005	1.25751	1.1846	1.08961	1.3163	1.14527	1.40327	1.34847	1.27215	1.43335	1.17399	1.17653	1.18361	1.31766	0.971848	1.02356	0.914355	0.974335	1.05798	1.03325	0.964487	1.09318	0.974426	0.973378	0.891629	1.04347	1.0173
750	1.04137	1.49505	1.28802	1.0815	0.960003	1.11263	1.42902	1.14523	1.11745	1.22075	1.4798	1.1363	1.42679	1.20655	1.28144	1.36711	1.25445	1.43857	1.22457	1.28771	1.16555	1.23226	1.29351	1.25837	1.19463	1.14411	1.41289	1.14618	1.40079	1.41005	1.27352	1.44258	1.19728	1.18406	1.18361	1.34443	0.972532	1.02356	0.94304	0.974335	1.059	0.962747	0.964487	1.09196	0.974426	0.963042	0.891053	1.09412	1.07998
780	1.04137	1.51339	1.28643	1.06603	0.969198	1.13375	1.42837	1.17162	1.11745	1.22917	1.56374	1.25679	1.45318	1.20756	1.3027	1.42012	1.25445	1.43857	1.21636	1.28675	1.15493	1.24451	1.31377	1.25301	1.19528	1.15771	1.41058	1.14708	1.39574	1.4792	1.26687	1.45399	1.19764	1.2097	1.18361	1.35336	0.981067	1.02356	0.940397	0.974335	1.06001	0.947145	0.964487	1.11206	0.974426	0.982293	0.884146	1.04343	1.08512
810	1.08817	1.51715	1.28483	1.09312	1.082	1.26863	1.42771	1.27591	1.11745	1.15421	1.62006	1.26692	1.52252	1.20857	1.29171	1.42371	1.25445	1.43857	1.22951	1.2858	1.15149	1.25521	1.32946	1.25065	1.19464	1.15771	1.40826	1.14799	1.39069	1.49027	1.26305	1.46073	1.25048	1.22844	1.23444	1.36554	1.01545	1.02356	0.945596	0.974335	1.10732	0.947145	0.964487	1.16353	0.974426	0.968962	0.89404	1.03639	1.08512
840	1.09096	1.53864	1.28324	1.11692	1.05131	1.26629	1.42706	1.26398	1.11745	1.11405	1.6214	1.26914	1.53773	1.30277	1.28449	1.42619	1.25445	1.43857	1.25058	1.33534	1.15359	1.26544	1.33481	1.24691	1.20874	1.15771	1.40595	1.15175	1.38564	1.45239	1.26247	1.46645	1.30847	1.25216	1.2626	1.37444	1.01613	1.02356	0.96854	1.05358	1.07714	0.947145	0.964487	1.16231	0.974426	0.974306	0.909732	1.03639	1.07339
870	1.09096	1.54209	1.28164	1.06012	1.03537	1.27203	1.42641	1.23306	1.1489	1.07621	1.62274	1.27136	1.49788	1.23959	1.2946	1.46143	1.28823	1.45563	1.25782	1.34176	1.14224	1.27659	1.33232	1.2457	1.21354	1.15771	1.40364	1.18252	1.38058	1.52876	1.26522	1.4574	1.25757	1.25194	1.30197	1.38056	1.01682	1.02356	0.976356	0.983637	1.06306	0.947145	0.964487	1.16108	0.974426	0.990221	0.906152	1.03639	1.0173
900	1.09096	1.55773	1.28005	1.05075	1.01797	1.34195	1.33891	1.24915	1.15884	1.08194	1.59774	1.27357	1.49881	1.25772	1.31784	1.48399	1.28295	1.52848	1.267	1.3408	1.1221	1.2904	1.32435	1.24952	1.21478	1.15771	1.40133	1.18003	1.37553	1.53276	1.27799	1.42727	1.22724	1.27021	1.32009	1.36998	1.01751	1.02356	0.961917	1.05363	1.06407	0.947145	0.964487	1.13845	0.974426	0.974022	0.902924	1.03639	1.0173
930	1.09096	1.55677	1.27845	1.12973	1.01334	1.3396	1.07834	1.29253	1.15884	1.10741	1.54421	1.14938	1.49974	1.27372	1.2898	1.48123	1.25445	1.52848	1.26133	1.43807	1.11874	1.30146	1.31954	1.25771	1.21234	1.15771	1.45691	1.14577	1.36915	1.55552	1.28423	1.40461	1.19133	1.2941	1.32054	1.36778	1.01819	1.02356	0.96217	1.06291	1.06509	0.947145	0.964487	1.08461	0.974426	0.974848	0.909959	1.03639	1.0173
960	1.09096	1.55046	1.27686	1.14026	1.01732	1.33726	1.05783	1.33376	1.15884	1.01845	1.54555	1.27031	1.50067	1.27473	1.27835	1.45817	1.28317	1.52848	1.26025	1.40598	1.11038	1.31594	1.34507	1.26679	1.21936	1.15771	1.5579	1.14577	1.3017	1.57471	1.29438	1.39264	1.12555	1.2913	1.31565	1.35854	1.01888	1.02356	0.971372	1.06291	1.0661	0.947145	0.964487	1.08339	0.974426	0.974657	0.919589	1.03639	1.0173
990	1.09096	1.54524	1.32452	1.16393	1.04	1.32701	1.18311	1.34192	1.15884	1.03294	1.52183	1.28022	1.47632	1.22957	1.31049	1.48855	1.30899	1.52848	1.24578	1.3958	1.098	1.32733	1.35944	1.26697	1.2262	1.15771	1.55559	1.14577	1.23148	1.54017	1.29587	1.42168	1.09921	1.28407	1.31075	1.35966	1.01957	1.0545	0.959018	1.06291	1.06712	0.947145	0.964487	1.10363	0.974426	0.939093	0.91937	1.03639	1.0173
1020	1.09096	1.56435	1.34956	1.12973	1.04	1.2601	1.16327	1.34349	1.15884	1.03144	1.46701	1.28244	1.38439	1.26183	1.31793	1.47516	1.27947	1.44516	1.24701	1.39485	1.09808	1.33251	1.33831	1.27291	1.2232	1.15771	1.55327	1.14577	1.17874	1.52102	1.29714	1.43951	1.1889	1.28111	1.30586	1.35463	1.02025	1.03198	0.957873	1.06291	1.06813	0.947145	0.964487	1.15497	0.974426	0.942344	0.910149	1.0477	1.07902
1050	1.09096	1.55961	1.34797	1.16636	1.04	1.33024	1.31641	1.3268	1.15884	1.00635	1.44458	1.28466	1.27769	1.27776	1.32372	1.47077	1.25445	1.43857	1.24761	1.39389	1.09104	1.33299	1.32224	1.27999	1.21666	1.15771	1.55096	1.14577	1.15665	1.51432	1.30068	1.43771	1.13032	1.29414	1.30096	1.35357	1.02094	1.06368	0.958426	1.06291	1.06915	0.947145	0.964487	1.13224	0.974426	0.9381	0.922028	1.10117	1.08512
1080	1.09096	1.55067	1.34638	1.1768	1.03154	1.32789	1.31576	1.31614	1.1273	0.96984	1.36601	1.28687	1.23487	1.27877	1.32419	1.47969	1.25445	1.43857	1.22928	1.39293	1.08546	1.33221	1.32366	1.27765	1.22308	1.1166	1.54865	1.14577	1.12702	1.50872	1.30454	1.43891	1.10116	1.28439	1.29608	1.34823	1.02163	1.07132	0.952205	1.06291	1.07016	0.947145	0.964487	1.0785	0.974426	0.935991	0.921743	1.10117	1.08512
1110	1.09096	1.54597	1.34478	1.1768	1.04201	1.32555	1.31511	1.37799	1.14899	0.944611	1.30858	1.28909	1.2358	1.27978	1.31975	1.51894	1.28519	1.43857	1.22302	1.44071	1.0847	1.32996	1.30168	1.26584	1.22425	1.13073	1.54634	1.14399	1.16337	1.49302	1.30187	1.42507	1.10076	1.29239	1.29087	1.34496	1.02231	1.08472	0.956776	1.06291	1.11764	0.947145	0.964487	1.07727	0.974426	0.939024	0.921757	1.10117	1.08512
1140	1.1344	1.53376	1.29377	1.1768	1.12	1.32321	1.31446	1.32614	1.15884	0.916795	1.30992	1.29131	1.23673	1.32805	1.33214	1.47649	1.30419	1.43857	1.25342	1.44889	1.09612	1.33174	1.25654	1.25453	1.22253	1.15771	1.54403	1.11303	1.15831	1.48716	1.29916	1.40951	1.05791	1.27023	1.28598	1.34003	1.01502	1.03194	0.956127	1.06291	1.1336	0.947145	0.983868	1.07605	0.974426	0.941727	0.923595	1.10117	1.08512
1170	1.11438	1.53822	1.2657	1.16463	1.09878	1.32087	1.3417	1.33988	1.15884	0.874134	1.29009	1.29352	1.21453	1.3912	1.35537	1.48798	1.29728	1.43857	1.25401	1.44794	1.09833	1.3312	1.23792	1.255	1.22005	1.15771	1.54171	1.11303	1.17533	1.47575	1.29185	1.37847	1.12558	1.26345	1.26252	1.34397	0.99014	1.06376	0.945149	1.06291	1.08811	0.947145	0.987029	1.07483	0.974426	0.92788	0.937085	1.10117	1.08512
1200	1.1116	1.53245	1.26411	1.13284	1.11501	1.31852	1.39133	1.3311	1.15884	0.870257	1.25257	1.29574	1.17121	1.40503	1.36385	1.48303	1.27853	1.43857	1.2324	1.4948	1.09317	1.33115	1.19789	1.26058	1.22328	1.15771	1.5394	1.11303	1.26974	1.4649	1.28951	1.35298	1.08321	1.25436	1.26252	1.35374	1.01636	1.10229	0.96136	1.06291	1.07422	0.947145	0.964487	1.0736	0.880886	0.914047	0.941049	1.10117	1.08512
1230	1.10966	1.5107	1.26252	1.12817	1.14124	1.31618	1.28394	1.41108	1.15884	0.973963	1.31394	1.29796	1.17213	1.35772	1.354	1.47515	1.26427	1.44429	1.22735	1.45605	1.09349	1.32753	1.15599	1.2689	1.22304	1.15771	1.53709	1.11303	1.32057	1.43474	1.29229	1.37036	1.19954	1.24824	1.26252	1.35836	0.983519	1.10229	0.946816	1.05582	1.07524	0.947145	0.964487	1.09401	0.94567	0.924352	0.943378	1.10117	1.08512
1260	1.10771	1.50641	1.26092	1.12973	1.17241	1.31384	1.23433	1.3993	1.1682	0.954417	1.31529	1.30018	1.15055	1.34594	1.32515	1.46025	1.27771	1.46591	1.22958	1.44506	1.10285	1.31671	1.1332	1.2801	1.21868	1.15771	1.53478	1.11303	1.37211	1.3591	1.29342	1.38638	1.29457	1.23932	1.26252	1.34977	0.984203	1.10229	0.955646	0.974335	1.07625	0.877665	0.983914	1.14518	0.974426	0.936358	0.957825	1.04208	1.01238
1290	1.10577	1.49806	1.25933	1.14273	1.2	1.3115	1.3112	1.40573	1.20022	0.936112	1.31663	1.30239	1.10661	1.39531	1.3138	1.43778	1.27119	1.46442	1.22249	1.4441	1.10422	1.30585	1.11393	1.2931	1.21525	1.11653	1.53247	1.11228	1.36849	1.35061	1.29224	1.37616	1.29844	1.23371	1.26252	1.35429	0.992933	1.10229	0.96564	0.974335	1.07726	0.861041	1.00642	1.14396	0.974426	0.941827	0.967777	1.03639	1.01137
1320	1.10382	1.49673	1.25773	1.18228	1.2	1.30916	1.31055	1.41045	1.20022	0.952123	1.31797	1.30461	1.08574	1.3607	1.30515	1.43623	1.26467	1.46294	1.21392	1.53796	1.09868	1.2961	1.08876	1.30238	1.20993	1.08961	1.53015	1.08029	1.41753	1.37613	1.2909	1.3885	1.24812	1.2091	1.26282	1.35547	1.02712	1.10229	0.973336	0.974335	1.07828	0.861041	1.00642	1.12104	0.974426	0.939808	0.970172	1.03639	1.0173
1350	1.10188	1.48682	1.25614	1.08266	1.2	1.30681	1.30989	1.36473	1.16859	0.925707	1.31932	1.1799	1.04109	1.39737	1.29084	1.42893	1.25815	1.37638	1.20662	1.46308	1.10274	1.28567	1.0767	1.30518	1.21429	1.08961	1.52784	1.08029	1.41725	1.38357	1.29179	1.37641	1.24444	1.22797	1.26282	1.35456	1.02781	1.07123	0.990095	0.974335	1.06275	0.861041	1.00642	1.0892	0.974426	0.94417	0.974361	1.03639	1.0173
1380	1.09993	1.47159	1.25455	1.04744	1.2	1.30447	1.33717	1.39969	1.15884	0.908399	1.29933	1.1749	1.04202	1.41109	1.2781	1.42402	1.25162	1.37006	1.21923	1.44123	1.0862	1.27172	1.05862	1.30247	1.1984	1.08961	1.52553	1.08029	1.35731	1.37899	1.28624	1.34523	1.21142	1.25016	1.26252	1.36027	1.02849	1.06292	0.983544	0.974335	1.09058	0.861041	1.00642	1.11856	0.974426	0.857324	0.980145	1.03639	1.0173
1410	1.09799	1.45336	1.25295	1.07451	1.2	1.30213	1.41467	1.366	1.19049	0.901202	1.24077	1.30411	1.04295	1.36368	1.24568	1.42613	1.24471	1.36857	1.22251	1.48821	1.07466	1.25171	1.06852	1.30094	1.19878	1.08961	1.52322	1.08029	1.40335	1.38722	1.28423	1.32677	1.21044	1.25913	1.26252	1.36586	1.02109	1.06292	0.998419	0.974335	1.05873	0.861041	1.00642	1.06504	0.974426	0.868787	0.983011	1.03639	1.0173
1440	1.09604	1.44638	1.25136	1.0765	1.20278	1.29979	1.41402	1.34924	1.20022	0.930377	1.31026	1.31348	1.04388	1.352	1.2382	1.42499	1.26693	1.36708	1.21939	1.44924	1.07167	1.24511	1.08099	1.29214	1.20129	1.08961	1.52091	1.08029	1.40173	1.38347	1.28748	1.31231	1.17305	1.1549	1.26252	1.37229	0.988324	1.06292	1.01356	0.974335	1.04396	0.861041	1.00642	1.06382	0.974426	0.849875	0.980922	1.04902	1.0173
1470	1.0941	1.44113	1.24976	1.03558	1.22389	1.29744	1.41336	1.37314	1.19077	0.915313	1.46306	1.31569	1.0448	1.35301	1.21	1.39767	1.28621	1.3656	1.19569	1.48632	1.07415	1.25057	1.08781	1.28305	1.20067	1.08961	1.51859	1.07673	1.34098	1.36383	1.29711	1.31494	1.11052	1.20698	1.26252	1.36931	0.989008	1.07289	0.991606	0.974335	1.01455	0.861041	1.00642	1.06259	0.974426	0.88884	0.977924	1.10117	1.0173
1500	1.09215	1.45014	1.24817	1.03558	1.2	1.2951	1.38477	1.37154	1.15884	0.909005	1.40726	1.31791	1.04573	1.35402	1.18949	1.35952	1.27968	1.36411	1.19261	1.49528	1.07648	1.25364	1.09011	1.2822	1.20756	1.08961	1.51628	1.04756	1.33021	1.30588	1.2965	1.31611	1.01521	1.22994	1.28852	1.36717	0.989696	1.10229	0.995759	0.974335	1.0309	0.861041	1.00642	1.06137	0.974426	0.887459	0.978353	1.10117	1.0173
1530	1.09021	1.43705	1.24657	1.03558	1.2	1.29276	1.30598	1.30071	1.15884	0.898892	1.4086	1.22966	1.04666	1.35503	1.17681	1.38088	1.27316	1.36263	1.19192	1.58744	1.07406	1.24422	1.09384	1.28567	1.21271	1.08961	1.51397	1.04756	1.27208	1.28216	1.29269	1.32972	1.01592	1.20948	1.30197	1.36663	0.990384	1.10229	1.00171	0.974335	1.08538	0.861041	0.97095	1.06015	0.974426	0.905477	0.975481	1.10117	1.0173
1560	1.08822	1.42952	1.24498	1.03558	1.2	1.29042	1.30533	1.32232	1.15884	0.888312	1.43409	1.20728	1.04759	1.30855	1.17112	1.37925	1.26664	1.36114	1.18123	1.46794	1.07218	1.23257	1.08794	1.29269	1.21334	1.08961	1.51166	1.04756	1.3228	1.27612	1.28706	1.32827	1.01685	1.2155	1.30228	1.36708	0.991068	1.10229	1.01967	0.974335	1.0864	0.861041	0.964487	1.05892	0.974426	0.902732	0.973069	1.10117	1.0173
1590	1.08628	1.42123	1.24339	1.03558	1.2	1.28807	1.27607	1.26951	1.18988	0.846495	1.46834	1.20728	1.02669	1.29595	1.1621	1.34325	1.26012	1.35965	1.18236	1.48257	1.07607	1.2249	1.07769	1.29534	1.20199	1.08961	1.50935	1.04756	1.31775	1.2738	1.28131	1.32564	1.01778	1.22382	1.30228	1.36826	0.991757	1.10229	1.00111	0.974335	1.03758	0.861041	0.964487	1.0577	0.974426	0.909976	0.985183	1.10117	1.0173
1620	1.08433	1.40844	1.24179	1.03558	1.2	1.28573	1.19794	1.31459	1.20022	0.847207	1.43682	1.20728	1.00399	1.29696	1.16457	1.31628	1.2536	1.35817	1.18521	1.49145	1.09117	1.21847	1.07807	1.29866	1.14552	1.08961	1.50703	1.04756	1.30843	1.28607	1.27109	1.30124	1.0187	1.22157	1.30197	1.37118	0.992441	1.10229	1.0108	0.974335	1.01205	0.861041	0.964487	1.05648	0.974426	0.92303	0.994152	1.10117	1.00733
1650	1.08239	1.40181	1.2402	1.03558	1.17735	1.2764	1.22591	1.32148	1.20022	0.864534	1.4952	1.07999	1.02834	1.29797	1.1616	1.34074	1.24707	1.35668	1.18085	1.44244	1.10316	1.2063	1.07736	1.29966	1.22296	1.08961	1.50472	1.04756	1.25344	1.29739	1.2639	1.28179	1.01963	1.22636	1.32009	1.37509	0.993129	1.10229	1.02545	0.974335	1.01445	0.861041	0.983371	1.05526	0.888298	0.950989	0.990697	1.10117	0.949483
1680	1.08044	1.40467	1.2386	1.03558	1.17334	1.20067	1.30272	1.35936	1.20022	0.83244	1.49654	1.07314	0.983922	1.25242	1.15506	1.34165	1.24016	1.3552	1.17647	1.43167	1.10408	1.1969	1.07425	1.29554	1.23742	1.08961	1.45194	1.04756	1.30259	1.30103	1.25653	1.27122	0.996111	1.22357	1.32054	1.37494	0.993817	1.10229	1.02522	0.974335	1.02934	0.861041	1.00642	1.05403	0.852623	0.956031	0.989834	1.10117	0.949483
1710	1.0785	1.4212	1.23701	1.03558	1.17422	1.19833	1.27344	1.37333	1.20022	0.784239	1.49788	1.07314	0.98485	1.23888	1.12672	1.2994	1.23364	1.35371	1.17009	1.43071	1.10334	1.18894	1.05263	1.28625	1.22525	1.03477	1.38908	1.01526	1.29754	1.26484	1.25681	1.26151	0.988439	1.22661	1.31565	1.37692	0.994501	1.10229	1.04597	0.981815	0.997157	0.792632	1.04196	1.05281	0.852623	0.966786	0.990184	1.10117	0.949483
1740	1.07655	1.41413	1.23542	1.03558	1.15198	1.19599	1.22396	1.33404	1.20022	0.745972	1.49923	1.07314	1.00813	1.19431	1.07673	1.28714	1.22711	1.35223	1.14299	1.47786	1.09789	1.1834	1.03518	1.28451	1.17867	1.02151	1.44791	1.01482	1.29248	1.25375	1.25503	1.27301	0.989364	1.23901	1.31075	1.36969	0.995189	1.10229	1.03808	1.05541	1.01211	0.774937	1.0128	1.05158	0.852623	0.974718	0.98169	1.10117	0.88731
1770	1.07461	1.40209	1.23382	1.03558	1.14667	1.19364	1.27213	1.31743	1.20022	0.715776	1.52621	1.20058	1.03163	1.17979	1.03221	1.2789	1.22059	1.35074	1.13491	1.38947	1.099	1.17623	1.02479	1.28101	1.12414	1.02151	1.33428	1.04708	1.28721	1.26363	1.25358	1.27559	0.990289	1.24653	1.30586	1.3617	0.995873	1.10229	1.03951	0.974335	1.04396	0.774937	1.00642	1.06488	0.852623	0.99651	0.994478	1.10117	0.943845
1800	1.07266	1.38789	1.23223	1.03558	1.14667	1.1913	1.19403	1.29385	1.20022	0.74885	1.55747	1.07981	0.987634	1.1808	1.00931	1.28768	1.24114	1.26233	1.13485	1.36997	1.11022	1.17081	1.01851	1.26853	1.23177	1.02151	1.33197	1.01532	1.28216	1.30622	1.25662	1.26999	0.991082	1.23118	1.30096	1.35724	0.996562	1.10229	1.03773	0.974335	1.06121	0.843418	1.00642	1.08832	0.936279	1.01113	0.986395	1.10117	0.949483
1830	1.07072	1.38907	1.23064	1.03558	1.14667	1.18896	1.19338	1.24768	1.20022	0.720226	1.50325	1.07314	0.988562	1.18181	1.00087	1.26675	1.26209	1.25784	1.11618	1.46628	1.10476	1.16675	1.00686	1.25315	1.2229	1.06288	1.32966	1.01482	1.27909	1.31791	1.25385	1.26865	0.991082	1.21195	1.22306	1.35869	0.997254	1.10229	1.04509	0.974335	0.99709	0.792538	1.00642	1.04248	0.891263	1.02221	0.994791	1.04002	0.949483
1860	1.06877	1.3769	1.22904	1.03558	1.16806	1.18662	1.19273	1.01776	1.20022	0.703509	1.50459	1.07314	0.967645	1.18282	1.00388	1.22524	1.22769	1.25636	1.12275	1.3865	1.08004	1.16962	1.00728	1.24414	1.20238	1.08961	1.32734	1.01482	1.32855	1.3016	1.25456	1.26516	0.991082	1.1859	1.22306	1.35074	0.997942	1.10229	1.06291	0.974335	0.98255	0.774937	1.00642	1.06874	0.852623	1.02742	0.981548	1.03467	0.949483
1890	1.06683	1.36579	1.22745	1.03558	1.14862	1.18427	1.19207	0.982424	1.20022	0.67988	1.50594	1.07314	0.923041	1.18383	0.994136	1.25128	1.1945	1.25487	1.12192	1.3671	1.04449	1.16986	1.01703	1.23666	1.20145	1.08961	1.32503	1.01482	1.267	1.32534	1.25466	1.25861	0.991082	1.13369	1.22306	1.34557	0.998626	1.10229	1.06823	0.974335	1.0122	0.774937	1.00642	1.11949	0.852623	1.02254	0.97669	1.03361	0.949483
1920	1.06488	1.36054	1.22585	1.03558	1.12	1.18193	1.19142	0.986755	1.20022	0.701703	1.56014	1.07314	0.923969	1.14017	0.990233	1.22192	1.18759	1.25339	1.08472	1.36615	1.03226	1.16606	1.03426	1.22708	1.20986	1.10312	1.32272	1.01482	1.26511	1.36455	1.253	1.25452	0.991082	1.17487	1.22306	1.33416	0.999314	1.10229	1.07404	0.974335	1.01429	0.774937	1.00642	1.11827	0.852623	1.02234	0.982335	1.03253	0.949483
1950	1.06294	1.36372	1.22426	1.07104	1.12	1.17959	1.19077	1.02948	1.20022	0.71762	1.64396	1.2008	0.924897	1.12474	0.989957	1.25614	1.18107	1.2519	1.07378	1.36519	1.03888	1.16383	1.01587	1.2213	1.18351	1.07611	1.32041	1.01482	1.31576	1.34493	1.24959	1.24237	0.991082	1.3061	1.22315	1.32285	0.999998	1.10229	1.10391	0.974335	0.98255	0.774937	1.00642	1.11704	0.852623	1.03696	0.995348	1.03146	0.949483
1980	1.01919	1.35036	1.22266	1.08266	1.12335	1.17725	1.19012	1.03232	1.20022	0.690103	1.59119	1.07959	0.925825	1.12575	0.964276	1.26188	1.17454	1.25041	1.07276	1.36423	1.04233	1.16123	0.993113	1.21874	1.19016	1.04819	1.3181	1.01482	1.31071	1.35902	1.25645	1.23496	0.991082	1.17709	1.22337	1.32037	1.00069	1.10229	1.09783	0.974335	0.951838	0.774937	1.00642	1.09369	0.852623	1.04879	0.994623	1.03039	0.949483
2010	1.05113	1.34352	1.16908	1.08266	1.14667	1.17491	1.18947	1.09187	1.20022	0.672338	1.59254	1.07314	0.926753	1.12676	0.960515	1.21999	1.16802	1.33603	1.07942	1.36327	1.04193	1.15705	0.983354	1.21571	1.1727	1.02151	1.31578	1.01482	1.30565	1.32139	1.24596	1.24459	0.991082	1.18498	1.22306	1.31176	1.00137	1.10229	1.08601	0.974335	0.92114	0.774937	1.04208	1.06273	0.852623	1.031	1.00087	1.02932	0.949483
2040	1.0571	1.32823	1.14359	1.08266	1.14667	1.17256	1.18881	1.05446	1.20022	0.636866	1.59388	1.07314	0.927681	1.12777	0.952302	1.21827	1.19189	1.33735	1.09446	1.36232	1.03678	1.15926	0.996033	1.20517	1.18384	1.02151	1.31347	1.01482	1.29588	1.30152	1.24518	1.24385	0.991082	1.16128	1.19997	1.30399	1.00206	1.10229	1.06762	0.974335	0.92114	0.774937	1.04836	1.0912	0.852623	1.0242	0.996037	1.02825	0.949483
2070	1.01374	1.31653	1.14199	1.08266	1.1433	1.17022	1.18816	1.04155	1.20022	0.612802	1.59522	1.07314	0.928608	1.12878	0.932591	1.20476	1.17873	1.24872	1.0826	1.36136	1.03752	1.16779	1.00104	1.19694	1.21645	1.02151	1.35777	1.01482	1.24181	1.3171	1.23835	1.23535	0.991082	1.1726	1.25662	1.29711	1.00275	1.10229	1.07622	0.974335	0.951903	0.843629	1.04836	1.03813	0.852623	1.02598	0.997553	1.02718	0.949483
2100	1.00362	1.32104	1.1404	1.08266	1.12338	1.16788	1.18751	1.05481	1.19122	0.611461	1.59656	1.07314	0.929537	1.12979	0.909811	1.1645	1.14846	1.24447	1.07454	1.36041	1.0311	1.1781	0.992736	1.1901	1.18254	1.02151	1.47004	1.01482	1.2905	1.33363	1.23959	1.22805	0.991082	1.17239	1.25142	1.28977	1.00343	1.10229	1.06558	0.974335	0.95177	0.861041	1.01267	1.0369	0.852623	1.04733	1.00019	1.02611	0.949483
2130	1.00168	1.30753	1.13881	1.08266	1.14329	1.16554	1.18686	1.10603	1.18939	0.603732	1.59791	1.07314	0.930465	1.08702	0.873922	1.16915	1.1603	1.24299	1.07021	1.35945	1.03245	1.17291	0.999618	1.17915	1.15406	1.02151	1.46773	1.01482	1.27929	1.34471	1.23584	1.21755	0.991082	1.25552	1.24653	1.28225	1.00412	1.10229	1.07309	0.894046	0.92114	0.792302	1.04212	1.03567	0.852623	1.03285	0.986997	1.02504	0.949483
2160	0.999731	1.30157	1.13719	1.08266	1.12	1.16319	1.1862	1.07517	1.16965	0.584057	1.62652	1.07314	0.931393	1.0707	0.881032	1.18617	1.20181	1.2415	1.07222	1.3585	1.03821	1.15941	0.991705	1.17443	1.14003	1.02151	1.46542	1.01482	1.22765	1.34544	1.22886	1.20858	0.991082	1.17196	1.24163	1.27643	1.00481	1.07028	1.0761	0.885759	0.875102	0.774937	1.04836	1.03445	0.852623	1.02996	0.979331	1.02397	0.949483
2190	1.03869	1.29108	1.1356	1.0471	1.12	1.16085	1.18555	1.08625	1.18942	0.580601	1.68182	1.07314	0.932321	1.07171	0.878633	1.17802	1.29597	1.24001	1.08376	1.35753	1.03573	1.15972	0.99343	1.17338	1.14744	1.02151	1.41769	1.01482	1.27512	1.33041	1.23039	1.20101	0.991082	1.16597	1.23674	1.26154	1.00549	1.06292	1.08344	0.885759	0.890561	0.774937	1.01263	1.03322	0.852623	1.00118	0.975633	1.0229	0.940282
2220	1.00466	1.28088	1.134	1.03558	1.12341	1.15851	1.1849	1.0852	1.20022	0.591882	1.68316	1.07314	0.933248	1.07272	0.872122	1.18576	1.24821	1.23853	1.0747	1.30631	1.0487	1.15308	1.01453	1.17324	1.19229	1.02151	1.2996	1.01482	1.27007	1.31396	1.22783	1.19055	0.991082	1.16815	1.23184	1.25474	1.00618	1.06292	1.0668	0.885759	0.92114	0.774937	1.00642	1.03831	0.852623	1.00751	0.979638	1.02183	0.89088
2250	1.03454	1.26414	1.13241	1.03558	1.12089	1.15617	1.18425	1.1247	1.16962	0.598134	1.65716	1.07314	0.911886	1.07373	0.874058	1.19307	1.11545	1.23704	1.06356	1.34804	1.05443	1.14152	1.02511	1.17746	1.10679	1.02151	1.29729	1.01482	1.25751	1.32212	1.22346	1.19877	0.991082	1.16782	1.22695	1.24138	1.00686	1.06292	1.0585	0.885759	0.92114	0.774937	1.00642	1.12565	0.852623	1.01454	0.975436	1.02076	0.949483
2280	1.00103	1.26615	1.13082	1.03558	1.09334	1.15988	1.1836	1.09693	1.15884	0.608243	1.5786	1.07314	0.890124	1.07474	0.882977	1.16847	1.10893	1.23556	1.08634	1.35467	1.06348	1.14312	1.03375	1.17903	1.16512	1.02151	1.29498	1.01482	1.20901	1.33169	1.21659	1.17756	0.991082	1.16579	1.22206	1.23074	1.00755	1.06292	1.06381	0.885759	0.89026	0.774937	1.00642	1.08124	0.852623	1.02027	0.977328	1.01969	0.940222
2310	1.03036	1.2645	1.12922	1.0712	1.11484	1.22582	1.18294	1.13093	1.15884	0.621795	1.55078	1.07314	0.913531	1.07575	0.868906	1.16786	1.10241	1.23407	1.08469	1.35371	1.06831	1.13827	1.03814	1.17446	1.14197	1.02151	1.24611	1.01482	1.25491	1.33102	1.21549	1.16767	0.991082	1.1844	1.21717	1.22031	1.00824	1.06292	1.07104	0.885759	0.859731	0.774937	1.00642	1.02833	0.852623	1.01372	0.980771	1.01861	0.881659
2340	1.03761	1.27419	1.12763	1.08266	1.14239	1.15511	1.15293	1.21281	1.15884	0.635283	1.55652	1.07314	0.892191	1.07676	0.847761	1.18954	1.09589	1.23258	1.08312	1.35276	1.0561	1.12607	1.04087	1.17073	1.22765	1.02151	1.17541	1.01482	1.24986	1.32257	1.21582	1.15518	0.991082	1.23985	1.21196	1.20545	1.00892	1.06292	1.06162	0.966218	0.859731	0.774937	1.00642	1.04949	0.852623	1.01808	0.98712	1.01755	0.881659
2370	1.11007	1.27089	1.12603	1.08266	1.14667	1.22714	1.07556	1.22808	1.15884	0.654613	1.42278	1.20131	0.937888	1.03487	0.838067	1.18854	1.08936	1.2311	1.08713	1.3518	1.03939	1.13124	1.04213	1.16799	1.15234	1.02151	1.28802	1.01482	1.24481	1.31868	1.204	1.13261	0.991082	1.17471	1.20707	1.19	1.00961	1.06292	1.07173	0.974335	0.890662	0.843865	1.00642	1.07751	0.852623	1.01772	0.99431	1.01648	0.881659
2400	1.1329	1.27212	1.12444	1.08266	1.12427	1.21892	1.10428	1.18493	1.15041	0.648715	1.38973	1.20728	0.915998	1.01767	0.858533	1.16686	1.08245	1.22961	1.10028	1.35084	1.04018	1.14773	1.03345	1.16511	1.1382	1.02151	1.24005	1.04665	1.23975	1.33865	1.2062	1.06841	0.991082	1.14977	1.20218	1.17507	1.0103	1.06292	1.0678	0.974335	0.890193	0.861041	1.00642	1.02466	0.852623	1.01538	0.99988	1.01541	0.881659
2430	1.13095	1.26127	1.12285	1.08266	1.09848	1.13393	1.18033	1.22311	1.11745	0.647238	1.47366	1.20728	0.872368	1.01868	0.85905	1.16832	1.07593	1.31557	1.10934	1.34988	1.04548	1.1557	1.02607	1.15511	1.10908	1.02151	1.1222	1.01574	1.2347	1.33758	1.20536	1.08589	0.991082	1.14713	1.19729	1.16158	1.01099	1.06292	1.0547	0.974335	0.859731	0.861041	1.00642	1.02344	0.852623	1.0196	1.00504	1.01433	0.881659
2460	1.12901	1.2471	1.12125	1.08266	1.11575	1.05943	1.17968	1.22333	1.11745	0.658268	1.53144	1.20728	0.873296	1.01969	0.851225	1.1709	1.0694	1.22908	1.07271	1.34893	1.05628	1.15442	1.02183	1.14779	1.12571	1.02151	1.11989	1.04661	1.22943	1.34093	1.20207	1.11764	0.991082	1.1383	1.19239	1.14623	1.01167	1.06292	1.06087	0.974335	0.890711	0.792043	1.00642	1.02221	0.852623	1.03801	1.00893	1.01326	0.881659
2490	1.05369	1.24183	1.11966	1.08266	1.09758	1.05709	1.17903	1.153	1.11745	0.673197	1.55896	1.20728	0.874224	1.0207	0.836697	1.1594	1.06288	1.22515	1.05287	1.39743	1.06548	1.15845	1.00928	1.14257	1.12575	1.02151	1.11758	1.01578	1.22438	1.32992	1.19865	1.12597	0.991082	1.15225	1.1875	1.14205	1.01236	1.03015	1.05011	0.974335	0.92114	0.843959	1.00642	1.02099	0.852623	1.03157	1.0072	1.01219	0.881659
2520	0.986449	1.24541	1.11807	1.08266	1.11489	1.05474	1.17838	1.11497	1.11745	0.661531	1.5643	1.07893	0.875151	1.02171	0.825168	1.1725	1.05636	1.22367	1.07272	1.35541	1.07468	1.16453	1.00355	1.13774	1.11341	1.02151	1.11527	1.01482	1.21933	1.32595	1.20295	1.12782	0.991082	1.16146	1.1826	1.13112	1.01304	1.05634	1.06979	0.974335	0.890126	0.861041	1.00642	1.01977	0.924416	1.01591	1.00619	1.01112	0.943187
2550	0.974405	1.25678	1.11647	1.08266	1.12	1.04205	1.17773	1.13797	1.08604	0.662122	1.45424	1.07314	0.876086	0.980732	0.812368	1.148	1.04984	1.22218	1.08354	1.29561	1.08395	1.15653	0.998717	1.13603	1.15583	0.967224	1.11296	1.01482	1.22067	1.33686	1.20565	1.13153	0.991082	1.16463	1.17772	1.10974	1.01373	1.06292	1.0568	0.974335	0.905987	0.861041	1.00642	1.04106	0.903126	1.00293	1.00823	1.01005	0.949483
2580	0.97246	1.2383	1.11488	1.08266	1.07556	0.98003	1.17708	1.12082	1.10747	0.66463	1.48049	1.20157	0.877014	0.962624	0.780604	1.13519	1.11238	1.2207	1.07691	1.28723	1.07322	1.14873	0.994695	1.13334	1.11156	0.95341	1.11065	1.01482	1.26129	1.31227	1.19746	1.12533	0.991082	1.15278	1.17251	1.0973	1.01442	1.06292	1.05578	0.974335	0.889077	0.861041	1.00642	1.0688	0.923429	0.999153	1.00845	1.00898	0.949483
2610	0.970515	1.22659	1.11328	1.08266	1.08824	1.04772	1.17642	1.07444	1.11745	0.652444	1.53816	1.07882	0.877942	0.963634	0.755416	1.11627	1.14588	1.21921	1.06371	1.23484	1.06317	1.14079	0.984311	1.12275	1.11204	0.95341	1.10833	1.01482	1.20417	1.26825	1.19037	1.11601	0.991082	1.14231	1.16762	1.07342	1.0151	1.0301	1.06578	0.974335	0.89181	0.791926	0.989787	1.0161	0.974426	0.972432	1.0047	1.00791	0.949483
2640	0.96857	1.22122	1.11169	1.07686	1.07176	1.04537	1.17577	1.04448	1.11745	0.654757	1.5395	1.20164	0.87887	0.964643	0.757475	1.14391	1.06868	1.21772	1.07388	1.2789	1.05526	1.13736	0.969043	1.11222	1.12333	0.95341	1.10602	1.04649	1.19912	1.21661	1.18482	1.1131	0.991082	1.12367	1.16272	1.04617	1.01579	1.02356	1.06506	0.974335	0.889044	0.774937	0.971913	1.01487	0.974426	0.983653	0.98503	1.00684	0.949483
2670	0.966625	1.21099	1.1101	1.03558	1.08826	1.043	1.17512	1.0816	1.086	0.66132	1.54084	1.20728	0.879797	0.965653	0.755679	1.16208	1.02336	1.21624	1.07648	1.28436	1.05726	1.13491	0.954951	1.10267	1.1012	0.95341	1.10371	1.01591	1.18102	1.18919	1.17768	1.11591	0.991082	1.12837	1.15783	1.03952	1.01648	1.02356	1.0528	0.974335	0.859731	0.774937	0.999008	1.01365	0.974426	0.987044	0.989388	1.00577	0.949483
2700	1.0034	1.19353	1.1085	1.03558	1.09334	1.04066	1.17447	1.14425	1.07606	0.654863	1.5172	1.20728	0.880725	0.9256	0.759486	1.12565	1.01683	1.21475	1.07345	1.33393	1.05361	1.13086	0.947477	1.09662	1.17069	0.95341	1.1014	1.01482	1.13015	1.17081	1.17279	1.11894	0.991082	1.12797	1.15294	1.02353	1.01716	1.02356	1.03445	0.974335	0.780245	0.774937	1.04165	1.01243	0.974426	0.988926	0.996513	1.0047	0.949483
2730	0.97373	1.19492	1.10691	1.03558	1.07174	1.03831	1.17382	1.12964	1.09966	0.684524	1.46231	1.09641	0.881654	0.906565	0.743693	1.15413	1.01031	1.21327	1.06188	1.23828	1.05458	1.13139	0.939647	1.08797	1.11582	0.95341	1.05438	1.01482	1.1251	1.15988	1.17374	1.12654	0.991082	1.12949	1.14805	1.01656	1.01785	1.02356	1.03506	0.974335	0.816431	0.774937	1.04836	1.03384	0.974426	0.979265	0.997965	1.00363	0.949483
2760	0.960789	1.18844	1.10531	1.03558	1.06667	1.03597	1.17316	1.16976	1.07606	0.684245	1.43996	1.18405	0.882582	0.907575	0.74759	1.18026	1.00379	1.21178	1.05774	1.22363	1.06723	1.14392	0.953976	1.08245	1.07439	0.95341	0.979989	1.01482	1.12005	1.14138	1.1745	1.13356	0.991082	1.13572	1.10618	1.00195	1.01853	1.02356	1.05194	0.974335	0.826551	0.84417	1.04836	1.06134	0.974426	0.980973	0.998904	1.00256	0.949483
2790	0.958844	1.1845	1.10372	1.03558	1.06667	1.02362	1.17251	1.19061	1.07606	0.628534	1.38376	1.20728	0.88351	0.908585	0.73748	1.16162	0.997269	1.21029	1.05939	1.22267	1.05511	1.15575	0.965105	1.07147	1.14675	0.95341	1.09446	1.01482	1.11499	1.10978	1.17273	1.13154	0.991082	1.13898	1.09881	0.998746	1.0113	1.02356	1.06853	0.974335	0.764111	0.861041	1.04836	1.00876	0.974426	0.966091	0.992135	1.00149	0.949483
2820	0.956899	1.19015	1.10213	1.03558	1.06667	0.950944	1.17186	1.23012	1.07606	0.655029	1.36271	1.0963	0.884437	0.909595	0.716986	1.15456	0.990747	1.20881	1.05245	1.22171	1.05193	1.16497	0.969695	1.06505	1.08183	0.95341	1.04833	1.01482	1.10972	1.08028	1.17175	1.12993	0.991082	1.18333	1.0936	0.989371	0.9863	1.02356	1.05182	0.974335	0.771139	0.861041	1.04836	1.00753	0.974426	0.9751	1.00383	1.00042	0.949483
2850	0.954953	1.1752	1.10053	1.03558	1.08962	0.958528	1.17121	1.19273	1.07606	0.628554	1.32763	1.07314	0.885365	0.910605	0.724208	1.14241	0.984226	1.20732	1.04609	1.22075	1.04129	1.16578	0.971147	1.05923	1.04371	0.95341	0.972161	1.01482	1.10467	1.05362	1.17077	1.1289	0.991082	1.13272	1.08871	0.98444	1.01265	1.03381	1.04296	0.974335	0.764078	0.791738	1.02971	1.00631	0.974426	0.952279	1.01537	0.99935	0.949483
2880	1.02696	1.16773	1.09894	1.03558	1.09334	1.0266	1.17055	1.18174	1.07606	0.611666	1.38779	1.07314	0.886293	0.911615	0.73548	1.1416	0.977704	1.20584	1.04377	1.27137	1.03072	1.16169	0.965496	1.05189	1.04347	0.899852	1.08753	1.01482	1.09962	1.02215	1.16545	1.12739	0.991082	1.1596	1.08382	0.968248	0.97974	1.05941	1.0379	0.974335	0.736912	0.830032	1.02508	1.00509	0.974426	0.951246	1.0273	0.998277	0.949483
2910	1.08416	1.15986	1.04276	0.999714	1.07037	1.02426	1.1699	1.20394	1.07606	0.630021	1.43808	1.07314	0.887222	0.912624	0.738439	1.14975	0.970788	1.20435	1.0346	1.32735	1.02833	1.15834	0.9485	1.04739	1.02629	0.938877	1.08521	1.01483	1.09457	1.02461	1.16694	1.12445	0.991082	1.11897	1.07893	0.943814	0.980428	1.05876	1.04875	0.974335	0.736912	0.861041	1.01305	1.02662	0.974426	0.938561	1.02985	0.997204	0.949483
2940	1.09789	1.1544	1.01986	0.988513	1.06667	1.01212	1.16925	1.22303	1.07606	0.617315	1.52777	1.18427	0.88815	0.913634	0.753709	1.18988	0.964266	1.29072	1.02123	1.28297	1.02219	1.14269	0.934871	1.05167	1.02811	0.899831	1.0829	1.01482	1.08951	1.01324	1.16101	1.12553	0.991082	1.12394	1.07403	0.939484	0.981116	1.05811	1.03962	0.974335	0.736912	0.861041	0.98774	1.07666	0.974426	0.938637	1.03056	0.996137	0.949483
2970	0.989103	1.14572	1.01826	0.988513	1.06667	0.939233	1.1686	1.21137	1.07606	0.603043	1.47305	1.09612	0.889077	0.914644	0.7785	1.15271	0.957744	1.20341	1.02121	1.42393	1.01483	1.12638	0.938614	1.05387	1.02907	0.885309	1.08059	1.01482	1.08446	1.0599	1.15391	1.12808	0.991082	1.11815	1.06914	0.929976	0.9818	1.05746	1.03783	0.974335	0.736912	0.861041	0.964487	1.05264	0.974426	0.936237	1.03259	0.995064	0.949483
3000	0.945228	1.13566	1.01667	0.988513	1.06667	0.9466	1.16795	1.20897	1.07606	0.612561	1.47439	1.07314	0.890005	0.915654	0.763235	1.14732	0.951222	1.19989	1.02286	1.39869	1.00296	1.1234	0.947637	1.05339	0.987327	0.938909	1.07828	1.01482	1.05694	1.16863	1.15914	1.13403	0.991082	1.11563	1.06424	0.919695	0.982488	1.08977	1.02783	0.974335	0.736912	0.861041	0.964487	1.00019	0.974426	0.935743	1.02667	0.993997	0.949483
3030	0.943283	1.12204	1.01508	0.988513	1.06263	1.01489	1.16729	1.2032	1.07606	0.602857	1.50097	1.18438	0.890933	0.876435	0.748487	1.15227	0.944699	1.19841	1.02043	1.28818	1.01309	1.11101	0.951327	1.05147	0.979221	0.95341	1.07596	1.01482	1.03836	1.00658	1.15776	1.13818	0.991082	1.1125	1.05935	0.907198	0.983173	1.09553	1.02364	0.974335	0.736912	0.861041	0.983204	0.998971	0.974426	0.913448	1.0237	0.992924	0.887636
3060	0.941299	1.11334	1.01348	0.942463	1.04	0.998232	1.16664	1.16477	1.07606	0.602248	1.53305	1.20728	0.891861	0.856573	0.750858	1.11731	0.938177	1.19692	1.02013	1.22025	1.02506	1.10984	0.957756	1.05149	1.02579	0.95341	1.07365	1.01482	1.0693	0.965303	1.14765	1.13828	0.991082	1.14026	1.05415	0.890641	0.983861	1.09488	1.02909	0.974335	0.736912	0.861041	0.953024	0.997747	0.974426	0.920028	1.0132	0.991851	0.94352
3090	0.939354	1.11201	1.01189	0.987503	1.04	0.951371	1.16599	0.789375	1.04445	0.580508	1.47842	1.20728	0.892789	0.857583	0.746125	1.14183	0.931655	1.19544	1.02386	1.2131	1.04055	1.10382	0.981223	1.04591	1.02359	0.95341	1.0302	1.01482	1.06425	0.959688	1.14976	1.13408	0.991082	1.11618	1.04926	0.882208	0.984549	1.09423	1.01764	0.974335	0.736912	0.861041	0.922553	0.996524	0.974426	0.898842	1.01378	0.990784	0.887596
3120	0.937409	1.10756	1.01029	0.988513	1.04	1.08821	1.16534	0.81438	1.06629	0.583579	1.47976	1.20728	0.893717	0.858593	0.749447	1.11559	0.925133	1.19395	1.02408	1.15948	1.04911	1.0933	0.978451	1.04273	0.975146	0.899768	0.907833	1.01482	1.0592	0.951781	1.1558	1.13895	0.968545	1.11305	1.04436	0.873017	0.985233	1.09357	1.01646	0.974335	0.736912	0.861041	0.922553	0.9953	0.974426	0.900741	1.0132	0.989711	0.881659
3150	0.935464	1.10935	1.0087	0.988513	1.04	1.08586	1.16468	0.875475	1.04443	0.601596	1.4811	1.20728	0.894645	0.859603	0.765313	1.13454	0.918218	1.19246	1.0337	1.20599	1.04823	1.09062	0.995925	1.04439	0.955456	0.885309	0.905521	1.01482	1.05393	0.911386	1.14625	1.1491	0.958046	1.11439	1.03947	0.879432	0.985921	1.09293	1.03825	0.974335	0.736912	0.861041	0.922553	0.994077	0.974426	0.909071	1.00294	0.988644	0.881659
3180	0.933518	1.10715	1.00711	0.988513	1.04	1.08352	1.16403	0.926852	1.05896	0.569211	1.45844	1.20728	0.895573	0.860613	0.767461	1.12928	0.911696	1.19098	1.03254	1.31274	1.05669	1.09219	1.01228	1.05079	0.952102	0.885309	0.903209	1.01482	1.04888	0.889342	1.13611	1.15141	0.980543	1.10905	1.03458	0.842942	0.986605	1.09227	1.04449	0.974335	0.771341	0.861041	0.922553	0.992854	0.974426	0.900074	1.00324	0.987571	0.881659
3210	0.931573	1.10395	1.00551	0.988513	1.04	1.08118	1.16338	0.910559	1.03467	0.562224	1.42658	1.20728	0.896501	0.861623	0.765672	1.11334	0.905174	1.18949	1.03059	1.22247	1.05121	1.09845	1.00208	1.05644	1.0042	0.885309	0.900898	1.01482	1.04382	0.862629	1.13744	1.15087	0.968606	1.10088	1.02969	0.830983	0.987294	1.09162	1.047	0.974335	0.831752	0.861041	0.922553	0.99163	0.974426	0.910527	1.00422	0.986505	0.881659
3240	0.891258	1.10327	1.00392	0.988513	1.06173	1.07884	1.16273	0.985017	1.03467	0.591028	1.48513	1.20728	0.897429	0.862633	0.764319	1.13893	0.897445	1.09841	1.0422	1.20831	1.04322	1.1198	0.987716	1.05811	1.04705	0.885309	0.898586	1.01482	1.03877	0.855605	1.13529	1.15826	0.958046	1.10003	1.02479	0.827953	0.987982	1.09098	1.05513	0.974335	0.859731	0.861041	0.922553	0.990407	0.974426	0.927742	1.00359	0.985431	0.881659
3270	0.878094	1.09418	1.00232	0.988513	1.04494	1.07649	1.16207	1.00315	1.03467	0.603574	1.4624	1.20728	0.898357	0.863643	0.767035	1.12457	0.840834	1.09661	1.04053	1.20736	1.04637	1.11337	0.993734	1.06139	0.950686	0.885309	0.896274	1.01482	1.03372	0.872421	1.13119	1.15716	0.958046	1.09714	1.0199	0.81984	0.988666	1.09032	1.04975	0.893126	0.859731	0.861041	0.922553	0.989184	0.974426	0.929818	0.994579	0.984358	0.881659
3300	0.83608	1.08569	1.00073	0.988513	1.06174	1.07415	1.16142	0.991739	1.03467	0.584761	1.36243	1.07798	0.899285	0.864653	0.7617	1.11006	0.884066	1.09512	1.03261	1.2064	1.04364	1.10829	1.0133	1.05794	1.02641	0.885309	0.893962	1.01482	1.02867	0.867758	1.12164	1.15475	0.958046	1.10028	1.0147	0.812801	0.989354	1.0566	1.04632	0.885759	0.859731	0.861041	0.922553	0.98796	0.974426	0.915158	0.994458	1.04466	0.872897
3330	0.864554	1.08393	0.999136	0.988513	1.04493	1.07181	1.16077	1.03128	1.03467	0.594529	1.24547	1.07314	0.900213	0.865663	0.749777	1.08899	0.879086	1.09364	1.03414	1.20544	1.03696	1.10514	1.02035	1.04144	1.00193	0.885309	0.89165	1.01482	1.02361	0.874611	1.11474	1.14654	0.958046	1.10278	1.01008	0.814371	0.990038	1.04966	1.04918	0.885759	0.859731	0.861041	0.922553	0.986737	0.974426	0.911429	0.996882	0.985609	0.822624
3360	0.872258	1.06319	0.997542	0.988513	1.06176	1.06947	1.16012	1.11062	1.03467	0.581329	1.24681	1.20252	0.901141	0.866673	0.728092	1.10071	0.872565	1.09215	1.03478	1.20449	1.03685	1.09914	1.03347	1.02846	0.98936	0.885309	0.927807	1.01482	1.01856	0.869535	1.11303	1.13834	0.958046	1.09662	1.14213	0.806437	0.990726	1.049	1.05177	0.885759	0.859731	0.80557	0.922553	0.985513	0.974426	0.922539	0.989812	0.981152	0.881659
3390	0.870313	1.05948	0.995949	0.895353	1.06667	1.06712	1.12997	1.09963	1.00296	0.590966	1.26963	1.20728	0.902068	0.867683	0.714762	1.09632	0.865649	1.09067	1.03696	1.20353	1.03865	1.10328	1.03294	1.03853	0.961023	0.885309	1.01005	1.01482	1.01351	0.88262	1.1107	1.13646	0.958046	1.09295	1.1271	0.802989	0.991414	1.04835	1.07053	0.967066	0.859731	0.774937	0.976203	0.959982	0.974426	0.936583	0.99691	0.980079	0.881659
3420	0.868368	1.05062	0.994354	0.94135	1.06667	1.06478	1.05273	1.05562	1.02502	0.588303	1.33073	1.20728	0.902997	0.868693	0.705695	1.10234	0.859126	1.08918	1.03662	1.25444	1.04331	1.10525	1.03376	1.03252	0.964623	0.885309	0.884713	1.01707	1.00846	0.895441	1.09915	1.13795	0.958046	1.09063	1.04383	0.794628	0.992099	1.0477	1.06332	0.893005	0.826184	0.774937	1.00642	0.909045	0.974426	0.934748	0.994539	0.979006	0.881659
3450	0.866422	1.0377	0.99276	0.941441	1.06667	1.06244	1.05208	1.06443	1.00293	0.573251	1.33207	1.09553	0.903925	0.869703	0.728206	1.09699	0.852604	1.08769	1.03247	1.15478	1.03522	1.1111	1.02612	1.03287	0.92642	0.939065	0.882402	1.04756	1.0034	0.898738	1.09303	1.14047	0.958046	1.0966	1.05976	0.790233	0.992787	1.04705	1.05547	0.885759	0.831885	0.774937	0.971604	0.93217	0.974426	0.972712	1.00253	1.0394	0.881659
3480	0.864477	1.03641	0.991166	0.941441	1.04489	1.0601	1.05143	1.06941	1.02504	0.572554	1.31187	1.18493	0.904853	0.870713	0.738162	1.05286	0.846082	1.08621	1.01861	1.19564	1.0185	1.12704	0.997544	1.03428	0.960644	0.95341	0.88009	1.04756	0.99835	0.899433	1.09686	1.1395	0.958046	1.13297	1.12916	0.778945	0.993471	1.0464	1.05221	0.967138	0.812955	0.774937	0.964487	0.980621	0.974426	0.94594	0.999724	1.04164	0.891658
3510	0.862532	1.02287	0.989572	0.941441	1.04	1.05776	1.05078	1.09195	1.00291	0.58339	1.27508	1.09546	0.905781	0.871723	0.724243	1.05635	0.83956	1.08472	1.02138	1.14684	1.02083	1.13106	0.99008	1.03002	0.925684	0.95341	0.877778	1.04756	0.993081	0.937625	1.0943	1.13305	0.958046	1.11207	1.11001	0.772767	0.994159	1.04575	1.05362	0.892933	0.845115	0.774937	0.945588	0.979397	0.974426	0.948412	0.993634	0.979082	0.949483
3540	0.860587	1.01984	0.987978	1.02384	1.04	1.05541	1.05012	1.07694	0.993287	0.592473	1.29427	1.185	0.906709	0.872733	0.721393	1.05628	0.833039	1.08324	1.0142	1.19376	1.0231	1.13167	1.00039	1.03126	1.00801	0.95341	0.875466	1.04756	0.988028	1.00148	1.09733	1.14047	0.958046	1.10314	1.12916	0.777199	0.994847	1.0451	1.03683	0.967186	0.826116	0.774937	0.922553	0.978174	0.974426	0.951253	0.994131	0.974726	0.949483
3570	0.858642	1.01001	0.986384	1.03558	1.04	1.05307	1.079	1.13835	0.993287	0.553283	1.19524	1.09539	0.907636	0.873743	0.720486	1.03518	0.826517	1.08175	1.01369	1.30072	1.01834	1.14258	1.02554	1.03343	0.902895	0.95341	0.873154	1.04756	0.993081	1.09629	1.09539	1.1395	0.958046	1.10551	1.11001	0.773915	0.995531	1.04445	1.04859	0.974335	0.716848	0.774937	0.922553	0.976951	0.974426	0.950128	0.994352	1.03518	0.949483
3600	0.856697	0.993194	0.986384	1.03558	1.04	1.05307	1.1549	1.18313	0.993287	0.503428	1.25755	1.18507	0.908565	0.872733	0.713441	1.02406	0.826517	1.08026	1.00752	1.19376	1.0092	1.1407	1.03394	1.02375	0.953899	0.95341	0.870843	1.04756	0.988028	1.14455	1.09684	1.13305	0.958046	1.10342	1.11001	0.770701	0.996219	1.0438	1.06868	0.974335	0.675503	0.774937	0.922553	0.975727	0.974426	0.955369	0.985623	1.03736	0.949483
[truncated: 127 more columns]

## Sheet: Supplementary. Fig 1d
Genotype	ExpDate	Condition	Strain & Age	Area Under Curve vessel Dextran (T=0-120)			Vessel (Iv_norm)	HYPO	ISO	KCl	Man	ChCl	NaBr	CsCl	NaGlc	KBr
WT (tg(kdrl:eGFP)	20220404	ISO-Wound + HYPO E3	Casper | 2dpf	8061.66			Compare normal and lognormal
WT (tg(kdrl:eGFP)	20220404	ISO-Wound + HYPO E3	Casper | 2dpf	11741.7			Probability normal (Gaussian)	0.4282%	17.55%	40.52%	43.45%	36.05%	44.22%	54.98%	47.53%	45.04%
WT (tg(kdrl:eGFP)	20220404	ISO-Wound + HYPO E3	Casper | 2dpf	7571.1			Probability lognormal	99.57%	82.45%	59.48%	56.55%	63.95%	55.78%	45.02%	52.47%	54.96%
WT (tg(kdrl:eGFP)	20220404	ISO-Wound + HYPO E3	Casper | 2dpf	6442.61			Likelihood ratio (LR)	0.0043	0.2129	0.6812	0.7682	0.5638	0.7927	1.221	0.9058	0.8196
WT (tg(kdrl:eGFP)	20220404	ISO-Wound + HYPO E3	Casper | 2dpf	6540.47			1/LR	232.6	4.698	1.468	1.302	1.774	1.262	0.8188	1.104	1.22
WT (tg(kdrl:eGFP)	20220420	ISO-Wound + HYPO E3	Casper | 2dpf	8767.07			Which distribution is more likely?	Lognormal	Lognormal	Lognormal	Lognormal	Lognormal	Lognormal	Normal	Lognormal	Lognormal
WT (tg(kdrl:eGFP)	20220420	ISO-Wound + HYPO E3	Casper | 2dpf	10444.6
WT (tg(kdrl:eGFP)	20220420	ISO-Wound + HYPO E3	Casper | 2dpf	9022.75			Test for normal distribution
WT (tg(kdrl:eGFP)	20220420	ISO-Wound + HYPO E3	Casper | 2dpf	5105.84			D'Agostino & Pearson test
WT (tg(kdrl:eGFP)	20220420	ISO-Wound + HYPO E3	Casper | 2dpf	5124.68			K2	9.753	7.072	2.477	0.9864	3.355	0.6105	0.8627	3.477	4.562
WT (tg(kdrl:eGFP)	20220420	ISO-Wound + HYPO E3	Casper | 3dpf	5259.19			P value	0.0076	0.0291	0.2899	0.6107	0.1868	0.7369	0.6496	0.1758	0.1022
WT (tg(kdrl:eGFP)	20220420	ISO-Wound + HYPO E3	Casper | 3dpf	4986.26			Passed normality test (alpha=0.05)?	No	No	Yes	Yes	Yes	Yes	Yes	Yes	Yes
WT (tg(kdrl:eGFP)	20220420	ISO-Wound + HYPO E3	Casper | 3dpf	5262.46			P value summary	**	*	ns	ns	ns	ns	ns	ns	ns
WT (tg(kdrl:eGFP)	20220420	ISO-Wound + HYPO E3	Casper | 3dpf	5150.59
WT (tg(kdrl:eGFP)	20220420	ISO-Wound + HYPO E3	Casper | 3dpf	5220.22			Anderson-Darling test
WT (tg(kdrl:eGFP)	20220526	ISO-Wound + HYPO E3	Casper | 3dpf	6268.14			A2*	2.227	1.332	0.3035	0.168	0.4958	0.2418	0.3681	0.4406	0.4199
WT (tg(kdrl:eGFP)	20220526	ISO-Wound + HYPO E3	Casper | 3dpf	5122.03			P value	<0.0001	0.0016	0.5445	0.9229	0.1804	0.715	0.3739	0.2402	0.2518
WT (tg(kdrl:eGFP)	20220526	ISO-Wound + HYPO E3	Casper | 3dpf	5713.01			Passed normality test (alpha=0.05)?	No	No	Yes	Yes	Yes	Yes	Yes	Yes	Yes
WT (tg(kdrl:eGFP)	20220526	ISO-Wound + HYPO E3	Casper | 3dpf	12101.2			P value summary	****	**	ns	ns	ns	ns	ns	ns	ns
WT (tg(kdrl:eGFP)	20220607	ISO-Wound + HYPO E3	Casper | 3dpf	5445.94
WT (tg(kdrl:eGFP)	20220607	ISO-Wound + HYPO E3	Casper | 3dpf	6375.51			Shapiro-Wilk test
WT (tg(kdrl:eGFP)	20220608	ISO-Wound + HYPO E3	Casper | 3dpf	5805.38			W	0.8277	0.8917	0.9683	0.9753	0.9251	0.9637	0.9213	0.914	0.8908
WT (tg(kdrl:eGFP)	20220608	ISO-Wound + HYPO E3	Casper | 3dpf	5182.58			P value	<0.0001	0.0017	0.6487	0.8889	0.2303	0.81	0.2614	0.2399	0.2032
WT (tg(kdrl:eGFP)	20220608	ISO-Wound + HYPO E3	Casper | 3dpf	5398.38			Passed normality test (alpha=0.05)?	No	No	Yes	Yes	Yes	Yes	Yes	Yes	Yes
WT (tg(kdrl:eGFP)	20220627	ISO-Wound + HYPO E3	Casper | 3dpf	6665.34			P value summary	****	**	ns	ns	ns	ns	ns	ns	ns
WT (tg(kdrl:eGFP)	20220627	ISO-Wound + HYPO E3	Casper | 3dpf	6656.34
WT (tg(kdrl:eGFP)	20220703	ISO-Wound + HYPO E3	Casper | 3dpf	5777.67			Kolmogorov-Smirnov test
WT (tg(kdrl:eGFP)	20220703	ISO-Wound + HYPO E3	Casper | 3dpf	5009.81			KS distance	0.1868	0.1426	0.1155	0.08461	0.2266	0.1575	0.1393	0.2167	0.1757
WT (tg(kdrl:eGFP)	20220703	ISO-Wound + HYPO E3	Casper | 3dpf	4613.4			P value	0.0027	0.0555	>0.1000	>0.1000	0.0369	>0.1000	>0.1000	>0.1000	>0.1000
WT (tg(kdrl:eGFP)	20220703	ISO-Wound + HYPO E3	Casper | 3dpf	4946.8			Passed normality test (alpha=0.05)?	No	Yes	Yes	Yes	No	Yes	Yes	Yes	Yes
WT (tg(kdrl:eGFP)	20220722	ISO-Wound + HYPO E3	Casper | 3dpf	7112.64			P value summary	**	ns	ns	ns	*	ns	ns	ns	ns
WT (tg(kdrl:eGFP)	20220722	ISO-Wound + HYPO E3	Casper | 3dpf	4869.21
WT (tg(kdrl:eGFP)	20220722	ISO-Wound + HYPO E3	Casper | 3dpf	8545.28			Number of values	36	37	23	18	15	13	13	12	9
WT (tg(kdrl:eGFP)	20220722	ISO-Wound + HYPO E3	Casper | 3dpf	6812.07			Impossible values in lognormal distributions
WT (tg(kdrl:eGFP)	20221215	ISO-Wound + HYPO E3	Casper | 3dpf	11382.6			Number of zeroes	0	0	0	0	0	0	0	0	0
WT (tg(kdrl:eGFP)	20221215	ISO-Wound + HYPO E3	Casper | 3dpf	9258.29			Number of negative values	0	0	0	0	0	0	0	0	0
WT (tg(kdrl:eGFP)	20220404	ISO-Wound+ ISO NaCl E3	Casper | 2dpf	3861.19
WT (tg(kdrl:eGFP)	20220417	ISO-Wound+ ISO NaCl E3	Casper | 2dpf	4098.09
WT (tg(kdrl:eGFP)	20220420	ISO-Wound+ ISO NaCl E3	Casper | 2dpf	4044.73			Number of families	1
WT (tg(kdrl:eGFP)	20220420	ISO-Wound+ ISO NaCl E3	Casper | 2dpf	3795.48			Number of comparisons per family	8
WT (tg(kdrl:eGFP)	20220420	ISO-Wound+ ISO NaCl E3	Casper | 2dpf	3588.23			Alpha	0.05
WT (tg(kdrl:eGFP)	20220420	ISO-Wound+ ISO NaCl E3	Casper | 2dpf	3616.02
WT (tg(kdrl:eGFP)	20220420	ISO-Wound+ ISO NaCl E3	Casper | 2dpf	3602.15			Dunn's multiple comparisons test	Mean rank diff.	Significant?	Summary	Adjusted P Value	A-?
WT (tg(kdrl:eGFP)	20220424	ISO-Wound+ ISO NaCl E3	Casper | 2dpf	3670.62			HYPO vs. ISO	105.9	Yes	****	<0.0001	B	ISO
WT (tg(kdrl:eGFP)	20220607	ISO-Wound+ ISO NaCl E3	Casper | 2dpf	4675.96			HYPO vs. KCl	65.08	Yes	****	<0.0001	C	KCl
WT (tg(kdrl:eGFP)	20220607	ISO-Wound+ ISO NaCl E3	Casper | 2dpf	4519.53			HYPO vs. Man	50.03	Yes	**	0.0054	D	Man
WT (tg(kdrl:eGFP)	20220607	ISO-Wound+ ISO NaCl E3	Casper | 2dpf	3697.44			HYPO vs. ChCl	68.87	Yes	****	<0.0001	E	ChCl
WT (tg(kdrl:eGFP)	20220607	ISO-Wound+ ISO NaCl E3	Casper | 2dpf	3959.61			HYPO vs. NaBr	104.5	Yes	****	<0.0001	F	NaBr
WT (tg(kdrl:eGFP)	20220607	ISO-Wound+ ISO NaCl E3	Casper | 3dpf	3641.35			HYPO vs. CsCl	85.86	Yes	****	<0.0001	G	CsCl
WT (tg(kdrl:eGFP)	20220607	ISO-Wound+ ISO NaCl E3	Casper | 3dpf	3702.52			HYPO vs. NaGlc	53.06	Yes	*	0.0143	H	NaGlc
WT (tg(kdrl:eGFP)	20220614	ISO-Wound+ ISO NaCl E3	Casper | 3dpf	3786.69			HYPO vs. KBr	127.8	Yes	****	<0.0001	I	KBr
WT (tg(kdrl:eGFP)	20220614	ISO-Wound+ ISO NaCl E3	Casper | 3dpf	4329.15
WT (tg(kdrl:eGFP)	20220622	ISO-Wound+ ISO NaCl E3	Casper | 3dpf	3462.55			Test details	Mean rank 1	Mean rank 2	Mean rank diff.	n1	n2	Z
WT (tg(kdrl:eGFP)	20220622	ISO-Wound+ ISO NaCl E3	Casper | 3dpf	3856.43			HYPO vs. ISO	154.5	48.57	105.9	36	37	8.879
WT (tg(kdrl:eGFP)	20220627	ISO-Wound+ ISO NaCl E3	Casper | 3dpf	3919.52			HYPO vs. KCl	154.5	89.39	65.08	36	23	4.785
WT (tg(kdrl:eGFP)	20220627	ISO-Wound+ ISO NaCl E3	Casper | 3dpf	3746.82			HYPO vs. Man	154.5	104.4	50.03	36	18	3.401
WT (tg(kdrl:eGFP)	20220703	ISO-Wound+ ISO NaCl E3	Casper | 3dpf	4754.79			HYPO vs. ChCl	154.5	85.6	68.87	36	15	4.398
WT (tg(kdrl:eGFP)	20220703	ISO-Wound+ ISO NaCl E3	Casper | 3dpf	4035.39			HYPO vs. NaBr	154.5	49.92	104.5	36	13	6.342
WT (tg(kdrl:eGFP)	20220703	ISO-Wound+ ISO NaCl E3	Casper | 3dpf	3751.11			HYPO vs. CsCl	154.5	68.62	85.86	36	13	5.208
WT (tg(kdrl:eGFP)	20220703	ISO-Wound+ ISO NaCl E3	Casper | 3dpf	4058.73			HYPO vs. NaGlc	154.5	101.4	53.06	36	12	3.124
WT (tg(kdrl:eGFP)	20220703	ISO-Wound+ ISO NaCl E3	Casper | 3dpf	3792.54			HYPO vs. KBr	154.5	26.67	127.8	36	9	6.731
WT (tg(kdrl:eGFP)	20220703	ISO-Wound+ ISO NaCl E3	Casper | 3dpf	3840.41			Distribution assumption	No assumption
WT (tg(kdrl:eGFP)	20220709	ISO-Wound+ ISO NaCl E3	Casper | 3dpf	3611.19
WT (tg(kdrl:eGFP)	20220709	ISO-Wound+ ISO NaCl E3	Casper | 3dpf	3653.29			Kruskal-Wallis test
WT (tg(kdrl:eGFP)	20220715	ISO-Wound+ ISO NaCl E3	Casper | 3dpf	4856.05			P value	<0.0001
WT (tg(kdrl:eGFP)	20220715	ISO-Wound+ ISO NaCl E3	Casper | 3dpf	3998.49			Exact or approximate P value?	Approximate
WT (tg(kdrl:eGFP)	20220715	ISO-Wound+ ISO NaCl E3	Casper | 3dpf	4025.61			P value summary	****
WT (tg(kdrl:eGFP)	20220715	ISO-Wound+ ISO NaCl E3	Casper | 3dpf	4133.38			Do the medians vary signif. (P < 0.05)?	Yes
WT (tg(kdrl:eGFP)	20220722	ISO-Wound+ ISO NaCl E3	Casper | 3dpf	4818.61			Number of groups	9
WT (tg(kdrl:eGFP)	20220722	ISO-Wound+ ISO NaCl E3	Casper | 3dpf	3690.82			Kruskal-Wallis statistic	108.4
WT (tg(kdrl:eGFP)	20240510	ISO-Wound+ ISO NaCl E3	Casper | 3dpf	4288.35
WT (tg(kdrl:eGFP)	20240510	ISO-Wound+ ISO NaCl E3	Casper | 3dpf	4034.46			Data summary
WT (tg(kdrl:eGFP)	20240510	ISO-Wound+ ISO NaCl E3	Casper | 3dpf	4262.63			Number of treatments (columns)	9
WT (tg(kdrl:eGFP)	20220815	ISO-Wound+ ISO KCl E3	Casper | 2dpf	4709.3			Number of values (total)	176
WT (tg(kdrl:eGFP)	20220815	ISO-Wound+ ISO KCl E3	Casper | 2dpf	4052.12
WT (tg(kdrl:eGFP)	20220815	ISO-Wound+ ISO KCl E3	Casper | 2dpf	4604.34
WT (tg(kdrl:eGFP)	20220815	ISO-Wound+ ISO KCl E3	Casper | 2dpf	4066.98
WT (tg(kdrl:eGFP)	20220815	ISO-Wound+ ISO KCl E3	Casper | 2dpf	4635.25
WT (tg(kdrl:eGFP)	20220815	ISO-Wound+ ISO KCl E3	Casper | 2dpf	4680.43
WT (tg(kdrl:eGFP)	20220815	ISO-Wound+ ISO KCl E3	Casper | 3dpf	5094.77
WT (tg(kdrl:eGFP)	20220815	ISO-Wound+ ISO KCl E3	Casper | 3dpf	4458.27
WT (tg(kdrl:eGFP)	20220815	ISO-Wound+ ISO KCl E3	Casper | 3dpf	4085.4
WT (tg(kdrl:eGFP)	20220815	ISO-Wound+ ISO KCl E3	Casper | 3dpf	4203.8
WT (tg(kdrl:eGFP)	20220815	ISO-Wound+ ISO KCl E3	Casper | 3dpf	4663.88
WT (tg(kdrl:eGFP)	20220816	ISO-Wound+ ISO KCl E3	Casper | 3dpf	4216.02
WT (tg(kdrl:eGFP)	20220816	ISO-Wound+ ISO KCl E3	Casper | 3dpf	4227.37
WT (tg(kdrl:eGFP)	20220816	ISO-Wound+ ISO KCl E3	Casper | 3dpf	4452.62
WT (tg(kdrl:eGFP)	20220816	ISO-Wound+ ISO KCl E3	Casper | 3dpf	3925.6
WT (tg(kdrl:eGFP)	20220816	ISO-Wound+ ISO KCl E3	Casper | 3dpf	4690.84
WT (tg(kdrl:eGFP)	20220816	ISO-Wound+ ISO KCl E3	Casper | 3dpf	5488.18
WT (tg(kdrl:eGFP)	20220816	ISO-Wound+ ISO KCl E3	Casper | 3dpf	4372.9
WT (tg(kdrl:eGFP)	20220816	ISO-Wound+ ISO KCl E3	Casper | 3dpf	3628.92
WT (tg(kdrl:eGFP)	20220824	ISO-Wound+ ISO KCl E3	Casper | 3dpf	4824.14
WT (tg(kdrl:eGFP)	20220824	ISO-Wound+ ISO KCl E3	Casper | 3dpf	4463.8
WT (tg(kdrl:eGFP)	20220824	ISO-Wound+ ISO KCl E3	Casper | 3dpf	4196.82
WT (tg(kdrl:eGFP)	20220824	ISO-Wound+ ISO KCl E3	Casper | 3dpf	3955.34
WT (tg(kdrl:eGFP)	20220816	ISO-Wound+ ISO Mannitol E3	Casper | 2dpf	4368.4
WT (tg(kdrl:eGFP)	20220816	ISO-Wound+ ISO Mannitol E3	Casper | 2dpf	4151.24
WT (tg(kdrl:eGFP)	20220816	ISO-Wound+ ISO Mannitol E3	Casper | 2dpf	5034.05
WT (tg(kdrl:eGFP)	20220816	ISO-Wound+ ISO Mannitol E3	Casper | 2dpf	4599.92
WT (tg(kdrl:eGFP)	20220816	ISO-Wound+ ISO Mannitol E3	Casper | 2dpf	4685.63
WT (tg(kdrl:eGFP)	20220816	ISO-Wound+ ISO Mannitol E3	Casper | 3dpf	4751.06
WT (tg(kdrl:eGFP)	20220816	ISO-Wound+ ISO Mannitol E3	Casper | 3dpf	4154.31
WT (tg(kdrl:eGFP)	20220816	ISO-Wound+ ISO Mannitol E3	Casper | 3dpf	3874.01
WT (tg(kdrl:eGFP)	20220816	ISO-Wound+ ISO Mannitol E3	Casper | 3dpf	5677.13
WT (tg(kdrl:eGFP)	20220816	ISO-Wound+ ISO Mannitol E3	Casper | 3dpf	5110.99
WT (tg(kdrl:eGFP)	20220816	ISO-Wound+ ISO Mannitol E3	Casper | 3dpf	4410.81
WT (tg(kdrl:eGFP)	20220816	ISO-Wound+ ISO Mannitol E3	Casper | 3dpf	4253.52
WT (tg(kdrl:eGFP)	20220816	ISO-Wound+ ISO Mannitol E3	Casper | 3dpf	5109.29
WT (tg(kdrl:eGFP)	20220816	ISO-Wound+ ISO Mannitol E3	Casper | 3dpf	4486.87
WT (tg(kdrl:eGFP)	20220818	ISO-Wound+ ISO Mannitol E3	Casper | 3dpf	4837.9
WT (tg(kdrl:eGFP)	20220818	ISO-Wound+ ISO Mannitol E3	Casper | 3dpf	4909.11
WT (tg(kdrl:eGFP)	20220818	ISO-Wound+ ISO Mannitol E3	Casper | 3dpf	4713.13
WT (tg(kdrl:eGFP)	20220818	ISO-Wound+ ISO Mannitol E3	Casper | 3dpf	4067.37
WT (tg(kdrl:eGFP)	20221024	ISO-Wound+ ISO Choline Cl E3	Casper | 2dpf	4982.62
WT (tg(kdrl:eGFP)	20221024	ISO-Wound+ ISO Choline Cl E3	Casper | 2dpf	4777.9
WT (tg(kdrl:eGFP)	20221024	ISO-Wound+ ISO Choline Cl E3	Casper | 2dpf	4254.52
WT (tg(kdrl:eGFP)	20221024	ISO-Wound+ ISO Choline Cl E3	Casper | 2dpf	4395.08
WT (tg(kdrl:eGFP)	20221024	ISO-Wound+ ISO Choline Cl E3	Casper | 2dpf	4044.51
WT (tg(kdrl:eGFP)	20221024	ISO-Wound+ ISO Choline Cl E3	Casper | 3dpf	4353.19
WT (tg(kdrl:eGFP)	20221024	ISO-Wound+ ISO Choline Cl E3	Casper | 3dpf	4201.99
WT (tg(kdrl:eGFP)	20221024	ISO-Wound+ ISO Choline Cl E3	Casper | 3dpf	4898.16
WT (tg(kdrl:eGFP)	20221024	ISO-Wound+ ISO Choline Cl E3	Casper | 3dpf	4393.47
WT (tg(kdrl:eGFP)	20221024	ISO-Wound+ ISO Choline Cl E3	Casper | 3dpf	4132.39
WT (tg(kdrl:eGFP)	20221025	ISO-Wound+ ISO Choline Cl E3	Casper | 3dpf	3901.94
WT (tg(kdrl:eGFP)	20221025	ISO-Wound+ ISO Choline Cl E3	Casper | 3dpf	4261.76
WT (tg(kdrl:eGFP)	20221025	ISO-Wound+ ISO Choline Cl E3	Casper | 3dpf	3762.04
WT (tg(kdrl:eGFP)	20221025	ISO-Wound+ ISO Choline Cl E3	Casper | 3dpf	5448.09
WT (tg(kdrl:eGFP)	20221025	ISO-Wound+ ISO Choline Cl E3	Casper | 3dpf	4003.68
WT (tg(kdrl:eGFP)	20221020	ISO-Wound+ ISO NaBr E3	Casper | 2dpf	4210.35
WT (tg(kdrl:eGFP)	20221020	ISO-Wound+ ISO NaBr E3	Casper | 2dpf	5086.37
WT (tg(kdrl:eGFP)	20221020	ISO-Wound+ ISO NaBr E3	Casper | 2dpf	3827.97
WT (tg(kdrl:eGFP)	20221020	ISO-Wound+ ISO NaBr E3	Casper | 2dpf	4194.43
WT (tg(kdrl:eGFP)	20221020	ISO-Wound+ ISO NaBr E3	Casper | 2dpf	4430.4
WT (tg(kdrl:eGFP)	20221020	ISO-Wound+ ISO NaBr E3	Casper | 3dpf	3588.81
WT (tg(kdrl:eGFP)	20221022	ISO-Wound+ ISO NaBr E3	Casper | 3dpf	4822.65
WT (tg(kdrl:eGFP)	20221022	ISO-Wound+ ISO NaBr E3	Casper | 3dpf	4244.95
WT (tg(kdrl:eGFP)	20221022	ISO-Wound+ ISO NaBr E3	Casper | 3dpf	3237.11
WT (tg(kdrl:eGFP)	20221022	ISO-Wound+ ISO NaBr E3	Casper | 3dpf	2984.53
WT (tg(kdrl:eGFP)	20221026	ISO-Wound+ ISO NaBr E3	Casper | 3dpf	3610.75
WT (tg(kdrl:eGFP)	20221026	ISO-Wound+ ISO NaBr E3	Casper | 3dpf	3477.56
WT (tg(kdrl:eGFP)	20221026	ISO-Wound+ ISO NaBr E3	Casper | 3dpf	3403.13
WT (tg(kdrl:eGFP)	20221025	ISO-Wound+ ISO CsCl E3	Casper | 2dpf	4501.43
WT (tg(kdrl:eGFP)	20221025	ISO-Wound+ ISO CsCl E3	Casper | 2dpf	4450.07
WT (tg(kdrl:eGFP)	20221025	ISO-Wound+ ISO CsCl E3	Casper | 3dpf	4525.57
WT (tg(kdrl:eGFP)	20221025	ISO-Wound+ ISO CsCl E3	Casper | 3dpf	4186.17
WT (tg(kdrl:eGFP)	20221025	ISO-Wound+ ISO CsCl E3	Casper | 3dpf	3984.4
WT (tg(kdrl:eGFP)	20221025	ISO-Wound+ ISO CsCl E3	Casper | 3dpf	4183.32
WT (tg(kdrl:eGFP)	20221025	ISO-Wound+ ISO CsCl E3	Casper | 3dpf	4497.55
WT (tg(kdrl:eGFP)	20221025	ISO-Wound+ ISO CsCl E3	Casper | 3dpf	3700.84
WT (tg(kdrl:eGFP)	20221025	ISO-Wound+ ISO CsCl E3	Casper | 3dpf	4058.86
WT (tg(kdrl:eGFP)	20221025	ISO-Wound+ ISO CsCl E3	Casper | 3dpf	3983.34
WT (tg(kdrl:eGFP)	20221025	ISO-Wound+ ISO CsCl E3	Casper | 3dpf	3624.69
WT (tg(kdrl:eGFP)	20221026	ISO-Wound+ ISO CsCl E3	Casper | 3dpf	4372.3
WT (tg(kdrl:eGFP)	20221026	ISO-Wound+ ISO CsCl E3	Casper | 3dpf	4099.41
WT (tg(kdrl:eGFP)	20220824	ISO-Wound+ ISO Na Gluconate E3	Casper | 2dpf	4707.28
WT (tg(kdrl:eGFP)	20220824	ISO-Wound+ ISO Na Gluconate E3	Casper | 2dpf	4085.56
WT (tg(kdrl:eGFP)	20220824	ISO-Wound+ ISO Na Gluconate E3	Casper | 3dpf	4986.54
WT (tg(kdrl:eGFP)	20220824	ISO-Wound+ ISO Na Gluconate E3	Casper | 3dpf	3984.62
WT (tg(kdrl:eGFP)	20220824	ISO-Wound+ ISO Na Gluconate E3	Casper | 3dpf	4522.52
WT (tg(kdrl:eGFP)	20220824	ISO-Wound+ ISO Na Gluconate E3	Casper | 3dpf	5260.38
WT (tg(kdrl:eGFP)	20220824	ISO-Wound+ ISO Na Gluconate E3	Casper | 3dpf	5329.48
WT (tg(kdrl:eGFP)	20220824	ISO-Wound+ ISO Na Gluconate E3	Casper | 3dpf	4132.49
WT (tg(kdrl:eGFP)	20220825	ISO-Wound+ ISO Na Gluconate E3	Casper | 3dpf	5089.52
WT (tg(kdrl:eGFP)	20220825	ISO-Wound+ ISO Na Gluconate E3	Casper | 3dpf	3857.59
WT (tg(kdrl:eGFP)	20220825	ISO-Wound+ ISO Na Gluconate E3	Casper | 3dpf	4114.53
WT (tg(kdrl:eGFP)	20220825	ISO-Wound+ ISO Na Gluconate E3	Casper | 3dpf	5569.8
WT (tg(kdrl:eGFP)	20221020	ISO-Wound + ISO KBr E3	Casper | 2dpf	3802.71
WT (tg(kdrl:eGFP)	20221020	ISO-Wound + ISO KBr E3	Casper | 2dpf	3545.34
WT (tg(kdrl:eGFP)	20221020	ISO-Wound + ISO KBr E3	Casper | 3dpf	3710.9
WT (tg(kdrl:eGFP)	20221020	ISO-Wound + ISO KBr E3	Casper | 3dpf	4134.32
WT (tg(kdrl:eGFP)	20221021	ISO-Wound + ISO KBr E3	Casper | 3dpf	3591.71
WT (tg(kdrl:eGFP)	20221021	ISO-Wound + ISO KBr E3	Casper | 3dpf	3847.88
WT (tg(kdrl:eGFP)	20221022	ISO-Wound + ISO KBr E3	Casper | 3dpf	3631.18
WT (tg(kdrl:eGFP)	20221022	ISO-Wound + ISO KBr E3	Casper | 3dpf	3612.6
WT (tg(kdrl:eGFP)	20221022	ISO-Wound + ISO KBr E3	Casper | 3dpf	3814.85

## Sheet: Supplementary. Fig 1e
Genotype	ExpDate	Condition	Strain & Age	Dextran Bleedout (T=120)
WT (tg(kdrl:eGFP)	20220404	ISO-Wound + HYPO E3	Casper | 2dpf	0.109212			Bleedout (Ib_norm)	HYPO	ISO	KCl	Man	ChCl	NaBr	CsCl	NaGlc	KBr
WT (tg(kdrl:eGFP)	20220404	ISO-Wound + HYPO E3	Casper | 2dpf	0.0567862			Compare normal and lognormal
WT (tg(kdrl:eGFP)	20220404	ISO-Wound + HYPO E3	Casper | 2dpf	0.273063			Probability normal (Gaussian)	0.003299%	0.2328%	20.93%	59.87%	39.82%	89.49%	32.32%	74.07%	19.56%
WT (tg(kdrl:eGFP)	20220404	ISO-Wound + HYPO E3	Casper | 2dpf	0.0646056			Probability lognormal	100%	99.77%	79.07%	40.13%	60.18%	10.51%	67.68%	25.93%	80.44%
WT (tg(kdrl:eGFP)	20220404	ISO-Wound + HYPO E3	Casper | 2dpf	0.143321			Likelihood ratio (LR)	3.3e-05	0.002333	0.2647	1.492	0.6618	8.513	0.4776	2.857	0.2432
WT (tg(kdrl:eGFP)	20220420	ISO-Wound + HYPO E3	Casper | 2dpf	0.233737			1/LR	30307	428.5	3.778	0.6703	1.511	0.1175	2.094	0.35	4.112
WT (tg(kdrl:eGFP)	20220420	ISO-Wound + HYPO E3	Casper | 2dpf	0.280346			Which distribution is more likely?	Lognormal	Lognormal	Lognormal	Normal	Lognormal	Normal	Lognormal	Normal	Lognormal
WT (tg(kdrl:eGFP)	20220420	ISO-Wound + HYPO E3	Casper | 2dpf	0.00185874
WT (tg(kdrl:eGFP)	20220420	ISO-Wound + HYPO E3	Casper | 2dpf	0.0705814			Test for normal distribution
WT (tg(kdrl:eGFP)	20220420	ISO-Wound + HYPO E3	Casper | 2dpf	0.100106			D'Agostino & Pearson test
WT (tg(kdrl:eGFP)	20220420	ISO-Wound + HYPO E3	Casper | 3dpf	0.0615305			K2	14.09	14.18	14.26	3.237	0.9863	7.199	1.733	0.3722	2.535
WT (tg(kdrl:eGFP)	20220420	ISO-Wound + HYPO E3	Casper | 3dpf	0.0396259			P value	0.0009	0.0008	0.0008	0.1982	0.6107	0.0273	0.4204	0.8302	0.2816
WT (tg(kdrl:eGFP)	20220420	ISO-Wound + HYPO E3	Casper | 3dpf	0.0413623			Passed normality test (alpha=0.05)?	No	No	No	Yes	Yes	No	Yes	Yes	Yes
WT (tg(kdrl:eGFP)	20220420	ISO-Wound + HYPO E3	Casper | 3dpf	0.329433			P value summary	***	***	***	ns	ns	*	ns	ns	ns
WT (tg(kdrl:eGFP)	20220420	ISO-Wound + HYPO E3	Casper | 3dpf	0.055662
WT (tg(kdrl:eGFP)	20220526	ISO-Wound + HYPO E3	Casper | 3dpf	0.0174882			Anderson-Darling test
WT (tg(kdrl:eGFP)	20220526	ISO-Wound + HYPO E3	Casper | 3dpf	0.112755			A2*	1.999	1.251	0.648	0.6864	0.3319	1.017	0.2649	0.1636	0.5158
WT (tg(kdrl:eGFP)	20220526	ISO-Wound + HYPO E3	Casper | 3dpf	0.175524			P value	<0.0001	0.0025	0.0794	0.0604	0.4685	0.0074	0.6323	0.9226	0.137
WT (tg(kdrl:eGFP)	20220526	ISO-Wound + HYPO E3	Casper | 3dpf	0.0468152			Passed normality test (alpha=0.05)?	No	No	Yes	Yes	Yes	No	Yes	Yes	Yes
WT (tg(kdrl:eGFP)	20220607	ISO-Wound + HYPO E3	Casper | 3dpf	0.00647737			P value summary	****	**	ns	ns	ns	**	ns	ns	ns
WT (tg(kdrl:eGFP)	20220607	ISO-Wound + HYPO E3	Casper | 3dpf	0.0112647
WT (tg(kdrl:eGFP)	20220608	ISO-Wound + HYPO E3	Casper | 3dpf	0.176792			Shapiro-Wilk test
WT (tg(kdrl:eGFP)	20220608	ISO-Wound + HYPO E3	Casper | 3dpf	0.0571356			W	0.8335	0.8878	0.8965	0.9104	0.9495	0.8074	0.9435	0.9691	0.8809
WT (tg(kdrl:eGFP)	20220608	ISO-Wound + HYPO E3	Casper | 3dpf	0.00492776			P value	<0.0001	0.0014	0.0214	0.0873	0.5161	0.0083	0.504	0.9011	0.1603
WT (tg(kdrl:eGFP)	20220627	ISO-Wound + HYPO E3	Casper | 3dpf	0.0239181			Passed normality test (alpha=0.05)?	No	No	No	Yes	Yes	No	Yes	Yes	Yes
WT (tg(kdrl:eGFP)	20220627	ISO-Wound + HYPO E3	Casper | 3dpf	0.00189082			P value summary	****	**	*	ns	ns	**	ns	ns	ns
WT (tg(kdrl:eGFP)	20220703	ISO-Wound + HYPO E3	Casper | 3dpf	0.0259198
WT (tg(kdrl:eGFP)	20220703	ISO-Wound + HYPO E3	Casper | 3dpf	0.0940806			Kolmogorov-Smirnov test
WT (tg(kdrl:eGFP)	20220703	ISO-Wound + HYPO E3	Casper | 3dpf	0.0392984			KS distance	0.1855	0.1561	0.1473	0.2075	0.1644	0.2681	0.1174	0.1206	0.2508
WT (tg(kdrl:eGFP)	20220703	ISO-Wound + HYPO E3	Casper | 3dpf	0.0528447			P value	0.003	0.0232	>0.1000	0.0391	>0.1000	0.0113	>0.1000	>0.1000	>0.1000
WT (tg(kdrl:eGFP)	20220722	ISO-Wound + HYPO E3	Casper | 3dpf	0.0960851			Passed normality test (alpha=0.05)?	No	No	Yes	No	Yes	No	Yes	Yes	Yes
WT (tg(kdrl:eGFP)	20220722	ISO-Wound + HYPO E3	Casper | 3dpf	0.0173402			P value summary	**	*	ns	*	ns	*	ns	ns	ns
WT (tg(kdrl:eGFP)	20220722	ISO-Wound + HYPO E3	Casper | 3dpf	0.0140426
WT (tg(kdrl:eGFP)	20220722	ISO-Wound + HYPO E3	Casper | 3dpf	0.094735			Number of values	36	37	23	18	15	13	13	12	9
WT (tg(kdrl:eGFP)	20221215	ISO-Wound + HYPO E3	Casper | 3dpf	0.060918			Impossible values in lognormal distributions
WT (tg(kdrl:eGFP)	20221215	ISO-Wound + HYPO E3	Casper | 3dpf	0.112655			Number of zeroes	0	0	0	0	0	0	0	0	0
WT (tg(kdrl:eGFP)	20220404	ISO-Wound+ ISO NaCl E3	Casper | 2dpf	0.817379			Number of negative values	0	0	0	0	0	0	0	0	0
WT (tg(kdrl:eGFP)	20220417	ISO-Wound+ ISO NaCl E3	Casper | 2dpf	2.05286
WT (tg(kdrl:eGFP)	20220420	ISO-Wound+ ISO NaCl E3	Casper | 2dpf	1.04453
WT (tg(kdrl:eGFP)	20220420	ISO-Wound+ ISO NaCl E3	Casper | 2dpf	1.07821			Number of families	1
WT (tg(kdrl:eGFP)	20220420	ISO-Wound+ ISO NaCl E3	Casper | 2dpf	0.771646			Number of comparisons per family	8
WT (tg(kdrl:eGFP)	20220420	ISO-Wound+ ISO NaCl E3	Casper | 2dpf	0.847997			Alpha	0.05
WT (tg(kdrl:eGFP)	20220420	ISO-Wound+ ISO NaCl E3	Casper | 2dpf	0.510295
WT (tg(kdrl:eGFP)	20220424	ISO-Wound+ ISO NaCl E3	Casper | 2dpf	0.376914			Dunn's multiple comparisons test	Mean rank diff.	Significant?	Summary	Adjusted P Value	A-?
WT (tg(kdrl:eGFP)	20220607	ISO-Wound+ ISO NaCl E3	Casper | 2dpf	1.61296			HYPO vs. ISO	-104.6	Yes	****	<0.0001	B	ISO
WT (tg(kdrl:eGFP)	20220607	ISO-Wound+ ISO NaCl E3	Casper | 2dpf	1.59356			HYPO vs. KCl	-87.72	Yes	****	<0.0001	C	KCl
WT (tg(kdrl:eGFP)	20220607	ISO-Wound+ ISO NaCl E3	Casper | 2dpf	3.09367			HYPO vs. Man	-70.28	Yes	****	<0.0001	D	Man
WT (tg(kdrl:eGFP)	20220607	ISO-Wound+ ISO NaCl E3	Casper | 2dpf	0.89624			HYPO vs. ChCl	-115.7	Yes	****	<0.0001	E	ChCl
WT (tg(kdrl:eGFP)	20220607	ISO-Wound+ ISO NaCl E3	Casper | 3dpf	2.54355			HYPO vs. NaBr	-69.87	Yes	***	0.0002	F	NaBr
WT (tg(kdrl:eGFP)	20220607	ISO-Wound+ ISO NaCl E3	Casper | 3dpf	0.891891			HYPO vs. CsCl	-64.64	Yes	***	0.0007	G	CsCl
WT (tg(kdrl:eGFP)	20220614	ISO-Wound+ ISO NaCl E3	Casper | 3dpf	0.9923			HYPO vs. NaGlc	-75.08	Yes	****	<0.0001	H	NaGlc
WT (tg(kdrl:eGFP)	20220614	ISO-Wound+ ISO NaCl E3	Casper | 3dpf	1.34915			HYPO vs. KBr	-64.22	Yes	**	0.0058	I	KBr
WT (tg(kdrl:eGFP)	20220622	ISO-Wound+ ISO NaCl E3	Casper | 3dpf	0.925155
WT (tg(kdrl:eGFP)	20220622	ISO-Wound+ ISO NaCl E3	Casper | 3dpf	0.852839			Test details	Mean rank 1	Mean rank 2	Mean rank diff.	n1	n2	Z
WT (tg(kdrl:eGFP)	20220627	ISO-Wound+ ISO NaCl E3	Casper | 3dpf	2.06009			HYPO vs. ISO	19.67	124.2	-104.6	36	37	8.767
WT (tg(kdrl:eGFP)	20220627	ISO-Wound+ ISO NaCl E3	Casper | 3dpf	0.577822			HYPO vs. KCl	19.67	107.4	-87.72	36	23	6.45
WT (tg(kdrl:eGFP)	20220703	ISO-Wound+ ISO NaCl E3	Casper | 3dpf	1.45133			HYPO vs. Man	19.67	89.94	-70.28	36	18	4.778
WT (tg(kdrl:eGFP)	20220703	ISO-Wound+ ISO NaCl E3	Casper | 3dpf	1.13027			HYPO vs. ChCl	19.67	135.3	-115.7	36	15	7.387
WT (tg(kdrl:eGFP)	20220703	ISO-Wound+ ISO NaCl E3	Casper | 3dpf	1.05292			HYPO vs. NaBr	19.67	89.54	-69.87	36	13	4.238
WT (tg(kdrl:eGFP)	20220703	ISO-Wound+ ISO NaCl E3	Casper | 3dpf	1.13014			HYPO vs. CsCl	19.67	84.31	-64.64	36	13	3.921
WT (tg(kdrl:eGFP)	20220703	ISO-Wound+ ISO NaCl E3	Casper | 3dpf	1.76869			HYPO vs. NaGlc	19.67	94.75	-75.08	36	12	4.421
WT (tg(kdrl:eGFP)	20220703	ISO-Wound+ ISO NaCl E3	Casper | 3dpf	1.23912			HYPO vs. KBr	19.67	83.89	-64.22	36	9	3.382
WT (tg(kdrl:eGFP)	20220709	ISO-Wound+ ISO NaCl E3	Casper | 3dpf	0.955068			Distribution assumption	No assumption
WT (tg(kdrl:eGFP)	20220709	ISO-Wound+ ISO NaCl E3	Casper | 3dpf	0.745874
WT (tg(kdrl:eGFP)	20220715	ISO-Wound+ ISO NaCl E3	Casper | 3dpf	1.24701			Kruskal-Wallis test
WT (tg(kdrl:eGFP)	20220715	ISO-Wound+ ISO NaCl E3	Casper | 3dpf	1.61114			P value	<0.0001
WT (tg(kdrl:eGFP)	20220715	ISO-Wound+ ISO NaCl E3	Casper | 3dpf	0.754987			Exact or approximate P value?	Approximate
WT (tg(kdrl:eGFP)	20220715	ISO-Wound+ ISO NaCl E3	Casper | 3dpf	1.91634			P value summary	****
WT (tg(kdrl:eGFP)	20220722	ISO-Wound+ ISO NaCl E3	Casper | 3dpf	1.42413			Do the medians vary signif. (P < 0.05)?	Yes
WT (tg(kdrl:eGFP)	20220722	ISO-Wound+ ISO NaCl E3	Casper | 3dpf	1.05497			Number of groups	9
WT (tg(kdrl:eGFP)	20240510	ISO-Wound+ ISO NaCl E3	Casper | 3dpf	1.83061			Kruskal-Wallis statistic	100.1
WT (tg(kdrl:eGFP)	20240510	ISO-Wound+ ISO NaCl E3	Casper | 3dpf	1.4795
WT (tg(kdrl:eGFP)	20240510	ISO-Wound+ ISO NaCl E3	Casper | 3dpf	3.32381			Data summary
WT (tg(kdrl:eGFP)	20220815	ISO-Wound+ ISO KCl E3	Casper | 2dpf	0.956856			Number of treatments (columns)	9
WT (tg(kdrl:eGFP)	20220815	ISO-Wound+ ISO KCl E3	Casper | 2dpf	0.428199
WT (tg(kdrl:eGFP)	20220815	ISO-Wound+ ISO KCl E3	Casper | 2dpf	1.12922
WT (tg(kdrl:eGFP)	20220815	ISO-Wound+ ISO KCl E3	Casper | 2dpf	0.769694
WT (tg(kdrl:eGFP)	20220815	ISO-Wound+ ISO KCl E3	Casper | 2dpf	1.08649
WT (tg(kdrl:eGFP)	20220815	ISO-Wound+ ISO KCl E3	Casper | 2dpf	0.630544
WT (tg(kdrl:eGFP)	20220815	ISO-Wound+ ISO KCl E3	Casper | 3dpf	1.24553
WT (tg(kdrl:eGFP)	20220815	ISO-Wound+ ISO KCl E3	Casper | 3dpf	0.845416
WT (tg(kdrl:eGFP)	20220815	ISO-Wound+ ISO KCl E3	Casper | 3dpf	0.827578
WT (tg(kdrl:eGFP)	20220815	ISO-Wound+ ISO KCl E3	Casper | 3dpf	0.991008
WT (tg(kdrl:eGFP)	20220815	ISO-Wound+ ISO KCl E3	Casper | 3dpf	1.07688
WT (tg(kdrl:eGFP)	20220816	ISO-Wound+ ISO KCl E3	Casper | 3dpf	0.809119
WT (tg(kdrl:eGFP)	20220816	ISO-Wound+ ISO KCl E3	Casper | 3dpf	0.811032
WT (tg(kdrl:eGFP)	20220816	ISO-Wound+ ISO KCl E3	Casper | 3dpf	1.32827
WT (tg(kdrl:eGFP)	20220816	ISO-Wound+ ISO KCl E3	Casper | 3dpf	1.10603
WT (tg(kdrl:eGFP)	20220816	ISO-Wound+ ISO KCl E3	Casper | 3dpf	0.9675
WT (tg(kdrl:eGFP)	20220816	ISO-Wound+ ISO KCl E3	Casper | 3dpf	1.33781
WT (tg(kdrl:eGFP)	20220816	ISO-Wound+ ISO KCl E3	Casper | 3dpf	1.05858
WT (tg(kdrl:eGFP)	20220816	ISO-Wound+ ISO KCl E3	Casper | 3dpf	0.643017
WT (tg(kdrl:eGFP)	20220824	ISO-Wound+ ISO KCl E3	Casper | 3dpf	2.0685
WT (tg(kdrl:eGFP)	20220824	ISO-Wound+ ISO KCl E3	Casper | 3dpf	0.986923
WT (tg(kdrl:eGFP)	20220824	ISO-Wound+ ISO KCl E3	Casper | 3dpf	1.11208
WT (tg(kdrl:eGFP)	20220824	ISO-Wound+ ISO KCl E3	Casper | 3dpf	1.1659
WT (tg(kdrl:eGFP)	20220816	ISO-Wound+ ISO Mannitol E3	Casper | 2dpf	1.10224
WT (tg(kdrl:eGFP)	20220816	ISO-Wound+ ISO Mannitol E3	Casper | 2dpf	1.12969
WT (tg(kdrl:eGFP)	20220816	ISO-Wound+ ISO Mannitol E3	Casper | 2dpf	0.209632
WT (tg(kdrl:eGFP)	20220816	ISO-Wound+ ISO Mannitol E3	Casper | 2dpf	1.59151
WT (tg(kdrl:eGFP)	20220816	ISO-Wound+ ISO Mannitol E3	Casper | 2dpf	0.499141
WT (tg(kdrl:eGFP)	20220816	ISO-Wound+ ISO Mannitol E3	Casper | 3dpf	0.570361
WT (tg(kdrl:eGFP)	20220816	ISO-Wound+ ISO Mannitol E3	Casper | 3dpf	1.15665
WT (tg(kdrl:eGFP)	20220816	ISO-Wound+ ISO Mannitol E3	Casper | 3dpf	0.215655
WT (tg(kdrl:eGFP)	20220816	ISO-Wound+ ISO Mannitol E3	Casper | 3dpf	1.10229
WT (tg(kdrl:eGFP)	20220816	ISO-Wound+ ISO Mannitol E3	Casper | 3dpf	0.212904
WT (tg(kdrl:eGFP)	20220816	ISO-Wound+ ISO Mannitol E3	Casper | 3dpf	0.380098
WT (tg(kdrl:eGFP)	20220816	ISO-Wound+ ISO Mannitol E3	Casper | 3dpf	0.430152
WT (tg(kdrl:eGFP)	20220816	ISO-Wound+ ISO Mannitol E3	Casper | 3dpf	0.352894
WT (tg(kdrl:eGFP)	20220816	ISO-Wound+ ISO Mannitol E3	Casper | 3dpf	0.766876
WT (tg(kdrl:eGFP)	20220818	ISO-Wound+ ISO Mannitol E3	Casper | 3dpf	1.30308
WT (tg(kdrl:eGFP)	20220818	ISO-Wound+ ISO Mannitol E3	Casper | 3dpf	1.09832
WT (tg(kdrl:eGFP)	20220818	ISO-Wound+ ISO Mannitol E3	Casper | 3dpf	0.912562
WT (tg(kdrl:eGFP)	20220818	ISO-Wound+ ISO Mannitol E3	Casper | 3dpf	1.13865
WT (tg(kdrl:eGFP)	20221024	ISO-Wound+ ISO Choline Cl E3	Casper | 2dpf	1.37727
WT (tg(kdrl:eGFP)	20221024	ISO-Wound+ ISO Choline Cl E3	Casper | 2dpf	1.20477
WT (tg(kdrl:eGFP)	20221024	ISO-Wound+ ISO Choline Cl E3	Casper | 2dpf	1.42667
WT (tg(kdrl:eGFP)	20221024	ISO-Wound+ ISO Choline Cl E3	Casper | 2dpf	1.66039
WT (tg(kdrl:eGFP)	20221024	ISO-Wound+ ISO Choline Cl E3	Casper | 2dpf	1.2035
WT (tg(kdrl:eGFP)	20221024	ISO-Wound+ ISO Choline Cl E3	Casper | 3dpf	1.34793
WT (tg(kdrl:eGFP)	20221024	ISO-Wound+ ISO Choline Cl E3	Casper | 3dpf	1.00809
WT (tg(kdrl:eGFP)	20221024	ISO-Wound+ ISO Choline Cl E3	Casper | 3dpf	1.01866
WT (tg(kdrl:eGFP)	20221024	ISO-Wound+ ISO Choline Cl E3	Casper | 3dpf	1.13078
WT (tg(kdrl:eGFP)	20221024	ISO-Wound+ ISO Choline Cl E3	Casper | 3dpf	1.10005
WT (tg(kdrl:eGFP)	20221025	ISO-Wound+ ISO Choline Cl E3	Casper | 3dpf	1.06281
WT (tg(kdrl:eGFP)	20221025	ISO-Wound+ ISO Choline Cl E3	Casper | 3dpf	1.12512
WT (tg(kdrl:eGFP)	20221025	ISO-Wound+ ISO Choline Cl E3	Casper | 3dpf	1.45176
WT (tg(kdrl:eGFP)	20221025	ISO-Wound+ ISO Choline Cl E3	Casper | 3dpf	1.62679
WT (tg(kdrl:eGFP)	20221025	ISO-Wound+ ISO Choline Cl E3	Casper | 3dpf	0.886841
WT (tg(kdrl:eGFP)	20221020	ISO-Wound+ ISO NaBr E3	Casper | 2dpf	0.886136
WT (tg(kdrl:eGFP)	20221020	ISO-Wound+ ISO NaBr E3	Casper | 2dpf	1.01567
WT (tg(kdrl:eGFP)	20221020	ISO-Wound+ ISO NaBr E3	Casper | 2dpf	0.905736
WT (tg(kdrl:eGFP)	20221020	ISO-Wound+ ISO NaBr E3	Casper | 2dpf	0.922717
WT (tg(kdrl:eGFP)	20221020	ISO-Wound+ ISO NaBr E3	Casper | 2dpf	0.969665
WT (tg(kdrl:eGFP)	20221020	ISO-Wound+ ISO NaBr E3	Casper | 3dpf	0.957295
WT (tg(kdrl:eGFP)	20221022	ISO-Wound+ ISO NaBr E3	Casper | 3dpf	1.03307
WT (tg(kdrl:eGFP)	20221022	ISO-Wound+ ISO NaBr E3	Casper | 3dpf	0.458144
WT (tg(kdrl:eGFP)	20221022	ISO-Wound+ ISO NaBr E3	Casper | 3dpf	0.885276
WT (tg(kdrl:eGFP)	20221022	ISO-Wound+ ISO NaBr E3	Casper | 3dpf	0.862092
WT (tg(kdrl:eGFP)	20221026	ISO-Wound+ ISO NaBr E3	Casper | 3dpf	1.02033
WT (tg(kdrl:eGFP)	20221026	ISO-Wound+ ISO NaBr E3	Casper | 3dpf	0.530736
WT (tg(kdrl:eGFP)	20221026	ISO-Wound+ ISO NaBr E3	Casper | 3dpf	0.766796
WT (tg(kdrl:eGFP)	20221025	ISO-Wound+ ISO CsCl E3	Casper | 2dpf	0.343076
WT (tg(kdrl:eGFP)	20221025	ISO-Wound+ ISO CsCl E3	Casper | 2dpf	1.01029
WT (tg(kdrl:eGFP)	20221025	ISO-Wound+ ISO CsCl E3	Casper | 3dpf	0.751858
WT (tg(kdrl:eGFP)	20221025	ISO-Wound+ ISO CsCl E3	Casper | 3dpf	0.238267
WT (tg(kdrl:eGFP)	20221025	ISO-Wound+ ISO CsCl E3	Casper | 3dpf	0.996156
WT (tg(kdrl:eGFP)	20221025	ISO-Wound+ ISO CsCl E3	Casper | 3dpf	1.86084
WT (tg(kdrl:eGFP)	20221025	ISO-Wound+ ISO CsCl E3	Casper | 3dpf	0.597927
WT (tg(kdrl:eGFP)	20221025	ISO-Wound+ ISO CsCl E3	Casper | 3dpf	1.31981
WT (tg(kdrl:eGFP)	20221025	ISO-Wound+ ISO CsCl E3	Casper | 3dpf	0.14762
WT (tg(kdrl:eGFP)	20221025	ISO-Wound+ ISO CsCl E3	Casper | 3dpf	0.61749
WT (tg(kdrl:eGFP)	20221025	ISO-Wound+ ISO CsCl E3	Casper | 3dpf	0.230253
WT (tg(kdrl:eGFP)	20221026	ISO-Wound+ ISO CsCl E3	Casper | 3dpf	0.769638
WT (tg(kdrl:eGFP)	20221026	ISO-Wound+ ISO CsCl E3	Casper | 3dpf	1.15416
WT (tg(kdrl:eGFP)	20220824	ISO-Wound+ ISO Na Gluconate E3	Casper | 2dpf	0.104021
WT (tg(kdrl:eGFP)	20220824	ISO-Wound+ ISO Na Gluconate E3	Casper | 2dpf	0.523864
WT (tg(kdrl:eGFP)	20220824	ISO-Wound+ ISO Na Gluconate E3	Casper | 3dpf	1.15321
WT (tg(kdrl:eGFP)	20220824	ISO-Wound+ ISO Na Gluconate E3	Casper | 3dpf	1.44704
WT (tg(kdrl:eGFP)	20220824	ISO-Wound+ ISO Na Gluconate E3	Casper | 3dpf	0.882479
WT (tg(kdrl:eGFP)	20220824	ISO-Wound+ ISO Na Gluconate E3	Casper | 3dpf	0.266471
WT (tg(kdrl:eGFP)	20220824	ISO-Wound+ ISO Na Gluconate E3	Casper | 3dpf	1.04147
WT (tg(kdrl:eGFP)	20220824	ISO-Wound+ ISO Na Gluconate E3	Casper | 3dpf	0.94596
WT (tg(kdrl:eGFP)	20220825	ISO-Wound+ ISO Na Gluconate E3	Casper | 3dpf	0.6818
WT (tg(kdrl:eGFP)	20220825	ISO-Wound+ ISO Na Gluconate E3	Casper | 3dpf	1.37077
WT (tg(kdrl:eGFP)	20220825	ISO-Wound+ ISO Na Gluconate E3	Casper | 3dpf	0.215632
WT (tg(kdrl:eGFP)	20220825	ISO-Wound+ ISO Na Gluconate E3	Casper | 3dpf	1.83595
WT (tg(kdrl:eGFP)	20221020	ISO-Wound + ISO KBr E3	Casper | 2dpf	0.689178
WT (tg(kdrl:eGFP)	20221020	ISO-Wound + ISO KBr E3	Casper | 2dpf	1.13147
WT (tg(kdrl:eGFP)	20221020	ISO-Wound + ISO KBr E3	Casper | 3dpf	0.376937
WT (tg(kdrl:eGFP)	20221020	ISO-Wound + ISO KBr E3	Casper | 3dpf	0.526706
WT (tg(kdrl:eGFP)	20221021	ISO-Wound + ISO KBr E3	Casper | 3dpf	1.00378
WT (tg(kdrl:eGFP)	20221021	ISO-Wound + ISO KBr E3	Casper | 3dpf	1.4923
WT (tg(kdrl:eGFP)	20221022	ISO-Wound + ISO KBr E3	Casper | 3dpf	0.667815
WT (tg(kdrl:eGFP)	20221022	ISO-Wound + ISO KBr E3	Casper | 3dpf	0.502889
WT (tg(kdrl:eGFP)	20221022	ISO-Wound + ISO KBr E3	Casper | 3dpf	0.512641

## Sheet: Supplementary. Fig 1f
Genotype	ExpDate	Condition	Strain & Age	Dilation Area max (T1-120)			Dilation(Dv_norm)	NaCl	NaCl	KCl	Man	ChCl	NaBr	CsCl	NaGlc	KBr
WT (tg(kdrl:eGFP)	20220404	ISO-Wound + HYPO E3	Casper | 2dpf	1.1344			Compare normal and lognormal
WT (tg(kdrl:eGFP)	20220404	ISO-Wound + HYPO E3	Casper | 2dpf	1.56435			Probability normal (Gaussian)	44.79%	37.15%	42.15%	43.59%	49%	44.68%	36.81%	50.24%	38.63%
WT (tg(kdrl:eGFP)	20220404	ISO-Wound + HYPO E3	Casper | 2dpf	1.34957			Probability lognormal	55.21%	62.85%	57.85%	56.41%	51%	55.32%	63.19%	49.76%	61.37%
WT (tg(kdrl:eGFP)	20220404	ISO-Wound + HYPO E3	Casper | 2dpf	1.18228			Likelihood ratio (LR)	0.8112	0.5911	0.7286	0.7729	0.9609	0.8075	0.5826	1.01	0.6296
WT (tg(kdrl:eGFP)	20220404	ISO-Wound + HYPO E3	Casper | 2dpf	1.22389			1/LR	1.233	1.692	1.372	1.294	1.041	1.238	1.717	0.9904	1.588
WT (tg(kdrl:eGFP)	20220420	ISO-Wound + HYPO E3	Casper | 2dpf	1.34195			Which distribution is more likely?	Lognormal	Lognormal	Lognormal	Lognormal	Lognormal	Lognormal	Lognormal	Normal	Lognormal
WT (tg(kdrl:eGFP)	20220420	ISO-Wound + HYPO E3	Casper | 2dpf	1.43489
WT (tg(kdrl:eGFP)	20220420	ISO-Wound + HYPO E3	Casper | 2dpf	1.41108			Test for normal distribution
WT (tg(kdrl:eGFP)	20220420	ISO-Wound + HYPO E3	Casper | 2dpf	1.20022			D'Agostino & Pearson test
WT (tg(kdrl:eGFP)	20220420	ISO-Wound + HYPO E3	Casper | 2dpf	1.3056			K2	2.405	3.513	2.283	1.146	0.3397	3.866	4.318	0.2155	11.35
WT (tg(kdrl:eGFP)	20220420	ISO-Wound + HYPO E3	Casper | 3dpf	1.48316			P value	0.3004	0.1727	0.3193	0.5637	0.8438	0.1447	0.1155	0.8979	0.0034
WT (tg(kdrl:eGFP)	20220420	ISO-Wound + HYPO E3	Casper | 3dpf	1.31791			Passed normality test (alpha=0.05)?	Yes	Yes	Yes	Yes	Yes	Yes	Yes	Yes	No
WT (tg(kdrl:eGFP)	20220420	ISO-Wound + HYPO E3	Casper | 3dpf	1.53773			P value summary	ns	ns	ns	ns	ns	ns	ns	ns	**
WT (tg(kdrl:eGFP)	20220420	ISO-Wound + HYPO E3	Casper | 3dpf	1.41109
WT (tg(kdrl:eGFP)	20220420	ISO-Wound + HYPO E3	Casper | 3dpf	1.36385			Anderson-Darling test
WT (tg(kdrl:eGFP)	20220526	ISO-Wound + HYPO E3	Casper | 3dpf	1.51894			A2*	0.479	0.9389	0.3845	0.3139	0.2087	0.2917	0.6895	0.2789	0.755
WT (tg(kdrl:eGFP)	20220526	ISO-Wound + HYPO E3	Casper | 3dpf	1.30899			P value	0.221	0.0155	0.3651	0.5158	0.8319	0.5499	0.0544	0.5807	0.0307
WT (tg(kdrl:eGFP)	20220526	ISO-Wound + HYPO E3	Casper | 3dpf	1.52848			Passed normality test (alpha=0.05)?	Yes	No	Yes	Yes	Yes	Yes	Yes	Yes	No
WT (tg(kdrl:eGFP)	20220526	ISO-Wound + HYPO E3	Casper | 3dpf	1.267			P value summary	ns	*	ns	ns	ns	ns	ns	ns	*
WT (tg(kdrl:eGFP)	20220607	ISO-Wound + HYPO E3	Casper | 3dpf	1.58744
WT (tg(kdrl:eGFP)	20220607	ISO-Wound + HYPO E3	Casper | 3dpf	1.17884			Shapiro-Wilk test
WT (tg(kdrl:eGFP)	20220608	ISO-Wound + HYPO E3	Casper | 3dpf	1.33299			W	0.9558	0.9254	0.9518	0.9581	0.9757	0.9428	0.8773	0.9471	0.7855
WT (tg(kdrl:eGFP)	20220608	ISO-Wound + HYPO E3	Casper | 3dpf	1.35944			P value	0.1589	0.0162	0.3188	0.5646	0.9316	0.4938	0.0656	0.5952	0.0139
WT (tg(kdrl:eGFP)	20220608	ISO-Wound + HYPO E3	Casper | 3dpf	1.30518			Passed normality test (alpha=0.05)?	Yes	No	Yes	Yes	Yes	Yes	Yes	Yes	No
WT (tg(kdrl:eGFP)	20220627	ISO-Wound + HYPO E3	Casper | 3dpf	1.23742			P value summary	ns	*	ns	ns	ns	ns	ns	ns	*
WT (tg(kdrl:eGFP)	20220627	ISO-Wound + HYPO E3	Casper | 3dpf	1.15771
WT (tg(kdrl:eGFP)	20220703	ISO-Wound + HYPO E3	Casper | 3dpf	1.5579			Kolmogorov-Smirnov test
WT (tg(kdrl:eGFP)	20220703	ISO-Wound + HYPO E3	Casper | 3dpf	1.18252			KS distance	0.09113	0.1678	0.129	0.1252	0.1034	0.177	0.2448	0.1468	0.2316
WT (tg(kdrl:eGFP)	20220703	ISO-Wound + HYPO E3	Casper | 3dpf	1.41753			P value	>0.1000	0.0101	>0.1000	>0.1000	>0.1000	>0.1000	0.0321	>0.1000	>0.1000
WT (tg(kdrl:eGFP)	20220703	ISO-Wound + HYPO E3	Casper | 3dpf	1.57471			Passed normality test (alpha=0.05)?	Yes	No	Yes	Yes	Yes	Yes	No	Yes	Yes
WT (tg(kdrl:eGFP)	20220722	ISO-Wound + HYPO E3	Casper | 3dpf	1.30454			P value summary	ns	*	ns	ns	ns	ns	*	ns	ns
WT (tg(kdrl:eGFP)	20220722	ISO-Wound + HYPO E3	Casper | 3dpf	1.46645
WT (tg(kdrl:eGFP)	20220722	ISO-Wound + HYPO E3	Casper | 3dpf	1.30847			Number of values	36	37	23	18	15	13	13	12	9
WT (tg(kdrl:eGFP)	20220722	ISO-Wound + HYPO E3	Casper | 3dpf	1.3061			Impossible values in lognormal distributions
WT (tg(kdrl:eGFP)	20221215	ISO-Wound + HYPO E3	Casper | 3dpf	1.32054			Number of zeroes	0	0	0	0	0	0	0	0	0
WT (tg(kdrl:eGFP)	20221215	ISO-Wound + HYPO E3	Casper | 3dpf	1.38056			Number of negative values	0	0	0	0	0	0	0	0	0
WT (tg(kdrl:eGFP)	20220404	ISO-Wound+ ISO NaCl E3	Casper | 2dpf	1.02849
WT (tg(kdrl:eGFP)	20220417	ISO-Wound+ ISO NaCl E3	Casper | 2dpf	1.10229
WT (tg(kdrl:eGFP)	20220420	ISO-Wound+ ISO NaCl E3	Casper | 2dpf	1.10391			Number of families	1
WT (tg(kdrl:eGFP)	20220420	ISO-Wound+ ISO NaCl E3	Casper | 2dpf	1.06291			Number of comparisons per family	8
WT (tg(kdrl:eGFP)	20220420	ISO-Wound+ ISO NaCl E3	Casper | 2dpf	1.1336			Alpha	0.05
WT (tg(kdrl:eGFP)	20220420	ISO-Wound+ ISO NaCl E3	Casper | 2dpf	1.20546
WT (tg(kdrl:eGFP)	20220420	ISO-Wound+ ISO NaCl E3	Casper | 2dpf	1.04836			Dunn's multiple comparisons test	Mean rank diff.	Significant?	Summary	Adjusted P Value	A-?
WT (tg(kdrl:eGFP)	20220424	ISO-Wound+ ISO NaCl E3	Casper | 2dpf	1.16353			NaCl vs. NaCl	104.2	Yes	****	<0.0001	B	NaCl
WT (tg(kdrl:eGFP)	20220607	ISO-Wound+ ISO NaCl E3	Casper | 2dpf	1.09623			NaCl vs. KCl	69.83	Yes	****	<0.0001	C	KCl
WT (tg(kdrl:eGFP)	20220607	ISO-Wound+ ISO NaCl E3	Casper | 2dpf	1.06565			NaCl vs. Man	55.17	Yes	**	0.0014	D	Man
WT (tg(kdrl:eGFP)	20220607	ISO-Wound+ ISO NaCl E3	Casper | 2dpf	1.04696			NaCl vs. ChCl	70.9	Yes	****	<0.0001	E	ChCl
WT (tg(kdrl:eGFP)	20220607	ISO-Wound+ ISO NaCl E3	Casper | 2dpf	1.11061			NaCl vs. NaBr	91.45	Yes	****	<0.0001	F	NaBr
WT (tg(kdrl:eGFP)	20220607	ISO-Wound+ ISO NaCl E3	Casper | 3dpf	1.08512			NaCl vs. CsCl	59.68	Yes	**	0.0024	G	CsCl
WT (tg(kdrl:eGFP)	20220607	ISO-Wound+ ISO NaCl E3	Casper | 3dpf	1.02283			NaCl vs. NaGlc	46.67	Yes	*	0.048	H	NaGlc
WT (tg(kdrl:eGFP)	20220614	ISO-Wound+ ISO NaCl E3	Casper | 3dpf	1.1551			NaCl vs. KBr	83.61	Yes	****	<0.0001	I	KBr
WT (tg(kdrl:eGFP)	20220614	ISO-Wound+ ISO NaCl E3	Casper | 3dpf	1.06448
WT (tg(kdrl:eGFP)	20220622	ISO-Wound+ ISO NaCl E3	Casper | 3dpf	1.11563			Test details	Mean rank 1	Mean rank 2	Mean rank diff.	n1	n2	Z
WT (tg(kdrl:eGFP)	20220622	ISO-Wound+ ISO NaCl E3	Casper | 3dpf	1.05039			NaCl vs. NaCl	149.8	45.65	104.2	36	37	8.735
WT (tg(kdrl:eGFP)	20220627	ISO-Wound+ ISO NaCl E3	Casper | 3dpf	1.0358			NaCl vs. KCl	149.8	80	69.83	36	23	5.135
WT (tg(kdrl:eGFP)	20220627	ISO-Wound+ ISO NaCl E3	Casper | 3dpf	1.11261			NaCl vs. Man	149.8	94.67	55.17	36	18	3.751
WT (tg(kdrl:eGFP)	20220703	ISO-Wound+ ISO NaCl E3	Casper | 3dpf	1.1584			NaCl vs. ChCl	149.8	78.93	70.9	36	15	4.528
WT (tg(kdrl:eGFP)	20220703	ISO-Wound+ ISO NaCl E3	Casper | 3dpf	1.02812			NaCl vs. NaBr	149.8	58.38	91.45	36	13	5.547
WT (tg(kdrl:eGFP)	20220703	ISO-Wound+ ISO NaCl E3	Casper | 3dpf	1.01853			NaCl vs. CsCl	149.8	90.15	59.68	36	13	3.62
WT (tg(kdrl:eGFP)	20220703	ISO-Wound+ ISO NaCl E3	Casper | 3dpf	1.0216			NaCl vs. NaGlc	149.8	103.2	46.67	36	12	2.748
WT (tg(kdrl:eGFP)	20220703	ISO-Wound+ ISO NaCl E3	Casper | 3dpf	1.05364			NaCl vs. KBr	149.8	66.22	83.61	36	9	4.403
WT (tg(kdrl:eGFP)	20220703	ISO-Wound+ ISO NaCl E3	Casper | 3dpf	1.03064
WT (tg(kdrl:eGFP)	20220709	ISO-Wound+ ISO NaCl E3	Casper | 3dpf	1.13757			Kruskal-Wallis test
WT (tg(kdrl:eGFP)	20220709	ISO-Wound+ ISO NaCl E3	Casper | 3dpf	1.15731			P value	<0.0001
WT (tg(kdrl:eGFP)	20220715	ISO-Wound+ ISO NaCl E3	Casper | 3dpf	1.19479			Exact or approximate P value?	Approximate
WT (tg(kdrl:eGFP)	20220715	ISO-Wound+ ISO NaCl E3	Casper | 3dpf	1.0644			P value summary	****
WT (tg(kdrl:eGFP)	20220715	ISO-Wound+ ISO NaCl E3	Casper | 3dpf	1.0177			Do the medians vary signif. (P < 0.05)?	Yes
WT (tg(kdrl:eGFP)	20220715	ISO-Wound+ ISO NaCl E3	Casper | 3dpf	1.13998			Number of groups	9
WT (tg(kdrl:eGFP)	20220722	ISO-Wound+ ISO NaCl E3	Casper | 3dpf	1.04989			Kruskal-Wallis statistic	87.04
WT (tg(kdrl:eGFP)	20220722	ISO-Wound+ ISO NaCl E3	Casper | 3dpf	1.05391
WT (tg(kdrl:eGFP)	20240510	ISO-Wound+ ISO NaCl E3	Casper | 3dpf	1.01262			Data summary
WT (tg(kdrl:eGFP)	20240510	ISO-Wound+ ISO NaCl E3	Casper | 3dpf	1.05351			Number of treatments (columns)	9
WT (tg(kdrl:eGFP)	20240510	ISO-Wound+ ISO NaCl E3	Casper | 3dpf	1.06992			Number of values (total)	176
WT (tg(kdrl:eGFP)	20220815	ISO-Wound+ ISO KCl E3	Casper | 2dpf	1.07898
WT (tg(kdrl:eGFP)	20220815	ISO-Wound+ ISO KCl E3	Casper | 2dpf	1.06709
WT (tg(kdrl:eGFP)	20220815	ISO-Wound+ ISO KCl E3	Casper | 2dpf	1.15347
WT (tg(kdrl:eGFP)	20220815	ISO-Wound+ ISO KCl E3	Casper | 2dpf	1.18738
WT (tg(kdrl:eGFP)	20220815	ISO-Wound+ ISO KCl E3	Casper | 2dpf	1.17464
WT (tg(kdrl:eGFP)	20220815	ISO-Wound+ ISO KCl E3	Casper | 2dpf	1.02718
WT (tg(kdrl:eGFP)	20220815	ISO-Wound+ ISO KCl E3	Casper | 3dpf	1.16442
WT (tg(kdrl:eGFP)	20220815	ISO-Wound+ ISO KCl E3	Casper | 3dpf	1.25535
WT (tg(kdrl:eGFP)	20220815	ISO-Wound+ ISO KCl E3	Casper | 3dpf	1.13418
WT (tg(kdrl:eGFP)	20220815	ISO-Wound+ ISO KCl E3	Casper | 3dpf	1.23918
WT (tg(kdrl:eGFP)	20220815	ISO-Wound+ ISO KCl E3	Casper | 3dpf	1.32841
WT (tg(kdrl:eGFP)	20220816	ISO-Wound+ ISO KCl E3	Casper | 3dpf	1.04193
WT (tg(kdrl:eGFP)	20220816	ISO-Wound+ ISO KCl E3	Casper | 3dpf	1.15809
WT (tg(kdrl:eGFP)	20220816	ISO-Wound+ ISO KCl E3	Casper | 3dpf	1.15909
WT (tg(kdrl:eGFP)	20220816	ISO-Wound+ ISO KCl E3	Casper | 3dpf	1.12504
WT (tg(kdrl:eGFP)	20220816	ISO-Wound+ ISO KCl E3	Casper | 3dpf	1.15329
WT (tg(kdrl:eGFP)	20220816	ISO-Wound+ ISO KCl E3	Casper | 3dpf	1.17878
WT (tg(kdrl:eGFP)	20220816	ISO-Wound+ ISO KCl E3	Casper | 3dpf	1.101
WT (tg(kdrl:eGFP)	20220816	ISO-Wound+ ISO KCl E3	Casper | 3dpf	1.05341
WT (tg(kdrl:eGFP)	20220824	ISO-Wound+ ISO KCl E3	Casper | 3dpf	1.16644
WT (tg(kdrl:eGFP)	20220824	ISO-Wound+ ISO KCl E3	Casper | 3dpf	1.10161
WT (tg(kdrl:eGFP)	20220824	ISO-Wound+ ISO KCl E3	Casper | 3dpf	1.134
WT (tg(kdrl:eGFP)	20220824	ISO-Wound+ ISO KCl E3	Casper | 3dpf	1.0343
WT (tg(kdrl:eGFP)	20220816	ISO-Wound+ ISO Mannitol E3	Casper | 2dpf	1.05109
WT (tg(kdrl:eGFP)	20220816	ISO-Wound+ ISO Mannitol E3	Casper | 2dpf	1.18217
WT (tg(kdrl:eGFP)	20220816	ISO-Wound+ ISO Mannitol E3	Casper | 2dpf	1.27427
WT (tg(kdrl:eGFP)	20220816	ISO-Wound+ ISO Mannitol E3	Casper | 2dpf	1.23854
WT (tg(kdrl:eGFP)	20220816	ISO-Wound+ ISO Mannitol E3	Casper | 2dpf	1.33092
WT (tg(kdrl:eGFP)	20220816	ISO-Wound+ ISO Mannitol E3	Casper | 3dpf	1.1972
WT (tg(kdrl:eGFP)	20220816	ISO-Wound+ ISO Mannitol E3	Casper | 3dpf	1.12835
WT (tg(kdrl:eGFP)	20220816	ISO-Wound+ ISO Mannitol E3	Casper | 3dpf	1.18724
WT (tg(kdrl:eGFP)	20220816	ISO-Wound+ ISO Mannitol E3	Casper | 3dpf	1.07195
WT (tg(kdrl:eGFP)	20220816	ISO-Wound+ ISO Mannitol E3	Casper | 3dpf	1.09612
WT (tg(kdrl:eGFP)	20220816	ISO-Wound+ ISO Mannitol E3	Casper | 3dpf	1.10585
WT (tg(kdrl:eGFP)	20220816	ISO-Wound+ ISO Mannitol E3	Casper | 3dpf	1.11897
WT (tg(kdrl:eGFP)	20220816	ISO-Wound+ ISO Mannitol E3	Casper | 3dpf	1.17128
WT (tg(kdrl:eGFP)	20220816	ISO-Wound+ ISO Mannitol E3	Casper | 3dpf	1.13256
WT (tg(kdrl:eGFP)	20220818	ISO-Wound+ ISO Mannitol E3	Casper | 3dpf	1.09326
WT (tg(kdrl:eGFP)	20220818	ISO-Wound+ ISO Mannitol E3	Casper | 3dpf	1.1729
WT (tg(kdrl:eGFP)	20220818	ISO-Wound+ ISO Mannitol E3	Casper | 3dpf	1.27759
WT (tg(kdrl:eGFP)	20220818	ISO-Wound+ ISO Mannitol E3	Casper | 3dpf	1.17987
WT (tg(kdrl:eGFP)	20221024	ISO-Wound+ ISO Choline Cl E3	Casper | 2dpf	1.16744
WT (tg(kdrl:eGFP)	20221024	ISO-Wound+ ISO Choline Cl E3	Casper | 2dpf	1.15594
WT (tg(kdrl:eGFP)	20221024	ISO-Wound+ ISO Choline Cl E3	Casper | 2dpf	1.25235
WT (tg(kdrl:eGFP)	20221024	ISO-Wound+ ISO Choline Cl E3	Casper | 2dpf	1.11522
WT (tg(kdrl:eGFP)	20221024	ISO-Wound+ ISO Choline Cl E3	Casper | 2dpf	1.18591
WT (tg(kdrl:eGFP)	20221024	ISO-Wound+ ISO Choline Cl E3	Casper | 3dpf	1.08791
WT (tg(kdrl:eGFP)	20221024	ISO-Wound+ ISO Choline Cl E3	Casper | 3dpf	1.1416
WT (tg(kdrl:eGFP)	20221024	ISO-Wound+ ISO Choline Cl E3	Casper | 3dpf	1.13719
WT (tg(kdrl:eGFP)	20221024	ISO-Wound+ ISO Choline Cl E3	Casper | 3dpf	1.23967
WT (tg(kdrl:eGFP)	20221024	ISO-Wound+ ISO Choline Cl E3	Casper | 3dpf	1.14875
WT (tg(kdrl:eGFP)	20221025	ISO-Wound+ ISO Choline Cl E3	Casper | 3dpf	1.01483
WT (tg(kdrl:eGFP)	20221025	ISO-Wound+ ISO Choline Cl E3	Casper | 3dpf	1.12045
WT (tg(kdrl:eGFP)	20221025	ISO-Wound+ ISO Choline Cl E3	Casper | 3dpf	1.06624
WT (tg(kdrl:eGFP)	20221025	ISO-Wound+ ISO Choline Cl E3	Casper | 3dpf	1.11411
WT (tg(kdrl:eGFP)	20221025	ISO-Wound+ ISO Choline Cl E3	Casper | 3dpf	1.07574
WT (tg(kdrl:eGFP)	20221020	ISO-Wound+ ISO NaBr E3	Casper | 2dpf	1.11491
WT (tg(kdrl:eGFP)	20221020	ISO-Wound+ ISO NaBr E3	Casper | 2dpf	1.22824
WT (tg(kdrl:eGFP)	20221020	ISO-Wound+ ISO NaBr E3	Casper | 2dpf	1.14499
WT (tg(kdrl:eGFP)	20221020	ISO-Wound+ ISO NaBr E3	Casper | 2dpf	1.11616
WT (tg(kdrl:eGFP)	20221020	ISO-Wound+ ISO NaBr E3	Casper | 2dpf	1.11127
WT (tg(kdrl:eGFP)	20221020	ISO-Wound+ ISO NaBr E3	Casper | 3dpf	1.09149
WT (tg(kdrl:eGFP)	20221022	ISO-Wound+ ISO NaBr E3	Casper | 3dpf	1.03
WT (tg(kdrl:eGFP)	20221022	ISO-Wound+ ISO NaBr E3	Casper | 3dpf	1.04212
WT (tg(kdrl:eGFP)	20221022	ISO-Wound+ ISO NaBr E3	Casper | 3dpf	1.08258
WT (tg(kdrl:eGFP)	20221022	ISO-Wound+ ISO NaBr E3	Casper | 3dpf	1.10853
WT (tg(kdrl:eGFP)	20221026	ISO-Wound+ ISO NaBr E3	Casper | 3dpf	1.15219
WT (tg(kdrl:eGFP)	20221026	ISO-Wound+ ISO NaBr E3	Casper | 3dpf	1.05727
WT (tg(kdrl:eGFP)	20221026	ISO-Wound+ ISO NaBr E3	Casper | 3dpf	1.07143
WT (tg(kdrl:eGFP)	20221025	ISO-Wound+ ISO CsCl E3	Casper | 2dpf	1.10853
WT (tg(kdrl:eGFP)	20221025	ISO-Wound+ ISO CsCl E3	Casper | 2dpf	1.06238
WT (tg(kdrl:eGFP)	20221025	ISO-Wound+ ISO CsCl E3	Casper | 3dpf	1.38149
WT (tg(kdrl:eGFP)	20221025	ISO-Wound+ ISO CsCl E3	Casper | 3dpf	1.14115
WT (tg(kdrl:eGFP)	20221025	ISO-Wound+ ISO CsCl E3	Casper | 3dpf	1.16171
WT (tg(kdrl:eGFP)	20221025	ISO-Wound+ ISO CsCl E3	Casper | 3dpf	1.01714
WT (tg(kdrl:eGFP)	20221025	ISO-Wound+ ISO CsCl E3	Casper | 3dpf	1.19882
WT (tg(kdrl:eGFP)	20221025	ISO-Wound+ ISO CsCl E3	Casper | 3dpf	1.14595
WT (tg(kdrl:eGFP)	20221025	ISO-Wound+ ISO CsCl E3	Casper | 3dpf	1.19809
WT (tg(kdrl:eGFP)	20221025	ISO-Wound+ ISO CsCl E3	Casper | 3dpf	1.09629
WT (tg(kdrl:eGFP)	20221025	ISO-Wound+ ISO CsCl E3	Casper | 3dpf	1.09778
WT (tg(kdrl:eGFP)	20221026	ISO-Wound+ ISO CsCl E3	Casper | 3dpf	1.19455
WT (tg(kdrl:eGFP)	20221026	ISO-Wound+ ISO CsCl E3	Casper | 3dpf	1.4041
WT (tg(kdrl:eGFP)	20220824	ISO-Wound+ ISO Na Gluconate E3	Casper | 2dpf	1.14769
WT (tg(kdrl:eGFP)	20220824	ISO-Wound+ ISO Na Gluconate E3	Casper | 2dpf	1.18182
WT (tg(kdrl:eGFP)	20220824	ISO-Wound+ ISO Na Gluconate E3	Casper | 3dpf	1.30705
WT (tg(kdrl:eGFP)	20220824	ISO-Wound+ ISO Na Gluconate E3	Casper | 3dpf	1.18201
WT (tg(kdrl:eGFP)	20220824	ISO-Wound+ ISO Na Gluconate E3	Casper | 3dpf	1.20804
WT (tg(kdrl:eGFP)	20220824	ISO-Wound+ ISO Na Gluconate E3	Casper | 3dpf	1.03995
WT (tg(kdrl:eGFP)	20220824	ISO-Wound+ ISO Na Gluconate E3	Casper | 3dpf	1.29031
WT (tg(kdrl:eGFP)	20220824	ISO-Wound+ ISO Na Gluconate E3	Casper | 3dpf	1.08327
WT (tg(kdrl:eGFP)	20220825	ISO-Wound+ ISO Na Gluconate E3	Casper | 3dpf	1.20295
WT (tg(kdrl:eGFP)	20220825	ISO-Wound+ ISO Na Gluconate E3	Casper | 3dpf	1.30997
WT (tg(kdrl:eGFP)	20220825	ISO-Wound+ ISO Na Gluconate E3	Casper | 3dpf	1.10559
WT (tg(kdrl:eGFP)	20220825	ISO-Wound+ ISO Na Gluconate E3	Casper | 3dpf	1.16698
WT (tg(kdrl:eGFP)	20221020	ISO-Wound + ISO KBr E3	Casper | 2dpf	1.05854
WT (tg(kdrl:eGFP)	20221020	ISO-Wound + ISO KBr E3	Casper | 2dpf	1.32008
WT (tg(kdrl:eGFP)	20221020	ISO-Wound + ISO KBr E3	Casper | 3dpf	1.16976
WT (tg(kdrl:eGFP)	20221020	ISO-Wound + ISO KBr E3	Casper | 3dpf	1.08513
WT (tg(kdrl:eGFP)	20221021	ISO-Wound + ISO KBr E3	Casper | 3dpf	1.14509
WT (tg(kdrl:eGFP)	20221021	ISO-Wound + ISO KBr E3	Casper | 3dpf	1.10945
WT (tg(kdrl:eGFP)	20221022	ISO-Wound + ISO KBr E3	Casper | 3dpf	1.10048
WT (tg(kdrl:eGFP)	20221022	ISO-Wound + ISO KBr E3	Casper | 3dpf	1.05762
WT (tg(kdrl:eGFP)	20221022	ISO-Wound + ISO KBr E3	Casper | 3dpf	1.06177

## Sheet: Supplementary. Fig 1h
Genotype	ExpDate	Condition	Strain & Age	Area Under Curve vessel Dextran (T=0-120)			Vessel (Iv_norm)	HYPO	ISO	H-ABs	I-ABs
AB WT	20250502	ISO-Wound+ HYPO E3	AB | 3dpf	5659.02			Compare normal and lognormal
AB WT	20250502	ISO-Wound+ HYPO E3	AB | 3dpf	5904.27			Probability normal (Gaussian)	0.003299%	0.2328%	7.497%	88.32%
AB WT	20250502	ISO-Wound+ HYPO E3	AB | 3dpf	5898.64			Probability lognormal	100%	99.77%	92.5%	11.68%
AB WT	20250502	ISO-Wound+ HYPO E3	AB | 3dpf	6016.78			Likelihood ratio (LR)	3.3e-05	0.002333	0.08104	7.559
AB WT	20250502	ISO-Wound+ HYPO E3	AB | 3dpf	5416.49			1/LR	30307	428.5	12.34	0.1323
AB WT	20250502	ISO-Wound+ HYPO E3	AB | 3dpf	5462.13			Which distribution is more likely?	Lognormal	Lognormal	Lognormal	Normal
AB WT	20250503	ISO-Wound+ HYPO E3	AB | 3dpf	5417.87
AB WT	20250503	ISO-Wound+ HYPO E3	AB | 3dpf	5422.04			Test for normal distribution
AB WT	20250503	ISO-Wound+ HYPO E3	AB | 3dpf	6704.82			D'Agostino & Pearson test
AB WT	20250503	ISO-Wound+ HYPO E3	AB | 3dpf	5583.8			K2	14.09	14.18	5.597	0.4915
AB WT	20250503	ISO-Wound+ HYPO E3	AB | 3dpf	5469.94			P value	0.0009	0.0008	0.0609	0.7821
AB WT	20250503	ISO-Wound+ HYPO E3	AB | 3dpf	6237.53			Passed normality test (alpha=0.05)?	No	No	Yes	Yes
AB WT	20250502	ISO-Wound+ ISO NaCl E3	AB | 3dpf	4253.45			P value summary	***	***	ns	ns
AB WT	20250502	ISO-Wound+ ISO NaCl E3	AB | 3dpf	4058.12
AB WT	20250502	ISO-Wound+ ISO NaCl E3	AB | 3dpf	4204.2			Anderson-Darling test
AB WT	20250502	ISO-Wound+ ISO NaCl E3	AB | 3dpf	4022.32			A2*	1.999	1.251	0.6784	0.2032
AB WT	20250502	ISO-Wound+ ISO NaCl E3	AB | 3dpf	3952.1			P value	<0.0001	0.0025	0.0566	0.8499
AB WT	20250502	ISO-Wound+ ISO NaCl E3	AB | 3dpf	4080.59			Passed normality test (alpha=0.05)?	No	No	Yes	Yes
AB WT	20250502	ISO-Wound+ ISO NaCl E3	AB | 3dpf	4225.94			P value summary	****	**	ns	ns
AB WT	20250502	ISO-Wound+ ISO NaCl E3	AB | 3dpf	3907.27
AB WT	20250503	ISO-Wound+ ISO NaCl E3	AB | 3dpf	3848.91			Shapiro-Wilk test
AB WT	20250503	ISO-Wound+ ISO NaCl E3	AB | 3dpf	4075.72			W	0.8335	0.8878	0.8682	0.9708
AB WT	20250503	ISO-Wound+ ISO NaCl E3	AB | 3dpf	3781.98			P value	<0.0001	0.0014	0.062	0.8515
AB WT	20250503	ISO-Wound+ ISO NaCl E3	AB | 3dpf	4008.44			Passed normality test (alpha=0.05)?	No	No	Yes	Yes
AB WT	20250503	ISO-Wound+ ISO NaCl E3	AB | 3dpf	3826.48			P value summary	****	**	ns	ns
AB WT	20250503	ISO-Wound+ ISO NaCl E3	AB | 3dpf	3673.67
AB WT	20250503	ISO-Wound+ ISO NaCl E3	AB | 3dpf	3753.39			Kolmogorov-Smirnov test
AB WT	20250503	ISO-Wound+ ISO NaCl E3	AB | 3dpf	3946.38			KS distance	0.1855	0.1561	0.2361	0.1126
WT (tg(kdrl:eGFP)	20220404	ISO-Wound + HYPO E3	Casper | 2dpf	8061.66			P value	0.003	0.0232	0.0634	>0.1000
WT (tg(kdrl:eGFP)	20220404	ISO-Wound + HYPO E3	Casper | 2dpf	11741.7			Passed normality test (alpha=0.05)?	No	No	Yes	Yes
WT (tg(kdrl:eGFP)	20220404	ISO-Wound + HYPO E3	Casper | 2dpf	7571.1			P value summary	**	*	ns	ns
WT (tg(kdrl:eGFP)	20220404	ISO-Wound + HYPO E3	Casper | 2dpf	6442.61
WT (tg(kdrl:eGFP)	20220404	ISO-Wound + HYPO E3	Casper | 2dpf	6540.47			Number of values	36	37	12	16
WT (tg(kdrl:eGFP)	20220420	ISO-Wound + HYPO E3	Casper | 2dpf	8767.07			Impossible values in lognormal distributions
WT (tg(kdrl:eGFP)	20220420	ISO-Wound + HYPO E3	Casper | 2dpf	10444.6			Number of zeroes	0	0	0	0
WT (tg(kdrl:eGFP)	20220420	ISO-Wound + HYPO E3	Casper | 2dpf	9022.75			Number of negative values	0	0	0	0
WT (tg(kdrl:eGFP)	20220420	ISO-Wound + HYPO E3	Casper | 2dpf	5105.84
WT (tg(kdrl:eGFP)	20220420	ISO-Wound + HYPO E3	Casper | 2dpf	5124.68
WT (tg(kdrl:eGFP)	20220420	ISO-Wound + HYPO E3	Casper | 3dpf	5259.19			Number of families	1
WT (tg(kdrl:eGFP)	20220420	ISO-Wound + HYPO E3	Casper | 3dpf	4986.26			Number of comparisons per family	6
WT (tg(kdrl:eGFP)	20220420	ISO-Wound + HYPO E3	Casper | 3dpf	5262.46			Alpha	0.05
WT (tg(kdrl:eGFP)	20220420	ISO-Wound + HYPO E3	Casper | 3dpf	5150.59
WT (tg(kdrl:eGFP)	20220420	ISO-Wound + HYPO E3	Casper | 3dpf	5220.22			Dunn's multiple comparisons test	Mean rank diff.	Significant?	Summary	Adjusted P Value
WT (tg(kdrl:eGFP)	20220526	ISO-Wound + HYPO E3	Casper | 3dpf	6268.14			HYPO vs. ISO	-50.88	Yes	****	<0.0001	A-B
WT (tg(kdrl:eGFP)	20220526	ISO-Wound + HYPO E3	Casper | 3dpf	5122.03			HYPO vs. H-ABs	8.028	No	ns	>0.9999	A-C
WT (tg(kdrl:eGFP)	20220526	ISO-Wound + HYPO E3	Casper | 3dpf	5713.01			HYPO vs. I-ABs	-42.85	Yes	****	<0.0001	A-D
WT (tg(kdrl:eGFP)	20220526	ISO-Wound + HYPO E3	Casper | 3dpf	12101.2			ISO vs. H-ABs	58.91	Yes	****	<0.0001	B-C
WT (tg(kdrl:eGFP)	20220607	ISO-Wound + HYPO E3	Casper | 3dpf	5445.94			ISO vs. I-ABs	8.03	No	ns	>0.9999	B-D
WT (tg(kdrl:eGFP)	20220607	ISO-Wound + HYPO E3	Casper | 3dpf	6375.51			H-ABs vs. I-ABs	-50.88	Yes	****	<0.0001	C-D
WT (tg(kdrl:eGFP)	20220608	ISO-Wound + HYPO E3	Casper | 3dpf	5805.38
WT (tg(kdrl:eGFP)	20220608	ISO-Wound + HYPO E3	Casper | 3dpf	5182.58			Test details	Mean rank 1	Mean rank 2	Mean rank diff.	n1	n2	Z
WT (tg(kdrl:eGFP)	20220608	ISO-Wound + HYPO E3	Casper | 3dpf	5398.38			HYPO vs. ISO	26.53	77.41	-50.88	36	37	7.417
WT (tg(kdrl:eGFP)	20220627	ISO-Wound + HYPO E3	Casper | 3dpf	6665.34			HYPO vs. H-ABs	26.53	18.5	8.028	36	12	0.822
WT (tg(kdrl:eGFP)	20220627	ISO-Wound + HYPO E3	Casper | 3dpf	6656.34			HYPO vs. I-ABs	26.53	69.38	-42.85	36	16	4.867
WT (tg(kdrl:eGFP)	20220703	ISO-Wound + HYPO E3	Casper | 3dpf	5777.67			ISO vs. H-ABs	77.41	18.5	58.91	37	12	6.052
WT (tg(kdrl:eGFP)	20220703	ISO-Wound + HYPO E3	Casper | 3dpf	5009.81			ISO vs. I-ABs	77.41	69.38	8.03	37	16	0.916
WT (tg(kdrl:eGFP)	20220703	ISO-Wound + HYPO E3	Casper | 3dpf	4613.4			H-ABs vs. I-ABs	18.5	69.38	-50.88	12	16	4.547
WT (tg(kdrl:eGFP)	20220703	ISO-Wound + HYPO E3	Casper | 3dpf	4946.8			Compact letter display
WT (tg(kdrl:eGFP)	20220722	ISO-Wound + HYPO E3	Casper | 3dpf	7112.64			ISO	A
WT (tg(kdrl:eGFP)	20220722	ISO-Wound + HYPO E3	Casper | 3dpf	4869.21			I-ABs	B
WT (tg(kdrl:eGFP)	20220722	ISO-Wound + HYPO E3	Casper | 3dpf	8545.28			HYPO	C
WT (tg(kdrl:eGFP)	20220722	ISO-Wound + HYPO E3	Casper | 3dpf	6812.07			H-ABs	D
WT (tg(kdrl:eGFP)	20221215	ISO-Wound + HYPO E3	Casper | 3dpf	11382.6			Distribution Assumption	No Assumption
WT (tg(kdrl:eGFP)	20221215	ISO-Wound + HYPO E3	Casper | 3dpf	9258.29			Kruskal-Wallis test
WT (tg(kdrl:eGFP)	20220404	ISO-Wound+ ISO NaCl E3	Casper | 2dpf	3861.19			P value	<0.0001
WT (tg(kdrl:eGFP)	20220417	ISO-Wound+ ISO NaCl E3	Casper | 2dpf	4098.09			Exact or approximate P value?	Approximate
WT (tg(kdrl:eGFP)	20220420	ISO-Wound+ ISO NaCl E3	Casper | 2dpf	4044.73			P value summary	****
WT (tg(kdrl:eGFP)	20220420	ISO-Wound+ ISO NaCl E3	Casper | 2dpf	3795.48			Do the medians vary signif. (P < 0.05)?	Yes
WT (tg(kdrl:eGFP)	20220420	ISO-Wound+ ISO NaCl E3	Casper | 2dpf	3588.23			Number of groups	4
WT (tg(kdrl:eGFP)	20220420	ISO-Wound+ ISO NaCl E3	Casper | 2dpf	3616.02			Kruskal-Wallis statistic	74.56
WT (tg(kdrl:eGFP)	20220420	ISO-Wound+ ISO NaCl E3	Casper | 2dpf	3602.15
WT (tg(kdrl:eGFP)	20220424	ISO-Wound+ ISO NaCl E3	Casper | 2dpf	3670.62			Data summary
WT (tg(kdrl:eGFP)	20220607	ISO-Wound+ ISO NaCl E3	Casper | 2dpf	4675.96			Number of treatments (columns)	4
WT (tg(kdrl:eGFP)	20220607	ISO-Wound+ ISO NaCl E3	Casper | 2dpf	4519.53			Number of values (total)	101
WT (tg(kdrl:eGFP)	20220607	ISO-Wound+ ISO NaCl E3	Casper | 2dpf	3697.44
WT (tg(kdrl:eGFP)	20220607	ISO-Wound+ ISO NaCl E3	Casper | 2dpf	3959.61
WT (tg(kdrl:eGFP)	20220607	ISO-Wound+ ISO NaCl E3	Casper | 3dpf	3641.35
WT (tg(kdrl:eGFP)	20220607	ISO-Wound+ ISO NaCl E3	Casper | 3dpf	3702.52
WT (tg(kdrl:eGFP)	20220614	ISO-Wound+ ISO NaCl E3	Casper | 3dpf	3786.69
WT (tg(kdrl:eGFP)	20220614	ISO-Wound+ ISO NaCl E3	Casper | 3dpf	4329.15
WT (tg(kdrl:eGFP)	20220622	ISO-Wound+ ISO NaCl E3	Casper | 3dpf	3462.55
WT (tg(kdrl:eGFP)	20220622	ISO-Wound+ ISO NaCl E3	Casper | 3dpf	3856.43
WT (tg(kdrl:eGFP)	20220627	ISO-Wound+ ISO NaCl E3	Casper | 3dpf	3919.52
WT (tg(kdrl:eGFP)	20220627	ISO-Wound+ ISO NaCl E3	Casper | 3dpf	3746.82
WT (tg(kdrl:eGFP)	20220703	ISO-Wound+ ISO NaCl E3	Casper | 3dpf	4754.79
WT (tg(kdrl:eGFP)	20220703	ISO-Wound+ ISO NaCl E3	Casper | 3dpf	4035.39
WT (tg(kdrl:eGFP)	20220703	ISO-Wound+ ISO NaCl E3	Casper | 3dpf	3751.11
WT (tg(kdrl:eGFP)	20220703	ISO-Wound+ ISO NaCl E3	Casper | 3dpf	4058.73
WT (tg(kdrl:eGFP)	20220703	ISO-Wound+ ISO NaCl E3	Casper | 3dpf	3792.54
WT (tg(kdrl:eGFP)	20220703	ISO-Wound+ ISO NaCl E3	Casper | 3dpf	3840.41
WT (tg(kdrl:eGFP)	20220709	ISO-Wound+ ISO NaCl E3	Casper | 3dpf	3611.19
WT (tg(kdrl:eGFP)	20220709	ISO-Wound+ ISO NaCl E3	Casper | 3dpf	3653.29
WT (tg(kdrl:eGFP)	20220715	ISO-Wound+ ISO NaCl E3	Casper | 3dpf	4856.05
WT (tg(kdrl:eGFP)	20220715	ISO-Wound+ ISO NaCl E3	Casper | 3dpf	3998.49
WT (tg(kdrl:eGFP)	20220715	ISO-Wound+ ISO NaCl E3	Casper | 3dpf	4025.61
WT (tg(kdrl:eGFP)	20220715	ISO-Wound+ ISO NaCl E3	Casper | 3dpf	4133.38
WT (tg(kdrl:eGFP)	20220722	ISO-Wound+ ISO NaCl E3	Casper | 3dpf	4818.61
WT (tg(kdrl:eGFP)	20220722	ISO-Wound+ ISO NaCl E3	Casper | 3dpf	3690.82
WT (tg(kdrl:eGFP)	20240510	ISO-Wound+ ISO NaCl E3	Casper | 3dpf	4288.35
WT (tg(kdrl:eGFP)	20240510	ISO-Wound+ ISO NaCl E3	Casper | 3dpf	4034.46
WT (tg(kdrl:eGFP)	20240510	ISO-Wound+ ISO NaCl E3	Casper | 3dpf	4262.63

## Sheet: Supplementary. Fig 1i
Genotype	ExpDate	Condition	Strain & Age	Dextran Bleedout (T=120)			Bleedout (Ib_norm)	HYPO	ISO	H-ABs	I-ABs
AB WT	20250502	ISO-Wound+ HYPO E3	AB | 3dpf	0.0272201			Compare normal and lognormal
AB WT	20250502	ISO-Wound+ HYPO E3	AB | 3dpf	0.0180522			Probability normal (Gaussian)	0.003299%	0.2328%	7.497%	88.32%
AB WT	20250502	ISO-Wound+ HYPO E3	AB | 3dpf	0.0488875			Probability lognormal	100%	99.77%	92.5%	11.68%
AB WT	20250502	ISO-Wound+ HYPO E3	AB | 3dpf	0.0479474			Likelihood ratio (LR)	3.3e-05	0.002333	0.08104	7.559
AB WT	20250502	ISO-Wound+ HYPO E3	AB | 3dpf	0.712514			1/LR	30307	428.5	12.34	0.1323
AB WT	20250502	ISO-Wound+ HYPO E3	AB | 3dpf	0.0724654			Which distribution is more likely?	Lognormal	Lognormal	Lognormal	Normal
AB WT	20250503	ISO-Wound+ HYPO E3	AB | 3dpf	0.091322
AB WT	20250503	ISO-Wound+ HYPO E3	AB | 3dpf	0.0241829			Test for normal distribution
AB WT	20250503	ISO-Wound+ HYPO E3	AB | 3dpf	0.0261157			D'Agostino & Pearson test
AB WT	20250503	ISO-Wound+ HYPO E3	AB | 3dpf	0.0131439			K2	14.09	14.18	5.597	0.4915
AB WT	20250503	ISO-Wound+ HYPO E3	AB | 3dpf	0.0297527			P value	0.0009	0.0008	0.0609	0.7821
AB WT	20250503	ISO-Wound+ HYPO E3	AB | 3dpf	0.0388492			Passed normality test (alpha=0.05)?	No	No	Yes	Yes
AB WT	20250502	ISO-Wound+ ISO NaCl E3	AB | 3dpf	1.33813			P value summary	***	***	ns	ns
AB WT	20250502	ISO-Wound+ ISO NaCl E3	AB | 3dpf	1.15737
AB WT	20250502	ISO-Wound+ ISO NaCl E3	AB | 3dpf	1.24658			Anderson-Darling test
AB WT	20250502	ISO-Wound+ ISO NaCl E3	AB | 3dpf	1.15899			A2*	1.999	1.251	0.6784	0.2032
AB WT	20250502	ISO-Wound+ ISO NaCl E3	AB | 3dpf	1.08254			P value	<0.0001	0.0025	0.0566	0.8499
AB WT	20250502	ISO-Wound+ ISO NaCl E3	AB | 3dpf	1.17647			Passed normality test (alpha=0.05)?	No	No	Yes	Yes
AB WT	20250502	ISO-Wound+ ISO NaCl E3	AB | 3dpf	1.38003			P value summary	****	**	ns	ns
AB WT	20250502	ISO-Wound+ ISO NaCl E3	AB | 3dpf	1.13687
AB WT	20250503	ISO-Wound+ ISO NaCl E3	AB | 3dpf	1.16897			Shapiro-Wilk test
AB WT	20250503	ISO-Wound+ ISO NaCl E3	AB | 3dpf	1.22429			W	0.8335	0.8878	0.8682	0.9708
AB WT	20250503	ISO-Wound+ ISO NaCl E3	AB | 3dpf	1.08806			P value	<0.0001	0.0014	0.062	0.8515
AB WT	20250503	ISO-Wound+ ISO NaCl E3	AB | 3dpf	1.22685			Passed normality test (alpha=0.05)?	No	No	Yes	Yes
AB WT	20250503	ISO-Wound+ ISO NaCl E3	AB | 3dpf	1.24014			P value summary	****	**	ns	ns
AB WT	20250503	ISO-Wound+ ISO NaCl E3	AB | 3dpf	1.08969
AB WT	20250503	ISO-Wound+ ISO NaCl E3	AB | 3dpf	1.11924			Kolmogorov-Smirnov test
AB WT	20250503	ISO-Wound+ ISO NaCl E3	AB | 3dpf	1.19677			KS distance	0.1855	0.1561	0.2361	0.1126
WT (tg(kdrl:eGFP)	20220404	ISO-Wound + HYPO E3	Casper | 2dpf	0.109212			P value	0.003	0.0232	0.0634	>0.1000
WT (tg(kdrl:eGFP)	20220404	ISO-Wound + HYPO E3	Casper | 2dpf	0.0567862			Passed normality test (alpha=0.05)?	No	No	Yes	Yes
WT (tg(kdrl:eGFP)	20220404	ISO-Wound + HYPO E3	Casper | 2dpf	0.273063			P value summary	**	*	ns	ns
WT (tg(kdrl:eGFP)	20220404	ISO-Wound + HYPO E3	Casper | 2dpf	0.0646056
WT (tg(kdrl:eGFP)	20220404	ISO-Wound + HYPO E3	Casper | 2dpf	0.143321			Number of values	36	37	12	16
WT (tg(kdrl:eGFP)	20220420	ISO-Wound + HYPO E3	Casper | 2dpf	0.233737			Impossible values in lognormal distributions
WT (tg(kdrl:eGFP)	20220420	ISO-Wound + HYPO E3	Casper | 2dpf	0.280346			Number of zeroes	0	0	0	0
WT (tg(kdrl:eGFP)	20220420	ISO-Wound + HYPO E3	Casper | 2dpf	0.00185874			Number of negative values	0	0	0	0
WT (tg(kdrl:eGFP)	20220420	ISO-Wound + HYPO E3	Casper | 2dpf	0.0705814
WT (tg(kdrl:eGFP)	20220420	ISO-Wound + HYPO E3	Casper | 2dpf	0.100106
WT (tg(kdrl:eGFP)	20220420	ISO-Wound + HYPO E3	Casper | 3dpf	0.0615305			Number of families	1
WT (tg(kdrl:eGFP)	20220420	ISO-Wound + HYPO E3	Casper | 3dpf	0.0396259			Number of comparisons per family	6
WT (tg(kdrl:eGFP)	20220420	ISO-Wound + HYPO E3	Casper | 3dpf	0.0413623			Alpha	0.05
WT (tg(kdrl:eGFP)	20220420	ISO-Wound + HYPO E3	Casper | 3dpf	0.329433
WT (tg(kdrl:eGFP)	20220420	ISO-Wound + HYPO E3	Casper | 3dpf	0.055662			Dunn's multiple comparisons test	Mean rank diff.	Significant?	Summary	Adjusted P Value
WT (tg(kdrl:eGFP)	20220526	ISO-Wound + HYPO E3	Casper | 3dpf	0.0174882			HYPO vs. ISO	-50.88	Yes	****	<0.0001	A-B
WT (tg(kdrl:eGFP)	20220526	ISO-Wound + HYPO E3	Casper | 3dpf	0.112755			HYPO vs. H-ABs	8.028	No	ns	>0.9999	A-C
WT (tg(kdrl:eGFP)	20220526	ISO-Wound + HYPO E3	Casper | 3dpf	0.175524			HYPO vs. I-ABs	-42.85	Yes	****	<0.0001	A-D
WT (tg(kdrl:eGFP)	20220526	ISO-Wound + HYPO E3	Casper | 3dpf	0.0468152			ISO vs. H-ABs	58.91	Yes	****	<0.0001	B-C
WT (tg(kdrl:eGFP)	20220607	ISO-Wound + HYPO E3	Casper | 3dpf	0.00647737			ISO vs. I-ABs	8.03	No	ns	>0.9999	B-D
WT (tg(kdrl:eGFP)	20220607	ISO-Wound + HYPO E3	Casper | 3dpf	0.0112647			H-ABs vs. I-ABs	-50.88	Yes	****	<0.0001	C-D
WT (tg(kdrl:eGFP)	20220608	ISO-Wound + HYPO E3	Casper | 3dpf	0.176792
WT (tg(kdrl:eGFP)	20220608	ISO-Wound + HYPO E3	Casper | 3dpf	0.0571356			Test details	Mean rank 1	Mean rank 2	Mean rank diff.	n1	n2	Z
WT (tg(kdrl:eGFP)	20220608	ISO-Wound + HYPO E3	Casper | 3dpf	0.00492776			HYPO vs. ISO	26.53	77.41	-50.88	36	37	7.417
WT (tg(kdrl:eGFP)	20220627	ISO-Wound + HYPO E3	Casper | 3dpf	0.0239181			HYPO vs. H-ABs	26.53	18.5	8.028	36	12	0.822
WT (tg(kdrl:eGFP)	20220627	ISO-Wound + HYPO E3	Casper | 3dpf	0.00189082			HYPO vs. I-ABs	26.53	69.38	-42.85	36	16	4.867
WT (tg(kdrl:eGFP)	20220703	ISO-Wound + HYPO E3	Casper | 3dpf	0.0259198			ISO vs. H-ABs	77.41	18.5	58.91	37	12	6.052
WT (tg(kdrl:eGFP)	20220703	ISO-Wound + HYPO E3	Casper | 3dpf	0.0940806			ISO vs. I-ABs	77.41	69.38	8.03	37	16	0.916
WT (tg(kdrl:eGFP)	20220703	ISO-Wound + HYPO E3	Casper | 3dpf	0.0392984			H-ABs vs. I-ABs	18.5	69.38	-50.88	12	16	4.547
WT (tg(kdrl:eGFP)	20220703	ISO-Wound + HYPO E3	Casper | 3dpf	0.0528447			Compact letter display
WT (tg(kdrl:eGFP)	20220722	ISO-Wound + HYPO E3	Casper | 3dpf	0.0960851			ISO	A
WT (tg(kdrl:eGFP)	20220722	ISO-Wound + HYPO E3	Casper | 3dpf	0.0173402			I-ABs	B
WT (tg(kdrl:eGFP)	20220722	ISO-Wound + HYPO E3	Casper | 3dpf	0.0140426			HYPO	C
WT (tg(kdrl:eGFP)	20220722	ISO-Wound + HYPO E3	Casper | 3dpf	0.094735			H-ABs	D
WT (tg(kdrl:eGFP)	20221215	ISO-Wound + HYPO E3	Casper | 3dpf	0.060918
WT (tg(kdrl:eGFP)	20221215	ISO-Wound + HYPO E3	Casper | 3dpf	0.112655			Kruskal-Wallis test
WT (tg(kdrl:eGFP)	20220404	ISO-Wound+ ISO NaCl E3	Casper | 2dpf	0.817379			P value	<0.0001
WT (tg(kdrl:eGFP)	20220417	ISO-Wound+ ISO NaCl E3	Casper | 2dpf	2.05286			Exact or approximate P value?	Approximate
WT (tg(kdrl:eGFP)	20220420	ISO-Wound+ ISO NaCl E3	Casper | 2dpf	1.04453			P value summary	****
WT (tg(kdrl:eGFP)	20220420	ISO-Wound+ ISO NaCl E3	Casper | 2dpf	1.07821			Do the medians vary signif. (P < 0.05)?	Yes
WT (tg(kdrl:eGFP)	20220420	ISO-Wound+ ISO NaCl E3	Casper | 2dpf	0.771646			Number of groups	4
WT (tg(kdrl:eGFP)	20220420	ISO-Wound+ ISO NaCl E3	Casper | 2dpf	0.847997			Kruskal-Wallis statistic	76.22
WT (tg(kdrl:eGFP)	20220420	ISO-Wound+ ISO NaCl E3	Casper | 2dpf	0.510295
WT (tg(kdrl:eGFP)	20220424	ISO-Wound+ ISO NaCl E3	Casper | 2dpf	0.376914			Data summary
WT (tg(kdrl:eGFP)	20220607	ISO-Wound+ ISO NaCl E3	Casper | 2dpf	1.61296			Number of treatments (columns)	4
WT (tg(kdrl:eGFP)	20220607	ISO-Wound+ ISO NaCl E3	Casper | 2dpf	1.59356			Number of values (total)	101
WT (tg(kdrl:eGFP)	20220607	ISO-Wound+ ISO NaCl E3	Casper | 2dpf	3.09367
WT (tg(kdrl:eGFP)	20220607	ISO-Wound+ ISO NaCl E3	Casper | 2dpf	0.89624
WT (tg(kdrl:eGFP)	20220607	ISO-Wound+ ISO NaCl E3	Casper | 3dpf	2.54355
WT (tg(kdrl:eGFP)	20220607	ISO-Wound+ ISO NaCl E3	Casper | 3dpf	0.891891
WT (tg(kdrl:eGFP)	20220614	ISO-Wound+ ISO NaCl E3	Casper | 3dpf	0.9923
WT (tg(kdrl:eGFP)	20220614	ISO-Wound+ ISO NaCl E3	Casper | 3dpf	1.34915
WT (tg(kdrl:eGFP)	20220622	ISO-Wound+ ISO NaCl E3	Casper | 3dpf	0.925155
WT (tg(kdrl:eGFP)	20220622	ISO-Wound+ ISO NaCl E3	Casper | 3dpf	0.852839
WT (tg(kdrl:eGFP)	20220627	ISO-Wound+ ISO NaCl E3	Casper | 3dpf	2.06009
WT (tg(kdrl:eGFP)	20220627	ISO-Wound+ ISO NaCl E3	Casper | 3dpf	0.577822
WT (tg(kdrl:eGFP)	20220703	ISO-Wound+ ISO NaCl E3	Casper | 3dpf	1.45133
WT (tg(kdrl:eGFP)	20220703	ISO-Wound+ ISO NaCl E3	Casper | 3dpf	1.13027
WT (tg(kdrl:eGFP)	20220703	ISO-Wound+ ISO NaCl E3	Casper | 3dpf	1.05292
WT (tg(kdrl:eGFP)	20220703	ISO-Wound+ ISO NaCl E3	Casper | 3dpf	1.13014
WT (tg(kdrl:eGFP)	20220703	ISO-Wound+ ISO NaCl E3	Casper | 3dpf	1.76869
WT (tg(kdrl:eGFP)	20220703	ISO-Wound+ ISO NaCl E3	Casper | 3dpf	1.23912
WT (tg(kdrl:eGFP)	20220709	ISO-Wound+ ISO NaCl E3	Casper | 3dpf	0.955068
WT (tg(kdrl:eGFP)	20220709	ISO-Wound+ ISO NaCl E3	Casper | 3dpf	0.745874
WT (tg(kdrl:eGFP)	20220715	ISO-Wound+ ISO NaCl E3	Casper | 3dpf	1.24701
WT (tg(kdrl:eGFP)	20220715	ISO-Wound+ ISO NaCl E3	Casper | 3dpf	1.61114
WT (tg(kdrl:eGFP)	20220715	ISO-Wound+ ISO NaCl E3	Casper | 3dpf	0.754987
WT (tg(kdrl:eGFP)	20220715	ISO-Wound+ ISO NaCl E3	Casper | 3dpf	1.91634
WT (tg(kdrl:eGFP)	20220722	ISO-Wound+ ISO NaCl E3	Casper | 3dpf	1.42413
WT (tg(kdrl:eGFP)	20220722	ISO-Wound+ ISO NaCl E3	Casper | 3dpf	1.05497
WT (tg(kdrl:eGFP)	20240510	ISO-Wound+ ISO NaCl E3	Casper | 3dpf	1.83061
WT (tg(kdrl:eGFP)	20240510	ISO-Wound+ ISO NaCl E3	Casper | 3dpf	1.4795
WT (tg(kdrl:eGFP)	20240510	ISO-Wound+ ISO NaCl E3	Casper | 3dpf	3.32381

## Sheet: Supplementary. Fig  1k
Genotype	ExpDate	Condition	Strain & Age	Area Under Curve vessel Dextran (T=0-120)	Kymograph Area(T1-120))			Vessel_500kDa (Iv_norm)	HYPO	ISO					Area (Iv_Area)	HYPO	ISO
WT(Casper)	20240111	ISO-Wound + HYPO E3 | 500kDa	Casper | 3dpf	7463.7	145860			Compare normal and lognormal							Compare normal and lognormal
WT(Casper)	20240111	ISO-Wound + HYPO E3| 500kDa	Casper | 3dpf	9432.99	257089			Probability normal (Gaussian)	45.47%	44.95%					Probability normal (Gaussian)	45.17%	49.37%
WT(Casper)	20240111	ISO-Wound + HYPO E3| 500kDa	Casper | 3dpf	8302.12	189979			Probability lognormal	54.53%	55.05%					Probability lognormal	54.83%	50.63%
WT(Casper)	20240111	ISO-Wound + HYPO E3| 500kDa	Casper | 3dpf	10194.8	127760			Likelihood ratio (LR)	0.8338	0.8166					Likelihood ratio (LR)	0.8238	0.9751
WT(Casper)	20240115	ISO-Wound + HYPO E3| 500kDa	Casper | 3dpf	8544.42	177463			1/LR	1.199	1.225					1/LR	1.214	1.026
WT(Casper)	20240115	ISO-Wound + HYPO E3| 500kDa	Casper | 3dpf	7631.88	273061			Which distribution is more likely?	Lognormal	Lognormal					Which distribution is more likely?	Lognormal	Lognormal
WT(Casper)	20240115	ISO-Wound + HYPO E3| 500kDa	Casper | 3dpf	7212.55	171528
WT(Casper)	20250327	ISO-Wound + HYPO E3| 500kDa	Casper | 3dpf	8692.5	221528			Test for normal distribution							Test for normal distribution
WT(Casper)	20220107	ISO-Wound + ISO NaCl E3| 500kDa	Casper | 3dpf	4180.53	49176			D'Agostino & Pearson test							D'Agostino & Pearson test
WT(Casper)	20240111	ISO-Wound + ISO NaCl E3| 500kDa	Casper | 3dpf	4189.99	45183			K2	0.6234	2.49					K2	0.6873	1.176
WT(Casper)	20240111	ISO-Wound + ISO NaCl E3| 500kDa	Casper | 3dpf	3788.41	61250			P value	0.7322	0.2879					P value	0.7092	0.5555
WT(Casper)	20240111	ISO-Wound + ISO NaCl E3| 500kDa	Casper | 3dpf	3685.89	59213			Passed normality test (alpha=0.05)?	Yes	Yes					Passed normality test (alpha=0.05)?	Yes	Yes
WT(Casper)	20240111	ISO-Wound + ISO NaCl E3| 500kDa	Casper | 3dpf	3707.5	41849			P value summary	ns	ns					P value summary	ns	ns
WT(Casper)	20240115	ISO-Wound + ISO NaCl E3| 500kDa	Casper | 3dpf	3641.63	53520
WT(Casper)	20250327	ISO-Wound + ISO NaCl E3| 500kDa	Casper | 3dpf	3682	49025			Anderson-Darling test							Anderson-Darling test
WT(Casper)	20250327	ISO-Wound + ISO NaCl E3| 500kDa	Casper | 3dpf	3812.79	63973			A2*	0.224	0.8647					A2*	0.2197	0.2349
								P value	0.7351	0.0141					P value	0.7511	0.6942
								Passed normality test (alpha=0.05)?	Yes	No					Passed normality test (alpha=0.05)?	Yes	Yes
								P value summary	ns	*					P value summary	ns	ns
								Shapiro-Wilk test							Shapiro-Wilk test
								W	0.9489	0.7673					W	0.9514	0.9482
								P value	0.6998	0.0127					P value	0.7255	0.6926
								Passed normality test (alpha=0.05)?	Yes	No					Passed normality test (alpha=0.05)?	Yes	Yes
								P value summary	ns	*					P value summary	ns	ns
								Kolmogorov-Smirnov test							Kolmogorov-Smirnov test
								KS distance	0.1595	0.2917					KS distance	0.1681	0.1801
								P value	>0.1000	0.0437					P value	>0.1000	>0.1000
								Passed normality test (alpha=0.05)?	Yes	No					Passed normality test (alpha=0.05)?	Yes	Yes
								P value summary	ns	*					P value summary	ns	ns
								Number of values	8	8					Number of values	8	8
								Impossible values in lognormal distributions							Impossible values in lognormal distributions
								Number of zeroes	0	0					Number of zeroes	0	0
								Number of negative values	0	0					Number of negative values	0	0
								Column B	ISO						Column B	ISO
								vs.	vs.						vs.	vs.
								Column A	HYPO						Column A	HYPO
								Unpaired t test with Welch's correction							Unpaired t test with Welch's correction
								P value	<0.0001						P value	<0.0001
								P value summary	****						P value summary	****
								Significantly different (P < 0.05)?	Yes						Significantly different (P < 0.05)?	Yes
								One- or two-tailed P value?	Two-tailed						One- or two-tailed P value?	Two-tailed
								Welch-corrected t, df	t=12.47, df=7.667						Welch-corrected t, df	t=7.761, df=7.336
								How large is the effect?							How large is the effect?
								Mean of column A	8434						Mean of column A	195534
								Mean of column B	3836						Mean of column B	52899
								Difference between means (B - A) ± SEM	-4598 ± 368.9						Difference between means (B - A) ± SEM	-142635 ± 18377
								95% confidence interval	-5455 to -3741						95% confidence interval	-185691 to -99579
								R squared (eta squared)	0.953						R squared (eta squared)	0.8914
								F test to compare variances							F test to compare variances
								F, DFn, Dfd	20.93, 7, 7						F, DFn, Dfd	41.68, 7, 7
								P value	0.0007						P value	<0.0001
								P value summary	***						P value summary	****
								Significantly different (P < 0.05)?	Yes						Significantly different (P < 0.05)?	Yes
								Data analyzed							Data analyzed
								Sample size, column A	8						Sample size, column A	8
								Sample size, column B	8						Sample size, column B	8

## Sheet: Supplementary. Fig 1m
Genotype	ExpDate	Condition	Strain & Age	Area Under Curve vessel Dextran (T=0-120)	Kymograph Area(T1-120))			Vessel_500kDa_63x(Iv_norm)	HYPO	ISO					Area (Iv_Area)	HYPO	ISO
Wildtype(Casper)	20250402	ISO-Wound+ HYPO E3| 500kDa	Casper | 3dpf	50669.4	605620			Compare normal and lognormal							Compare normal and lognormal
Wildtype(Casper)	20250403	ISO-Wound+ HYPO E3| 500kDa	Casper | 3dpf	10878.2	596522			Probability normal (Gaussian)	27.21%	48.49%					Probability normal (Gaussian)	50.76%	48.97%
Wildtype(Casper)	20250424	ISO-Wound+ HYPO E3| 500kDa	Casper | 3dpf	13978	618372			Probability lognormal	72.79%	51.51%					Probability lognormal	49.24%	51.03%
Wildtype(Casper)	20250502	ISO-Wound+ HYPO E3 | 500kDa	Casper | 3dpf	24072.2	570513			Likelihood ratio (LR)	0.3738	0.9413					Likelihood ratio (LR)	1.031	0.9598
Wildtype(Casper)	20250402	ISO-Wound+ ISO NaCl E3| 500kDa	Casper | 3dpf	3751.84	139071			1/LR	2.675	1.062					1/LR	0.9699	1.042
Wildtype(Casper)	20250403	ISO-Wound+ ISO NaCl E3| 500kDa	Casper | 3dpf	4002.07	151338			Which distribution is more likely?	Lognormal	Lognormal					Which distribution is more likely?	Normal	Lognormal
Wildtype(Casper)	20250424	ISO-Wound+ ISO NaCl E3| 500kDa	Casper | 3dpf	3670.37	125424
Wildtype(Casper)	20250502	ISO-Wound+ ISO NaCl E3| 500kDa	Casper | 3dpf	3743.53	118679			Test for normal distribution							Test for normal distribution
								D'Agostino & Pearson test							D'Agostino & Pearson test
								K2	N too small	N too small					K2	N too small	N too small
								P value							P value
								Passed normality test (alpha=0.05)?							Passed normality test (alpha=0.05)?
								P value summary							P value summary
								Anderson-Darling test							Anderson-Darling test
								A2*	N too small	N too small					A2*	N too small	N too small
								P value							P value
								Passed normality test (alpha=0.05)?							Passed normality test (alpha=0.05)?
								P value summary							P value summary
								Shapiro-Wilk test							Shapiro-Wilk test
								W	0.8591	0.8364					W	0.9619	0.9634
								P value	0.2572	0.1852					P value	0.791	0.8003
								Passed normality test (alpha=0.05)?	Yes	Yes					Passed normality test (alpha=0.05)?	Yes	Yes
								P value summary	ns	ns					P value summary	ns	ns
								Kolmogorov-Smirnov test							Kolmogorov-Smirnov test
								KS distance	N too small	N too small					KS distance	N too small	N too small
								P value							P value
								Passed normality test (alpha=0.05)?							Passed normality test (alpha=0.05)?
								P value summary							P value summary
								Number of values	4	4					Number of values	4	4
								Impossible values in lognormal distributions							Impossible values in lognormal distributions
								Number of zeroes	0	0					Number of zeroes	0	0
								Number of negative values	0	0					Number of negative values	0	0
								Non-parametric			(Normal_Assumption)				Non-parametric			(Normal_Assumption)
								Column B	ISO		Column B	ISO			Column B	ISO		Column B	ISO
								vs.	vs.		vs.	vs.			vs.	vs.		vs.	vs.
								Column A	HYPO		Column A	HYPO			Column A	HYPO		Column A	HYPO
								Mann Whitney test			Lognormal Welch’s t test				Mann Whitney test			Lognormal Welch’s t test
								P value	0.0286		P value	0.0153			P value	0.0286		P value	<0.0001
								Exact or approximate P value?	Exact		P value summary	*			Exact or approximate P value?	Exact		P value summary	****
								P value summary	*		Significantly different (P < 0.05)?	Yes			P value summary	*		Significantly different (P < 0.05)?	Yes
								Significantly different (P < 0.05)?	Yes		One- or two-tailed P value?	Two-tailed			Significantly different (P < 0.05)?	Yes		One- or two-tailed P value?	Two-tailed
								One- or two-tailed P value?	Two-tailed		Welch-corrected t, df	t=4.984, df=3.018			One- or two-tailed P value?	Two-tailed		Welch-corrected t, df	t=26.49, df=3.592
								Sum of ranks in column A,B	26 , 10						Sum of ranks in column A,B	26 , 10
								Mann-Whitney U	0		How large is the effect?				Mann-Whitney U	0		How large is the effect?
											Geometric mean of column A	20752						Geometric mean of column A	597497
								Difference between medians			Geometric mean of column B	3790			Difference between medians			Geometric mean of column B	133041
								Median of column A	19025, n=4		Ratio of geometric means (B / A)	0.1826			Median of column A	601071, n=4		Ratio of geometric means (B / A)	0.2227
								Median of column B	3748, n=4		95% confidence interval	0.06190 to 0.5388			Median of column B	132248, n=4		95% confidence interval	0.1888 to 0.2625
								Difference: Actual	-15277		R squared (eta squared)	0.8917			Difference: Actual	-468824		R squared (eta squared)	0.9949
								Difference: Hodges-Lehmann	-15189						Difference: Hodges-Lehmann	-466792
											F test to compare variances							F test to compare variances
											F, DFn, Dfd	327.8, 3, 3						F, DFn, Dfd	10.03, 3, 3
											P value	0.0006						P value	0.0902
											P value summary	***						P value summary	ns
											Significantly different (P < 0.05)?	Yes						Significantly different (P < 0.05)?	No
											Data analyzed							Data analyzed
											Sample size, column A	4						Sample size, column A	4
											Sample size, column B	4						Sample size, column B	4
