# Supplementary material for: Zebrafish macrophages convert physical wound signals into rapid vascular permeabilization
Source: Nat Commun. 2026 Feb 6;17:1807. doi: 10.1038/s41467-026-68520-2 (PMC12916771; doi:10.1038/s41467-026-68520-2)
Supplement: Supplementary file 15 — Source data [file 41467_2026_68520_MOESM15_ESM.zip › Zipped-2/Statistical_Source_Data_Supplementary_Fig.2.xlsx]

## Sheet: Supplementary. Fig 2a
Genotype	ExpDate	Condition	Strain & Age
WT_alox12	20221112	ISO-Wound + HYPO E3	Casper | 2dpf
WT_alox12	20221112	ISO-Wound + HYPO E3	Casper |2dpf
WT_alox12	20221212	ISO-Wound + HYPO E3	Casper | 2dpf
WT_alox12	20231121	ISO-Wound + HYPO E3	Casper |2dpf
WT_alox12	20231121	ISO-Wound + HYPO E3	Casper | 3dpf
WT_alox12	20231121	ISO-Wound + HYPO E3	Casper | 3dpf
WT_alox12	20231121	ISO-Wound + HYPO E3	Casper | 3dpf
WT_alox12	20231121	ISO-Wound + HYPO E3	Casper | 3dpf
WT_alox12	20231121	ISO-Wound + HYPO E3	Casper | 3dpf
WT_alox12	20231121	ISO-Wound + HYPO E3	Casper | 3dpf
WT_alox12	20231121	ISO-Wound + HYPO E3	Casper | 3dpf
WT_alox12	20231121	ISO-Wound + HYPO E3	Casper | 3dpf
WT_alox12	20231121	ISO-Wound + HYPO E3	Casper | 3dpf
WT_alox12	20231121	ISO-Wound + HYPO E3	Casper | 3dpf
WT_alox12	20231121	ISO-Wound + HYPO E3	Casper | 3dpf
WT_alox12	20221212	ISO-Wound + HYPO E3	Casper | 3dpf
mk218/mk218_Alox12	20221212	ISO-Wound + HYPO E3	Casper | 2dpf
mk218/mk218_Alox12	20221212	ISO-Wound + HYPO E3	Casper |2dpf
mk218/mk218_Alox12	20221212	ISO-Wound + HYPO E3	Casper | 2dpf
mk218/mk218_Alox12	20221212	ISO-Wound + HYPO E3	Casper |2dpf
mk218/mk218_Alox12	20221212	ISO-Wound + HYPO E3	Casper | 3dpf
mk218/mk218_Alox12	20221212	ISO-Wound + HYPO E3	Casper | 3dpf
mk218/mk218_Alox12	20221212	ISO-Wound + HYPO E3	Casper | 3dpf
mk218/mk218_Alox12	20221212	ISO-Wound + HYPO E3	Casper | 3dpf
mk218/mk218_Alox12	20221212	ISO-Wound + HYPO E3	Casper | 3dpf
mk218/mk218_Alox12	20221212	ISO-Wound + HYPO E3	Casper | 3dpf
mk218/mk218_Alox12	20221212	ISO-Wound + HYPO E3	Casper | 3dpf
mk218/mk218_Alox12	20221212	ISO-Wound + HYPO E3	Casper | 3dpf
mk218/mk218_Alox12	20221212	ISO-Wound + HYPO E3	Casper | 3dpf
mk218/mk218_Alox12	20221212	ISO-Wound + HYPO E3	Casper | 3dpf
mk218/mk218_Alox12	20221212	ISO-Wound + HYPO E3	Casper | 3dpf
mk218/mk218_Alox12	20221213	ISO-Wound + HYPO E3	Casper | 3dpf
mk218/mk218_Alox12	20221213	ISO-Wound + HYPO E3	Casper | 3dpf
mk218/mk218_Alox12	20221213	ISO-Wound + HYPO E3	Casper | 3dpf
mk218/mk218_Alox12	20221213	ISO-Wound + HYPO E3	Casper | 3dpf
mk218/mk218_Alox12	20221213	ISO-Wound + HYPO E3	Casper | 3dpf
mk218/mk218_Alox12	20221213	ISO-Wound + HYPO E3	Casper | 3dpf
mk218/mk218_Alox12	20221213	ISO-Wound + HYPO E3	Casper | 3dpf
mk218/mk218_Alox12	20221213	ISO-Wound + HYPO E3	Casper | 3dpf
mk218/mk218_Alox12	20221213	ISO-Wound + HYPO E3	Casper | 3dpf
mk218/mk218_Alox12	20221213	ISO-Wound + HYPO E3	Casper | 3dpf
mk218/mk218_Alox12	20221213	ISO-Wound + HYPO E3	Casper | 3dpf
mk218/mk218_Alox12	20221213	ISO-Wound + HYPO E3	Casper | 3dpf
mk218/mk218_Alox12	20221213	ISO-Wound + HYPO E3	Casper | 3dpf
mk218/mk218_Alox12	20221213	ISO-Wound + HYPO E3	Casper | 3dpf
mk218/mk218_Alox12	20221213	ISO-Wound + HYPO E3	Casper | 3dpf
mk218/mk218_Alox12	20221213	ISO-Wound + HYPO E3	Casper | 3dpf
mk218/mk218_Alox12	20221213	ISO-Wound + HYPO E3	Casper | 3dpf
mk218/mk218_Alox12	20221213	ISO-Wound + HYPO E3	Casper | 3dpf
mk218/mk218_Alox12	20221213	ISO-Wound + HYPO E3	Casper | 3dpf
mk218/mk218_Alox12	20221213	ISO-Wound + HYPO E3	Casper | 3dpf
Time (sec)	//rtsmcs/Niethammer/Zaza/Zaza's Papier/70kDa/CRISPR_Genetics/CRISPR_alox12_ISO- Wound + 5mM NaCl E3/CRISPR_Alox12_(+;+)/20231121_3dpf_casp_alox12_70kDa_Dextran_ISO_HYPO_E1_F1-4_WT_F1_Dextran_Vessel.csv	//rtsmcs/Niethammer/Zaza/Zaza's Papier/70kDa/CRISPR_Genetics/CRISPR_alox12_ISO- Wound + 5mM NaCl E3/CRISPR_Alox12_(+;+)/20231121_3dpf_casp_alox12_70kDa_Dextran_ISO_HYPO_E1_F1-4_WT_F2_Dextran_Vessel.csv	//rtsmcs/Niethammer/Zaza/Zaza's Papier/70kDa/CRISPR_Genetics/CRISPR_alox12_ISO- Wound + 5mM NaCl E3/CRISPR_Alox12_(+;+)/20231121_3dpf_casp_alox12_70kDa_Dextran_ISO_HYPO_E1_F1-4_WT_F3_Dextran_Vessel.csv	//rtsmcs/Niethammer/Zaza/Zaza's Papier/70kDa/CRISPR_Genetics/CRISPR_alox12_ISO- Wound + 5mM NaCl E3/CRISPR_Alox12_(+;+)/20231121_3dpf_casp_alox12_70kDa_Dextran_ISO_HYPO_E1_F1-4_WT_F4_Dextran_Vessel.csv	//rtsmcs/Niethammer/Zaza/Zaza's Papier/70kDa/CRISPR_Genetics/CRISPR_alox12_ISO- Wound + 5mM NaCl E3/CRISPR_Alox12_(+;+)/20231121_3dpf_casp_alox12_70kDa_Dextran_ISO_HYPO_E2_F5-8_WT_F5_Dextran_Vessel.csv	//rtsmcs/Niethammer/Zaza/Zaza's Papier/70kDa/CRISPR_Genetics/CRISPR_alox12_ISO- Wound + 5mM NaCl E3/CRISPR_Alox12_(+;+)/20231121_3dpf_casp_alox12_70kDa_Dextran_ISO_HYPO_E2_F5-8_WT_F6_Dextran_Vessel.csv	//rtsmcs/Niethammer/Zaza/Zaza's Papier/70kDa/CRISPR_Genetics/CRISPR_alox12_ISO- Wound + 5mM NaCl E3/CRISPR_Alox12_(+;+)/20231121_3dpf_casp_alox12_70kDa_Dextran_ISO_HYPO_E2_F5-8_WT_F7_Dextran_Vessel.csv	//rtsmcs/Niethammer/Zaza/Zaza's Papier/70kDa/CRISPR_Genetics/CRISPR_alox12_ISO- Wound + 5mM NaCl E3/CRISPR_Alox12_(+;+)/20231121_3dpf_casp_alox12_70kDa_Dextran_ISO_HYPO_E2_F5-8_WT_F8_Dextran_Vessel.csv	//rtsmcs/Niethammer/Zaza/Zaza's Papier/70kDa/CRISPR_Genetics/CRISPR_alox12_ISO- Wound + 5mM NaCl E3/CRISPR_Alox12_(+;+)/20231121_3dpf_casp_alox12_70kDa_Dextran_ISO_HYPO_E3_F9-12_WT_F9_Dextran_Vessel.csv	//rtsmcs/Niethammer/Zaza/Zaza's Papier/70kDa/CRISPR_Genetics/CRISPR_alox12_ISO- Wound + 5mM NaCl E3/CRISPR_Alox12_(+;+)/20231121_3dpf_casp_alox12_70kDa_Dextran_ISO_HYPO_E3_F9-12_WT_F10_Dextran_Vessel.csv	//rtsmcs/Niethammer/Zaza/Zaza's Papier/70kDa/CRISPR_Genetics/CRISPR_alox12_ISO- Wound + 5mM NaCl E3/CRISPR_Alox12_(+;+)/20231121_3dpf_casp_alox12_70kDa_Dextran_ISO_HYPO_E3_F9-12_WT_F11_Dextran_Vessel.csv	//rtsmcs/Niethammer/Zaza/Zaza's Papier/70kDa/CRISPR_Genetics/CRISPR_alox12_ISO- Wound + 5mM NaCl E3/CRISPR_Alox12_(+;+)/20231121_3dpf_casp_alox12_70kDa_Dextran_ISO_HYPO_E3_F9-12_WT_F12_Dextran_Vessel.csv	//rtsmcs/Niethammer/Zaza/Zaza's Papier/70kDa/CRISPR_Genetics/CRISPR_alox12_ISO- Wound + 5mM NaCl E3/CRISPR_Alox12_(+;+)/20231121_3dpf_casp_alox12_70kDa_Dextran_ISO_HYPO_E3_F13-16_WT_F13_Dextran_Vessel.csv	//rtsmcs/Niethammer/Zaza/Zaza's Papier/70kDa/CRISPR_Genetics/CRISPR_alox12_ISO- Wound + 5mM NaCl E3/CRISPR_Alox12_(+;+)/20231121_3dpf_casp_alox12_70kDa_Dextran_ISO_HYPO_E3_F13-16_WT_F14_Dextran_Vessel.csv	//rtsmcs/Niethammer/Zaza/Zaza's Papier/70kDa/CRISPR_Genetics/CRISPR_alox12_ISO- Wound + 5mM NaCl E3/CRISPR_Alox12_(+;+)/20231121_3dpf_casp_alox12_70kDa_Dextran_ISO_HYPO_E3_F13-16_WT_F15_Dextran_Vessel.csv	//rtsmcs/Niethammer/Zaza/Zaza's Papier/70kDa/CRISPR_Genetics/CRISPR_alox12_ISO- Wound + 5mM NaCl E3/CRISPR_Alox12_(+;+)/20231121_3dpf_casp_alox12_70kDa_Dextran_ISO_HYPO_E3_F13-16_WT_F16_Dextran_Vessel.csv	//rtsmcs/Niethammer/Zaza/Zaza's Papier/70kDa/CRISPR_Genetics/CRISPR_alox12_ISO- Wound + 5mM NaCl E3/CRISPR_Alox12_(-;-)/20221212_3dpf_casp_alox12_70kDa_Dextran_ISO_HYPO_E1_F1_Dextran_Vessel.csv	//rtsmcs/Niethammer/Zaza/Zaza's Papier/70kDa/CRISPR_Genetics/CRISPR_alox12_ISO- Wound + 5mM NaCl E3/CRISPR_Alox12_(-;-)/20221212_3dpf_casp_alox12_70kDa_Dextran_ISO_HYPO_E1_F2_Dextran_Vessel.csv	//rtsmcs/Niethammer/Zaza/Zaza's Papier/70kDa/CRISPR_Genetics/CRISPR_alox12_ISO- Wound + 5mM NaCl E3/CRISPR_Alox12_(-;-)/20221212_3dpf_casp_alox12_70kDa_Dextran_ISO_HYPO_E1_F3_Dextran_Vessel.csv	//rtsmcs/Niethammer/Zaza/Zaza's Papier/70kDa/CRISPR_Genetics/CRISPR_alox12_ISO- Wound + 5mM NaCl E3/CRISPR_Alox12_(-;-)/20221212_3dpf_casp_alox12_70kDa_Dextran_ISO_HYPO_E1_F4_Dextran_Vessel.csv	//rtsmcs/Niethammer/Zaza/Zaza's Papier/70kDa/CRISPR_Genetics/CRISPR_alox12_ISO- Wound + 5mM NaCl E3/CRISPR_Alox12_(-;-)/20221212_3dpf_casp_alox12_70kDa_Dextran_ISO_HYPO_E2_F5_Dextran_Vessel.csv	//rtsmcs/Niethammer/Zaza/Zaza's Papier/70kDa/CRISPR_Genetics/CRISPR_alox12_ISO- Wound + 5mM NaCl E3/CRISPR_Alox12_(-;-)/20221212_3dpf_casp_alox12_70kDa_Dextran_ISO_HYPO_E2_F5-8_KO_F6_Dextran_Vessel.csv	//rtsmcs/Niethammer/Zaza/Zaza's Papier/70kDa/CRISPR_Genetics/CRISPR_alox12_ISO- Wound + 5mM NaCl E3/CRISPR_Alox12_(-;-)/20221212_3dpf_casp_alox12_70kDa_Dextran_ISO_HYPO_E2_F5-8_KO_F7_Dextran_Vessel.csv	//rtsmcs/Niethammer/Zaza/Zaza's Papier/70kDa/CRISPR_Genetics/CRISPR_alox12_ISO- Wound + 5mM NaCl E3/CRISPR_Alox12_(-;-)/20221212_3dpf_casp_alox12_70kDa_Dextran_ISO_HYPO_E2_F5-8_KO_F8_Dextran_Vessel.csv	//rtsmcs/Niethammer/Zaza/Zaza's Papier/70kDa/CRISPR_Genetics/CRISPR_alox12_ISO- Wound + 5mM NaCl E3/CRISPR_Alox12_(-;-)/20221212_3dpf_casp_alox12_70kDa_Dextran_ISO_HYPO_E3_F9-12_KO_F9_Dextran_Vessel.csv	//rtsmcs/Niethammer/Zaza/Zaza's Papier/70kDa/CRISPR_Genetics/CRISPR_alox12_ISO- Wound + 5mM NaCl E3/CRISPR_Alox12_(-;-)/20221212_3dpf_casp_alox12_70kDa_Dextran_ISO_HYPO_E3_F9-12_KO_F10_Dextran_Vessel.csv	//rtsmcs/Niethammer/Zaza/Zaza's Papier/70kDa/CRISPR_Genetics/CRISPR_alox12_ISO- Wound + 5mM NaCl E3/CRISPR_Alox12_(-;-)/20221212_3dpf_casp_alox12_70kDa_Dextran_ISO_HYPO_E3_F9-12_KO_F11_Dextran_Vessel.csv	//rtsmcs/Niethammer/Zaza/Zaza's Papier/70kDa/CRISPR_Genetics/CRISPR_alox12_ISO- Wound + 5mM NaCl E3/CRISPR_Alox12_(-;-)/20221212_3dpf_casp_alox12_70kDa_Dextran_ISO_HYPO_E3_F9-12_KO_F12_Dextran_Vessel.csv	//rtsmcs/Niethammer/Zaza/Zaza's Papier/70kDa/CRISPR_Genetics/CRISPR_alox12_ISO- Wound + 5mM NaCl E3/CRISPR_Alox12_(-;-)/20221212_3dpf_casp_alox12_70kDa_Dextran_ISO_HYPO_E4_F13-16_KO_F13_Dextran_Vessel.csv	//rtsmcs/Niethammer/Zaza/Zaza's Papier/70kDa/CRISPR_Genetics/CRISPR_alox12_ISO- Wound + 5mM NaCl E3/CRISPR_Alox12_(-;-)/20221212_3dpf_casp_alox12_70kDa_Dextran_ISO_HYPO_E4_F13-16_KO_F14_Dextran_Vessel.csv	//rtsmcs/Niethammer/Zaza/Zaza's Papier/70kDa/CRISPR_Genetics/CRISPR_alox12_ISO- Wound + 5mM NaCl E3/CRISPR_Alox12_(-;-)/20221212_3dpf_casp_alox12_70kDa_Dextran_ISO_HYPO_E4_F13-16_KO_F15_Dextran_Vessel.csv	//rtsmcs/Niethammer/Zaza/Zaza's Papier/70kDa/CRISPR_Genetics/CRISPR_alox12_ISO- Wound + 5mM NaCl E3/CRISPR_Alox12_(-;-)/20221212_3dpf_casp_alox12_70kDa_Dextran_ISO_HYPO_E4_F13-16_KO_F16_Dextran_Vessel.csv	//rtsmcs/Niethammer/Zaza/Zaza's Papier/70kDa/CRISPR_Genetics/CRISPR_alox12_ISO- Wound + 5mM NaCl E3/CRISPR_Alox12_(-;-)/20221213_3dpf_casp_alox12_70kDa_Dextran_ISO_HYPO_E5_F17-20_KO_F17_Dextran_Vessel.csv	//rtsmcs/Niethammer/Zaza/Zaza's Papier/70kDa/CRISPR_Genetics/CRISPR_alox12_ISO- Wound + 5mM NaCl E3/CRISPR_Alox12_(-;-)/20221213_3dpf_casp_alox12_70kDa_Dextran_ISO_HYPO_E5_F17-20_KO_F18_Dextran_vessel.csv	//rtsmcs/Niethammer/Zaza/Zaza's Papier/70kDa/CRISPR_Genetics/CRISPR_alox12_ISO- Wound + 5mM NaCl E3/CRISPR_Alox12_(-;-)/20221213_3dpf_casp_alox12_70kDa_Dextran_ISO_HYPO_E5_F17-20_KO_F19_Dextran_vessel.csv	//rtsmcs/Niethammer/Zaza/Zaza's Papier/70kDa/CRISPR_Genetics/CRISPR_alox12_ISO- Wound + 5mM NaCl E3/CRISPR_Alox12_(-;-)/20221213_3dpf_casp_alox12_70kDa_Dextran_ISO_HYPO_E5_F17-20_KO_F20_Dextran_Vessel.csv	//rtsmcs/Niethammer/Zaza/Zaza's Papier/70kDa/CRISPR_Genetics/CRISPR_alox12_ISO- Wound + 5mM NaCl E3/CRISPR_Alox12_(-;-)/20221213_3dpf_casp_alox12_70kDa_Dextran_ISO_HYPO_E6_F21-24_KO_F21_Dextran_Vessel.csv	//rtsmcs/Niethammer/Zaza/Zaza's Papier/70kDa/CRISPR_Genetics/CRISPR_alox12_ISO- Wound + 5mM NaCl E3/CRISPR_Alox12_(-;-)/20221213_3dpf_casp_alox12_70kDa_Dextran_ISO_HYPO_E6_F21-24_KO_F22_Dextran_Vessel.csv	//rtsmcs/Niethammer/Zaza/Zaza's Papier/70kDa/CRISPR_Genetics/CRISPR_alox12_ISO- Wound + 5mM NaCl E3/CRISPR_Alox12_(-;-)/20221213_3dpf_casp_alox12_70kDa_Dextran_ISO_HYPO_E6_F21-24_KO_F23_Dextran_Vessel.csv	//rtsmcs/Niethammer/Zaza/Zaza's Papier/70kDa/CRISPR_Genetics/CRISPR_alox12_ISO- Wound + 5mM NaCl E3/CRISPR_Alox12_(-;-)/20221213_3dpf_casp_alox12_70kDa_Dextran_ISO_HYPO_E6_F21-24_KO_F24_Dextran_Vessel.csv	//rtsmcs/Niethammer/Zaza/Zaza's Papier/70kDa/CRISPR_Genetics/CRISPR_alox12_ISO- Wound + 5mM NaCl E3/CRISPR_Alox12_(-;-)/20221213_3dpf_casp_alox12_70kDa_Dextran_ISO_HYPO_E7_F25-28_KO_F25_Dextran_Vessel.csv	//rtsmcs/Niethammer/Zaza/Zaza's Papier/70kDa/CRISPR_Genetics/CRISPR_alox12_ISO- Wound + 5mM NaCl E3/CRISPR_Alox12_(-;-)/20221213_3dpf_casp_alox12_70kDa_Dextran_ISO_HYPO_E7_F25-28_KO_F26_Dextran_vessel.csv	//rtsmcs/Niethammer/Zaza/Zaza's Papier/70kDa/CRISPR_Genetics/CRISPR_alox12_ISO- Wound + 5mM NaCl E3/CRISPR_Alox12_(-;-)/20221213_3dpf_casp_alox12_70kDa_Dextran_ISO_HYPO_E7_F25-28_KO_F27_Dextran_Vessel.csv	//rtsmcs/Niethammer/Zaza/Zaza's Papier/70kDa/CRISPR_Genetics/CRISPR_alox12_ISO- Wound + 5mM NaCl E3/CRISPR_Alox12_(-;-)/20221213_3dpf_casp_alox12_70kDa_Dextran_ISO_HYPO_E7_F25-28_KO_F28_Dextran_vessel.csv	//rtsmcs/Niethammer/Zaza/Zaza's Papier/70kDa/CRISPR_Genetics/CRISPR_alox12_ISO- Wound + 5mM NaCl E3/CRISPR_Alox12_(-;-)/20221213_3dpf_casp_alox12_70kDa_Dextran_ISO_HYPO_E8_F29-32_F30_Dextran_Vessel.csv	//rtsmcs/Niethammer/Zaza/Zaza's Papier/70kDa/CRISPR_Genetics/CRISPR_alox12_ISO- Wound + 5mM NaCl E3/CRISPR_Alox12_(-;-)/20221213_3dpf_casp_alox12_70kDa_Dextran_ISO_HYPO_E8_F29-32_F31_Dextran_Vessel.csv	//rtsmcs/Niethammer/Zaza/Zaza's Papier/70kDa/CRISPR_Genetics/CRISPR_alox12_ISO- Wound + 5mM NaCl E3/CRISPR_Alox12_(-;-)/20221213_3dpf_casp_alox12_70kDa_Dextran_ISO_HYPO_E8_F29-32_KO_F32_vessel.csv	//rtsmcs/Niethammer/Zaza/Zaza's Papier/70kDa/CRISPR_Genetics/CRISPR_alox12_ISO- Wound + 5mM NaCl E3/CRISPR_Alox12_(-;-)/20221213_3dpf_casp_alox12_70kDa_Dextran_ISO_HYPO_E9_F33-36_KO_F33_Dextran_Vessel.csv	//rtsmcs/Niethammer/Zaza/Zaza's Papier/70kDa/CRISPR_Genetics/CRISPR_alox12_ISO- Wound + 5mM NaCl E3/CRISPR_Alox12_(-;-)/20221213_3dpf_casp_alox12_70kDa_Dextran_ISO_HYPO_E9_F33-36_KO_F34_Dextran_Vessel.csv
0	1.00957	1.021	1.01201	0.954351	0.993234	0.965988	0.952202	0.956581	0.993547	0.949086	0.968213	0.998146	0.951479	1.03845	1.06657	1.01457	0.971589	0.926053	0.907999	0.975792	0.96067	0.935192	0.992499	0.967037	1.01061	1.01787	1.03392	1.01861	0.9679	1.00697	0.949495	0.940705	0.98582	0.990498	1.02389	0.975386	0.990132	0.999456	0.95281	0.973204	1.03021	1.01974	1.02097	1.0267	1.00677	1.02826	1.03345	0.954778	0.952943
30	0.979157	0.955694	0.996687	0.98478	1.00467	0.960017	0.953813	0.935774	0.975632	0.953885	0.963359	1.00155	0.956865	1.04619	1.05554	1.0068	1.01227	1.00048	0.985029	0.975601	0.966564	0.95632	0.994045	0.972971	1.0381	1.0217	1.0286	1.01103	0.969035	1.00008	0.959686	0.950913	1.00555	0.937523	0.958545	0.946759	0.978778	0.986277	0.954584	0.969084	1.02677	1.00862	1.00747	1.02401	1.00339	1.02322	1.02179	1.00705	0.983883
60	0.997974	1.01643	0.988885	0.960725	1.00011	0.941322	0.942299	0.936899	0.978731	0.961113	0.975717	0.998504	0.96464	1.03634	1.03603	1.01228	0.97578	0.936716	0.936059	1.00196	0.980431	0.982192	1.01002	0.984153	1.04288	1.01043	1.01735	1.00158	0.977025	0.998463	0.972158	0.965167	0.990144	1.00952	1.01474	0.977128	0.968691	0.982702	0.971154	0.977373	1.00968	1.01033	1.00855	1.00461	1.0046	1.01442	1.01895	0.955661	0.971069
90	0.966483	0.989369	1.02176	1.02843	0.977292	0.947823	0.948112	0.947285	0.992731	0.984259	0.986149	1.00857	0.977696	1.00475	1.02853	0.989955	1.01344	1.02413	1.02083	0.968001	0.992717	1.00096	1.0138	1.01273	1.01901	1.01297	1.01772	1.00342	0.988583	0.99876	0.983527	0.979111	0.984242	0.949436	0.96351	0.98301	0.969832	0.987628	0.98667	0.990214	1.00988	0.998382	1.00033	1.00203	1.0045	1.01142	1.00964	1.01574	0.991585
120	1.01724	0.990745	0.973708	0.974513	0.967237	0.959588	0.964616	0.970933	0.991543	0.999569	0.994025	1.001	0.995978	0.997089	1.0099	0.993283	0.969796	0.966794	0.97555	1.02056	1.01912	1.02993	1.03217	1.02573	1.02143	1.00472	0.999901	0.996488	0.997684	1.001	0.996449	0.993513	1.0005	1.02855	1.02476	0.976608	0.980087	0.996519	1.00311	1.00227	0.995011	0.99741	0.998021	0.997035	0.99755	1.00722	1.00388	0.965057	1.00028
150	0.968142	1.00852	1.02883	1.03168	0.970074	0.983462	0.994461	0.998136	1.00262	1.00684	1.01263	1.00747	1.00979	0.982864	0.992039	0.993932	1.04061	1.04146	1.03171	0.979383	1.03868	1.05314	1.0384	1.03633	1.00423	0.994458	0.993703	0.991597	1.0068	1.00257	1.00611	1.00941	0.971786	0.967668	0.979974	1.02091	0.99202	0.998764	1.00777	1.01839	0.999044	0.989553	0.99339	0.993954	1.00022	0.991062	0.975682	1.02978	0.998932
180	1.03806	0.971062	0.974505	0.99995	0.981454	1.01151	1.0212	1.02288	1.01272	1.02064	1.01906	1.00738	1.02189	0.983184	0.986795	0.990382	0.975826	0.992937	1.00924	1.03221	1.04591	1.02755	1.01175	1.01537	0.985811	0.9875	0.979582	0.988226	1.01014	0.998382	1.01734	1.01602	1.04127	1.04601	1.01595	0.984655	1.01621	1.01734	1.03519	1.02668	0.986294	0.994353	0.996647	0.995559	1.00335	0.981126	0.991811	0.977679	1.02869
210	0.980127	1.03134	1.02596	1.02062	1.00819	1.04229	1.04984	1.05556	1.02308	1.03144	1.02314	1.00023	1.03223	0.976506	0.975856	0.992951	1.03724	1.04981	1.0476	0.983583	1.01549	1.00795	0.971531	0.996278	0.969709	0.979899	0.971845	0.990742	1.01984	0.999286	1.02684	1.02462	0.981021	0.989157	0.998367	1.04656	1.02652	1.02573	1.0396	1.02577	0.987498	0.990192	0.9912	0.980099	0.987018	0.98164	0.987208	1.04451	1.00718
240	1.04091	0.979005	0.985123	1.0376	1.03438	1.07749	1.07052	1.07703	1.02846	1.03654	1.02739	0.98612	1.04392	0.966732	0.974302	0.996391	0.97137	1.00611	1.0275	1.05077	0.99921	0.996516	0.954632	0.981205	0.958111	0.982587	0.967285	0.980826	1.02719	0.999382	1.03513	1.038	1.05072	1.05251	1.00815	1.00755	1.03761	1.00193	1.01657	1.00022	0.977373	0.987206	0.98363	0.981647	0.992302	0.968428	0.970805	0.988992	1.04259
270	1.00234	1.03684	0.99253	1.00735	1.06337	1.11051	1.10293	1.09891	1.00094	1.05662	1.03032	0.991029	1.04551	0.967896	0.874441	1.00946	1.03208	1.05551	1.05848	1.01214	0.981216	1.01025	0.981154	1.00819	0.950105	0.98787	0.990094	1.01748	1.03579	0.995115	1.05326	1.08254	0.988954	1.02913	1.01211	1.08143	1.04013	1.00365	1.03254	1.01679	0.978237	1.00422	0.999794	0.994343	1.00031	0.993189	0.986781	1.06075	1.02286
300	1.02618	0.983232	0.990483	1.05818	1.09933	1.12823	1.10143	1.09245	1.06432	1.05087	1.02123	0.976082	1.05478	0.970775	0.873566	1.02276	0.992091	1.05753	1.06714	1.0711	1.0104	1.03492	0.97615	1.01422	0.976778	0.988549	0.975636	1.00406	1.07385	1.02424	1.08787	1.08785	1.08484	1.06855	0.98858	1.02355	1.03242	1.00004	1.02593	0.996891	0.990975	0.995417	0.992529	0.984836	1.00017	0.980814	0.975562	1.00016	1.06421
330	1.01902	1.03842	0.997143	1.02683	1.11616	1.11662	1.07401	1.06422	1.06017	1.04383	1.01193	0.963005	1.06713	0.983222	0.870416	1.0375	1.04954	1.07723	1.07267	1.00311	1.0215	1.06228	0.991944	1.03303	0.955575	0.966716	0.960991	0.992173	1.05675	1.02766	1.09664	1.10403	1.01494	1.03537	1.00638	1.08211	1.00097	0.973406	1.0253	0.985309	1.00779	0.993685	0.991035	0.988888	0.9967	0.9747	0.968826	1.07169	1.06319
360	1.01462	1.00896	1.02966	1.10871	1.12389	1.08666	1.0579	1.05264	1.05483	1.03284	1.00693	0.94461	1.05718	1.01258	0.878451	1.06424	0.984856	1.09223	1.08071	1.07574	1.04983	1.09746	1.02261	1.05813	0.935941	0.978018	0.959221	0.99021	1.06754	1.04472	1.11166	1.12633	1.09331	1.06195	0.982168	1.03519	0.994652	0.960342	1.04778	0.993574	1.04152	1.01302	0.991538	0.99774	0.995577	0.970181	0.960022	1.00715	1.10868
390	1.03211	1.08279	1.03076	1.07115	1.11342	1.07669	1.05197	1.05564	1.04302	1.02957	0.989056	0.93051	1.06072	1.03819	0.889687	1.09442	1.04335	1.10737	1.07752	1.00609	1.08265	1.12617	1.03773	1.08885	0.933531	0.966866	0.955406	0.986296	1.08425	1.0624	1.12892	1.14025	1.03967	1.04514	1.0086	1.10965	0.989088	0.962367	1.08285	1.00575	1.06935	1.0335	1.00574	1.01825	0.99651	0.967567	0.957502	1.0787	1.09069
420	1.02372	1.05126	1.09022	1.15947	1.08584	1.08274	1.06102	1.06167	1.03919	1.01884	0.995632	0.92287	1.06164	1.06878	0.924134	1.12677	0.990896	1.11728	1.12876	1.08407	1.1155	1.12608	1.05471	1.10062	0.938568	0.961151	0.961877	0.990727	1.10492	1.08596	1.15018	1.15753	1.12686	1.05447	0.974925	1.05897	0.997059	0.967666	1.13284	1.02145	1.10127	1.04928	1.0138	1.02975	1.00235	0.964558	0.96242	1.02842	1.1301
450	1.06303	1.12841	1.08894	1.12186	1.0722	1.09547	1.07743	1.08064	1.01551	1.01921	0.986175	0.919311	1.06724	1.10475	0.964248	1.15149	1.04993	1.11299	1.1268	1.01821	1.13424	1.10199	1.04061	1.08104	0.935984	0.968092	0.971269	0.994208	1.12231	1.10582	1.16487	1.17369	1.07283	1.05368	1.03648	1.14429	1.01171	0.970383	1.19277	1.04635	1.14024	1.0618	1.03347	1.04989	1.02134	0.977669	0.971146	1.08737	1.10839
480	1.0394	1.1097	1.15317	1.22266	1.07536	1.12223	1.10815	1.10833	1.0043	1.02522	0.989086	0.917792	1.07839	1.14509	0.933637	1.18012	1.01019	1.15481	1.15935	1.10867	1.11795	1.09062	1.01351	1.05764	0.943622	0.967881	0.978288	0.996607	1.12942	1.12093	1.17582	1.18508	1.16498	1.07048	1.00772	1.10241	1.04119	1.00678	1.25513	1.06857	1.18335	1.08395	1.04672	1.06952	1.03458	0.972238	0.978055	1.04798	1.1382
510	1.08841	1.16688	1.16033	1.177	1.09549	1.16225	1.13422	1.13626	1.00659	1.02847	0.987893	0.923451	1.08399	1.19002	0.835187	1.20864	1.08698	1.16583	1.18203	1.03959	1.1113	1.06443	1.00241	1.06297	0.951843	0.974916	0.99282	1.01118	1.14214	1.13375	1.18517	1.19183	1.12279	1.07127	1.07697	1.20031	1.05818	1.02331	1.33039	1.1036	1.20619	1.10984	1.07196	1.09021	1.03659	0.992648	0.998163	1.10514	1.11815
540	1.05619	1.14068	1.22841	1.28397	1.12293	1.20392	1.17683	1.1617	1.00551	1.03948	0.995133	0.926062	1.09805	1.23382	0.808121	1.22745	1.02744	1.1683	1.19638	1.12792	1.12703	1.11777	1.01647	1.07826	0.964864	0.982401	1.00419	1.01497	1.15159	1.14603	1.19846	1.20731	1.22162	1.09005	1.04363	1.16442	1.09245	1.04527	1.38868	1.12508	1.23647	1.13366	1.07875	1.10605	1.06831	1.00989	1.0041	1.06418	1.16027
570	1.10836	1.19943	1.22509	1.24456	1.15809	1.24932	1.20885	1.18041	1.00257	1.05179	1.0019	0.932538	1.10934	1.25372	0.804925	1.24844	1.11718	1.2248	1.24908	1.06772	1.16472	1.16698	1.04986	1.1073	0.98115	0.988759	1.01522	1.02505	1.15163	1.15242	1.19908	1.21061	1.1608	1.10779	1.10348	1.27612	1.12527	1.06568	1.46309	1.14441	1.27765	1.15127	1.10221	1.12913	1.08133	1.01639	1.02587	1.10821	1.13276
600	1.09017	1.18275	1.30278	1.32295	1.19361	1.2832	1.22894	1.18555	1.00871	1.06317	1.0173	0.945995	1.12218	1.30354	0.81928	1.25711	1.05425	1.19394	1.23313	1.14771	1.21363	1.22288	1.0683	1.14357	0.993511	0.998947	1.03947	1.04254	1.14462	1.14798	1.20228	1.21514	1.26695	1.16303	1.11648	1.24564	1.14298	1.08415	1.52397	1.1564	1.2862	1.17624	1.11341	1.14961	1.09848	1.03644	1.04584	1.07293	1.16612
630	1.1123	1.25328	1.30149	1.28967	1.23074	1.30138	1.23123	1.16896	1.0155	1.08345	1.03089	0.957175	1.13384	1.34986	0.825363	1.28731	1.14806	1.28148	1.30247	1.10249	1.2732	1.26036	1.10616	1.17354	1.00991	1.01137	1.05802	1.04762	1.14352	1.15638	1.20925	1.22205	1.20484	1.12424	1.14133	1.3471	1.17196	1.1023	1.56671	1.16097	1.31733	1.19463	1.1426	1.17088	1.11599	1.05237	1.06185	1.15288	1.16285
660	1.11802	1.21615	1.3613	1.36597	1.2569	1.30231	1.21895	1.15928	1.02354	1.09668	1.04287	0.969844	1.14652	1.37515	0.842778	1.31294	1.08484	1.21619	1.25422	1.16897	1.33429	1.28144	1.12738	1.20469	1.0246	1.02612	1.08355	1.05987	1.13996	1.15861	1.21754	1.23021	1.29524	1.21533	1.18873	1.35306	1.1889	1.10442	1.61255	1.17258	1.32429	1.21832	1.16859	1.19151	1.14378	1.06626	1.07358	1.08294	1.16557
690	1.11728	1.28693	1.35873	1.33525	1.26079	1.29205	1.21456	1.15248	1.02505	1.12007	1.05629	0.967914	1.15991	1.42877	0.852922	1.32946	1.16589	1.30773	1.35129	1.15186	1.37707	1.30141	1.13463	1.21361	1.04013	1.03637	1.11048	1.06947	1.12873	1.16179	1.22168	1.23977	1.2544	1.14826	1.17254	1.40135	1.18746	1.10411	1.62052	1.15726	1.35003	1.22515	1.18899	1.20843	1.16397	1.08417	1.08926	1.18288	1.22494
720	1.13355	1.237	1.4044	1.40435	1.23937	1.29249	1.22849	1.16375	1.0346	1.13745	1.07262	0.966171	1.17615	1.46199	0.868269	1.35323	1.1298	1.24677	1.28758	1.18581	1.38545	1.26556	1.12803	1.17077	1.076	1.04506	1.14359	1.08994	1.12828	1.16999	1.23124	1.24447	1.33177	1.25397	1.27788	1.48317	1.2079	1.10559	1.66627	1.17407	1.36581	1.24143	1.20923	1.2323	1.18713	1.10046	1.10017	1.11537	1.16802
750	1.12279	1.32628	1.42888	1.39584	1.2301	1.31371	1.25582	1.18397	1.04012	1.16374	1.09182	0.972208	1.18787	1.50553	0.891224	1.37269	1.17857	1.33157	1.38295	1.1931	1.38151	1.26746	1.08556	1.15802	1.09173	1.07052	1.19266	1.11698	1.12527	1.17562	1.24235	1.25397	1.34674	1.19541	1.21475	1.45081	1.20455	1.1023	1.68361	1.17509	1.3729	1.26997	1.23441	1.24909	1.2106	1.11044	1.11462	1.20078	1.26212
780	1.16848	1.25372	1.40903	1.435	1.23436	1.348	1.29869	1.21297	1.05679	1.18336	1.11214	0.959898	1.19532	1.53107	0.902921	1.38814	1.17272	1.26531	1.31427	1.19821	1.37338	1.27992	1.07899	1.16437	1.13081	1.07609	1.22337	1.11764	1.12095	1.181	1.25384	1.26856	1.33996	1.27452	1.32032	1.57937	1.20989	1.10562	1.71389	1.19466	1.39052	1.28743	1.25868	1.25866	1.22981	1.12324	1.12372	1.16502	1.17287
810	1.13255	1.35707	1.50925	1.50851	1.25704	1.40524	1.33966	1.24896	1.06481	1.21154	1.13284	0.955183	1.21589	1.56754	0.914736	1.40491	1.17854	1.34731	1.40894	1.2401	1.3908	1.30668	1.0858	1.17905	1.15869	1.09527	1.26396	1.13977	1.12511	1.19336	1.27086	1.28439	1.44312	1.27813	1.27416	1.49879	1.22478	1.11193	1.75273	1.21448	1.4014	1.29634	1.2839	1.28418	1.25	1.14366	1.13683	1.19686	1.26602
840	1.19603	1.27584	1.4061	1.44444	1.28501	1.44359	1.38168	1.27471	1.07413	1.22338	1.14546	0.950274	1.22823	1.58062	0.934496	1.42078	1.20009	1.30451	1.35822	1.19801	1.41841	1.34787	1.09777	1.20094	1.18429	1.10769	1.29332	1.14303	1.12648	1.20167	1.28228	1.29584	1.35609	1.28159	1.3402	1.61177	1.24404	1.12706	1.78438	1.23642	1.3962	1.31077	1.29918	1.29295	1.27396	1.15894	1.14317	1.24918	1.21375
870	1.13714	1.35703	1.5157	1.56641	1.34355	1.50526	1.42115	1.29129	1.08242	1.24881	1.15895	0.943553	1.24549	1.60536	0.946531	1.42241	1.17106	1.33687	1.40045	1.28915	1.46181	1.37616	1.12866	1.23741	1.21206	1.12854	1.34072	1.16639	1.13172	1.20811	1.29675	1.31773	1.45554	1.35247	1.36542	1.56998	1.26259	1.14949	1.82409	1.26296	1.41252	1.32703	1.29164	1.31566	1.28724	1.15844	1.15094	1.21089	1.25776
900	1.20689	1.34091	1.41978	1.46552	1.38258	1.54687	1.43053	1.28193	1.09157	1.2734	1.18396	0.943143	1.26639	1.62555	0.950011	1.44434	1.24133	1.37079	1.40911	1.2046	1.51562	1.41872	1.15376	1.26576	1.25443	1.1386	1.37046	1.17111	1.14133	1.22316	1.31859	1.34399	1.40034	1.29814	1.35015	1.60916	1.28624	1.16808	1.84721	1.29987	1.41388	1.35248	1.31803	1.32674	1.29685	1.17336	1.16489	1.30705	1.30059
930	1.16438	1.32989	1.47582	1.56472	1.43119	1.54673	1.42034	1.26352	1.10877	1.28792	1.20575	0.93697	1.27142	1.63375	0.96093	1.45733	1.16533	1.32858	1.40264	1.29201	1.5746	1.4454	1.17895	1.28468	1.27737	1.15189	1.40253	1.19134	1.15062	1.2272	1.33315	1.35816	1.43828	1.3842	1.44103	1.69489	1.31138	1.19692	1.89556	1.33162	1.4194	1.35776	1.32408	1.35074	1.31587	1.18758	1.17518	1.23169	1.26238
960	1.19068	1.42558	1.48699	1.55248	1.44059	1.52769	1.40851	1.25338	1.11773	1.30768	1.21583	0.937551	1.2905	1.64007	0.973499	1.46737	1.24562	1.43132	1.49655	1.25662	1.61783	1.47521	1.19612	1.31821	1.3094	1.16462	1.43666	1.19564	1.1632	1.23773	1.34972	1.38392	1.49916	1.34378	1.3746	1.62349	1.3418	1.21554	1.93232	1.35459	1.43024	1.3697	1.32999	1.36633	1.33043	1.19467	1.18283	1.32368	1.34487
990	1.23691	1.33112	1.45165	1.54514	1.45571	1.52808	1.41947	1.25758	1.12842	1.32706	1.23266	0.940512	1.29741	1.63885	0.982253	1.47368	1.19413	1.33633	1.409	1.26836	1.66159	1.48016	1.19465	1.31576	1.34791	1.18144	1.47097	1.20601	1.18138	1.25468	1.37112	1.4045	1.43069	1.38312	1.45581	1.73484	1.36792	1.23706	1.94862	1.37081	1.43727	1.38061	1.35115	1.37513	1.3296	1.20827	1.19093	1.2894	1.27445
1020	1.18628	1.42535	1.54454	1.65429	1.41243	1.53877	1.43817	1.27849	1.14352	1.33933	1.24306	0.939571	1.32566	1.6326	0.989192	1.48746	1.21892	1.42351	1.49938	1.33488	1.66579	1.46287	1.17597	1.28612	1.38601	1.19193	1.49839	1.21237	1.19278	1.26073	1.38451	1.43314	1.52283	1.426	1.44938	1.6634	1.39532	1.25657	1.97226	1.39887	1.44223	1.3928	1.35453	1.388	1.34825	1.21641	1.20276	1.30438	1.35262
1050	1.2834	1.38347	1.45244	1.55824	1.40918	1.57775	1.46903	1.3011	1.15665	1.35671	1.25549	0.938453	1.33652	1.63129	0.989618	1.50065	1.26521	1.40707	1.46862	1.24426	1.63009	1.44152	1.15679	1.2705	1.40964	1.19664	1.52767	1.21994	1.20871	1.27976	1.40419	1.45328	1.4431	1.37413	1.42683	1.69683	1.41722	1.27991	2.00428	1.41913	1.4555	1.40937	1.35916	1.40919	1.34845	1.22568	1.21473	1.36957	1.31722
1080	1.22571	1.37747	1.50484	1.64285	1.4248	1.62216	1.52773	1.32694	1.17297	1.3659	1.26607	0.935644	1.36331	1.61509	0.994062	1.49271	1.19271	1.40017	1.48821	1.33589	1.61523	1.41956	1.14037	1.2703	1.43858	1.20766	1.54519	1.21513	1.22749	1.28352	1.43414	1.46291	1.48909	1.47073	1.53058	1.7832	1.44811	1.30562	2.03662	1.44361	1.45473	1.41448	1.37815	1.41743	1.35602	1.23401	1.22548	1.31465	1.32819
1110	1.2637	1.45176	1.52303	1.61125	1.45198	1.67771	1.55718	1.35319	1.18018	1.37758	1.26955	0.93971	1.37047	1.61737	0.987088	1.51549	1.28072	1.50132	1.58629	1.29088	1.60307	1.41673	1.13942	1.27482	1.47228	1.21389	1.57273	1.22443	1.24192	1.28701	1.4371	1.48371	1.54562	1.42554	1.4497	1.67916	1.47051	1.3183	2.04443	1.45971	1.46935	1.42703	1.38105	1.43692	1.35177	1.24918	1.24046	1.40133	1.40051
1140	1.31063	1.36776	1.47124	1.60162	1.48606	1.71778	1.59843	1.37914	1.1953	1.38857	1.27633	0.935247	1.3899	1.59561	1.00211	1.51033	1.22649	1.40109	1.48615	1.2893	1.61837	1.43995	1.15311	1.29561	1.49878	1.21567	1.58421	1.20783	1.25698	1.30445	1.45782	1.50611	1.45649	1.41081	1.49682	1.78508	1.48493	1.32879	2.04981	1.46905	1.46676	1.43792	1.39355	1.44724	1.36101	1.24832	1.24584	1.36103	1.3246
1170	1.25442	1.43809	1.54469	1.6896	1.53255	1.7466	1.62103	1.38275	1.20573	1.38058	1.2894	0.943167	1.40951	1.58712	0.999528	1.50385	1.24494	1.48474	1.58124	1.36144	1.64124	1.47717	1.17577	1.31992	1.51983	1.2228	1.59323	1.19539	1.28002	1.30574	1.47839	1.53905	1.52694	1.51633	1.57507	1.78694	1.50146	1.33078	2.01886	1.44476	1.47943	1.45288	1.40784	1.46062	1.3527	1.25841	1.26912	1.38562	1.41115
1200	1.33409	1.42248	1.47198	1.60582	1.56706	1.7522	1.61527	1.36859	1.20998	1.39376	1.29089	0.939356	1.41901	1.5712	0.998206	1.5068	1.32614	1.477	1.58261	1.27153	1.67743	1.50074	1.19625	1.34443	1.53345	1.22752	1.61748	1.20777	1.29437	1.30753	1.48369	1.54302	1.54385	1.41837	1.47168	1.70958	1.50747	1.3387	2.04543	1.46966	1.48977	1.47163	1.41313	1.47498	1.34589	1.26261	1.2776	1.45912	1.38872
1230	1.31923	1.3985	1.50189	1.66385	1.59487	1.73867	1.5915	1.33418	1.22763	1.42259	1.30409	0.94358	1.43607	1.56024	0.992641	1.50464	1.24268	1.44436	1.53228	1.32878	1.72044	1.5259	1.21785	1.35992	1.58215	1.21997	1.61706	1.20743	1.31385	1.30975	1.49569	1.57167	1.48406	1.47007	1.55401	1.84581	1.5139	1.32963	2.02089	1.45669	1.49281	1.4926	1.42693	1.48926	1.34962	1.27543	1.28316	1.38992	1.36848
1260	1.32199	1.47471	1.55965	1.68668	1.59487	1.71707	1.57686	1.33761	1.22504	1.42852	1.30655	0.939946	1.44636	1.5312	1.00462	1.50317	1.30726	1.53645	1.63794	1.33245	1.76361	1.54729	1.25055	1.39972	1.60219	1.21677	1.60923	1.18816	1.32507	1.3156	1.50785	1.58778	1.58749	1.5564	1.60356	1.8168	1.51285	1.31878	1.99703	1.46416	1.50543	1.49182	1.4391	1.51684	1.33973	1.27937	1.30644	1.45335	1.47163
1290	1.40306	1.39875	1.47243	1.62238	1.54742	1.71747	1.58488	1.34953	1.24414	1.43451	1.31013	0.946892	1.45801	1.52033	1.00264	1.50632	1.33888	1.47008	1.55252	1.29097	1.79398	1.57336	1.26912	1.42582	1.63778	1.22517	1.62517	1.19823	1.34339	1.31271	1.51283	1.59449	1.55793	1.44379	1.51592	1.75736	1.50678	1.31206	1.9977	1.47965	1.52507	1.51548	1.44836	1.51992	1.33466	1.29622	1.31253	1.49624	1.39267
1320	1.35651	1.43977	1.55092	1.71777	1.54667	1.7382	1.61846	1.37104	1.23708	1.44417	1.31228	0.958152	1.46825	1.5094	1.00575	1.51406	1.28174	1.49034	1.6037	1.36535	1.82545	1.58229	1.29356	1.44386	1.65946	1.22333	1.64474	1.19357	1.35528	1.30795	1.51484	1.60424	1.50452	1.49687	1.60921	1.84984	1.48453	1.32142	2.00642	1.46391	1.52767	1.54812	1.49055	1.54441	1.32574	1.29389	1.32302	1.42038	1.41533
1350	1.37102	1.49604	1.55795	1.68664	1.5419	1.77992	1.63933	1.40824	1.24991	1.43764	1.30875	0.960619	1.48016	1.50172	1.01508	1.50622	1.37059	1.56263	1.66909	1.31057	1.85363	1.58224	1.30027	1.45189	1.64466	1.24344	1.64966	1.18634	1.36473	1.30965	1.5139	1.6139	1.59369	1.56462	1.64941	1.84445	1.49392	1.3015	1.9765	1.48083	1.53603	1.57608	1.51083	1.57397	1.31656	1.30207	1.33986	1.53201	1.51197
1380	1.43846	1.39348	1.48398	1.64256	1.54921	1.80805	1.67419	1.43164	1.26241	1.44728	1.31844	0.968875	1.49114	1.48523	1.01714	1.51673	1.33235	1.47739	1.58868	1.31102	1.86101	1.55867	1.28771	1.42916	1.69716	1.2264	1.64243	1.18168	1.37322	1.30628	1.523	1.61827	1.56585	1.45392	1.5429	1.76997	1.49429	1.30895	1.98325	1.49133	1.56761	1.57377	1.52907	1.61808	1.32414	1.31326	1.33611	1.51704	1.42153
1410	1.37571	1.45897	1.57543	1.74566	1.58028	1.86658	1.71879	1.45409	1.25865	1.47587	1.30755	0.967879	1.49773	1.49484	1.02387	1.5202	1.33425	1.53692	1.6491	1.38059	1.86173	1.54485	1.27547	1.41941	1.70132	1.23786	1.67134	1.17915	1.37661	1.30278	1.51821	1.62666	1.50069	1.4776	1.61053	1.86738	1.48398	1.31269	1.99111	1.5091	1.56364	1.60402	1.52565	1.61557	1.31926	1.30829	1.35482	1.47421	1.44378
1440	1.42556	1.50759	1.5533	1.68491	1.60214	1.90122	1.73879	1.4699	1.27751	1.47275	1.31893	0.976283	1.50949	1.47422	1.03363	1.52121	1.40102	1.56589	1.68005	1.29871	1.81513	1.53832	1.26041	1.40322	1.73975	1.23797	1.66965	1.17774	1.38199	1.30133	1.52746	1.63036	1.58981	1.56476	1.67686	1.87901	1.48186	1.31542	2.00645	1.53442	1.58945	1.62021	1.54393	1.63781	1.32261	1.325	1.36241	1.58584	1.535
1470	1.46486	1.4072	1.50226	1.65877	1.64667	1.92045	1.73897	1.46116	1.28257	1.48847	1.32646	0.98325	1.51671	1.47012	1.04019	1.53038	1.33442	1.49086	1.61584	1.34461	1.78993	1.52576	1.24468	1.39178	1.74909	1.23534	1.67921	1.17427	1.38397	1.29915	1.51753	1.63043	1.59701	1.47938	1.5795	1.80273	1.48329	1.32275	2.01409	1.5561	1.59689	1.64701	1.55913	1.67891	1.33323	1.32249	1.38277	1.5705	1.43673
1500	1.41341	1.47931	1.60463	1.78208	1.67997	1.92104	1.72687	1.45138	1.29665	1.48996	1.32869	0.990592	1.51187	1.47454	1.05221	1.53678	1.35989	1.57413	1.7045	1.40055	1.77961	1.52039	1.24446	1.39325	1.77526	1.23716	1.69064	1.17664	1.38126	1.2913	1.52701	1.62687	1.51473	1.48484	1.6272	1.86927	1.49263	1.3333	2.01511	1.54922	1.59673	1.6458	1.58211	1.68297	1.32762	1.33028	1.38398	1.50787	1.46851
1530	1.47373	1.53192	1.60285	1.72473	1.70388	1.85526	1.65559	1.41496	1.30241	1.50176	1.33107	0.993257	1.51017	1.46938	1.06279	1.54172	1.43396	1.57485	1.68841	1.30669	1.77675	1.51709	1.2492	1.4008	1.77306	1.24478	1.69473	1.17957	1.38648	1.27994	1.51509	1.62959	1.58103	1.5569	1.70349	1.93163	1.49505	1.344	2.04586	1.58405	1.59975	1.66691	1.60415	1.71898	1.34259	1.3361	1.40817	1.61349	1.53964
1560	1.52257	1.42613	1.52771	1.68741	1.70722	1.83807	1.65112	1.39506	1.30352	1.51428	1.33269	1.00115	1.51038	1.47557	1.07495	1.5576	1.35404	1.50639	1.65317	1.35296	1.7877	1.52834	1.25789	1.41179	1.80309	1.24636	1.70614	1.17621	1.38917	1.29184	1.51679	1.63134	1.62951	1.5109	1.62206	1.81884	1.51561	1.35397	2.05371	1.59114	1.60775	1.68451	1.63093	1.71719	1.34132	1.31869	1.4033	1.62276	1.4534
1590	1.44422	1.48754	1.63072	1.78838	1.70254	1.83424	1.65165	1.40854	1.31438	1.52723	1.33833	1.00522	1.51828	1.47992	1.08117	1.56242	1.3964	1.59126	1.74633	1.42729	1.80152	1.54005	1.2704	1.42752	1.80455	1.26269	1.72568	1.18545	1.37898	1.28935	1.51849	1.63211	1.52474	1.4756	1.62584	1.8438	1.51327	1.36982	2.07479	1.61	1.60251	1.68662	1.63221	1.73711	1.33294	1.33925	1.41643	1.53588	1.46686
1620	1.50797	1.56113	1.64635	1.77683	1.66377	1.85875	1.66781	1.41618	1.31991	1.53428	1.3378	1.0104	1.51948	1.47667	1.09647	1.58023	1.4665	1.6014	1.73236	1.33242	1.82323	1.55438	1.28294	1.43703	1.81276	1.26352	1.72093	1.18228	1.38043	1.29309	1.526	1.63248	1.54708	1.54814	1.70476	1.92972	1.5246	1.37866	2.08298	1.65157	1.59389	1.69431	1.64131	1.75083	1.3337	1.33884	1.42228	1.61732	1.54353
1650	1.56593	1.44942	1.54551	1.69847	1.66665	1.86154	1.67461	1.42592	1.32628	1.54776	1.34203	1.01832	1.53248	1.48319	1.11748	1.59125	1.378	1.52239	1.67168	1.36315	1.84131	1.57323	1.29198	1.45844	1.84917	1.26702	1.73385	1.18694	1.37039	1.29501	1.52371	1.63191	1.61787	1.52866	1.67768	1.85391	1.54962	1.38303	2.10369	1.67312	1.60485	1.69809	1.64429	1.76459	1.34249	1.34642	1.43542	1.6508	1.48006
1680	1.4817	1.48553	1.60969	1.80006	1.65854	1.8884	1.70777	1.44829	1.33344	1.55906	1.34777	1.0187	1.52003	1.4986	1.13778	1.60567	1.39904	1.58654	1.75192	1.45525	1.87193	1.58912	1.30158	1.47953	1.85657	1.26721	1.73828	1.18788	1.37198	1.29433	1.52422	1.63392	1.55094	1.47293	1.6255	1.82219	1.54709	1.40123	2.10503	1.66861	1.60257	1.7027	1.65056	1.76678	1.3337	1.33969	1.43288	1.56407	1.46772
1710	1.51393	1.56534	1.68136	1.83456	1.67139	1.92074	1.7294	1.48656	1.33947	1.57137	1.3495	1.02902	1.52426	1.49354	1.15469	1.6148	1.49415	1.64456	1.81255	1.36705	1.89686	1.62482	1.32316	1.49967	1.85362	1.28255	1.74386	1.18935	1.37668	1.30083	1.52896	1.64157	1.51989	1.51476	1.68827	1.89252	1.57819	1.40091	2.12224	1.69283	1.57903	1.70338	1.65445	1.7747	1.35285	1.3476	1.44527	1.60552	1.5317
1740	1.61666	1.49756	1.57255	1.7349	1.69053	1.97711	1.7709	1.4974	1.35414	1.58481	1.35748	1.04074	1.51795	1.51537	1.17479	1.64352	1.42454	1.53729	1.69951	1.37707	1.91546	1.63839	1.34751	1.52062	1.8869	1.27805	1.75467	1.19546	1.38202	1.30762	1.53729	1.65452	1.58496	1.57369	1.7347	1.91749	1.59044	1.42587	2.15253	1.70687	1.58457	1.70559	1.65183	1.78498	1.34492	1.35181	1.43787	1.66131	1.47798
1770	1.5641	1.47776	1.6144	1.79268	1.7168	1.9944	1.78361	1.51085	1.36454	1.60272	1.36273	1.05066	1.52633	1.52835	1.18588	1.66858	1.42222	1.59679	1.77844	1.46328	1.93373	1.6698	1.3543	1.53188	1.91007	1.27664	1.75852	1.19348	1.38206	1.31271	1.53981	1.64963	1.60923	1.52301	1.65611	1.81886	1.59286	1.43475	2.16478	1.7188	1.5853	1.71062	1.66109	1.78419	1.36218	1.35273	1.45212	1.58277	1.45692
1800	1.5454	1.57136	1.69642	1.87369	1.73389	2.01011	1.80111	1.53071	1.37275	1.62106	1.36719	1.05652	1.52623	1.54137	1.20787	1.67648	1.4863	1.67188	1.86004	1.46255	1.95592	1.68421	1.3701	1.54797	1.90295	1.29639	1.76667	1.19555	1.38087	1.31561	1.54412	1.64998	1.525	1.49926	1.67328	1.85773	1.61521	1.42643	2.17953	1.73258	1.59155	1.69283	1.66004	1.79425	1.36253	1.36306	1.46144	1.59554	1.51139
1830	1.62644	1.55985	1.6186	1.79145	1.76664	2.03776	1.81033	1.53283	1.38308	1.62495	1.37762	1.06352	1.53517	1.5551	1.22711	1.70764	1.49762	1.59544	1.75765	1.38519	1.9618	1.69123	1.37259	1.55044	1.92127	1.28219	1.76814	1.19576	1.38247	1.32363	1.54929	1.65492	1.5539	1.57764	1.76582	1.95429	1.61949	1.44264	2.18829	1.74075	1.58843	1.70966	1.66942	1.80121	1.3479	1.35826	1.47104	1.65291	1.51724
1860	1.66079	1.49084	1.62039	1.78858	1.80722	2.03142	1.7966	1.52001	1.39669	1.65228	1.38349	1.07819	1.54661	1.5745	1.24434	1.73088	1.42412	1.5702	1.76134	1.44365	1.97505	1.69915	1.3744	1.54256	1.94562	1.28681	1.7686	1.19736	1.38999	1.3272	1.55111	1.65883	1.61613	1.61515	1.75487	1.91264	1.63947	1.44598	2.19826	1.75291	1.57641	1.71	1.65594	1.79364	1.35484	1.35589	1.46684	1.58664	1.4293
1890	1.57487	1.54584	1.67933	1.87116	1.81827	1.99293	1.7504	1.48653	1.40804	1.65955	1.39423	1.09365	1.56123	1.59671	1.2648	1.73727	1.47444	1.66055	1.86551	1.51595	1.96738	1.68338	1.37202	1.54637	1.93786	1.28782	1.77004	1.20064	1.39099	1.33292	1.55935	1.66731	1.59315	1.51939	1.66029	1.8143	1.64085	1.45215	2.2028	1.75986	1.57201	1.70232	1.66622	1.79771	1.36241	1.36409	1.47747	1.55571	1.475
1920	1.62761	1.58749	1.6815	1.87831	1.82957	1.99101	1.74978	1.48365	1.42599	1.69476	1.40222	1.10573	1.56545	1.60225	1.2823	1.76071	1.55684	1.68112	1.87815	1.43066	1.91905	1.66147	1.34367	1.50988	1.94629	1.29648	1.77228	1.20141	1.40195	1.34073	1.55843	1.66448	1.52869	1.54651	1.70565	1.87945	1.65415	1.44887	2.20462	1.75338	1.57917	1.69217	1.66097	1.81334	1.37159	1.3644	1.47798	1.6248	1.53448
1950	1.71432	1.50182	1.61491	1.79331	1.8216	1.96441	1.73585	1.44501	1.44163	1.71292	1.41156	1.11019	1.58742	1.62807	1.29963	1.78079	1.48725	1.5844	1.78737	1.44213	1.91584	1.65667	1.33686	1.50866	1.9694	1.29869	1.77786	1.2039	1.40032	1.34792	1.56287	1.6761	1.57419	1.62023	1.79972	1.97189	1.65797	1.44513	2.20123	1.74741	1.58155	1.69331	1.64235	1.80992	1.36593	1.3647	1.47929	1.62865	1.45672
1980	1.65892	1.51895	1.66262	1.84269	1.80239	1.95361	1.71219	1.44516	1.45687	1.72401	1.43536	1.12407	1.60374	1.63861	1.31353	1.79635	1.46453	1.62328	1.84977	1.50784	1.91204	1.64003	1.33422	1.50115	1.97869	1.30493	1.78292	1.20521	1.40862	1.35202	1.57024	1.67944	1.64766	1.6474	1.75745	1.90822	1.65913	1.43881	2.19118	1.74636	1.57185	1.70144	1.65475	1.8063	1.37845	1.36985	1.48425	1.54364	1.43496
2010	1.62455	1.58472	1.72926	1.91836	1.80202	1.93494	1.72205	1.4491	1.47337	1.7302	1.43918	1.13344	1.60587	1.64807	1.32726	1.81251	1.51168	1.69162	1.93084	1.50804	1.88546	1.62932	1.31275	1.48996	1.98151	1.31502	1.79041	1.20888	1.41326	1.35703	1.57415	1.68042	1.60974	1.54284	1.67548	1.81777	1.66691	1.4412	2.17624	1.71739	1.57505	1.68957	1.65899	1.82282	1.37761	1.37181	1.48554	1.57335	1.50117
2040	1.68755	1.57147	1.64653	1.82291	1.78608	1.9425	1.73253	1.45353	1.50331	1.76203	1.45051	1.14193	1.62718	1.6628	1.33987	1.82596	1.55879	1.6566	1.86765	1.44551	1.87928	1.61793	1.30787	1.48979	1.99904	1.31357	1.79294	1.21412	1.41776	1.36497	1.57907	1.68207	1.5405	1.55896	1.71107	1.88508	1.65159	1.44077	2.14537	1.70345	1.58011	1.68903	1.65495	1.81357	1.38125	1.37165	1.48736	1.63846	1.5343
2070	1.72994	1.49788	1.6242	1.82397	1.78608	1.95099	1.76192	1.46606	1.51273	1.78588	1.45038	1.15442	1.64476	1.67479	1.35353	1.82672	1.4791	1.59709	1.82627	1.47095	1.86523	1.61595	1.30451	1.49066	2.0079	1.31988	1.8002	1.22135	1.41969	1.36931	1.58546	1.69434	1.59353	1.63764	1.79696	1.97185	1.64044	1.41546	2.17747	1.71804	1.56487	1.67967	1.63676	1.80617	1.38534	1.37915	1.50191	1.58815	1.44705
2100	1.6638	1.54783	1.6999	1.9065	1.77739	1.96629	1.76923	1.4699	1.53228	1.79363	1.47256	1.15922	1.65863	1.67962	1.3379	1.82333	1.49361	1.63838	1.88311	1.53216	1.86798	1.62023	1.30664	1.49181	2.01976	1.32623	1.80244	1.21743	1.42229	1.37548	1.58752	1.69277	1.67796	1.68066	1.80871	1.91253	1.64254	1.40524	2.15648	1.69193	1.56396	1.69719	1.65583	1.82059	1.39197	1.37792	1.49995	1.51034	1.43203
2130	1.67557	1.60473	1.75177	1.95142	1.78528	1.9848	1.80872	1.49312	1.55047	1.81747	1.48509	1.16762	1.68072	1.68502	1.32393	1.81882	1.54349	1.70533	1.95905	1.51874	1.862	1.60909	1.30698	1.4968	2.02913	1.33123	1.81151	1.22646	1.42087	1.38036	1.59216	1.69275	1.633	1.57619	1.69827	1.8314	1.62723	1.3991	2.13938	1.69423	1.56377	1.69504	1.6597	1.81932	1.39741	1.3797	1.50433	1.55474	1.50532
2160	1.74751	1.5585	1.6536	1.84872	1.79141	2.00424	1.84273	1.51198	1.5632	1.82674	1.48852	1.17756	1.68704	1.68846	1.30914	1.81067	1.56641	1.64165	1.88588	1.463	1.87626	1.62212	1.31444	1.5098	2.03152	1.3355	1.81888	1.22844	1.42991	1.38491	1.59625	1.69844	1.55809	1.57694	1.72124	1.87122	1.63443	1.37754	2.11842	1.67333	1.55956	1.67365	1.64514	1.81431	1.39634	1.3818	1.51025	1.62253	1.51928
2190	1.76373	1.50912	1.64934	1.85465	1.80235	2.04227	1.86161	1.5264	1.5855	1.84045	1.50165	1.18542	1.69836	1.69378	1.30371	1.80284	1.48215	1.60451	1.84754	1.50015	1.88581	1.64032	1.32125	1.5173	2.03249	1.33895	1.82236	1.2307	1.43114	1.39002	1.6002	1.70185	1.60111	1.64423	1.80736	1.96809	1.61951	1.38109	2.11338	1.67109	1.56012	1.67797	1.64668	1.821	1.40355	1.39274	1.51822	1.55889	1.43363
2220	1.69925	1.55995	1.72274	1.93372	1.82118	2.05388	1.89681	1.54356	1.59082	1.85339	1.50526	1.19271	1.70929	1.69153	1.30106	1.79532	1.50644	1.64994	1.90971	1.56863	1.90267	1.66103	1.33118	1.53558	2.04917	1.34326	1.82619	1.24194	1.43376	1.39304	1.60133	1.70982	1.6869	1.70558	1.8439	1.97623	1.6085	1.37774	2.1259	1.66959	1.56231	1.67002	1.62535	1.81964	1.40932	1.38928	1.52486	1.49013	1.43271
2250	1.70813	1.62872	1.77719	1.99556	1.84303	2.10578	1.92233	1.57364	1.61451	1.85784	1.51199	1.19581	1.72847	1.68312	1.29306	1.78623	1.55964	1.7134	1.97254	1.55421	1.93121	1.66544	1.34666	1.54526	2.05433	1.35	1.83375	1.23468	1.43505	1.39653	1.60704	1.70521	1.70671	1.63873	1.73851	1.87478	1.60403	1.36949	2.12042	1.66884	1.5666	1.66995	1.62767	1.8024	1.41483	1.39941	1.52887	1.53558	1.50421
2280	1.77851	1.59272	1.6726	1.8854	1.8677	2.12773	1.95124	1.58927	1.6248	1.86394	1.51128	1.19961	1.73803	1.67058	1.29191	1.77788	1.57275	1.66736	1.90453	1.49367	1.93	1.6856	1.35339	1.55709	2.06312	1.35393	1.84274	1.23829	1.43851	1.40112	1.60976	1.71033	1.60741	1.58918	1.71342	1.86085	1.60464	1.37065	2.12052	1.66996	1.54954	1.67832	1.6324	1.81061	1.4242	1.40172	1.53736	1.61521	1.53632
2310	1.79113	1.51232	1.64909	1.86101	1.89628	2.13202	1.9776	1.59214	1.6357	1.87092	1.50796	1.18077	1.74707	1.67317	1.28792	1.76675	1.50277	1.61819	1.86823	1.5101	1.95684	1.7104	1.36895	1.57917	2.07936	1.35613	1.85472	1.25226	1.4408	1.40467	1.61458	1.71078	1.60978	1.62751	1.75914	1.92779	1.60262	1.36469	2.10234	1.67785	1.56044	1.66137	1.62813	1.80083	1.43169	1.40312	1.53554	1.5566	1.44556
2340	1.71234	1.54783	1.71496	1.93609	1.92641	2.15173	1.99102	1.59468	1.64409	1.86383	1.5049	1.19226	1.75441	1.67177	1.29098	1.76599	1.50374	1.64865	1.89371	1.58176	1.98699	1.7229	1.37931	1.58884	2.0862	1.36769	1.86448	1.25225	1.44204	1.41219	1.61862	1.71766	1.67519	1.69562	1.82767	1.99475	1.60171	1.34926	2.09692	1.66876	1.54824	1.66507	1.62422	1.8039	1.43394	1.40246	1.55619	1.4842	1.44267
2370	1.72599	1.61989	1.78818	2.02777	1.95493	2.15591	1.97925	1.586	1.64589	1.8815	1.49458	1.19942	1.76763	1.66972	1.28056	1.76171	1.55166	1.71967	1.98028	1.61309	2.01256	1.7441	1.38989	1.5993	2.101	1.37034	1.85916	1.2524	1.44784	1.41671	1.62562	1.72763	1.73868	1.70297	1.80138	1.93855	1.61403	1.34867	2.10461	1.67502	1.55462	1.65011	1.61571	1.79481	1.43332	1.42142	1.55759	1.5077	1.49092
2400	1.7741	1.64489	1.75648	1.98523	1.95884	2.13889	1.97663	1.54378	1.6345	1.84689	1.4967	1.18485	1.77331	1.67292	1.29403	1.77382	1.60514	1.72224	1.96058	1.52516	2.02625	1.7423	1.40335	1.61496	2.11953	1.37682	1.86435	1.25609	1.44876	1.41591	1.62303	1.7294	1.69747	1.61081	1.70497	1.85901	1.59416	1.35364	2.11768	1.67957	1.54913	1.64759	1.60835	1.80529	1.44741	1.4272	1.56083	1.57868	1.54209
2430	1.827	1.54094	1.67202	1.88716	1.97499	2.07827	1.94458	1.51668	1.65472	1.86917	1.49026	1.18587	1.78264	1.66664	1.28446	1.76817	1.54099	1.62168	1.89066	1.50356	2.03644	1.75574	1.40932	1.6139	2.10906	1.38697	1.87823	1.26275	1.4502	1.4208	1.62942	1.73397	1.6228	1.60882	1.71272	1.89069	1.59613	1.34971	2.11204	1.69235	1.54469	1.65533	1.60306	1.78395	1.45733	1.41732	1.57444	1.57767	1.47154
2460	1.74002	1.54045	1.70388	1.93794	1.97265	2.07644	1.90029	1.50191	1.64771	1.85957	1.49147	1.19244	1.7831	1.66657	1.29424	1.76329	1.49831	1.62275	1.91585	1.57407	2.04772	1.74817	1.40899	1.59028	2.125	1.40087	1.89162	1.26691	1.45254	1.42583	1.63064	1.7345	1.65085	1.66318	1.7845	1.95803	1.59824	1.34576	2.12066	1.69397	1.54555	1.63963	1.59228	1.7873	1.45959	1.43496	1.58162	1.49153	1.43695
2490	1.72769	1.62132	1.78527	2.03353	1.93851	2.03705	1.90072	1.50339	1.6552	1.87583	1.48156	1.1957	1.78957	1.67147	1.2935	1.76068	1.53214	1.68434	1.98206	1.62639	2.04161	1.74825	1.39561	1.59534	2.15315	1.40116	1.89358	1.27116	1.45605	1.42784	1.63551	1.73888	1.71632	1.72099	1.82547	1.99675	1.5997	1.3484	2.12444	1.694	1.55241	1.64574	1.59084	1.78653	1.47954	1.43852	1.59531	1.48548	1.47923
2520	1.77413	1.66785	1.83388	2.07315	1.91654	2.02097	1.91162	1.50102	1.65889	1.8471	1.46165	1.19988	1.79859	1.67858	1.30186	1.76665	1.58262	1.73627	2.04175	1.61812	2.02286	1.70917	1.36541	1.5698	2.13834	1.41238	1.90982	1.28889	1.45918	1.43502	1.63951	1.74408	1.75729	1.6913	1.74205	1.90119	1.60385	1.34617	2.12803	1.68902	1.54514	1.64023	1.58529	1.77462	1.49734	1.44107	1.61304	1.53704	1.53269
2550	1.85918	1.61529	1.7541	1.97814	1.89289	2.02022	1.92228	1.50368	1.6651	1.8638	1.45853	1.20775	1.79255	1.67813	1.3039	1.76356	1.61048	1.70315	1.97802	1.53062	2.00409	1.67959	1.35632	1.57466	2.16397	1.42212	1.92709	1.30777	1.46537	1.4342	1.6485	1.74898	1.67728	1.6254	1.70317	1.88259	1.60303	1.35321	2.12948	1.70739	1.54678	1.6421	1.57937	1.77469	1.49119	1.46287	1.61031	1.56423	1.47098
2580	1.85702	1.56172	1.71675	1.9286	1.8739	2.03402	1.95125	1.5215	1.65575	1.84699	1.46184	1.21179	1.79747	1.68672	1.3086	1.76407	1.52047	1.61955	1.90067	1.52955	1.98312	1.65403	1.34822	1.54674	2.18577	1.42354	1.93544	1.31047	1.46914	1.43937	1.64588	1.74551	1.64885	1.65197	1.73579	1.91998	1.61075	1.34458	2.15167	1.71127	1.56023	1.64409	1.57696	1.77406	1.49997	1.46102	1.62018	1.48908	1.43605
2610	1.76958	1.57762	1.77452	2.01661	1.87596	2.05825	1.98838	1.55089	1.67348	1.86142	1.45406	1.21521	1.80378	1.6908	1.30366	1.76213	1.50925	1.6494	1.93241	1.57757	1.95006	1.65403	1.32905	1.53815	2.20875	1.43965	1.94859	1.30266	1.46897	1.44096	1.65003	1.75045	1.68992	1.71155	1.78476	1.98072	1.61824	1.35566	2.15208	1.70755	1.57812	1.65408	1.57494	1.77731	1.51429	1.46048	1.65006	1.45669	1.46593
2640	1.76903	1.64993	1.8358	2.08369	1.87701	2.08116	2.01676	1.56864	1.67815	1.84408	1.4642	1.2238	1.80148	1.69394	1.3111	1.76613	1.56078	1.69001	1.97481	1.63575	1.93897	1.65643	1.3294	1.53549	2.20167	1.44438	1.94131	1.32684	1.472	1.44585	1.65175	1.75667	1.73884	1.74016	1.81564	1.97928	1.61593	1.3483	2.13812	1.70728	1.58894	1.66959	1.58657	1.78407	1.52853	1.46473	1.64576	1.49402	1.50713
2670	1.83092	1.69805	1.85553	2.09571	1.89122	2.11281	2.05791	1.58577	1.66774	1.85183	1.4621	1.23313	1.80376	1.7017	1.31892	1.77039	1.59283	1.74805	2.05271	1.64944	1.93044	1.65768	1.33081	1.53817	2.25753	1.45813	1.98578	1.33062	1.47574	1.44682	1.65288	1.76054	1.75079	1.69938	1.7381	1.88711	1.61756	1.35096	2.1692	1.70139	1.58167	1.68265	1.60049	1.79898	1.52533	1.47836	1.64035	1.54123	1.5265
2700	1.92212	1.61452	1.75633	1.99016	1.91346	2.15078	2.08591	1.61378	1.65927	1.86356	1.45708	1.23882	1.79949	1.70517	1.32375	1.77096	1.63371	1.73349	2.02928	1.57404	1.93544	1.66565	1.33206	1.5436	2.25342	1.47388	1.96573	1.33394	1.47735	1.4547	1.65847	1.76072	1.69468	1.64138	1.70956	1.88378	1.62315	1.35638	2.16026	1.71658	1.60356	1.67678	1.60524	1.81077	1.53515	1.48547	1.66097	1.51015	1.47116
2730	1.88961	1.58353	1.76143	1.97724	1.94736	2.17211	2.12921	1.63928	1.66851	1.87097	1.46049	1.24528	1.80181	1.7118	1.331	1.77748	1.56804	1.63903	1.94941	1.54384	1.94739	1.65743	1.33751	1.55143	2.27688	1.49159	1.99335	1.34165	1.48069	1.45282	1.66035	1.7614	1.67118	1.6526	1.72819	1.9401	1.63072	1.35578	2.17274	1.71441	1.61989	1.69827	1.60148	1.81111	1.54563	1.49216	1.67049	1.47592	1.44569
2760	1.80328	1.60597	1.81543	2.02317	1.96962	2.19764	2.17185	1.66117	1.67246	1.86782	1.46469	1.25073	1.80777	1.71679	1.33058	1.77739	1.52533	1.62914	1.93386	1.57505	1.9579	1.68197	1.34518	1.57064	2.28476	1.49907	1.9997	1.36263	1.48441	1.45752	1.66601	1.77062	1.72976	1.70743	1.79117	2.00226	1.62743	1.35717	2.17131	1.71632	1.62651	1.72384	1.62063	1.83683	1.54699	1.4871	1.6663	1.45852	1.47991
2790	1.80042	1.67043	1.87474	2.10607	2.00474	2.23992	2.19392	1.66894	1.66997	1.89109	1.46434	1.26045	1.80419	1.72406	1.33409	1.78298	1.54302	1.6706	2.00118	1.62918	1.98265	1.71943	1.36498	1.5782	2.31302	1.50268	2.02018	1.35601	1.48766	1.46025	1.6723	1.76925	1.7775	1.75438	1.81538	1.99245	1.63803	1.3604	2.18097	1.72165	1.646	1.71614	1.65058	1.84679	1.5693	1.49976	1.67964	1.49722	1.53443
2820	1.87017	1.69852	1.87416	2.10697	2.04156	2.25582	2.20058	1.66651	1.66237	1.88272	1.45974	1.27049	1.81014	1.72925	1.34285	1.7851	1.61176	1.7342	2.09721	1.69332	1.99337	1.72156	1.37366	1.61164	2.30854	1.51617	2.01684	1.36825	1.48909	1.47021	1.67166	1.77017	1.79018	1.6982	1.75067	1.9013	1.63228	1.36307	2.17518	1.73463	1.62928	1.73884	1.64433	1.8665	1.57262	1.49289	1.68813	1.53933	1.5314
2850	1.93686	1.64433	1.81812	2.00552	2.07464	2.24274	2.20477	1.64533	1.67102	1.89642	1.47331	1.27631	1.80289	1.73575	1.34978	1.78833	1.64274	1.77739	2.11418	1.67371	2.02181	1.74045	1.39114	1.60954	2.32927	1.52999	2.0322	1.36728	1.49205	1.46753	1.67448	1.77698	1.70858	1.63291	1.69302	1.86835	1.639	1.35564	2.18176	1.71468	1.65856	1.74799	1.6563	1.87053	1.55492	1.49573	1.68943	1.49968	1.47416
2880	1.93295	1.59487	1.79506	2.00202	2.09357	2.20566	2.16173	1.61764	1.67701	1.90123	1.47429	1.29147	1.79255	1.74274	1.3602	1.79292	1.66453	1.71212	2.02774	1.58729	2.03897	1.72901	1.40651	1.63211	2.34123	1.53355	2.02973	1.36441	1.49599	1.47071	1.67936	1.77807	1.68413	1.6563	1.71677	1.90013	1.64537	1.37185	2.19284	1.73743	1.66127	1.74943	1.67555	1.88282	1.5788	1.50399	1.69538	1.46139	1.44991
2910	1.83936	1.62218	1.83673	2.05347	2.09294	2.15562	2.14195	1.58984	1.68331	1.90505	1.47006	1.29235	1.78197	1.74499	1.35849	1.79787	1.59576	1.65067	1.97308	1.57827	2.05724	1.74138	1.41731	1.63966	2.34412	1.53724	2.02722	1.36847	1.49879	1.4692	1.68306	1.78146	1.71816	1.70666	1.771	1.96267	1.63706	1.3495	2.18553	1.72055	1.66614	1.75092	1.67296	1.91059	1.58587	1.50667	1.7024	1.44111	1.48658
2940	1.83221	1.66728	1.91234	2.12824	2.06606	2.12308	2.1033	1.57943	1.68422	1.91186	1.47609	1.31016	1.77613	1.75284	1.36861	1.80109	1.54607	1.65923	1.9775	1.61572	2.07776	1.74156	1.42333	1.64634	2.35422	1.53965	2.02591	1.34009	1.50532	1.47706	1.68511	1.78929	1.76702	1.74525	1.81732	2.00785	1.64068	1.36171	2.19647	1.72049	1.6674	1.76545	1.68022	1.91655	1.59075	1.50481	1.69983	1.48005	1.53795
2970	1.8786	1.70833	1.92335	2.10642	2.03592	2.10543	2.0931	1.57314	1.70223	1.92444	1.47948	1.31249	1.7737	1.7667	1.38035	1.80916	1.57073	1.69548	2.03248	1.66113	2.08304	1.73362	1.42402	1.6426	2.33232	1.53599	1.99524	1.35422	1.50266	1.48996	1.69179	1.78839	1.80805	1.73019	1.77598	1.9629	1.63865	1.36217	2.19706	1.72368	1.66419	1.76771	1.68738	1.91511	1.59092	1.50847	1.69975	1.52066	1.55303
3000	1.96922	1.6629	1.84918	2.05437	1.99558	2.10122	2.10073	1.57871	1.69808	1.92365	1.47693	1.32425	1.76715	1.771	1.3867	1.81031	1.59339	1.74188	2.08185	1.69956	2.07776	1.73433	1.42043	1.64134	2.34745	1.528	1.98616	1.32073	1.50863	1.48142	1.68986	1.7871	1.79463	1.67478	1.70081	1.87094	1.65354	1.35127	2.19723	1.72492	1.66477	1.76015	1.69163	1.93343	1.58851	1.50343	1.70341	1.51174	1.49382
3030	1.97004	1.61165	1.8336	2.02626	1.99063	2.11189	2.12168	1.59719	1.70072	1.93329	1.47473	1.31947	1.75425	1.78529	1.39392	1.82096	1.65437	1.78032	2.13584	1.69674	2.07236	1.70597	1.39983	1.6218	2.28741	1.52727	1.94023	1.3135	1.50964	1.48643	1.6924	1.79811	1.7286	1.64034	1.68807	1.88295	1.65091	1.35858	2.18933	1.71831	1.65833	1.76449	1.69353	1.9358	1.59379	1.48648	1.6842	1.45951	1.46873
3060	1.89658	1.62285	1.87472	2.0663	1.97037	2.12578	2.14359	1.61843	1.70749	1.94206	1.48241	1.32982	1.75467	1.79061	1.39853	1.83149	1.68236	1.75473	2.11894	1.64675	2.04447	1.70381	1.37283	1.60221	2.30531	1.49649	1.94139	1.29156	1.51772	1.49038	1.69606	1.81172	1.7179	1.68734	1.73329	1.9155	1.64858	1.36722	2.20075	1.72477	1.6443	1.76412	1.69419	1.93601	1.59451	1.48451	1.68896	1.4245	1.47215
3090	1.85808	1.6712	1.92904	2.12315	1.97602	2.15181	2.17825	1.63628	1.71443	1.94484	1.4829	1.34674	1.75377	1.80592	1.4036	1.83825	1.63257	1.67651	2.00439	1.59339	2.03655	1.67971	1.36389	1.58116	2.2619	1.47966	1.91599	1.28754	1.51331	1.493	1.70026	1.8134	1.7422	1.70998	1.7966	1.97816	1.64205	1.3556	2.20342	1.717	1.63834	1.75485	1.68851	1.93485	1.58224	1.49726	1.68217	1.44666	1.52042
3120	1.90154	1.71329	1.96345	2.15797	1.98825	2.18214	2.21987	1.6648	1.71184	1.95351	1.4892	1.3456	1.74741	1.8102	1.40942	1.84164	1.57359	1.65569	1.99512	1.60485	2.01241	1.66653	1.35669	1.58195	2.22688	1.46971	1.90445	1.27207	1.51284	1.49558	1.70812	1.80966	1.81966	1.77271	1.8301	2.02554	1.6491	1.3651	2.19046	1.73529	1.64019	1.75129	1.68945	1.937	1.57678	1.47519	1.67786	1.49578	1.57391
3150	1.95575	1.68504	1.90034	2.07615	2.01223	2.21506	2.2545	1.68592	1.71917	1.95418	1.48987	1.36605	1.74406	1.8197	1.42036	1.85961	1.56826	1.67568	2.01668	1.63586	1.99028	1.65265	1.34734	1.56258	2.20686	1.45198	1.89288	1.26734	1.52285	1.50022	1.71946	1.79624	1.85877	1.757	1.8089	1.96637	1.64957	1.35131	2.20467	1.71055	1.627	1.74355	1.68578	1.93295	1.56931	1.48205	1.66856	1.52487	1.56771
3180	1.9975	1.61144	1.84756	2.02934	2.0354	2.25232	2.28385	1.7041	1.72273	1.96247	1.49284	1.3659	1.74797	1.8453	1.42525	1.86957	1.58956	1.7105	2.07481	1.68205	1.96418	1.64818	1.33931	1.56307	2.19074	1.45446	1.87989	1.27048	1.51774	1.51298	1.71525	1.80299	1.83454	1.6816	1.71712	1.88015	1.65902	1.35562	2.21807	1.7281	1.62482	1.72949	1.67697	1.92766	1.56946	1.46345	1.66568	1.50578	1.49568
3210	1.96683	1.61942	1.88145	2.06304	2.07141	2.27866	2.32273	1.72699	1.72557	1.98294	1.49383	1.36995	1.74744	1.85131	1.43874	1.88033	1.63702	1.75585	2.11641	1.71807	1.96328	1.658	1.34145	1.56348	2.47279	1.44792	1.88032	1.26769	1.52372	1.50669	1.72078	1.80909	1.7409	1.65004	1.6975	1.87866	1.66297	1.35607	2.22213	1.72556	1.62045	1.71583	1.66214	1.90778	1.56411	1.45922	1.63545	1.44437	1.4604
3240	1.89006	1.6596	1.94127	2.12158	2.09991	2.30214	2.3477	1.7397	1.7349	1.97302	1.49954	1.38263	1.75083	1.86664	1.44281	1.89841	1.69521	1.78157	2.1598	1.70549	1.96178	1.6574	1.34258	1.57406	2.4577	1.44565	1.8809	1.27027	1.52924	1.50564	1.71655	1.80941	1.74744	1.67377	1.73717	1.94465	1.64067	1.35568	2.19349	1.72779	1.60261	1.70876	1.65335	1.92178	1.56648	1.46039	1.63309	1.41108	1.49452
3270	1.89076	1.70737	2.00058	2.18145	2.13355	2.31879	2.35887	1.74014	1.73831	1.97831	1.49794	1.37362	1.75411	1.88077	1.46287	1.90831	1.69976	1.7428	2.12468	1.63044	1.97663	1.66644	1.35097	1.57322	2.45786	1.44516	1.88442	1.27432	1.52207	1.51572	1.7202	1.81434	1.78174	1.73004	1.78479	1.9873	1.64706	1.36304	2.19523	1.71633	1.60238	1.70354	1.64588	1.9029	1.55047	1.4664	1.62888	1.45058	1.54544
3300	1.95532	1.71648	1.95588	2.13395	2.14615	2.31468	2.34785	1.72216	1.74108	2.00202	1.49876	1.38606	1.7604	1.88618	1.47296	1.92284	1.6522	1.6763	2.0519	1.61274	1.97804	1.66654	1.35902	1.58033	2.46466	1.44767	1.89481	1.28239	1.53242	1.51526	1.7389	1.82679	1.85371	1.77686	1.83935	2.04642	1.65108	1.35608	2.19911	1.72475	1.59561	1.69061	1.63582	1.88684	1.53716	1.44377	1.62765	1.50821	1.59249
3330	2.00113	1.62501	1.8722	2.04776	2.17262	2.27514	2.31735	1.68802	1.75581	2.00115	1.51553	1.40024	1.76322	1.90995	1.48239	1.93978	1.59165	1.66227	2.03129	1.62803	1.9795	1.69921	1.36357	1.58952	2.46634	1.44907	1.88676	1.27612	1.52589	1.52196	1.72867	1.81477	1.88586	1.79778	1.83317	2.02703	1.64501	1.34701	2.21809	1.71963	1.5971	1.6904	1.63869	1.8822	1.55019	1.43768	1.63107	1.53171	1.59759
3360	1.97596	1.61062	1.88963	2.06387	2.17757	2.25548	2.29996	1.66293	1.75331	2.01284	1.50917	1.40718	1.7731	1.92151	1.49731	1.93524	1.5829	1.67754	2.04071	1.65821	2.01416	1.70139	1.36135	1.59226	2.48415	1.46198	1.89364	1.29362	1.53354	1.52909	1.7487	1.83311	1.88738	1.72233	1.7517	1.92053	1.65094	1.36066	2.199	1.72805	1.58117	1.68773	1.62507	1.88997	1.53022	1.44204	1.61724	1.51981	1.5295
3390	1.93102	1.64409	1.9494	2.11233	2.16033	2.21203	2.25268	1.64648	1.76696	2.00991	1.52346	1.41465	1.7784	1.93657	1.50652	1.95402	1.60738	1.71643	2.08153	1.69825	2.0065	1.6874	1.37167	1.6095	2.51417	1.46378	1.90946	1.29813	1.53659	1.52662	1.74026	1.8267	1.81078	1.67209	1.70673	1.90123	1.65695	1.35085	2.20259	1.72839	1.58259	1.68139	1.60779	1.88867	1.54208	1.43283	1.6098	1.45772	1.49086
3420	1.90448	1.68691	2.01158	2.17401	2.13931	2.18177	2.22951	1.63228	1.76865	2.02037	1.53393	1.43103	1.78812	1.94791	1.52016	1.97131	1.62899	1.7412	2.1356	1.7255	2.02863	1.70829	1.38079	1.61712	2.52398	1.47513	1.92451	1.30523	1.54119	1.52961	1.73254	1.83839	1.75241	1.66665	1.71186	1.90004	1.65239	1.36011	2.19635	1.71409	1.57827	1.66935	1.62117	1.87316	1.5218	1.42522	1.59669	1.42094	1.50155
3450	1.9532	1.74085	2.03688	2.20691	2.09663	2.16402	2.21439	1.63378	1.78092	2.0258	1.52332	1.43051	1.79538	1.96241	1.52384	1.96918	1.68546	1.77836	2.17759	1.72413	2.04168	1.71076	1.39945	1.62337	2.55308	1.49788	1.92945	1.32577	1.54171	1.53584	1.75427	1.83296	1.75736	1.69978	1.7395	1.93901	1.67135	1.3458	2.2191	1.71655	1.57676	1.66021	1.60041	1.86312	1.53167	1.42178	1.59743	1.43531	1.55323
3480	1.99466	1.70408	1.95772	2.12663	2.08526	2.15585	2.20834	1.63105	1.78042	2.05274	1.52869	1.44888	1.8063	1.96911	1.5357	1.9852	1.7003	1.76528	2.1751	1.67182	2.04058	1.74276	1.40284	1.65079	2.5461	1.50029	1.95293	1.3438	1.53787	1.53681	1.74251	1.82428	1.78743	1.73196	1.78356	1.99856	1.64946	1.35491	2.2049	1.70547	1.58009	1.65858	1.5972	1.8644	1.51642	1.41162	1.60541	1.46618	1.59159
3510	2.02102	1.62862	1.90441	2.06193	2.05259	2.1553	2.21101	1.63498	1.81204	2.05816	1.54958	1.47507	1.80683	1.98052	1.54735	1.99549	1.68932	1.71255	2.11447	1.63467	2.07835	1.74953	1.40433	1.65648	2.60088	1.52316	1.96773	1.35756	1.54194	1.53266	1.74637	1.83835	1.83339	1.77856	1.83062	2.02765	1.64709	1.35202	2.19888	1.72512	1.58221	1.65491	1.59024	1.85238	1.51522	1.41011	1.59548	1.5121	1.61952
3540	1.97051	1.62039	1.93379	2.08409	2.03508	2.16164	2.22329	1.64593	1.828	2.08343	1.54431	1.47846	1.82028	1.99238	1.55499	1.99947	1.64006	1.67848	2.07429	1.63293	2.06925	1.73928	1.41163	1.66098	2.62397	1.53994	1.99717	1.36457	1.54874	1.53217	1.75011	1.84287	1.89145	1.80186	1.84259	2.04856	1.65843	1.34792	2.17491	1.72964	1.5871	1.65385	1.5881	1.8572	1.50482	1.40955	1.59911	1.54151	1.60938
3570	1.9257	1.66213	2.00191	2.17281	2.0361	2.1748	2.23232	1.65263	1.8326	2.07287	1.56343	1.48826	1.84091	2.00243	1.55668	2.00826	1.60322	1.67522	2.06097	1.65274	2.08375	1.7629	1.42248	1.66962	2.65127	1.55939	2.00818	1.37895	1.54803	1.53503	1.753	1.83332	1.92319	1.77709	1.78699	1.97554	1.65312	1.33733	2.22348	1.71231	1.59511	1.64964	1.58646	1.86086	1.50859	1.41166	1.60114	1.4973	1.54256
3600	1.92806	1.72099	2.07014	2.23726	2.03024	2.18061	2.24371	1.6658	1.84443	2.07852	1.56232	1.49893	1.84612	2.01235	1.56483	2.01128	1.59948	1.68805	2.08422	1.67461	2.091	1.74906	1.43202	1.66623	2.69092	1.57441	2.00934	1.38057	1.55475	1.53842	1.75289	1.85487	1.88612	1.70113	1.7213	1.91283	1.66972	1.34431	2.23202	1.72629	1.59672	1.64957	1.58381	1.85126	1.50117	1.41319	1.59807	1.45818	1.50249
[truncated: 2 more columns]

## Sheet: Supplementary. Fig 2b
Genotype	ExpDate	Condition	Strain & Age
WT_alox12	20221112	ISO-Wound + HYPO E3	Casper | 2dpf
WT_alox12	20221112	ISO-Wound + HYPO E3	Casper |2dpf
WT_alox12	20221212	ISO-Wound + HYPO E3	Casper | 2dpf
WT_alox12	20231121	ISO-Wound + HYPO E3	Casper |2dpf
WT_alox12	20231121	ISO-Wound + HYPO E3	Casper | 3dpf
WT_alox12	20231121	ISO-Wound + HYPO E3	Casper | 3dpf
WT_alox12	20231121	ISO-Wound + HYPO E3	Casper | 3dpf
WT_alox12	20231121	ISO-Wound + HYPO E3	Casper | 3dpf
WT_alox12	20231121	ISO-Wound + HYPO E3	Casper | 3dpf
WT_alox12	20231121	ISO-Wound + HYPO E3	Casper | 3dpf
WT_alox12	20231121	ISO-Wound + HYPO E3	Casper | 3dpf
WT_alox12	20231121	ISO-Wound + HYPO E3	Casper | 3dpf
WT_alox12	20231121	ISO-Wound + HYPO E3	Casper | 3dpf
WT_alox12	20231121	ISO-Wound + HYPO E3	Casper | 3dpf
WT_alox12	20231121	ISO-Wound + HYPO E3	Casper | 3dpf
WT_alox12	20221212	ISO-Wound + HYPO E3	Casper | 3dpf
mk218/mk218_Alox12	20221212	ISO-Wound + HYPO E3	Casper | 2dpf
mk218/mk218_Alox12	20221212	ISO-Wound + HYPO E3	Casper |2dpf
mk218/mk218_Alox12	20221212	ISO-Wound + HYPO E3	Casper | 2dpf
mk218/mk218_Alox12	20221212	ISO-Wound + HYPO E3	Casper |2dpf
mk218/mk218_Alox12	20221212	ISO-Wound + HYPO E3	Casper | 3dpf
mk218/mk218_Alox12	20221212	ISO-Wound + HYPO E3	Casper | 3dpf
mk218/mk218_Alox12	20221212	ISO-Wound + HYPO E3	Casper | 3dpf
mk218/mk218_Alox12	20221212	ISO-Wound + HYPO E3	Casper | 3dpf
mk218/mk218_Alox12	20221212	ISO-Wound + HYPO E3	Casper | 3dpf
mk218/mk218_Alox12	20221212	ISO-Wound + HYPO E3	Casper | 3dpf
mk218/mk218_Alox12	20221212	ISO-Wound + HYPO E3	Casper | 3dpf
mk218/mk218_Alox12	20221212	ISO-Wound + HYPO E3	Casper | 3dpf
mk218/mk218_Alox12	20221212	ISO-Wound + HYPO E3	Casper | 3dpf
mk218/mk218_Alox12	20221212	ISO-Wound + HYPO E3	Casper | 3dpf
mk218/mk218_Alox12	20221212	ISO-Wound + HYPO E3	Casper | 3dpf
mk218/mk218_Alox12	20221213	ISO-Wound + HYPO E3	Casper | 3dpf
mk218/mk218_Alox12	20221213	ISO-Wound + HYPO E3	Casper | 3dpf
mk218/mk218_Alox12	20221213	ISO-Wound + HYPO E3	Casper | 3dpf
mk218/mk218_Alox12	20221213	ISO-Wound + HYPO E3	Casper | 3dpf
mk218/mk218_Alox12	20221213	ISO-Wound + HYPO E3	Casper | 3dpf
mk218/mk218_Alox12	20221213	ISO-Wound + HYPO E3	Casper | 3dpf
mk218/mk218_Alox12	20221213	ISO-Wound + HYPO E3	Casper | 3dpf
mk218/mk218_Alox12	20221213	ISO-Wound + HYPO E3	Casper | 3dpf
mk218/mk218_Alox12	20221213	ISO-Wound + HYPO E3	Casper | 3dpf
mk218/mk218_Alox12	20221213	ISO-Wound + HYPO E3	Casper | 3dpf
mk218/mk218_Alox12	20221213	ISO-Wound + HYPO E3	Casper | 3dpf
mk218/mk218_Alox12	20221213	ISO-Wound + HYPO E3	Casper | 3dpf
mk218/mk218_Alox12	20221213	ISO-Wound + HYPO E3	Casper | 3dpf
mk218/mk218_Alox12	20221213	ISO-Wound + HYPO E3	Casper | 3dpf
mk218/mk218_Alox12	20221213	ISO-Wound + HYPO E3	Casper | 3dpf
mk218/mk218_Alox12	20221213	ISO-Wound + HYPO E3	Casper | 3dpf
mk218/mk218_Alox12	20221213	ISO-Wound + HYPO E3	Casper | 3dpf
mk218/mk218_Alox12	20221213	ISO-Wound + HYPO E3	Casper | 3dpf
mk218/mk218_Alox12	20221213	ISO-Wound + HYPO E3	Casper | 3dpf
mk218/mk218_Alox12	20221213	ISO-Wound + HYPO E3	Casper | 3dpf
Time (sec)	//rtsmcs/Niethammer/Zaza/Zaza's Papier/70kDa/CRISPR_Genetics/CRISPR_alox12_ISO- Wound + 5mM NaCl E3/CRISPR_Alox12_(+;+)/20231121_3dpf_casp_alox12_70kDa_Dextran_ISO_HYPO_E1_F1-4_WT_F1_Dextran_Bleedout.csv	//rtsmcs/Niethammer/Zaza/Zaza's Papier/70kDa/CRISPR_Genetics/CRISPR_alox12_ISO- Wound + 5mM NaCl E3/CRISPR_Alox12_(+;+)/20231121_3dpf_casp_alox12_70kDa_Dextran_ISO_HYPO_E1_F1-4_WT_F2_Dextran_Bleedout.csv	//rtsmcs/Niethammer/Zaza/Zaza's Papier/70kDa/CRISPR_Genetics/CRISPR_alox12_ISO- Wound + 5mM NaCl E3/CRISPR_Alox12_(+;+)/20231121_3dpf_casp_alox12_70kDa_Dextran_ISO_HYPO_E1_F1-4_WT_F3_Dextran_Bleedout.csv	//rtsmcs/Niethammer/Zaza/Zaza's Papier/70kDa/CRISPR_Genetics/CRISPR_alox12_ISO- Wound + 5mM NaCl E3/CRISPR_Alox12_(+;+)/20231121_3dpf_casp_alox12_70kDa_Dextran_ISO_HYPO_E1_F1-4_WT_F4_Dextran_Bleedout.csv	//rtsmcs/Niethammer/Zaza/Zaza's Papier/70kDa/CRISPR_Genetics/CRISPR_alox12_ISO- Wound + 5mM NaCl E3/CRISPR_Alox12_(+;+)/20231121_3dpf_casp_alox12_70kDa_Dextran_ISO_HYPO_E2_F5-8_WT_F5_Dextran_Bleedout.csv	//rtsmcs/Niethammer/Zaza/Zaza's Papier/70kDa/CRISPR_Genetics/CRISPR_alox12_ISO- Wound + 5mM NaCl E3/CRISPR_Alox12_(+;+)/20231121_3dpf_casp_alox12_70kDa_Dextran_ISO_HYPO_E2_F5-8_WT_F6_Dextran_Bleedout.csv	//rtsmcs/Niethammer/Zaza/Zaza's Papier/70kDa/CRISPR_Genetics/CRISPR_alox12_ISO- Wound + 5mM NaCl E3/CRISPR_Alox12_(+;+)/20231121_3dpf_casp_alox12_70kDa_Dextran_ISO_HYPO_E2_F5-8_WT_F7_Dextran_Bleedout.csv	//rtsmcs/Niethammer/Zaza/Zaza's Papier/70kDa/CRISPR_Genetics/CRISPR_alox12_ISO- Wound + 5mM NaCl E3/CRISPR_Alox12_(+;+)/20231121_3dpf_casp_alox12_70kDa_Dextran_ISO_HYPO_E2_F5-8_WT_F8_Dextran_Bleedout.csv	//rtsmcs/Niethammer/Zaza/Zaza's Papier/70kDa/CRISPR_Genetics/CRISPR_alox12_ISO- Wound + 5mM NaCl E3/CRISPR_Alox12_(+;+)/20231121_3dpf_casp_alox12_70kDa_Dextran_ISO_HYPO_E3_F9-12_WT_F9_Dextran_Bleedout.csv	//rtsmcs/Niethammer/Zaza/Zaza's Papier/70kDa/CRISPR_Genetics/CRISPR_alox12_ISO- Wound + 5mM NaCl E3/CRISPR_Alox12_(+;+)/20231121_3dpf_casp_alox12_70kDa_Dextran_ISO_HYPO_E3_F9-12_WT_F10_Dextran_Bleedout.csv	//rtsmcs/Niethammer/Zaza/Zaza's Papier/70kDa/CRISPR_Genetics/CRISPR_alox12_ISO- Wound + 5mM NaCl E3/CRISPR_Alox12_(+;+)/20231121_3dpf_casp_alox12_70kDa_Dextran_ISO_HYPO_E3_F9-12_WT_F11_Dextran_Bleedout.csv	//rtsmcs/Niethammer/Zaza/Zaza's Papier/70kDa/CRISPR_Genetics/CRISPR_alox12_ISO- Wound + 5mM NaCl E3/CRISPR_Alox12_(+;+)/20231121_3dpf_casp_alox12_70kDa_Dextran_ISO_HYPO_E3_F9-12_WT_F12_Dextran_Bleedout.csv	//rtsmcs/Niethammer/Zaza/Zaza's Papier/70kDa/CRISPR_Genetics/CRISPR_alox12_ISO- Wound + 5mM NaCl E3/CRISPR_Alox12_(+;+)/20231121_3dpf_casp_alox12_70kDa_Dextran_ISO_HYPO_E3_F13-16_WT_F13_Dextran_Bleedout.csv	//rtsmcs/Niethammer/Zaza/Zaza's Papier/70kDa/CRISPR_Genetics/CRISPR_alox12_ISO- Wound + 5mM NaCl E3/CRISPR_Alox12_(+;+)/20231121_3dpf_casp_alox12_70kDa_Dextran_ISO_HYPO_E3_F13-16_WT_F14_Dextran_Bleedout.csv	//rtsmcs/Niethammer/Zaza/Zaza's Papier/70kDa/CRISPR_Genetics/CRISPR_alox12_ISO- Wound + 5mM NaCl E3/CRISPR_Alox12_(+;+)/20231121_3dpf_casp_alox12_70kDa_Dextran_ISO_HYPO_E3_F13-16_WT_F15_Dextran_Bleedout.csv	//rtsmcs/Niethammer/Zaza/Zaza's Papier/70kDa/CRISPR_Genetics/CRISPR_alox12_ISO- Wound + 5mM NaCl E3/CRISPR_Alox12_(+;+)/20231121_3dpf_casp_alox12_70kDa_Dextran_ISO_HYPO_E3_F13-16_WT_F16_Dextran_Bleedout.csv	//rtsmcs/Niethammer/Zaza/Zaza's Papier/70kDa/CRISPR_Genetics/CRISPR_alox12_ISO- Wound + 5mM NaCl E3/CRISPR_Alox12_(-;-)/20221212_3dpf_casp_alox12_70kDa_Dextran_ISO_HYPO_E1_F1_Dextran_Bleedout.csv	//rtsmcs/Niethammer/Zaza/Zaza's Papier/70kDa/CRISPR_Genetics/CRISPR_alox12_ISO- Wound + 5mM NaCl E3/CRISPR_Alox12_(-;-)/20221212_3dpf_casp_alox12_70kDa_Dextran_ISO_HYPO_E1_F2_Dextran_Bleedout.csv	//rtsmcs/Niethammer/Zaza/Zaza's Papier/70kDa/CRISPR_Genetics/CRISPR_alox12_ISO- Wound + 5mM NaCl E3/CRISPR_Alox12_(-;-)/20221212_3dpf_casp_alox12_70kDa_Dextran_ISO_HYPO_E1_F3_Dextran_Bleedout.csv	//rtsmcs/Niethammer/Zaza/Zaza's Papier/70kDa/CRISPR_Genetics/CRISPR_alox12_ISO- Wound + 5mM NaCl E3/CRISPR_Alox12_(-;-)/20221212_3dpf_casp_alox12_70kDa_Dextran_ISO_HYPO_E1_F4_Dextran_Bleedout.csv	//rtsmcs/Niethammer/Zaza/Zaza's Papier/70kDa/CRISPR_Genetics/CRISPR_alox12_ISO- Wound + 5mM NaCl E3/CRISPR_Alox12_(-;-)/20221212_3dpf_casp_alox12_70kDa_Dextran_ISO_HYPO_E2_F5_Dextran_Bleedout.csv	//rtsmcs/Niethammer/Zaza/Zaza's Papier/70kDa/CRISPR_Genetics/CRISPR_alox12_ISO- Wound + 5mM NaCl E3/CRISPR_Alox12_(-;-)/20221212_3dpf_casp_alox12_70kDa_Dextran_ISO_HYPO_E2_F5-8_KO_F6_Dextran_Bleedout.csv	//rtsmcs/Niethammer/Zaza/Zaza's Papier/70kDa/CRISPR_Genetics/CRISPR_alox12_ISO- Wound + 5mM NaCl E3/CRISPR_Alox12_(-;-)/20221212_3dpf_casp_alox12_70kDa_Dextran_ISO_HYPO_E2_F5-8_KO_F7_Dextran_Bleedout.csv	//rtsmcs/Niethammer/Zaza/Zaza's Papier/70kDa/CRISPR_Genetics/CRISPR_alox12_ISO- Wound + 5mM NaCl E3/CRISPR_Alox12_(-;-)/20221212_3dpf_casp_alox12_70kDa_Dextran_ISO_HYPO_E2_F5-8_KO_F8_Dextran_Bleedout.csv	//rtsmcs/Niethammer/Zaza/Zaza's Papier/70kDa/CRISPR_Genetics/CRISPR_alox12_ISO- Wound + 5mM NaCl E3/CRISPR_Alox12_(-;-)/20221212_3dpf_casp_alox12_70kDa_Dextran_ISO_HYPO_E3_F9-12_KO_F9_Dextran_Bleedout.csv	//rtsmcs/Niethammer/Zaza/Zaza's Papier/70kDa/CRISPR_Genetics/CRISPR_alox12_ISO- Wound + 5mM NaCl E3/CRISPR_Alox12_(-;-)/20221212_3dpf_casp_alox12_70kDa_Dextran_ISO_HYPO_E3_F9-12_KO_F10_Dextran_Bleedout.csv	//rtsmcs/Niethammer/Zaza/Zaza's Papier/70kDa/CRISPR_Genetics/CRISPR_alox12_ISO- Wound + 5mM NaCl E3/CRISPR_Alox12_(-;-)/20221212_3dpf_casp_alox12_70kDa_Dextran_ISO_HYPO_E3_F9-12_KO_F11_Dextran_Bleedout.csv	//rtsmcs/Niethammer/Zaza/Zaza's Papier/70kDa/CRISPR_Genetics/CRISPR_alox12_ISO- Wound + 5mM NaCl E3/CRISPR_Alox12_(-;-)/20221212_3dpf_casp_alox12_70kDa_Dextran_ISO_HYPO_E3_F9-12_KO_F12_Dextran_Bleedout.csv	//rtsmcs/Niethammer/Zaza/Zaza's Papier/70kDa/CRISPR_Genetics/CRISPR_alox12_ISO- Wound + 5mM NaCl E3/CRISPR_Alox12_(-;-)/20221212_3dpf_casp_alox12_70kDa_Dextran_ISO_HYPO_E4_F13-16_KO_F13_Dextran_Bleedout.csv	//rtsmcs/Niethammer/Zaza/Zaza's Papier/70kDa/CRISPR_Genetics/CRISPR_alox12_ISO- Wound + 5mM NaCl E3/CRISPR_Alox12_(-;-)/20221212_3dpf_casp_alox12_70kDa_Dextran_ISO_HYPO_E4_F13-16_KO_F14_Dextran_Bleedout.csv	//rtsmcs/Niethammer/Zaza/Zaza's Papier/70kDa/CRISPR_Genetics/CRISPR_alox12_ISO- Wound + 5mM NaCl E3/CRISPR_Alox12_(-;-)/20221212_3dpf_casp_alox12_70kDa_Dextran_ISO_HYPO_E4_F13-16_KO_F15_Dextran_Bleedout.csv	//rtsmcs/Niethammer/Zaza/Zaza's Papier/70kDa/CRISPR_Genetics/CRISPR_alox12_ISO- Wound + 5mM NaCl E3/CRISPR_Alox12_(-;-)/20221212_3dpf_casp_alox12_70kDa_Dextran_ISO_HYPO_E4_F13-16_KO_F16_Dextran_Bleedout.csv	//rtsmcs/Niethammer/Zaza/Zaza's Papier/70kDa/CRISPR_Genetics/CRISPR_alox12_ISO- Wound + 5mM NaCl E3/CRISPR_Alox12_(-;-)/20221213_3dpf_casp_alox12_70kDa_Dextran_ISO_HYPO_E5_F17-20_KO_F17_Dextran_Bleedout.csv	//rtsmcs/Niethammer/Zaza/Zaza's Papier/70kDa/CRISPR_Genetics/CRISPR_alox12_ISO- Wound + 5mM NaCl E3/CRISPR_Alox12_(-;-)/20221213_3dpf_casp_alox12_70kDa_Dextran_ISO_HYPO_E5_F17-20_KO_F18_Dextran_Bleedout.csv	//rtsmcs/Niethammer/Zaza/Zaza's Papier/70kDa/CRISPR_Genetics/CRISPR_alox12_ISO- Wound + 5mM NaCl E3/CRISPR_Alox12_(-;-)/20221213_3dpf_casp_alox12_70kDa_Dextran_ISO_HYPO_E5_F17-20_KO_F19_Dextran_Bleedout.csv	//rtsmcs/Niethammer/Zaza/Zaza's Papier/70kDa/CRISPR_Genetics/CRISPR_alox12_ISO- Wound + 5mM NaCl E3/CRISPR_Alox12_(-;-)/20221213_3dpf_casp_alox12_70kDa_Dextran_ISO_HYPO_E5_F17-20_KO_F20_Dextran_Bleedout.csv	//rtsmcs/Niethammer/Zaza/Zaza's Papier/70kDa/CRISPR_Genetics/CRISPR_alox12_ISO- Wound + 5mM NaCl E3/CRISPR_Alox12_(-;-)/20221213_3dpf_casp_alox12_70kDa_Dextran_ISO_HYPO_E6_F21-24_KO_F21_Dextran_Bleedout.csv	//rtsmcs/Niethammer/Zaza/Zaza's Papier/70kDa/CRISPR_Genetics/CRISPR_alox12_ISO- Wound + 5mM NaCl E3/CRISPR_Alox12_(-;-)/20221213_3dpf_casp_alox12_70kDa_Dextran_ISO_HYPO_E6_F21-24_KO_F22_Dextran_Bleedout.csv	//rtsmcs/Niethammer/Zaza/Zaza's Papier/70kDa/CRISPR_Genetics/CRISPR_alox12_ISO- Wound + 5mM NaCl E3/CRISPR_Alox12_(-;-)/20221213_3dpf_casp_alox12_70kDa_Dextran_ISO_HYPO_E6_F21-24_KO_F23_Dextran_Bleedout.csv	//rtsmcs/Niethammer/Zaza/Zaza's Papier/70kDa/CRISPR_Genetics/CRISPR_alox12_ISO- Wound + 5mM NaCl E3/CRISPR_Alox12_(-;-)/20221213_3dpf_casp_alox12_70kDa_Dextran_ISO_HYPO_E6_F21-24_KO_F24_Dextran_Bleedout.csv	//rtsmcs/Niethammer/Zaza/Zaza's Papier/70kDa/CRISPR_Genetics/CRISPR_alox12_ISO- Wound + 5mM NaCl E3/CRISPR_Alox12_(-;-)/20221213_3dpf_casp_alox12_70kDa_Dextran_ISO_HYPO_E7_F25-28_KO_F25_Dextran_Bleedout.csv	//rtsmcs/Niethammer/Zaza/Zaza's Papier/70kDa/CRISPR_Genetics/CRISPR_alox12_ISO- Wound + 5mM NaCl E3/CRISPR_Alox12_(-;-)/20221213_3dpf_casp_alox12_70kDa_Dextran_ISO_HYPO_E7_F25-28_KO_F26_Dextran_Bleedout.csv	//rtsmcs/Niethammer/Zaza/Zaza's Papier/70kDa/CRISPR_Genetics/CRISPR_alox12_ISO- Wound + 5mM NaCl E3/CRISPR_Alox12_(-;-)/20221213_3dpf_casp_alox12_70kDa_Dextran_ISO_HYPO_E7_F25-28_KO_F27_Dextran_Bleedout.csv	//rtsmcs/Niethammer/Zaza/Zaza's Papier/70kDa/CRISPR_Genetics/CRISPR_alox12_ISO- Wound + 5mM NaCl E3/CRISPR_Alox12_(-;-)/20221213_3dpf_casp_alox12_70kDa_Dextran_ISO_HYPO_E7_F25-28_KO_F28_Dextan_Bleedout.csv	//rtsmcs/Niethammer/Zaza/Zaza's Papier/70kDa/CRISPR_Genetics/CRISPR_alox12_ISO- Wound + 5mM NaCl E3/CRISPR_Alox12_(-;-)/20221213_3dpf_casp_alox12_70kDa_Dextran_ISO_HYPO_E8_F29-32_F30_Dextran_Bleedout.csv	//rtsmcs/Niethammer/Zaza/Zaza's Papier/70kDa/CRISPR_Genetics/CRISPR_alox12_ISO- Wound + 5mM NaCl E3/CRISPR_Alox12_(-;-)/20221213_3dpf_casp_alox12_70kDa_Dextran_ISO_HYPO_E8_F29-32_F31_Dextran_bleedout.csv	//rtsmcs/Niethammer/Zaza/Zaza's Papier/70kDa/CRISPR_Genetics/CRISPR_alox12_ISO- Wound + 5mM NaCl E3/CRISPR_Alox12_(-;-)/20221213_3dpf_casp_alox12_70kDa_Dextran_ISO_HYPO_E8_F29-32_KO_F32_Dextran_Bleedout.csv	//rtsmcs/Niethammer/Zaza/Zaza's Papier/70kDa/CRISPR_Genetics/CRISPR_alox12_ISO- Wound + 5mM NaCl E3/CRISPR_Alox12_(-;-)/20221213_3dpf_casp_alox12_70kDa_Dextran_ISO_HYPO_E9_F33-36_KO_F33_Dextran_Bleedout.csv	//rtsmcs/Niethammer/Zaza/Zaza's Papier/70kDa/CRISPR_Genetics/CRISPR_alox12_ISO- Wound + 5mM NaCl E3/CRISPR_Alox12_(-;-)/20221213_3dpf_casp_alox12_70kDa_Dextran_ISO_HYPO_E9_F33-36_KO_F34_Dextran_Bleedout.csv
0	0.953616	1.02266	0.983384	0.867025	0.90828	1.16883	0.776131	0.780677	0.981719	0.911512	0.921223	0.958233	0.810395	1.0248	1.03035	0.993114	0.950621	0.986041	0.908276	0.77075	0.968989	0.925633	0.876682	0.838846	0.999134	1.06134	1.11358	1.02928	1.32093	1.00389	0.98575	0.834813	0.963355	0.930124	0.9586	1.02592	1.04735	1.11057	2.06459	0.80107	1.02854	0.893588	0.87541	0.994933	0.937755	1.09078	1.11603	0.35186	0.981293
30	0.901033	0.963326	0.988659	0.967479	0.919128	1.07484	0.829972	0.819063	0.966316	0.887473	0.934562	0.941707	0.875861	1.05752	1.03781	0.979466	0.98485	1.06624	1.08928	0.869304	0.959041	0.941533	0.897709	0.84854	1.03466	1.06027	1.15227	1.03813	0.9702	1.00485	0.955581	0.89327	0.962916	0.874732	0.899348	0.956844	1.0393	0.831721	0.731196	0.86341	0.999598	0.944633	0.675331	0.999414	0.961219	1.074	1.09292	0.308866	1.0083
60	0.975489	1.10933	0.985512	0.964043	0.896926	1.00654	0.831871	0.832379	0.969482	0.892534	0.951941	0.962383	0.917961	1.04613	1.02963	0.988813	0.936022	0.977253	0.969789	0.901258	0.974402	0.960119	0.972227	0.916538	1.04436	1.0461	1.1243	1.06864	0.950151	0.985428	0.993944	0.960172	0.963755	0.955721	0.990854	1.01933	0.973145	0.828181	0.769486	0.929608	1.01386	0.981311	0.939529	1.00638	0.992513	1.08138	1.07233	0.532188	1.0083
90	0.960927	0.952908	1.00246	1.05751	0.884068	0.947448	0.888651	0.867824	0.981002	0.949717	0.988674	0.985452	0.950334	1.032	1.0324	1.00538	1.00472	1.07229	1.07077	0.956136	0.983785	1.0277	0.957202	0.981045	1.03023	1.04809	1.05138	1.05025	0.942123	0.995092	0.997265	1.07718	0.907534	0.917211	0.942995	0.979765	0.977059	0.927978	0.873521	0.990557	0.998864	0.996249	1.17631	1.01051	1.01498	1.0688	1.04705	0.710926	1.03461
120	1.02903	1.08172	0.974961	1.01675	0.899923	0.920838	0.915833	0.920801	1.00312	0.935711	1.00295	1.02308	1.01865	1.01594	1.01521	0.997365	0.929742	0.98717	0.926751	1.06481	1.00715	1.06772	1.02727	1.04607	1.0286	1.01212	1.00409	1.01977	0.893724	1.00579	0.93032	1.07351	0.986327	1.00241	1.03047	1.01395	0.973625	1.008	0.902746	1.0578	1.00818	1.023	1.12564	1.01444	1.01782	1.02423	1.02128	0.821434	1.04498
150	0.967541	1.0315	1.03756	1.08895	0.964652	0.948115	1.0004	1.09059	1.02327	1.03262	1.04993	0.999668	1.05096	0.999728	1.02293	1.02549	1.02796	1.03804	0.988171	1.04234	1.03084	1.0805	1.06717	1.0814	0.988208	0.940603	0.954422	0.976475	0.933534	1.00057	0.95279	1.11559	0.972798	0.983716	0.99056	1.01218	0.953665	1.03426	0.931195	1.07852	1.00639	1.03617	1.0477	1.00836	1.02036	0.974794	0.984382	1.21136	1.06033
180	1.03532	1.03767	1.01783	1.0078	1.0325	0.930189	1.0579	1.19849	1.0166	1.07176	1.06905	1.03488	1.07999	1.00087	0.995759	1.03482	1.02485	0.952893	0.976303	1.09025	1.05321	1.05676	1.11048	1.07839	0.991994	0.986844	0.92731	0.984843	0.998009	1.01498	1.05745	1.08685	1.05873	1.07512	1.05903	0.985279	0.982931	1.05472	0.955572	1.11497	0.989316	1.04285	1.00314	1.02701	1.03133	0.937682	0.930964	1.56938	1.08702
210	1.01982	1.04744	1.05714	1.04408	1.12055	0.965752	1.14928	1.05085	1.03986	1.07625	1.08368	1.08759	1.08112	0.992856	0.993189	1.04023	1.05811	1.00807	1.02823	1.10973	1.02099	1.02173	1.0897	1.06005	0.974308	0.965511	0.898968	0.9683	0.989202	0.994133	1.02271	1.08253	1.00286	1.02855	1.02663	1.03686	0.98459	1.07489	0.96886	1.11717	1.00061	1.04483	1.01725	1.01815	1.01282	0.926633	0.922521	1.79815	0.996755
240	1.0459	0.943776	0.989254	1.03607	1.16276	0.988056	1.21101	1.0116	1.04446	1.14532	1.09746	1.02381	1.10889	0.979082	0.968823	1.06018	0.990568	0.936349	1.0679	1.17672	1.01534	0.987517	1.08713	1.06051	0.965579	0.920636	0.882776	0.925695	0.987824	1.00447	1.05657	1.07219	1.14054	1.11516	1.07192	0.966685	1.00394	1.04782	0.93125	1.03595	0.991317	1.05842	1.07674	1.02857	1.01238	0.914493	0.899701	1.4357	1.0558
270	1.11133	0.809671	0.96324	0.950292	1.21122	1.0494	1.33894	1.42772	0.974178	1.0971	0.900534	0.983201	1.10583	0.851079	0.873908	0.875141	1.09256	0.975656	0.974535	1.0187	0.986263	0.930787	0.914417	1.0886	0.942922	0.958494	0.890905	0.938614	1.0143	0.990791	1.04763	0.803893	1.04118	1.11726	1.02959	1.0032	1.0644	1.08185	0.871587	1.01095	0.963321	0.978943	1.06295	0.892227	0.998819	0.907207	0.91283	1.26014	0.72262
300	1.00145	0.748358	0.928481	1.00256	0.648511	0.673153	1.33052	1.17618	1.05332	1.13644	0.881849	1.01908	0.906458	0.871869	0.929651	0.930821	0.943219	0.802421	0.838431	1.02057	1.03289	0.874244	0.727193	1.13239	0.984642	0.962098	0.894658	0.877618	1.03328	0.882533	1.02904	0.675281	1.12807	1.14828	1.03549	0.943485	1.01047	1.09895	0.929316	0.997626	0.943422	0.799239	0.352343	0.810563	0.94863	0.862919	0.895961	1.40711	0.814993
330	1.04915	0.802766	0.952175	1.00716	0.530399	0.46486	1.3395	1.27264	1.08846	1.1768	0.849979	1.06079	0.960862	0.91595	0.94361	0.946506	0.952591	0.861579	0.776315	0.932939	1.03211	0.823277	0.874432	1.17064	0.956336	0.931311	0.850091	0.82001	1.01581	0.787579	1.01152	0.822163	1.05076	1.14787	1.044	0.98227	0.948558	1.06789	0.97249	1.04142	1.0076	0.704481	0.347585	0.796139	0.882977	0.859535	0.872205	1.5777	0.69427
360	0.996658	0.745397	0.960396	1.19018	0.465597	0.404993	1.29846	1.18523	1.0739	1.21407	0.851532	0.978517	1.02016	0.981493	0.951864	0.965711	0.90781	0.903511	0.981169	0.964384	1.06756	0.794587	1.01405	1.07501	0.941497	0.939929	0.853002	0.807019	1.01603	0.809927	1.04011	0.811946	1.18202	1.22168	1.04712	0.933139	0.918336	1.04956	1.21973	1.07316	0.997289	0.7203	0.328729	0.773443	0.848927	0.829574	0.84882	2.213	0.69409
390	1.03636	0.847433	0.876745	1.08056	0.506102	0.345995	1.28591	1.17493	1.11006	1.18605	0.832773	0.948652	1.05549	1.02346	0.962165	0.95658	0.997769	0.949126	0.833259	0.895421	1.05374	0.84297	1.11199	1.13442	0.918132	0.923422	0.818717	0.771458	1.05481	0.881023	1.0453	0.804945	1.12148	1.19931	1.02902	1.04804	0.892874	1.05661	1.4002	1.10337	0.966181	0.727659	0.180414	0.772916	0.840706	0.816464	0.826341	2.49913	0.622682
420	0.984846	0.749578	0.831414	0.740892	0.546223	0.327335	1.30719	1.35115	1.12197	1.16146	0.834286	0.957716	1.09176	1.03941	0.960851	1.04467	0.950263	0.946146	0.992968	0.977548	1.0688	0.774164	1.214	1.09943	0.909559	0.948882	0.823393	0.775411	1.11852	0.94064	1.0032	0.756911	1.18755	1.24985	0.991096	1.01238	0.892612	1.04988	1.39617	1.12962	0.882931	0.762814	0.248735	0.768126	0.819622	0.786576	0.77157	3.87948	0.611473
450	1.08694	0.727693	0.762854	0.4983	0.538118	0.349928	1.32392	1.17133	1.12654	1.14956	0.809578	0.936544	1.12677	0.995116	0.964651	1.05135	1.06547	0.954661	0.789904	0.866123	1.02997	0.712799	1.22876	1.05817	0.893856	0.884573	0.82095	0.773852	1.05569	0.967128	0.990615	0.714719	1.23706	1.25081	1.00256	1.00645	0.878894	1.04575	1.51013	1.16363	0.764683	0.784591	0.433828	0.765034	0.818084	0.746793	0.758619	4.60204	0.541517
480	0.999875	0.654109	0.699205	0.668298	0.565486	0.361887	1.41297	1.28076	1.09831	1.20975	0.820519	0.91384	1.17937	0.901497	0.954552	1.05243	0.993769	0.910612	1.04793	0.935708	0.939076	0.652575	1.25161	1.03693	0.893761	0.895315	0.804042	0.780805	1.03527	0.993476	0.896433	0.694263	1.28489	1.27596	0.95591	0.949585	0.911323	1.06926	1.65081	1.20361	0.58336	0.809879	0.307271	0.753902	0.789758	0.689164	0.707025	4.33789	0.52095
510	1.05629	0.729707	0.69632	0.781098	0.5378	0.366338	1.43544	1.32629	1.10399	1.16881	0.818941	0.91433	1.12062	0.817454	0.916058	1.12174	1.0472	0.822538	1.10276	0.841643	0.851597	0.553961	1.22327	0.902621	0.874201	0.914915	0.801411	0.776893	1.03776	1.00115	0.83543	0.690671	1.19433	1.21825	0.987976	0.947433	0.907337	1.0784	1.69318	1.23283	0.51083	0.8442	0.509777	0.761121	0.774214	0.577048	0.645644	5.14587	0.459312
540	0.982377	0.518986	0.721618	0.926117	0.546823	0.383161	1.51887	1.51542	1.11401	1.238	0.829833	0.907262	1.05331	0.744654	0.904585	1.18917	1.02296	0.731476	0.983828	0.870883	0.775891	0.43916	1.27024	0.888167	0.871202	0.882504	0.800296	0.772091	1.12994	1.03304	0.779393	0.620824	1.37833	1.30471	0.977379	0.857239	0.998368	1.07031	1.76794	1.18895	0.442378	0.855962	0.465213	0.737532	0.787351	0.534277	0.585142	4.99894	0.439987
570	1.07455	0.553685	0.710946	0.92525	0.524301	0.389177	1.61089	1.45387	1.10819	1.25126	0.827207	0.922084	1.02618	0.665138	0.896298	1.11444	1.09084	0.697009	0.950454	0.786183	0.726292	0.323226	1.25266	0.728368	0.862234	0.913347	0.780579	0.772846	1.03965	1.06688	0.70997	0.557825	1.27676	1.25302	0.994532	0.922316	0.941146	1.07273	1.88383	1.19014	0.396792	0.853978	0.39686	0.72269	0.783612	0.450638	0.534651	5.32033	0.35877
600	0.984031	0.487034	0.727902	0.884895	0.528359	0.395833	1.68742	1.44351	1.09579	1.23777	0.835571	0.908457	0.985426	0.581132	0.863791	1.04279	0.937168	0.626835	0.830246	0.807994	0.645896	0.288669	1.31586	0.675105	0.861983	0.90965	0.745641	0.778942	0.973582	1.06572	0.661596	0.54451	1.43191	1.39618	1.01392	0.818983	1.01533	1.06501	1.94416	1.20795	0.347128	0.858172	0.314471	0.698252	0.76667	0.374942	0.469297	4.92431	0.330488
630	1.05263	0.531529	0.630392	0.915144	0.536377	0.402493	1.72087	1.47291	1.08382	1.27817	0.838491	0.933687	0.931594	0.497492	0.809262	1.07729	0.93974	0.634445	0.830497	0.768651	0.588015	0.27324	1.34183	0.829465	0.866761	0.905244	0.694664	0.765974	0.847798	1.05644	0.580296	0.602199	1.45055	1.3198	0.99136	0.850241	1.03778	1.03779	1.95858	1.13495	0.281919	0.862712	0.528713	0.655991	0.758835	0.329054	0.424755	5.27138	0.290347
660	0.9713	0.439549	0.618177	0.876222	0.552798	0.363778	1.65456	1.45453	1.0536	1.342	0.830501	0.901254	0.855952	0.408736	0.777754	1.13434	0.71554	0.521281	0.710055	0.761927	0.544859	0.257312	1.33932	0.706514	0.871674	0.950605	0.658326	0.741819	0.809135	1.06297	0.542662	0.736136	1.48339	1.46735	1.0456	0.833472	0.890309	0.994496	1.98503	1.06134	0.237907	0.868026	0.428229	0.624038	0.790087	0.264805	0.388092	4.91606	0.254807
690	1.00541	0.568295	0.596863	0.743115	0.557809	0.367541	1.65035	1.41171	1.059	1.34562	0.844203	0.940298	0.802331	0.358746	0.740672	1.0604	0.683123	0.501073	0.869305	0.764059	0.526279	0.257917	1.34049	0.632991	0.876039	0.950215	0.551929	0.720512	0.719934	1.06056	0.574052	0.805496	1.46988	1.39885	0.996506	0.836555	1.01803	0.951771	1.93675	1.01194	0.278306	0.845748	0.96059	0.602763	0.815398	0.227127	0.367967	4.6976	0.227092
720	0.953305	0.555752	0.521927	0.756747	0.47004	0.34356	1.63561	1.55142	1.03075	1.3681	0.843412	0.900916	0.747709	0.310836	0.702225	1.04997	0.623559	0.466619	0.737603	0.741228	0.47359	0.235102	1.28819	0.662245	0.880716	0.912062	0.499065	0.72404	0.615891	1.05041	0.593388	0.845508	1.48994	1.55931	1.07934	0.83484	0.865053	0.912987	1.94341	1.00231	0.256601	0.848171	1.04331	0.551245	0.811812	0.219284	0.334211	4.99678	0.191106
750	0.952497	0.532945	0.489306	0.632717	0.457769	0.333272	1.64415	1.45957	1.02132	1.41292	0.858725	0.951121	0.695558	0.27819	0.682936	1.14757	0.490887	0.461352	0.647646	0.761866	0.411691	0.21459	1.18877	0.623415	0.880647	0.912154	0.475509	0.734827	0.525184	1.03873	0.498732	0.919007	1.51468	1.47907	0.995527	0.720664	0.74289	0.866603	1.98251	0.973458	0.254612	0.791374	1.22295	0.534937	0.820564	0.196665	0.31746	4.65357	0.18013
780	0.929326	0.465383	0.412384	0.616883	0.424235	0.326284	1.64715	1.65954	1.03053	1.37409	0.872807	0.957264	0.65061	0.254863	0.645361	1.15416	0.425605	0.397819	0.699053	0.713077	0.386723	0.196235	1.11028	0.5655	0.889989	0.899034	0.398207	0.700348	0.493827	1.02885	0.379948	0.78593	1.55388	1.63622	1.05455	0.817866	0.647404	0.846211	1.98911	0.950369	0.254449	0.724776	1.29647	0.494127	0.803375	0.14765	0.292728	4.03881	0.150123
810	0.899357	0.416602	0.37951	0.750921	0.411119	0.331974	1.70657	1.76593	1.04745	1.35885	0.866416	0.972416	0.611981	0.246056	0.609298	1.16831	0.381968	0.389701	0.748985	0.741015	0.379169	0.188569	1.03187	0.601475	0.88164	0.899685	0.334329	0.717631	0.450921	1.02229	0.353286	0.816286	1.64156	1.62652	0.979694	0.769631	0.729391	0.828415	2.00931	0.960229	0.218065	0.679803	0.776259	0.415448	0.831262	0.180649	0.266265	3.15725	0.139757
840	0.941471	0.385778	0.276775	0.748626	0.463892	0.338316	1.75565	1.72168	1.01242	1.33313	0.884638	0.981175	0.609013	0.239154	0.574795	1.21689	0.401307	0.313773	0.739657	0.658512	0.371157	0.185347	0.939106	0.580881	0.880324	0.893501	0.292647	0.716515	0.407521	1.01116	0.296887	0.783242	1.56136	1.65642	0.95579	0.835363	0.749833	0.823034	2.07605	0.959041	0.160428	0.641411	0.493966	0.379303	0.802463	0.194765	0.251947	3.38432	0.114753
870	0.850221	0.32261	0.31562	0.854649	0.434964	0.319946	1.74293	1.73598	0.999492	1.40881	0.883377	0.980413	0.583002	0.238949	0.537321	1.21365	0.310581	0.301526	0.680629	0.681836	0.34953	0.182826	0.841679	0.540123	0.882793	0.864635	0.261682	0.701841	0.354253	0.986996	0.320087	0.801533	1.63898	1.82059	0.909261	0.828689	0.714293	0.814861	2.15942	0.960357	0.236094	0.589381	0.0349695	0.326802	0.759008	0.169138	0.231723	3.00054	0.110264
900	0.898386	0.341699	0.267092	0.763384	0.424949	0.326941	1.7758	1.89659	0.993359	1.40464	0.886868	0.956226	0.53912	0.24231	0.482003	1.20143	0.286522	0.283205	0.562041	0.618781	0.34632	0.180185	0.721168	0.523482	0.882945	0.807682	0.252001	0.702118	0.352539	0.977756	0.284769	0.868623	1.61119	1.77409	0.793874	0.795012	0.753657	0.822225	2.09901	0.962869	0.163125	0.499805	-0.118056	0.259578	0.725443	0.152086	0.204598	3.10927	0.106995
930	0.806275	0.261396	0.295527	0.887193	0.398329	0.324048	1.6753	1.62034	0.994853	1.43059	0.895295	0.932245	0.512119	0.244895	0.440421	1.2054	0.199044	0.261242	0.583039	0.6064	0.358335	0.18983	0.607231	0.521586	0.858832	0.786647	0.237072	0.70466	0.357514	0.960818	0.168305	0.801534	1.66868	1.85877	0.755447	0.867845	0.81785	0.821203	2.1388	0.99032	0.173733	0.438124	-0.0146222	0.231524	0.658729	0.154721	0.194567	2.86479	0.0890798
960	0.814795	0.25289	0.31567	0.764866	0.35087	0.308925	1.59923	1.49487	0.972959	1.46003	0.884159	0.905222	0.480215	0.254809	0.421331	1.18484	0.190782	0.261859	0.735601	0.578449	0.363188	0.170882	0.525237	0.497082	0.847383	0.728964	0.212391	0.702742	0.311344	0.943602	0.185313	0.786805	1.69844	1.86406	0.635203	0.819076	0.910266	0.800246	2.08946	1.0024	0.163207	0.383375	-0.0140512	0.211651	0.598499	0.138699	0.165628	2.49723	0.106865
990	0.76947	0.22505	0.270269	0.684843	0.347832	0.312863	1.5261	1.69535	0.967707	1.49395	0.889843	0.86585	0.483778	0.263202	0.385757	1.23381	0.123677	0.233718	0.552942	0.511842	0.346208	0.177182	0.447313	0.52932	0.813679	0.730705	0.194771	0.691803	0.332921	0.914508	0.170884	0.782374	1.57894	1.84154	0.559526	0.843828	0.93816	0.778454	2.07056	0.988699	0.150585	0.33378	-0.0884307	0.189545	0.547708	0.158567	0.160741	2.6398	0.07657
1020	0.744802	0.218647	0.298381	0.7204	0.246869	0.300341	1.52434	1.58071	0.964126	1.42249	0.889311	0.828249	0.480204	0.26634	0.339675	1.207	0.147448	0.242837	0.56532	0.516778	0.334296	0.17814	0.390353	0.454181	0.777132	0.672592	0.186682	0.705138	0.320092	0.890246	0.111513	0.920416	1.65869	1.83299	0.478339	0.791898	0.976952	0.76066	1.94037	0.977813	0.117696	0.302385	0.0913964	0.180053	0.507742	0.138448	0.155465	2.13085	0.0871776
1050	0.712415	0.216853	0.261957	0.644475	0.201467	0.313554	1.49059	1.6956	0.927536	1.45756	0.889064	0.818263	0.442758	0.265968	0.309503	1.23817	0.109086	0.211926	0.565199	0.427377	0.325463	0.151007	0.340467	0.476262	0.727156	0.626855	0.168837	0.651128	0.334131	0.859505	0.0966421	0.942915	1.57393	1.68827	0.393119	0.734595	0.983123	0.746779	1.91314	0.943168	0.155874	0.277653	-0.288114	0.17871	0.483075	0.127591	0.145933	2.28316	0.0794729
1080	0.624079	0.236453	0.259496	0.660034	0.212788	0.295517	1.50453	1.82259	0.914116	1.43888	0.877074	0.761195	0.417288	0.263599	0.278636	1.25801	0.168526	0.199778	0.615633	0.401654	0.329392	0.146603	0.296928	0.492871	0.674226	0.515422	0.169253	0.615964	0.29316	0.821216	0.130183	0.91527	1.60525	1.67204	0.337661	0.761701	0.994548	0.742673	1.81159	0.935655	0.169028	0.259928	-0.0307509	0.174233	0.446544	0.0954266	0.134983	2.03677	0.0664954
1110	0.605861	0.273589	0.23789	0.639007	0.127427	0.293041	1.553	1.71457	0.84658	1.44634	0.87249	0.7639	0.385074	0.263797	0.253612	1.19236	0.205468	0.213025	0.748847	0.335732	0.302511	0.129189	0.246503	0.417689	0.618541	0.492233	0.15571	0.529507	0.338192	0.800593	0.120686	0.96991	1.59951	1.42647	0.259827	0.719311	0.775592	0.721525	1.74319	0.955777	0.162159	0.250238	-0.185077	0.158905	0.433228	0.0872635	0.126495	1.87537	0.0809754
1140	0.569775	0.229573	0.181383	0.576805	0.0634924	0.286617	1.59713	1.93991	0.87314	1.4013	0.883177	0.741856	0.388571	0.257917	0.222134	1.09595	0.183158	0.183722	0.713993	0.292962	0.291117	0.126283	0.215829	0.403859	0.560412	0.437834	0.158019	0.469844	0.299902	0.747166	0.156266	0.942762	1.50755	1.14162	0.224177	0.637952	0.256745	0.687102	1.69648	0.939299	0.11333	0.257248	-0.0229006	0.146039	0.389406	0.101931	0.109854	1.83936	0.0734318
1170	0.509658	0.254571	0.202828	0.678939	0.101741	0.279738	1.57429	1.86455	0.864878	1.44121	0.860732	0.714819	0.389648	0.254022	0.206486	0.960031	0.341972	0.189961	0.758052	0.284141	0.293949	0.133969	0.220154	0.434998	0.518265	0.3929	0.143715	0.405851	0.277857	0.708104	0.0894482	1.08424	1.54925	1.08347	0.210104	0.587863	0.167642	0.6661	1.6374	0.904463	0.148967	0.254517	-0.0191579	0.146659	0.339832	0.0984279	0.104344	1.5778	0.073788
1200	0.491537	0.281633	0.184611	0.608802	0.0548635	0.278058	1.61515	1.86971	0.863913	1.41188	0.842045	0.689595	0.380386	0.251887	0.180582	0.954176	0.450611	0.173081	0.697343	0.251884	0.30567	0.135783	0.195641	0.430033	0.478946	0.384735	0.15366	0.390089	0.333488	0.675441	0.0721962	1.10496	1.51857	0.928102	0.180063	0.533371	0.147978	0.630769	1.57318	0.886416	0.118066	0.264739	-0.0118944	0.133689	0.304605	0.0829693	0.0956523	1.71335	0.0543915
1230	0.478169	0.251991	0.164013	0.611824	0.0845774	0.247424	1.49617	1.81098	0.850415	1.36292	0.844294	0.68212	0.379742	0.250769	0.1672	0.892793	0.49031	0.161366	0.766251	0.251939	0.297934	0.132332	0.182016	0.434029	0.431884	0.337393	0.133852	0.390623	0.333071	0.622542	0.0485797	0.97839	1.50794	0.884968	0.176325	0.53075	0.105244	0.583948	1.46797	0.856961	0.12543	0.247175	0.118991	0.130685	0.277416	0.0719599	0.0982617	1.66207	0.0723072
1260	0.462339	0.27055	0.177802	0.598104	-0.00237098	0.225958	1.44558	1.80624	0.823939	1.30763	0.830384	0.683349	0.386863	0.245034	0.155942	0.820316	0.577804	0.166509	0.739183	0.253459	0.304877	0.145805	0.243482	0.421588	0.400644	0.259408	0.134349	0.370876	0.313558	0.574532	0.0715588	0.973945	1.50668	0.90897	0.168517	0.482642	0.0737049	0.551458	1.33861	0.828356	0.0990709	0.230012	-0.151614	0.122287	0.263326	0.0716829	0.0808199	1.48305	0.0694942
1290	0.458231	0.255253	0.109625	0.572902	0.101171	0.219677	1.45381	1.70667	0.797104	1.27952	0.818348	0.65765	0.369034	0.243957	0.14762	0.837067	0.713384	0.155773	0.646183	0.219915	0.321362	0.141458	0.157668	0.446609	0.359272	0.206596	0.127268	0.341414	0.332491	0.534259	0.0307956	0.789107	1.36932	0.745576	0.152957	0.440975	0.0517071	0.514327	1.27789	0.81234	0.0999366	0.230921	-0.196416	0.112037	0.237435	0.065169	0.0813834	1.67063	0.066641
1320	0.438998	0.236486	0.103391	0.606228	0.0639348	0.192783	1.43163	1.80771	0.757332	1.29342	0.823071	0.636012	0.372814	0.243615	0.133864	0.765992	0.63175	0.146946	0.595861	0.202669	0.32642	0.140489	0.169871	0.393519	0.336502	0.185516	0.122454	0.305247	0.338657	0.485013	0.0755995	0.759259	1.32179	0.56045	0.14451	0.435582	0.0552669	0.487257	1.20078	0.7689	0.065673	0.245368	-0.0261042	0.0927088	0.22179	0.0593806	0.0810332	1.68318	0.0716009
1350	0.429945	0.238093	0.105388	0.654828	0.0330823	0.185402	1.45014	1.95095	0.695033	1.17838	0.815687	0.632248	0.349283	0.240416	0.124215	0.730109	0.650433	0.147577	0.645549	0.16973	0.334361	0.147821	0.172359	0.38892	0.312799	0.189209	0.126897	0.269762	0.419962	0.442419	0.0352017	0.708739	1.37993	0.542216	0.145	0.409185	0.0366367	0.457035	1.08997	0.717484	0.0897428	0.25001	-0.167536	0.0833812	0.191712	0.0363527	0.0717976	1.45066	0.089151
1380	0.405877	0.234494	0.121467	0.628358	0.0497023	0.186068	1.48593	1.82919	0.687991	1.13981	0.806436	0.607676	0.333362	0.236791	0.12135	0.70925	0.755785	0.140029	0.684507	0.144166	0.340954	0.147519	0.165104	0.382188	0.288856	0.148173	0.108307	0.252613	0.364117	0.407931	0.0826207	0.647257	1.24264	0.416046	0.132205	0.359141	0.0248178	0.451122	1.03692	0.704338	0.0834823	0.274634	-0.0698279	0.0872651	0.20248	0.08822	0.0744095	1.45747	0.0772547
1410	0.350417	0.237295	0.106165	0.644453	0.0611898	0.178044	1.48271	1.92587	0.679729	1.08262	0.770312	0.621594	0.290799	0.232823	0.10638	0.682196	0.530068	0.132705	0.74177	0.137409	0.313495	0.136031	0.159743	0.394219	0.264987	0.138454	0.106398	0.235161	0.368367	0.382704	0.0632468	0.629948	1.15879	0.375032	0.128586	0.328671	0.0246837	0.424322	0.956995	0.683648	0.0582017	0.293411	-0.142225	0.0841075	0.194875	0.0325037	0.0734276	1.14966	0.0701417
1440	0.358669	0.239053	0.102402	0.660531	0.0328528	0.17079	1.48852	2.00765	0.650673	1.11322	0.745061	0.610075	0.29673	0.223997	0.102499	0.573951	0.426467	0.129101	0.80601	0.120894	0.314829	0.125468	0.139804	0.363198	0.228351	0.118472	0.1037	0.221254	0.369011	0.34691	0.0548131	0.617417	1.25476	0.420595	0.134235	0.297824	-0.00314848	0.40427	0.904205	0.638941	0.0650519	0.247359	-0.0819285	0.0685271	0.190593	0.0412736	0.0597924	1.05872	0.08776
1470	0.32864	0.202379	0.0906007	0.554187	0.0340035	0.161221	1.46137	2.0684	0.658276	1.10666	0.739279	0.60277	0.295414	0.216434	0.095665	0.541383	0.372332	0.11129	0.69042	0.11634	0.304004	0.105901	0.128327	0.307932	0.220423	0.164069	0.109397	0.21572	0.286768	0.331724	0.014863	0.566095	1.11107	0.364594	0.120146	0.261158	0.00163953	0.382495	0.84379	0.626148	0.0742044	0.233133	-0.00897629	0.0661462	0.187758	0.0634341	0.0607464	1.08886	0.0865146
1500	0.31115	0.256553	0.125037	0.562119	-0.0101338	0.136391	1.40969	1.95702	0.612038	1.09462	0.722169	0.600263	0.28101	0.21038	0.0964108	0.485505	0.308213	0.116031	0.759256	0.114914	0.300061	0.108713	0.148583	0.298852	0.188876	0.115207	0.107789	0.208828	0.243479	0.305474	0.0139578	0.554948	1.11286	0.292262	0.117418	0.252239	-0.00802229	0.365643	0.789308	0.577669	0.0553475	0.242693	-0.0523353	0.0503267	0.181219	0.0431733	0.0584301	0.982507	0.0748847
1530	0.328299	0.296555	0.140652	0.482856	-0.00158212	0.117622	1.33728	2.04653	0.571202	1.08769	0.697673	0.59563	0.29452	0.194707	0.0944516	0.492219	0.339693	0.0951309	0.67084	0.104883	0.284874	0.106933	0.130163	0.272959	0.154878	0.0928871	0.101983	0.198679	0.266146	0.267137	-2.74285e-05	0.549249	1.07181	0.293992	0.111547	0.232835	-0.0158603	0.350541	0.758838	0.562161	0.0869199	0.212498	-0.0999128	0.0550189	0.180977	0.0540145	0.0582531	0.889315	0.074197
1560	0.328811	0.277295	0.11368	0.456812	0.0295076	0.113221	1.29801	1.88366	0.532193	1.09398	0.668935	0.598969	0.275445	0.184751	0.100245	0.468676	0.243039	0.0876323	0.724665	0.111216	0.283623	0.1049	0.139945	0.252182	0.144216	0.0905237	0.10782	0.191956	0.234692	0.243586	0.00888245	0.46102	1.06078	0.235626	0.101324	0.185235	-0.0213134	0.340162	0.746736	0.536026	0.0982868	0.230306	-0.0464198	0.0525832	0.176449	0.04599	0.0526615	1.01889	0.0749126
1590	0.268042	0.316252	0.118703	0.495602	0.00979835	0.0996085	1.22205	1.91858	0.503293	1.07618	0.647645	0.592194	0.28599	0.1655	0.0857635	0.43312	0.229238	0.0923469	0.732686	0.113554	0.270838	0.112452	0.124269	0.184454	0.13197	0.10032	0.105292	0.200985	0.211298	0.213356	-0.0160347	0.439929	1.02436	0.199225	0.101286	0.192925	-0.0421736	0.326612	0.776002	0.52802	0.0750826	0.228694	-0.155309	0.0497249	0.173878	0.0586517	0.0468398	0.897042	0.0782182
1620	0.312907	0.328809	0.123171	0.477633	0.021597	0.0973409	1.19832	1.82292	0.482624	1.08193	0.628364	0.53979	0.272422	0.148384	0.0837664	0.396677	0.217542	0.0808486	0.819852	0.101243	0.278024	0.102581	0.120273	0.211209	0.118283	0.0901408	0.0937442	0.196542	0.201524	0.177054	0.030495	0.481333	1.05827	0.247712	0.104552	0.190637	-0.0424178	0.32047	0.668606	0.565605	0.0440622	0.249495	-0.217302	0.0474881	0.160728	0.0383613	0.0477914	0.858078	0.0873294
1650	0.324755	0.333141	0.130888	0.463193	-0.0601041	0.0956641	1.12216	1.86943	0.48676	1.01148	0.616504	0.549969	0.243986	0.138831	0.0842846	0.405854	0.136104	0.0717362	0.754473	0.0910946	0.29323	0.109839	0.108167	0.166455	0.112663	0.0951179	0.098708	0.187028	0.215228	0.159317	0.0434791	0.429054	0.976251	0.274533	0.100692	0.165859	-0.0727737	0.310412	0.671538	0.533762	0.0716763	0.223856	-0.109967	0.0401024	0.170861	0.0313988	0.0449674	0.798667	0.0876516
1680	0.306745	0.331858	0.120529	0.509699	-0.00137581	0.082815	1.10575	1.80301	0.454014	0.981003	0.601685	0.533637	0.238679	0.13339	0.0758326	0.340147	0.132208	0.0646139	0.849315	0.0948717	0.27752	0.0998146	0.107135	0.158765	0.094651	0.0729785	0.0920127	0.174078	0.173872	0.148054	0.0355841	0.404101	0.987969	0.19839	0.0932733	0.14437	-0.0615843	0.295709	0.574895	0.499208	0.00520666	0.220053	0.0809611	0.0354745	0.158399	0.0347102	0.0349089	0.787395	0.0851019
1710	0.304499	0.382847	0.12769	0.484747	0.0155752	0.0786878	1.08584	2.01182	0.435228	0.925005	0.591315	0.496788	0.250061	0.127618	0.0855908	0.326948	0.0767648	0.0617943	0.882551	0.0733997	0.280553	0.101409	0.110814	0.172573	0.0850058	0.0535153	0.0849725	0.163106	0.165057	0.131676	-0.0261915	0.339285	0.9585	0.182095	0.0926792	0.139022	-0.0745754	0.272531	0.539072	0.482354	0.0275012	0.199277	-0.0811355	0.0408371	0.145648	0.0251289	0.0360073	0.750527	0.111144
1740	0.308621	0.364627	0.112409	0.414185	0.0270594	0.0739735	1.06129	2.00698	0.423277	0.922038	0.584753	0.480679	0.243511	0.124979	0.076077	0.312876	0.0423565	0.0464605	0.81821	0.0670575	0.265178	0.123349	0.0997278	0.174016	0.0797607	0.0545535	0.10014	0.158366	0.151072	0.121182	-0.0316711	0.349384	0.918256	0.192984	0.0881972	0.14047	-0.05864	0.25692	0.486295	0.475604	0.0123894	0.193873	-0.0543018	0.0197133	0.147267	0.0307952	0.0331786	0.673342	0.101168
1770	0.284042	0.363824	0.157991	0.437736	0.0256317	0.0594566	1.05284	2.16512	0.374258	0.910278	0.568389	0.469508	0.232023	0.117301	0.0740461	0.286865	0.0446803	0.0525849	0.822205	0.0797673	0.290608	0.106953	0.113829	0.181211	0.0755473	0.0769543	0.0811931	0.153121	0.113046	0.118782	-0.0098216	0.310437	0.875226	0.221448	0.0765701	0.111476	-0.0900974	0.230163	0.452916	0.440869	-0.0100809	0.166339	-0.0889858	0.0263884	0.148507	0.043513	0.0346559	0.570544	0.0968929
1800	0.259263	0.396224	0.135921	0.466226	0.0168804	0.0594112	1.00383	2.07514	0.371082	0.893866	0.54585	0.457398	0.222395	0.112468	0.0762876	0.21988	0.0150808	0.0580915	0.779068	0.0746078	0.268683	0.116407	0.0892484	0.101721	0.0670692	0.0410835	0.0852817	0.137001	0.0862581	0.110626	0.0200508	0.336783	0.847326	0.172706	0.0831971	0.0892926	-0.0794437	0.202925	0.443331	0.422184	0.033492	0.15795	-0.0498454	0.0284559	0.138066	0.0438462	0.0346977	0.618718	0.110908
1830	0.3057	0.376682	0.163045	0.43536	0.0164413	0.0569881	0.963429	1.94141	0.347112	0.816651	0.540162	0.45223	0.229199	0.106912	0.0817187	0.218515	0.00127561	0.0433201	0.676889	0.060596	0.235153	0.0973106	0.103463	0.183549	0.0629498	0.0553413	0.0787005	0.141109	0.123936	0.103532	0.00490202	0.317262	0.881402	0.30968	0.0774985	0.098041	-0.0787968	0.189832	0.394558	0.399982	0.0714191	0.156208	0.0287844	0.0237975	0.126076	0.0441595	0.0331199	0.562004	0.108005
1860	0.264453	0.297342	0.158102	0.399852	-0.0306749	0.046022	0.915334	2.04542	0.320739	0.765014	0.524367	0.487992	0.205599	0.0953272	0.0872087	0.19665	-0.00670485	0.0430073	0.6137	0.0611775	0.24539	0.103451	0.10297	0.144536	0.0553668	0.059041	0.0751828	0.130176	0.0654521	0.0891203	-0.0478326	0.295599	0.986996	0.397488	0.0793005	0.0924927	-0.0862956	0.17649	0.39081	0.3739	0.013462	0.155204	-0.103656	0.0239927	0.119563	0.052748	0.0346698	0.646315	0.0987672
1890	0.238999	0.274715	0.165789	0.386551	-0.0137779	0.0415462	0.838931	1.93938	0.304662	0.732363	0.505344	0.438517	0.199438	0.0919124	0.0903098	0.194632	0.00437713	0.0420549	0.64419	0.0627988	0.199206	0.0966433	0.0875367	0.146992	0.0542536	0.0505298	0.0808007	0.129225	0.0894725	0.0764592	-0.0408394	0.267616	0.8895	0.410744	0.0745087	0.0853451	-0.0885333	0.164564	0.362411	0.355854	0.00378267	0.131353	-0.14979	0.0131579	0.119864	0.0460823	0.0248049	0.477365	0.103826
1920	0.226261	0.304109	0.15662	0.399171	0.0140493	0.0430578	0.780884	1.95599	0.275087	0.733965	0.50204	0.432426	0.189675	0.0861047	0.092071	0.175478	0.00927467	0.0439399	0.722961	0.0556852	0.214758	0.0985626	0.0843232	0.115928	0.0480457	0.0520944	0.0748879	0.12963	0.0940484	0.0832075	-0.0355506	0.274604	0.88783	0.436367	0.0736024	0.0994428	-0.0954246	0.15753	0.314326	0.346055	-0.00833066	0.1215	-0.116866	0.0101905	0.112469	0.0426489	0.0243559	0.352259	0.12058
1950	0.247622	0.236746	0.118955	0.378027	-0.0363966	0.0328583	0.718705	1.9362	0.250733	0.701868	0.492592	0.432795	0.153172	0.0825155	0.0874742	0.170473	-0.0157122	0.0307407	0.553487	0.049809	0.201053	0.0895791	0.0552822	0.121605	0.0460826	0.0334485	0.076774	0.115353	0.0651255	0.0782069	-0.0634169	0.242538	0.842475	0.441018	0.0797941	0.0959186	-0.0894199	0.144903	0.295475	0.329121	-1.25462e-05	0.119962	0.0393783	0.00958854	0.106127	0.0174606	0.0221229	0.493447	0.10162
1980	0.236523	0.215948	0.166616	0.402536	0.0538319	0.0374367	0.710982	1.86116	0.23681	0.670853	0.491794	0.385355	0.152656	0.072253	0.0865936	0.154145	-0.017103	0.0362849	0.654333	0.0499911	0.192207	0.081414	0.0791033	0.112611	0.0466555	0.0325355	0.0763768	0.110723	0.0833296	0.071094	-0.0292602	0.293167	0.866916	0.394307	0.0715864	0.0689302	-0.110089	0.13617	0.274157	0.316208	0.0157455	0.121469	-0.030069	0.0196543	0.104791	0.0306039	0.0275663	0.461233	0.0809444
2010	0.20728	0.194544	0.15317	0.40779	-0.00834642	0.0220351	0.680683	1.86059	0.220681	0.661867	0.497049	0.375785	0.141503	0.0656156	0.0790769	0.127233	0.0201056	0.0363819	0.645489	0.049345	0.170692	0.0852299	0.0701824	0.0758602	0.0431266	0.0430199	0.0637734	0.0940463	0.0545769	0.0640381	-0.032906	0.245106	0.817748	0.295703	0.0686499	0.0691537	-0.119182	0.133985	0.244253	0.289637	0.00486164	0.118185	0.0113869	0.0205581	0.0996616	0.00248354	0.0265772	0.407745	0.0862296
2040	0.218313	0.200041	0.171286	0.436941	0.0124893	0.0153689	0.632156	1.80702	0.212555	0.647445	0.489601	0.406405	0.120361	0.0593871	0.0839223	0.126617	-0.00513831	0.0322139	0.472231	0.0428129	0.151757	0.077638	0.0514452	0.0770666	0.0400815	0.0271387	0.0641753	0.0914223	0.070056	0.0723413	-0.0121656	0.228654	0.777424	0.259495	0.0618167	0.0493905	-0.110712	0.122674	0.21102	0.273614	0.00951	0.107383	-0.126651	0.0286168	0.0927682	0.0115865	0.0199856	0.384131	0.0879118
2070	0.2094	0.17902	0.117876	0.385723	0.0484865	0.020992	0.650525	1.74357	0.182793	0.623599	0.489241	0.384834	0.123014	0.0556056	0.0773283	0.0997057	0.0629546	0.0269489	0.467948	0.0400325	0.140927	0.0633927	0.0512242	0.082409	0.0354532	0.0270761	0.0614734	0.0856291	0.0575775	0.0669981	-0.0573925	0.21876	0.738313	0.291037	0.0679188	0.0770371	-0.121993	0.11429	0.173857	0.262619	0.0236935	0.101121	-0.129839	0.0107135	0.0864774	0.0314878	0.0228929	0.34813	0.0709069
2100	0.192429	0.176423	0.135427	0.403047	-0.031808	0.0182665	0.60739	1.83008	0.150063	0.670167	0.478421	0.384465	0.122381	0.0504232	0.0687667	0.0606893	0.0767997	0.02922	0.583433	0.0442521	0.130839	0.0692163	0.0738437	0.142845	0.0323205	0.0288358	0.0520214	0.0787543	0.0768872	0.0646622	-0.0307314	0.189797	0.712113	0.332005	0.0558615	0.0680255	-0.119353	0.108222	0.152991	0.259276	0.0263721	0.0882215	-0.0703989	0.00606643	0.0895277	0.00377643	0.022685	0.279816	0.0518697
2130	0.199658	0.20189	0.129012	0.435338	-0.024898	0.0179409	0.56711	1.57969	0.128698	0.594366	0.466129	0.343516	0.119222	0.0427518	0.0582754	0.0545771	-0.00536746	0.0284755	0.494992	0.0383622	0.129393	0.0690937	0.0645148	0.0743092	0.0297543	0.0200779	0.0565405	0.077935	0.0529465	0.049582	-0.0664203	0.233476	0.619399	0.232059	0.0608998	0.0563165	-0.105271	0.104538	0.13642	0.237815	0.00902697	0.0824151	-0.283594	0.0145687	0.0835486	0.0387373	0.0286048	0.285396	0.0655102
2160	0.180365	0.163667	0.105398	0.391248	0.0529371	0.0259787	0.546149	1.75891	0.0904053	0.620022	0.442018	0.313649	0.0992728	0.0386996	0.0498275	0.034159	0.01305	0.0249015	0.422234	0.037624	0.118773	0.0568674	0.056308	0.108604	0.0245205	0.0188557	0.0561148	0.0614331	0.042306	0.0531906	-0.0630148	0.320011	0.650234	0.20244	0.0600759	0.0557211	-0.110576	0.0962993	0.131942	0.216701	-0.00267234	0.0883684	-0.232353	0.00680917	0.0839592	0.0239152	0.0294018	0.298575	0.0622077
2190	0.172246	0.137996	0.0920129	0.381622	-0.0406476	0.0205722	0.468267	1.79267	0.0617596	0.545636	0.435171	0.301919	0.104794	0.0371726	0.0612248	0.0363511	0.0685884	0.0261271	0.328096	0.0383622	0.121741	0.0723848	0.038948	0.0884192	0.0268999	0.0274958	0.0569044	0.0723139	0.00619069	0.0523838	-0.0263171	0.25476	0.603587	0.206525	0.0592878	0.0731205	-0.097246	0.0900745	0.111814	0.198816	0.0106078	0.0847534	-0.0720324	0.0131289	0.0695913	0.0217582	0.0165925	0.19488	0.0545774
2220	0.137428	0.121473	0.114113	0.416726	0.040738	0.0245847	0.459161	1.68542	0.0132123	0.538355	0.426867	0.307931	0.0943731	0.035393	0.0586462	0.0205285	0.0614369	0.0272855	0.279927	0.0426954	0.122347	0.060555	0.0917931	0.0938694	0.0263094	0.0284345	0.0609216	0.0725326	-0.00552269	0.052683	-0.0339356	0.254327	0.644418	0.236481	0.058185	0.0503367	-0.0978434	0.0869625	0.0729773	0.177058	0.0426194	0.0742766	-0.198462	0.00528078	0.0849083	0.0120747	0.0140814	0.219267	0.051941
2250	0.156261	0.092783	0.125259	0.406055	-0.00449151	0.0169157	0.445381	1.78911	-0.00541778	0.584825	0.424022	0.261583	0.090724	0.0316535	0.0529918	0.0297012	0.0445498	0.0285012	0.259059	0.0418123	0.112903	0.0707449	0.0225516	0.116855	0.022234	0.0274111	0.0577987	0.0701302	-0.0153155	0.0466562	-0.0279913	0.228972	0.513036	0.192115	0.0499105	0.0542939	-0.0960335	0.0833809	0.0860963	0.163619	0.0189071	0.0746843	0.0295298	0.0051482	0.0855418	0.0256566	0.0210731	0.20127	0.0573687
2280	0.148097	0.0797735	0.12186	0.372035	-0.0557439	0.0220726	0.413318	1.60447	-0.0215362	0.553713	0.390169	0.277703	0.0927462	0.0291465	0.0442701	0.022863	0.0681105	0.0268142	0.281005	0.0317773	0.0991713	0.0765771	0.0437882	0.0912735	0.0179441	0.0202988	0.0486322	0.0639988	-0.0365387	0.0435245	-0.0597371	0.184698	0.503637	0.158932	0.0507047	0.0536158	-0.0873526	0.0766073	0.0725715	0.149262	-0.0521921	0.0678536	-0.147887	0.00868254	0.0886142	0.0168505	0.00287305	0.196557	0.0628273
2310	0.147979	0.085064	0.112832	0.326669	-0.0659163	0.020514	0.412569	1.62098	-0.00534513	0.533072	0.386609	0.211271	0.0781067	0.0285753	0.0402632	0.0230147	0.0682191	0.0238857	0.210766	0.0223355	0.118792	0.0747747	0.0566254	0.102432	0.0185358	0.0243114	0.0510843	0.0604098	0.00541507	0.0473317	-0.0219137	0.17788	0.586234	0.179988	0.0489644	0.0562879	-0.0856372	0.0762605	0.0684174	0.143486	-0.00858159	0.0652567	-0.0334153	0.00526051	0.07364	0.0255808	0.0120183	0.256187	0.0550885
2340	0.138095	0.0981177	0.113165	0.373462	-0.0716049	0.0230207	0.338297	1.54655	-0.0263053	0.478274	0.353137	0.208918	0.074224	0.0269821	0.0376803	0.0209834	0.0868787	0.0222521	0.296398	0.0271719	0.104817	0.0792693	0.0480446	0.0908966	0.0155748	0.0145228	0.044967	0.0472462	0.000349405	0.0495884	0.0194704	0.166977	0.551901	0.210224	0.053004	0.0493106	-0.081173	0.0672208	0.0358685	0.131873	-0.00347529	0.0616789	0.0212989	-5.49701e-05	0.0756025	0.0341561	0.0206981	0.148143	0.0498374
2370	0.133787	0.121772	0.0915186	0.382594	0.0172974	0.0199635	0.289124	1.48133	-0.050348	0.491073	0.32479	0.215656	0.0763953	0.0249982	0.0342717	0.0266314	0.0849113	0.0230362	0.268259	0.0281706	0.105228	0.0783767	0.0524484	0.0914459	0.0163332	-0.0151707	0.048499	0.060815	0.0130968	0.0482398	-0.00451034	0.128669	0.464106	0.220532	0.0452008	0.0399968	-0.0949479	0.0627751	0.0400956	0.123149	0.00924026	0.0667445	0.181492	-0.00326059	0.0744645	0.0292616	0.00925554	0.108092	0.0517675
2400	0.150255	0.118327	0.114547	0.339385	-0.00681836	0.0142141	0.258674	1.46155	-0.0317075	0.465189	0.312615	0.198714	0.0676515	0.0227857	0.0337535	0.0238465	0.0703233	0.0249391	0.251099	0.0303557	0.105326	0.0695642	0.0271593	0.107689	0.0147913	-0.00269104	0.0442106	0.0553338	-0.0130337	0.0470081	-0.021228	0.0971598	0.469047	0.162219	0.0420975	0.019946	-0.0778037	0.0611891	0.0285316	0.110864	0.0389747	0.0566899	-0.094711	0.00981883	0.0708384	0.0123979	0.0102612	0.20331	0.057254
2430	0.144227	0.129951	0.101384	0.317639	-0.0486332	0.0129568	0.236501	1.29862	-0.0457813	0.43986	0.284778	0.196826	0.0601022	0.0221905	0.0305134	0.0227206	0.0838181	0.0204027	0.12559	0.0185467	0.118059	0.0715406	0.0564384	0.108733	0.0112749	0.000555879	0.0434281	0.0532609	-0.00676576	0.0381787	-0.0200585	0.0719232	0.471191	0.159727	0.0435672	0.041231	-0.088102	0.0609215	0.0228727	0.0972439	-0.0161658	0.0560443	-0.112759	0.00645214	0.0604359	0.0129619	0.0099127	0.214032	0.0553395
2460	0.123748	0.12675	0.108031	0.337167	0.0122444	0.0169396	0.179599	1.19084	-0.0637108	0.404394	0.260999	0.165918	0.0616783	0.0203328	0.025984	0.0179641	0.0822359	0.0129358	0.2516	0.0219459	0.105937	0.0697838	0.0539843	0.0985547	0.0129573	0.0201589	0.0487392	0.051462	0.0159774	0.0374344	-0.0472999	0.0823612	0.43185	0.155738	0.0406145	0.0500533	-0.0761502	0.0523225	0.0289009	0.0925434	0.02752	0.0524189	-0.100071	-0.00319776	0.0726093	0.042949	0.00674727	0.121583	0.037114
2490	0.149795	0.138899	0.108091	0.31182	-0.0154781	0.0136022	0.15966	0.989583	-0.0384071	0.346282	0.241016	0.175854	0.0494121	0.0204651	0.0308462	0.0211673	0.164442	0.0240005	0.262081	0.0262673	0.0901006	0.0681896	0.0361086	0.0823121	0.0146283	0.0171734	0.0443747	0.0392926	-0.00238847	0.0383163	0.00376922	0.0893473	0.474281	0.148459	0.0432572	0.036023	-0.0923222	0.0573225	0.00920196	0.0839735	-0.0134934	0.0544385	-0.109841	0.0024406	0.0599263	0.0012764	0.0142691	0.143329	0.0351622
2520	0.132215	0.153589	0.072414	0.313637	-0.0122587	0.0101039	0.134456	1.09923	-0.0634617	0.396593	0.227276	0.153224	0.0654403	0.020459	0.0281454	0.0336167	0.139052	0.0189929	0.16907	0.023575	0.0969596	0.0583362	0.0450861	0.130028	0.0112348	0.0135951	0.051912	0.0463307	-0.0113142	0.0300443	0.00152064	0.123257	0.353051	0.199945	0.039476	0.037548	-0.0755618	0.049271	0.00951204	0.081894	-0.0342448	0.0571472	0.124606	0.00232007	0.0574203	0.0184402	-0.00319799	0.134997	0.0471081
2550	0.140475	0.16609	0.0843872	0.27558	-0.0363116	0.0119913	0.120542	1.07228	-0.0682464	0.371188	0.216963	0.138378	0.0536272	0.0185412	0.0204518	0.0148851	0.183947	0.0185177	0.170709	0.0174894	0.0988633	0.0585558	0.0278281	0.0799101	0.00950484	0.00137681	0.0437325	0.0379631	-0.00813636	0.0440485	0.00557512	0.0824956	0.356934	0.154115	0.0366924	0.0330162	-0.0694867	0.0480276	0.0195485	0.0723651	0.0174266	0.049406	0.0594877	0.00452618	0.0579288	0.020805	0.00945474	0.147284	0.0315686
2580	0.142203	0.123546	0.0391473	0.240231	-0.0210862	0.0138855	0.117146	0.870687	-0.0725952	0.365994	0.209289	0.098946	0.04516	0.018451	0.0256975	0.0250183	0.160803	0.0116369	0.112185	0.0167884	0.0827703	0.0594513	0.0383303	0.0468216	0.00775857	0.00659324	0.0409521	0.0460566	-0.0476301	0.0420464	0.0342637	0.105152	0.365309	0.234141	0.0370438	0.0429509	-0.0673905	0.0444238	0.0238166	0.0763098	0.0225141	0.05496	0.116168	-0.00106507	0.054349	0.00388857	0.00603549	0.171013	0.0155705
2610	0.136976	0.139221	0.0586353	0.207507	-0.0242173	0.0155228	0.1235	0.780695	-0.0652158	0.31899	0.2028	0.112337	0.0479165	0.0169119	0.0352661	0.0166866	0.175923	0.0180741	0.136812	0.0182961	0.0643115	0.0611254	0.00804805	0.0432779	0.00998247	0.00781176	0.0452643	0.0392664	0.0195762	0.0281498	0.00553836	0.0787055	0.393423	0.208276	0.0419298	0.0283847	-0.0792808	0.0429921	0.0138941	0.0664726	-0.0662187	0.0528824	-0.033336	0.00176324	0.0496367	0.0181401	0.00848721	0.0991383	0.0217293
2640	0.107651	0.129598	0.0462283	0.225764	-0.035226	0.0235728	0.0929095	0.850232	-0.0777846	0.353437	0.198094	0.118415	0.0367035	0.0175492	0.0296496	0.00622242	0.152777	0.0205532	0.126846	0.020634	0.0698314	0.0506303	0.021214	0.039228	0.00899212	-0.00153143	0.0455782	0.0309717	-0.0206974	0.0286468	-0.0231502	0.068138	0.291837	0.179132	0.044326	0.0201975	-0.0944626	0.038646	0.0182717	0.0640622	0.0460947	0.0548275	0.0909206	0.00111182	0.0484723	0.0198881	0.00948216	0.0852168	0.0294991
2670	0.114013	0.134519	0.0403678	0.255096	-0.0222998	0.0126274	0.103457	0.823219	-0.0921075	0.309352	0.185511	0.113332	0.041886	0.0160221	0.0196344	0.0131985	0.181434	0.0209215	0.148078	0.0256917	0.0634157	0.0623374	0.0347143	0.0458737	0.00820736	0.0284529	0.0415063	0.0377824	-0.0308416	0.0366905	-0.00518399	0.0673012	0.263508	0.189041	0.0442262	0.0386609	-0.0643149	0.0424162	0.0148426	0.0526682	0.0151871	0.0554111	-0.138118	0.00384864	0.0408566	0.02722	0.00721572	0.114937	0.0167663
2700	0.134885	0.104197	0.0466217	0.20611	0.0207154	0.0226531	0.0782716	0.660272	-0.0863679	0.31899	0.176266	0.118434	0.0364869	0.0153909	0.0236287	0.0180514	0.156297	0.0144209	0.200535	0.0156449	0.0640922	0.0476643	0.0201088	0.0197002	0.00590198	-0.00497346	0.0433187	0.0285634	0.00643295	0.0310777	0.0229626	0.0707517	0.270898	0.184359	0.0381192	0.012778	-0.0641438	0.0406418	-0.00206565	0.0595234	0.0152812	0.0519119	-0.0945207	0.00253429	0.052098	0.0203366	0.0214492	0.122338	0.0166022
2730	0.109423	0.0793347	0.0385926	0.185626	0.0154847	0.0174205	0.12322	0.807092	-0.0986877	0.26707	0.16746	0.114287	0.0364678	0.0142907	0.0246905	0.00711856	0.141766	0.0171811	0.0352769	0.00963559	0.0619272	0.0560233	0.042632	0.0242455	0.00609002	0.0157855	0.0342544	0.0265109	-0.0163694	0.0365302	0.033793	0.0816755	0.206434	0.149562	0.0346671	0.0221874	-0.0432075	0.0382406	0.00978108	0.059922	-0.00693176	0.0542626	0.0303703	-0.00327191	0.0404868	0.0259601	0.00661554	0.0423737	0.0192014
2760	0.0991838	0.0788545	0.0360708	0.189713	0.00563342	0.0184434	0.0861536	0.613107	-0.094588	0.231402	0.156525	0.0968906	0.0403335	0.0140742	0.0246778	0.0201884	0.137438	0.0135517	0.141156	0.0133324	0.0420454	0.04141	0.0518193	-0.00142177	0.00539552	0.0320275	0.0515291	0.0355316	-0.0301413	0.030065	-0.00127927	0.0936463	0.292857	0.210046	0.0349484	0.0250811	-0.0678454	0.0282691	0.00891469	0.0474149	-0.00828675	0.044984	-0.065086	0.00758679	0.0401882	0.027497	0.0152186	0.110609	0.0287618
2790	0.0520202	0.101979	0.0458652	0.183123	0.0301365	0.0236833	0.089209	0.655292	-0.0963888	0.2168	0.15395	0.124301	0.0386729	0.0134129	0.0312339	0.00825826	0.140151	0.015304	0.0137294	0.0153277	0.0620859	0.0532826	0.0338982	0.0418454	0.00617526	0.00777495	0.038079	0.0275663	-0.00674774	0.0236146	0.0115902	0.0862788	0.2652	0.153766	0.0296837	0.00741582	-0.0555915	0.0364217	0.021605	0.0405033	-0.00218931	0.0516429	-0.186155	0.00596909	0.0384765	-0.000286943	0.0200749	0.107561	0.0206203
2820	0.0843919	0.077298	0.0541466	0.170311	0.0205908	0.0158917	0.0834025	0.653627	-0.0532074	0.231465	0.140065	0.11339	0.0438095	0.0143448	0.0262958	-0.00157169	0.101393	0.0225471	0.190839	0.0179593	0.0463008	0.0546429	0.0384833	0.023567	0.00183152	0.0187121	0.0328012	0.0318026	-0.0141298	0.0280059	-0.00936738	0.0722146	0.227993	0.163784	0.0279115	0.0149106	-0.0504799	0.031654	0.00584129	0.0472306	0.0283418	0.0547841	-0.091444	0.00659751	0.0482142	0.024466	0.0143151	0.0889353	0.0329596
2850	0.0902938	0.0718834	0.0438781	0.167621	0.00292263	0.0125455	0.0786247	0.822872	-0.0599744	0.223095	0.134081	0.124634	0.0380451	0.0150302	0.0265907	0.0131893	0.133252	0.0218917	0.0306159	0.0111766	0.0446303	0.0617842	0.0413625	-0.00116327	0.00255736	-0.000850385	0.0374035	0.030132	-0.0206841	0.0295009	-0.00891865	0.0626931	0.269332	0.17181	0.0278855	0.0172162	-0.0644589	0.0281141	0.00392611	0.0372355	0.0689099	0.0435831	-0.272683	-0.00287232	0.0390559	0.0280907	0.0188615	0.0485844	0.0299111
2880	0.085163	0.0540636	0.0340232	0.157631	0.00745937	0.0159662	0.0856119	0.498704	-0.0612666	0.222645	0.133135	0.12201	0.0299371	0.0138698	0.0271132	0.010625	0.0925743	0.0152842	0.0931699	0.0157212	0.0488577	0.0429757	0.0274881	0.0278	0.000338474	0.0281695	0.0337811	0.0310591	2.98678e-05	0.0294046	-0.0217239	0.0561741	0.225603	0.120589	0.0237003	0.0342643	-0.0683175	0.0268214	0.00658456	0.0366188	-0.0011417	0.0416276	0.0310523	0.00284931	0.0360349	0.0173782	0.014932	-0.00197351	0.0275009
2910	0.0768662	0.054806	0.0373922	0.170561	-0.0193264	0.0061147	0.0617713	0.674203	-0.033446	0.165496	0.108616	0.107881	0.0370143	0.0128478	0.0232832	0.0133088	0.10733	0.0138605	0.0562656	0.00662802	0.0364648	0.038444	0.0192303	0.00175567	0.000529022	0.00290824	0.0469672	0.0258433	-0.0163135	0.0213753	-0.00733548	0.0840943	0.24903	0.14009	0.0256644	0.0225202	-0.0545431	0.0267546	0.00573641	0.0347198	0.0366348	0.0449074	0.021394	-0.00176087	0.0401128	0.0282259	0.0205301	0.0997835	0.00794946
2940	0.0658037	0.0686241	0.0525125	0.158962	0.00620713	0.00740911	0.0580768	0.49271	-0.0555738	0.19787	0.110975	0.108288	0.0282164	0.0126734	0.0143255	0.00327205	0.0892755	0.0138605	0.113344	0.00793404	0.0414621	0.0412874	0.0231693	0.0160703	0.00157202	0.0182888	0.0292407	0.01926	-0.0414247	0.0273523	-0.0186371	0.0301086	0.287406	0.191527	0.0305927	0.020505	-0.0480962	0.0226627	0.00738255	0.0363292	0.0270809	0.0379774	-0.0854175	0.00287525	0.0571923	0.0529162	0.0178505	0.167952	0.0271725
2970	0.0778745	0.0876692	0.0480843	0.17024	-0.0282509	0.0163476	0.0495862	0.48577	-0.0516246	0.146394	0.0939361	0.0966062	0.0277658	0.0125111	0.00907985	-0.000942094	0.0743206	0.0134586	0.0481075	0.0105872	0.0376967	0.0566963	0.0243142	0.00114173	0.00116084	-0.0118539	0.0340998	0.0249015	-0.0110373	0.0185212	0.0162733	0.0455038	0.297557	0.134958	0.0248422	0.00130536	-0.0476433	0.0236427	0.00805742	0.0374197	-0.00476755	0.0383292	0.0354135	-0.0038207	0.0501288	0.0371574	0.0110488	0.145403	0.0232009
3000	0.0756428	0.0903131	0.0666342	0.149498	-0.030035	0.00414187	0.0387828	0.538643	-0.0448368	0.161599	0.0798367	0.133984	0.0266622	0.0133227	0.0217832	0.000726102	0.100235	0.0171495	0.0228479	0.0130524	0.0297831	0.0521361	0.0167139	-0.0291464	0.0017914	0.00526429	0.0266624	0.02354	-0.0178396	0.0233024	-0.0253434	0.0370524	0.27606	0.0805489	0.0192662	0.0276291	-0.0625013	0.0212911	0.00408571	0.0321477	0.0189196	0.0426643	-0.168187	-0.0054614	0.0504563	0.0458482	0.00586777	0.0622414	0.0153661
3030	0.0490914	0.0833778	0.0501522	0.130437	0.0273727	0.00165384	0.040347	0.442014	-0.0739807	0.123249	0.0840689	0.13679	0.0208065	0.0111043	0.01473	0.0223851	0.0742156	0.014805	0.156285	0.016387	0.0430392	0.0302561	0.0135457	0.0200987	-0.000888807	0.0310814	0.0290361	0.019365	-0.0191898	0.0282962	-0.0136748	0.0205502	0.245471	0.111806	0.0202655	0.0170011	-0.0395626	0.0197837	-0.00212493	0.0327832	0.0139137	0.035457	-0.140718	-0.00474587	0.038074	0.029875	0.0144559	0.0236193	0.0156387
3060	0.0576848	0.0797873	0.0309063	0.117364	-0.00647965	0.0120284	0.0467926	0.342454	-0.0479972	0.126306	0.0751197	0.120626	0.0374755	0.00977561	0.00547741	0.0180836	0.105915	0.0136526	0.0850981	0.00825125	0.0418121	0.037115	0.0340512	0.0131837	-0.00300489	0.00410099	0.0313979	0.0209073	-0.0287816	0.0205862	-0.0015936	0.0337284	0.349759	0.105147	0.0261818	0.02182	-0.0403124	0.0156667	0.0033014	0.0255519	0.00397714	0.0355295	-0.145857	-0.0104558	0.0431656	0.0627943	0.0150216	0.133445	0.0261347
3090	0.0649955	0.0816088	0.0360103	0.100644	0.0164611	0.00321684	0.0232563	0.363655	-0.0650757	0.123824	0.0581087	0.124808	0.0298465	0.0102145	0.0137525	0.00550551	0.0555328	0.0102707	0.0785521	0.0120401	0.0268155	0.0260438	0.0177114	0.0240948	-0.00228658	0.0075872	0.0243625	0.0038485	-0.0270379	0.0152642	0.0132913	0.0270455	0.382722	0.140335	0.0217392	0.025665	-0.0311	0.0201222	0.0123392	0.0297899	0.0139074	0.038623	-0.126493	0.00704676	0.0411228	0.036567	0.0180994	0.174382	0.0220918
3120	0.070942	0.0570442	0.0255401	0.111438	-0.0302667	0.0145067	0.0390324	0.245548	-0.0473277	0.136444	0.0540316	0.0806547	0.0323957	0.00916238	0.0121725	0.00828583	0.0896478	0.0203968	0.0512633	0.00759726	0.0405989	0.0324065	0.0125878	-0.0107172	-0.00419958	0.00474154	0.0197911	0.0031167	-0.0318077	0.0228171	0.00224146	0.0371715	0.374064	0.107267	0.0219201	0.0212163	-0.0460398	0.0128757	-0.00598264	0.0295643	0.0710553	0.0269482	-0.0797082	0.00548751	0.0287971	0.0553305	0.00849342	0.112402	0.0334924
3150	0.0738336	0.0726258	0.0253383	0.10192	-0.0525554	0.0188661	0.0348449	0.333025	-0.0492427	0.112661	0.0500214	0.061008	0.0209263	0.00782169	0.00399008	0.0123483	0.0415585	0.00997959	0.0351494	0.00351667	0.0271328	0.0414471	-0.00308887	0.00273584	-0.00819357	0.00265791	0.0242221	0.0103793	-0.0124748	0.0221487	0.0149655	0.0246243	0.215976	0.0909637	0.0205437	0.00494957	-0.0294466	0.0153466	0.00347468	0.0265447	0.041785	0.0268613	-0.0530013	0.00377668	0.0373128	0.019367	0.00986494	0.111896	0.037684
3180	0.0793871	0.0883702	0.0277592	0.0865609	0.0191024	0.0186092	0.030274	0.351502	-0.0616299	0.126466	0.0490298	0.0770807	0.0297263	0.00832069	0.00971186	0.000459558	0.0582713	0.0196919	0.0104512	0.00737208	0.0101672	0.0316707	0.0258104	0.00109864	-0.0043287	0.0170151	0.0192202	0.0094609	-0.00773243	0.0215171	-0.00299464	0.00212294	0.257053	0.0982505	0.0212053	0.0162653	-0.0498623	0.0157443	-0.00191974	0.0180913	0.0537792	0.0260729	-0.0109587	0.00170206	0.0327498	0.035848	0.00832827	0.120101	0.015239
3210	0.0405796	0.0685579	0.0375839	0.072393	-0.00588938	0.00971503	0.0321486	0.327317	-0.0671307	0.102399	0.0445479	0.0399673	0.0239209	0.00621046	0.0154716	0.000514705	0.05079	0.0142368	0.0896523	0.0134675	0.0105452	0.0398814	-0.019083	0.0058702	-0.00677699	-0.0189367	0.0273974	0.00722468	-0.0183744	0.0137738	0.0535509	0.0101914	0.359982	0.0467632	0.0150678	0.0123229	-0.0251709	0.0145413	0.00134518	0.0185764	0.00058967	0.0263771	-0.31241	-0.000671147	0.0224056	0.032032	0.0133587	0.142039	0.0272004
3240	0.0417659	0.0633171	0.0385724	0.0883861	-0.0201307	0.0115143	0.0250153	0.314382	-0.0603533	0.0768474	0.0446067	0.0291496	0.0159006	0.00740085	0.0132258	0.00776194	0.0515515	0.0122428	0.0888566	0.00744257	0.0106712	0.0344171	0.00402403	0.0198725	-0.00361164	0.00939473	0.00956374	0.00871743	-0.0304594	0.0253628	-0.00909913	0.0375539	0.373438	0.082687	0.0152707	0.011114	-0.00154079	0.0128315	-0.00407659	0.0209153	0.0435917	0.0219695	-0.0541432	-0.00543674	0.0379531	0.0328632	0.00524873	0.0921843	0.0180551
3270	0.0349668	0.0575354	0.0420826	0.072006	-0.0528566	0.0162053	0.0524956	0.416094	-0.0543024	0.0860139	0.0380192	0.0330959	0.0183129	0.00708822	0.00971186	0.0224127	0.038351	0.0153496	0.010092	0.00649096	-0.00317755	0.0262491	0.00835977	0.00199264	-0.00521751	-0.0181489	0.0199909	0.0112044	-0.0503817	0.0212175	-0.0248283	0.0267684	0.320913	0.115893	0.0140632	0.0270895	-0.0174352	0.0130634	-0.00299132	0.0241418	0.0176838	0.0245851	0.0366823	-0.00471556	0.0167149	0.0428699	0.00729412	0.0906883	0.0219462
3300	0.0431302	0.0625527	0.0572937	0.0552581	-0.0551095	0.00678233	0.03633	0.205375	-0.0485836	0.0829908	0.037557	0.0404202	0.0132832	0.00745496	0.00894081	0.0151057	0.0518179	0.00487693	0.121511	0.00331695	0.0100552	0.0297428	0.00555429	0.0157903	-0.00551085	0.00862533	0.0204832	0.00959209	-0.0484356	0.0218939	0.00652853	0.0307027	0.233981	0.0498108	0.0215611	0.0072538	-0.0293051	0.0101265	0.00579113	0.0224007	-0.0451223	0.0236208	0.0563001	0.00111365	0.00970286	-0.00963402	0.00103672	0.0857383	0.0218656
3330	0.0224734	0.0618186	0.044564	0.0488384	-0.0398322	0.00407322	0.0433111	0.218413	-0.000809554	0.128192	0.0317046	0.0446789	0.013104	0.00745496	0.0146331	0.0147196	0.0473036	0.0102212	0.0220342	0.00279415	0.00943	0.0305014	0.00140558	0.0261197	-0.00773475	-0.0137313	0.0177908	0.00854542	-0.0223724	0.0184085	-0.00325247	0.0101958	0.424725	0.0813065	0.00946879	0.0134829	-0.0053598	0.0124526	-0.00730047	0.0252323	0.0193838	0.0186773	-0.0300373	0.00279215	0.0165166	0.0364153	0.011067	0.127748	0.0231854
3360	0.0351447	0.0669655	0.0344468	0.0248501	-0.0492488	0.00248471	0.0435059	0.270792	0.00272965	0.0566909	0.0322918	0.0157444	0.0214749	0.0062826	0.0204813	0.0105469	0.0441844	0.00955189	-0.00634386	0.00635781	0.00856679	0.0320072	0.00506687	-0.00334978	-0.0063282	-0.0274295	0.018383	0.00518964	-0.0317978	0.0260096	-0.0439185	-0.00387082	0.164307	0.100932	0.0128595	0.0267571	-0.0173891	0.0116403	0.0106611	0.0302223	0.00353802	0.0207507	-0.12505	0.0079451	0.0152158	0.0362834	0.0137739	0.0568883	0.0147929
3390	0.00622077	0.0652351	0.0439285	0.0285663	-0.000380636	0.00844178	0.0203896	0.264442	0.00234563	0.0606847	0.0242271	0.0143577	0.0249821	0.0051824	0.0160319	0.0217968	0.0484506	0.0128487	-0.0586205	0.00718019	0.00205771	0.0314511	0.00503287	-0.0333686	-0.00755298	0.0139743	0.0195199	0.00420128	-0.0304419	0.00756478	0.00950068	0.00842484	0.172882	0.0318877	0.017414	0.029108	-0.0164612	0.0109648	0.00457818	0.0203964	0.0233798	0.0286222	-0.0430101	-0.00386398	0.0139047	0.0385723	0.0156858	0.134649	0.0149137
3420	0.00908277	0.0517013	0.0381992	0.03245	-0.0437853	0.00154993	0.0275351	0.164326	0.00316556	0.0444249	0.0192017	0.0558209	0.0179822	0.00492388	0.00797595	0.0220864	0.0329882	0.0137417	0.130758	0.00513598	0.00289759	0.0388604	-0.00634209	0.00354366	-0.00623168	0.0136982	0.0212657	-0.0025336	-0.00499692	0.0220449	0.0235797	0.0218423	0.181942	0.0544775	0.0219167	0.0168414	-0.0148194	0.0133027	-0.00569993	0.0206183	0.0440496	0.0193912	-0.239188	-0.000186643	0.0160057	0.0195154	0.0020908	0.147731	0.00884478
3450	0.00223918	0.0163819	0.0818957	0.0051078	0.0267416	0.0124407	0.0319356	0.109779	0.0122523	0.0259463	0.0272897	0.0233904	0.0189642	0.00557919	0.00649283	0.0136765	0.0490604	0.0210977	0.108139	0.00710579	-0.00506262	0.0327544	0.0383586	0.0475002	-0.00955123	0.0127447	0.0157192	0.00969997	0.017137	0.0245146	-0.00999056	0.0120072	0.0975872	0.0246583	0.0177568	0.0272104	-0.0246812	0.0191057	-0.0105699	0.0137631	0.0237123	0.0192318	-0.0615653	-0.00324981	0.0103013	0.0258644	0.00472073	0.0903907	0.012045
3480	0.0167939	0.021068	0.0547518	0.0116895	-0.0693133	0.0070754	0.0216069	0.266515	0.0165128	0.0618149	0.020807	0.0156545	0.0188822	0.00523049	0.0122357	0.0167417	0.035302	0.0127735	-0.00824432	0.0100096	0.00325221	0.032358	-0.0106892	0.0105125	-0.00863359	0.0303783	0.0301992	0.00412256	0.0155303	0.0186816	0.0216076	0.00514222	0.110981	0.0615009	0.0178044	0.0301909	-0.0127526	0.00906414	0.00186958	0.0192946	-0.0128473	0.0237967	0.05113	0.00541392	0.00657874	0.0041887	-0.00147133	0.0544982	0.0189504
3510	-0.0142655	0.0198123	0.0401661	0.0116648	-0.0315608	0.0115354	0.00720635	0.116216	0.000586407	0.0544096	0.0160923	0.00373512	0.0175994	0.005483	0.00244377	0.0212592	0.0334153	0.0124864	0.0359567	0.0087016	0.0104099	0.0333219	0.022971	-0.0133345	-0.00631943	-0.00442495	0.0225287	0.00532376	-0.028995	0.0212124	-0.0453185	0.00965588	0.147837	0.0411847	0.014773	0.0100298	0.00450174	0.00678769	-0.00082991	0.0181063	0.00691922	0.0185821	-0.0201094	-0.00693354	0.00871118	0.0181895	0.00823574	0.0705122	0.00798663
3540	-0.0127159	0.00769696	0.0617118	-0.0134653	-0.0141012	0.00291943	0.00687768	0.178475	0.0205917	0.069664	0.0194814	0.0205538	0.0239156	0.0063788	-0.0016348	0.0127527	0.0118867	0.00913014	0.0349163	0.00531025	0.00788088	0.0266598	0.0215484	0.0156718	-0.00487402	0.00126269	0.0193154	0.0101023	-0.0239762	0.018455	0.00572543	0.00909623	0.0738294	0.0948674	0.0117334	0.00832837	0.014715	0.0090406	0.00101687	0.00663334	0.0202872	0.0161548	-0.0165728	0.000602297	0.00863125	0.0209171	0.00216748	0.147263	0.0219338
3570	-0.00443387	0.0130702	0.0654338	0.00317556	-0.00621044	0.00270103	0.011686	0.0514501	-0.000954858	0.119997	0.0202273	0.0167994	0.0155602	0.00621647	0.00501393	0.00909925	0.0223091	0.0113082	0.0245681	0.00388478	-0.0130135	0.0277008	0.0103038	0.0237285	-0.00103924	0.0359849	0.0139306	0.00861831	-0.00645381	0.0150536	-0.0490707	-0.00103662	-0.0778926	0.0633462	0.00856232	0.0153601	0.000140773	0.00872593	-0.00671224	0.0052984	0.0101436	0.0128419	-0.0524463	-0.00897291	0.00840164	0.0277345	0.00302042	0.10336	0.00965025
3600	0.00752572	0.0241617	0.0511104	0.00445457	0.0346026	0.000566214	0.0205539	0.0792267	0.00946036	0.0343709	0.00737581	0.0239179	0.0127497	0.00553711	0.0041207	0.0316268	0.0175753	0.00650059	0.0629661	0.00316813	0.0065884	0.0194473	0.0220131	0.027423	0.00155698	0.0333712	0.0213252	0.00428874	0.00127104	0.00767069	0.0111047	0.00131127	0.0282929	0.0496404	0.00522019	0.00895612	0.000591444	0.00787612	3.64795e-05	0.00661078	0.0187816	0.015083	-0.104322	0.00357178	0.00650856	0.0105806	0.0106506	0.0786464	0.00105332
[truncated: 2 more columns]

## Sheet: Supplementary. Fig 2c
Genotype	ExpDate	Condition	Strain & Age
WT_alox5a	20230207	ISO-Wound + HYPO E3	Casper | 2dpf
WT_alox5a	20230207	ISO-Wound + HYPO E3	Casper |2dpf
WT_alox5a	20230207	ISO-Wound + HYPO E3	Casper | 2dpf
WT_alox5a	20230207	ISO-Wound + HYPO E3	Casper |2dpf
WT_alox5a	20230207	ISO-Wound + HYPO E3	Casper | 3dpf
WT_alox5a	20230207	ISO-Wound + HYPO E3	Casper | 3dpf
WT_alox5a	20230207	ISO-Wound + HYPO E3	Casper | 3dpf
WT_alox5a	20230207	ISO-Wound + HYPO E3	Casper | 3dpf
WT_alox5a	20230207	ISO-Wound + HYPO E3	Casper | 3dpf
WT_alox5a	20230207	ISO-Wound + HYPO E3	Casper | 3dpf
WT_alox5a	20230207	ISO-Wound + HYPO E3	Casper | 3dpf
WT_alox5a	20230207	ISO-Wound + HYPO E3	Casper | 3dpf
WT_alox5a	20230207	ISO-Wound + HYPO E3	Casper | 3dpf
WT_alox5a	20230207	ISO-Wound + HYPO E3	Casper | 3dpf
WT_alox5a	20230207	ISO-Wound + HYPO E3	Casper | 3dpf
WT_alox5a	20230207	ISO-Wound + HYPO E3	Casper | 3dpf
WT_alox5a	20230207	ISO-Wound + HYPO E3	Casper | 3dpf
WT_alox5a	20230207	ISO-Wound + HYPO E3	Casper | 3dpf
WT_alox5a	20230207	ISO-Wound + HYPO E3	Casper | 3dpf
WT_alox5a	20230207	ISO-Wound + HYPO E3	Casper | 3dpf
WT_alox5a	20230207	ISO-Wound + HYPO E3	Casper | 3dpf
WT_alox5a	20230207	ISO-Wound + HYPO E3	Casper | 3dpf
WT_alox5a	20230207	ISO-Wound + HYPO E3	Casper | 3dpf
WT_alox5a	20230207	ISO-Wound + HYPO E3	Casper | 3dpf
WT_alox5a	20230207	ISO-Wound + HYPO E3	Casper | 3dpf
WT_alox5a	20230207	ISO-Wound + HYPO E3	Casper | 3dpf
WT_alox5a	20230207	ISO-Wound + HYPO E3	Casper | 3dpf
WT_alox5a	20230419	ISO-Wound + HYPO E3	Casper | 3dpf
WT_alox5a	20230419	ISO-Wound + HYPO E3	Casper | 3dpf
WT_alox5a	20230419	ISO-Wound + HYPO E3	Casper | 3dpf
WT_alox5a	20230419	ISO-Wound + HYPO E3	Casper | 3dpf
WT_alox5a	20230420	ISO-Wound + HYPO E3	Casper | 3dpf
WT_alox5a	20230420	ISO-Wound + HYPO E3	Casper | 3dpf
WT_alox5a	20230420	ISO-Wound + HYPO E3	Casper | 3dpf
WT_alox5a	20230420	ISO-Wound + HYPO E3	Casper | 3dpf
WT_alox5a	20230517	ISO-Wound + HYPO E3	Casper | 3dpf
WT_alox5a	20230517	ISO-Wound + HYPO E3	Casper | 3dpf
WT_alox5a	20230517	ISO-Wound + HYPO E3	Casper | 3dpf
WT_alox5a	20230517	ISO-Wound + HYPO E3	Casper | 3dpf
WT_alox5a	20230517	ISO-Wound + HYPO E3	Casper | 3dpf
WT_alox5a	20230517	ISO-Wound + HYPO E3	Casper | 3dpf
WT_alox5a	20230517	ISO-Wound + HYPO E3	Casper | 3dpf
WT_alox5a	20230517	ISO-Wound + HYPO E3	Casper | 3dpf
WT_alox5a	20230517	ISO-Wound + HYPO E3	Casper | 3dpf
WT_alox5a	20230517	ISO-Wound + HYPO E3	Casper | 3dpf
WT_alox5a	20230517	ISO-Wound + HYPO E3	Casper | 3dpf
WT_alox5a	20230517	ISO-Wound + HYPO E3	Casper | 3dpf
WT_alox5a	20230517	ISO-Wound + HYPO E3	Casper | 3dpf
WT_alox5a	20230517	ISO-Wound + HYPO E3	Casper | 3dpf
WT_alox5a	20230517	ISO-Wound + HYPO E3	Casper | 3dpf
WT_alox5a	20230517	ISO-Wound + HYPO E3	Casper | 3dpf
WT_alox5a	20230517	ISO-Wound + HYPO E3	Casper | 3dpf
WT_alox5a	20230517	ISO-Wound + HYPO E3	Casper | 3dpf
WT_alox5a	20230112	ISO-Wound + HYPO E3	Casper | 3dpf
WT_alox5a	20230112	ISO-Wound + HYPO E3	Casper | 3dpf
mk211_alox5a	20230112	ISO-Wound + HYPO E3	Casper | 2dpf
mk211_alox5a	20230112	ISO-Wound + HYPO E3	Casper |2dpf
mk211_alox5a	20230112	ISO-Wound + HYPO E3	Casper | 2dpf
mk211_alox5a	20230112	ISO-Wound + HYPO E3	Casper |2dpf
mk211_alox5a	20230112	ISO-Wound + HYPO E3	Casper | 3dpf
mk211_alox5a	20230112	ISO-Wound + HYPO E3	Casper | 3dpf
mk211_alox5a	20230112	ISO-Wound + HYPO E3	Casper | 3dpf
mk211_alox5a	20230112	ISO-Wound + HYPO E3	Casper | 3dpf
mk211_alox5a	20230112	ISO-Wound + HYPO E3	Casper | 3dpf
mk211_alox5a	20230112	ISO-Wound + HYPO E3	Casper | 3dpf
mk211_alox5a	20230112	ISO-Wound + HYPO E3	Casper | 3dpf
mk211_alox5a	20230112	ISO-Wound + HYPO E3	Casper | 3dpf
mk211_alox5a	20230112	ISO-Wound + HYPO E3	Casper | 3dpf
mk211_alox5a	20230112	ISO-Wound + HYPO E3	Casper | 3dpf
mk211_alox5a	20230112	ISO-Wound + HYPO E3	Casper | 3dpf
mk211_alox5a	20230112	ISO-Wound + HYPO E3	Casper | 3dpf
mk211_alox5a	20230112	ISO-Wound + HYPO E3	Casper | 3dpf
mk211_alox5a	20230112	ISO-Wound + HYPO E3	Casper | 3dpf
mk211_alox5a	20230112	ISO-Wound + HYPO E3	Casper | 3dpf
mk211_alox5a	20230112	ISO-Wound + HYPO E3	Casper | 3dpf
mk211_alox5a	20230112	ISO-Wound + HYPO E3	Casper | 3dpf
mk211_alox5a	20230113	ISO-Wound + HYPO E3	Casper | 3dpf
mk211_alox5a	20230113	ISO-Wound + HYPO E3	Casper | 3dpf
mk211_alox5a	20230113	ISO-Wound + HYPO E3	Casper | 3dpf
mk211_alox5a	20230113	ISO-Wound + HYPO E3	Casper | 3dpf
mk211_alox5a	20230113	ISO-Wound + HYPO E3	Casper | 3dpf
mk211_alox5a	20230113	ISO-Wound + HYPO E3	Casper | 3dpf
mk211_alox5a	20230113	ISO-Wound + HYPO E3	Casper | 3dpf
mk211_alox5a	20230113	ISO-Wound + HYPO E3	Casper | 3dpf
mk211_alox5a	20230113	ISO-Wound + HYPO E3	Casper | 3dpf
mk211_alox5a	20230113	ISO-Wound + HYPO E3	Casper | 3dpf
mk211_alox5a	20230113	ISO-Wound + HYPO E3	Casper | 3dpf
mk211_alox5a	20230113	ISO-Wound + HYPO E3	Casper | 3dpf
mk211_alox5a	20230426	ISO-Wound + HYPO E3	Casper | 3dpf
mk211_alox5a	20230426	ISO-Wound + HYPO E3	Casper | 3dpf
mk211_alox5a	20230426	ISO-Wound + HYPO E3	Casper | 3dpf
mk211_alox5a	20230426	ISO-Wound + HYPO E3	Casper | 3dpf
mk211_alox5a	20230426	ISO-Wound + HYPO E3	Casper | 3dpf
mk211_alox5a	20230426	ISO-Wound + HYPO E3	Casper | 3dpf
mk211_alox5a	20230426	ISO-Wound + HYPO E3	Casper | 3dpf
mk211_alox5a	20230426	ISO-Wound + HYPO E3	Casper | 3dpf
mk211_alox5a	20230426	ISO-Wound + HYPO E3	Casper | 3dpf
mk211_alox5a	20230426	ISO-Wound + HYPO E3	Casper | 3dpf
mk211_alox5a	20230426	ISO-Wound + HYPO E3	Casper | 3dpf
mk211_alox5a	20230427	ISO-Wound + HYPO E3	Casper | 3dpf
mk211_alox5a	20230427	ISO-Wound + HYPO E3	Casper | 3dpf
mk211_alox5a	20230427	ISO-Wound + HYPO E3	Casper | 3dpf
mk211_alox5a	20230427	ISO-Wound + HYPO E3	Casper | 3dpf
mk211_alox5a	20230427	ISO-Wound + HYPO E3	Casper | 3dpf
mk211_alox5a	20230427	ISO-Wound + HYPO E3	Casper | 3dpf
mk211_alox5a	20230427	ISO-Wound + HYPO E3	Casper | 3dpf
mk211_alox5a	20230427	ISO-Wound + HYPO E3	Casper | 3dpf
mk211_alox5a	20230427	ISO-Wound + HYPO E3	Casper | 3dpf
mk211_alox5a	20230427	ISO-Wound + HYPO E3	Casper | 3dpf
mk211_alox5a	20230427	ISO-Wound + HYPO E3	Casper | 3dpf
mk211_alox5a	20230427	ISO-Wound + HYPO E3	Casper | 3dpf
mk211_alox5a	20230427	ISO-Wound + HYPO E3	Casper | 3dpf
mk211_alox5a	20230427	ISO-Wound + HYPO E3	Casper | 3dpf
mk211_alox5a	20230427	ISO-Wound + HYPO E3	Casper | 3dpf
mk211_alox5a	20230427	ISO-Wound + HYPO E3	Casper | 3dpf
Time (sec)	//rtsmcs/Niethammer/Zaza/Zaza's Papier/70kDa/CRISPR_Genetics/CRISRP_alox5a_ISO- Wound + 5mM NaCl E3/CRISRP_alox5a_wt_siblings/20230207_2dpf_casp_CRISPR_alox5a(+_+)_70kDa_Dextran_ISO+HYPO E3_E1_F1-4_WT_F1_Dextran_vessel.csv	//rtsmcs/Niethammer/Zaza/Zaza's Papier/70kDa/CRISPR_Genetics/CRISRP_alox5a_ISO- Wound + 5mM NaCl E3/CRISRP_alox5a_wt_siblings/20230207_2dpf_casp_CRISPR_alox5a(+_+)_70kDa_Dextran_ISO+HYPO E3_E1_F1-4_WT_F2_Dextran_Vessel.csv	//rtsmcs/Niethammer/Zaza/Zaza's Papier/70kDa/CRISPR_Genetics/CRISRP_alox5a_ISO- Wound + 5mM NaCl E3/CRISRP_alox5a_wt_siblings/20230207_2dpf_casp_CRISPR_alox5a(+_+)_70kDa_Dextran_ISO+HYPO E3_E1_F1-4_WT_F3_Dextran_Vessel.csv	//rtsmcs/Niethammer/Zaza/Zaza's Papier/70kDa/CRISPR_Genetics/CRISRP_alox5a_ISO- Wound + 5mM NaCl E3/CRISRP_alox5a_wt_siblings/20230207_2dpf_casp_CRISPR_alox5a(+_+)_70kDa_Dextran_ISO+HYPO E3_E1_F1-4_WT_F4_Dextran_Vessel.csv	//rtsmcs/Niethammer/Zaza/Zaza's Papier/70kDa/CRISPR_Genetics/CRISRP_alox5a_ISO- Wound + 5mM NaCl E3/CRISRP_alox5a_wt_siblings/20230207_2dpf_casp_CRISPR_alox5a(+_+)_70kDa_Dextran_ISO+HYPO E3_E2_F5-7_WT_F5_Dextran_Vesselo.csv	//rtsmcs/Niethammer/Zaza/Zaza's Papier/70kDa/CRISPR_Genetics/CRISRP_alox5a_ISO- Wound + 5mM NaCl E3/CRISRP_alox5a_wt_siblings/20230207_2dpf_casp_CRISPR_alox5a(+_+)_70kDa_Dextran_ISO+HYPO E3_E2_F5-7_WT_F6_Dextran_Vessel.csv	//rtsmcs/Niethammer/Zaza/Zaza's Papier/70kDa/CRISPR_Genetics/CRISRP_alox5a_ISO- Wound + 5mM NaCl E3/CRISRP_alox5a_wt_siblings/20230207_2dpf_casp_CRISPR_alox5a(+_+)_70kDa_Dextran_ISO+HYPO E3_E2_F5-7_WT_F7_Dextran_Vessel.csv	//rtsmcs/Niethammer/Zaza/Zaza's Papier/70kDa/CRISPR_Genetics/CRISRP_alox5a_ISO- Wound + 5mM NaCl E3/CRISRP_alox5a_wt_siblings/20230207_2dpf_casp_CRISPR_alox5a(+_+)_70kDa_Dextran_ISO+HYPO E3_E3_F8-10_WT_F8_Dextran_Vessel.csv	//rtsmcs/Niethammer/Zaza/Zaza's Papier/70kDa/CRISPR_Genetics/CRISRP_alox5a_ISO- Wound + 5mM NaCl E3/CRISRP_alox5a_wt_siblings/20230207_2dpf_casp_CRISPR_alox5a(+_+)_70kDa_Dextran_ISO+HYPO E3_E3_F8-10_WT_F9_Dextran_vessel.csv	//rtsmcs/Niethammer/Zaza/Zaza's Papier/70kDa/CRISPR_Genetics/CRISRP_alox5a_ISO- Wound + 5mM NaCl E3/CRISRP_alox5a_wt_siblings/20230207_2dpf_casp_CRISPR_alox5a(+_+)_70kDa_Dextran_ISO+HYPO E3_E3_F8-10_WT_F10_Dextran_Vessel.csv	//rtsmcs/Niethammer/Zaza/Zaza's Papier/70kDa/CRISPR_Genetics/CRISRP_alox5a_ISO- Wound + 5mM NaCl E3/CRISRP_alox5a_wt_siblings/20230207_2dpf_casp_CRISPR_alox5a(+_+)_70kDa_Dextran_ISO+HYPO E3_E4_F11-14_WT_F11_Dextran_Vessel.csv	//rtsmcs/Niethammer/Zaza/Zaza's Papier/70kDa/CRISPR_Genetics/CRISRP_alox5a_ISO- Wound + 5mM NaCl E3/CRISRP_alox5a_wt_siblings/20230207_2dpf_casp_CRISPR_alox5a(+_+)_70kDa_Dextran_ISO+HYPO E3_E4_F11-14_WT_F12_Dextran_Vessel.csv	//rtsmcs/Niethammer/Zaza/Zaza's Papier/70kDa/CRISPR_Genetics/CRISRP_alox5a_ISO- Wound + 5mM NaCl E3/CRISRP_alox5a_wt_siblings/20230207_2dpf_casp_CRISPR_alox5a(+_+)_70kDa_Dextran_ISO+HYPO E3_E4_F11-14_WT_F13_Dextran_Vessel.csv	//rtsmcs/Niethammer/Zaza/Zaza's Papier/70kDa/CRISPR_Genetics/CRISRP_alox5a_ISO- Wound + 5mM NaCl E3/CRISRP_alox5a_wt_siblings/20230207_2dpf_casp_CRISPR_alox5a(+_+)_70kDa_Dextran_ISO+HYPO E3_E4_F11-14_WT_F14_Dextran_Vessel.csv	//rtsmcs/Niethammer/Zaza/Zaza's Papier/70kDa/CRISPR_Genetics/CRISRP_alox5a_ISO- Wound + 5mM NaCl E3/CRISRP_alox5a_wt_siblings/20230207_2dpf_casp_CRISPR_alox5a(+_+)_70kDa_Dextran_ISO+HYPO E3_E5_F15-18_WT_F15_Dextran_Vessel.csv	//rtsmcs/Niethammer/Zaza/Zaza's Papier/70kDa/CRISPR_Genetics/CRISRP_alox5a_ISO- Wound + 5mM NaCl E3/CRISRP_alox5a_wt_siblings/20230207_2dpf_casp_CRISPR_alox5a(+_+)_70kDa_Dextran_ISO+HYPO E3_E5_F15-18_WT_F16_Dextran_Vessel.csv	//rtsmcs/Niethammer/Zaza/Zaza's Papier/70kDa/CRISPR_Genetics/CRISRP_alox5a_ISO- Wound + 5mM NaCl E3/CRISRP_alox5a_wt_siblings/20230207_2dpf_casp_CRISPR_alox5a(+_+)_70kDa_Dextran_ISO+HYPO E3_E5_F15-18_WT_F17_Dextran_Vessel.csv	//rtsmcs/Niethammer/Zaza/Zaza's Papier/70kDa/CRISPR_Genetics/CRISRP_alox5a_ISO- Wound + 5mM NaCl E3/CRISRP_alox5a_wt_siblings/20230207_2dpf_casp_CRISPR_alox5a(+_+)_70kDa_Dextran_ISO+HYPO E3_E5_F15-18_WT_F18_Dextran_Vessel.csv	//rtsmcs/Niethammer/Zaza/Zaza's Papier/70kDa/CRISPR_Genetics/CRISRP_alox5a_ISO- Wound + 5mM NaCl E3/CRISRP_alox5a_wt_siblings/20230207_2dpf_casp_CRISPR_alox5a(+_+)_70kDa_Dextran_ISO+HYPO E3_E6_F19-22_WT_F19_Dextran_Vessel.csv	//rtsmcs/Niethammer/Zaza/Zaza's Papier/70kDa/CRISPR_Genetics/CRISRP_alox5a_ISO- Wound + 5mM NaCl E3/CRISRP_alox5a_wt_siblings/20230207_2dpf_casp_CRISPR_alox5a(+_+)_70kDa_Dextran_ISO+HYPO E3_E6_F19-22_WT_F20_Dextran_Vessel.csv	//rtsmcs/Niethammer/Zaza/Zaza's Papier/70kDa/CRISPR_Genetics/CRISRP_alox5a_ISO- Wound + 5mM NaCl E3/CRISRP_alox5a_wt_siblings/20230207_2dpf_casp_CRISPR_alox5a(+_+)_70kDa_Dextran_ISO+HYPO E3_E6_F19-22_WT_F21_Dextran_Vessel.csv	//rtsmcs/Niethammer/Zaza/Zaza's Papier/70kDa/CRISPR_Genetics/CRISRP_alox5a_ISO- Wound + 5mM NaCl E3/CRISRP_alox5a_wt_siblings/20230207_2dpf_casp_CRISPR_alox5a(+_+)_70kDa_Dextran_ISO+HYPO E3_E6_F19-22_WT_F22_Dextran_Vessel.csv	//rtsmcs/Niethammer/Zaza/Zaza's Papier/70kDa/CRISPR_Genetics/CRISRP_alox5a_ISO- Wound + 5mM NaCl E3/CRISRP_alox5a_wt_siblings/20230207_2dpf_casp_CRISPR_alox5a(+_+)_70KDa_Dextran_ISO+HYPO E3_E7_F23-26_WT_F23_Dextran_Vessel.csv	//rtsmcs/Niethammer/Zaza/Zaza's Papier/70kDa/CRISPR_Genetics/CRISRP_alox5a_ISO- Wound + 5mM NaCl E3/CRISRP_alox5a_wt_siblings/20230207_2dpf_casp_CRISPR_alox5a(+_+)_70KDa_Dextran_ISO+HYPO E3_E7_F23-26_WT_F24_Dextran_Vessel.csv	//rtsmcs/Niethammer/Zaza/Zaza's Papier/70kDa/CRISPR_Genetics/CRISRP_alox5a_ISO- Wound + 5mM NaCl E3/CRISRP_alox5a_wt_siblings/20230207_2dpf_casp_CRISPR_alox5a(+_+)_70KDa_Dextran_ISO+HYPO E3_E7_F23-26_WT_F25_Dextran_vessel.csv	//rtsmcs/Niethammer/Zaza/Zaza's Papier/70kDa/CRISPR_Genetics/CRISRP_alox5a_ISO- Wound + 5mM NaCl E3/CRISRP_alox5a_wt_siblings/20230207_2dpf_casp_CRISPR_alox5a(+_+)_70KDa_Dextran_ISO+HYPO E3_E7_F23-26_WT_F26_Dextran_vessel.csv	//rtsmcs/Niethammer/Zaza/Zaza's Papier/70kDa/CRISPR_Genetics/CRISRP_alox5a_ISO- Wound + 5mM NaCl E3/CRISRP_alox5a_wt_siblings/20230207_2dpf_casp_CRISPR_alox5a(+_+)_70kDa_Dextran_ISO+HYPO E3_E9_F30_WT_Dextran_Vessel.csv	//rtsmcs/Niethammer/Zaza/Zaza's Papier/70kDa/CRISPR_Genetics/CRISRP_alox5a_ISO- Wound + 5mM NaCl E3/CRISRP_alox5a_wt_siblings/20230207_2dpf_casp_CRISPR_alox5a(+_+)_70kDa_Dextran_ISO+HYPO E3_E9_F31_WT_Dextran_vessel.csv	//rtsmcs/Niethammer/Zaza/Zaza's Papier/70kDa/CRISPR_Genetics/CRISRP_alox5a_ISO- Wound + 5mM NaCl E3/CRISRP_alox5a_wt_siblings/20230207_2dpf_casp_CRISPR_alox5a(+_+)_70kDa_Dextran_ISO+HYPO E3_E9_F32_WT_Dextran_Vessel.csv	//rtsmcs/Niethammer/Zaza/Zaza's Papier/70kDa/CRISPR_Genetics/CRISRP_alox5a_ISO- Wound + 5mM NaCl E3/CRISRP_alox5a_wt_siblings/20230419_2dpf_casp_CRISPR_alox5a(+_+)_70kDa_Dextran_ISO+HYPO E3_E11_F37_Dextran_Vessel.csv	//rtsmcs/Niethammer/Zaza/Zaza's Papier/70kDa/CRISPR_Genetics/CRISRP_alox5a_ISO- Wound + 5mM NaCl E3/CRISRP_alox5a_wt_siblings/20230419_2dpf_casp_CRISPR_alox5a(+_+)_70kDa_Dextran_ISO+HYPO E3_E12_F41_WT_Dextran_Vessel.csv	//rtsmcs/Niethammer/Zaza/Zaza's Papier/70kDa/CRISPR_Genetics/CRISRP_alox5a_ISO- Wound + 5mM NaCl E3/CRISRP_alox5a_wt_siblings/20230419_2dpf_casp_CRISPR_alox5a(+_+)_70kDa_Dextran_ISO+HYPO E3_E12_F42_WT_Dextran_Vessel.csv	//rtsmcs/Niethammer/Zaza/Zaza's Papier/70kDa/CRISPR_Genetics/CRISRP_alox5a_ISO- Wound + 5mM NaCl E3/CRISRP_alox5a_wt_siblings/20230419_2dpf_casp_CRISPR_alox5a(+_+)_70kDa_Dextran_ISO+HYPO E3_E12_F44_WT_Dextran_vessel.csv	//rtsmcs/Niethammer/Zaza/Zaza's Papier/70kDa/CRISPR_Genetics/CRISRP_alox5a_ISO- Wound + 5mM NaCl E3/CRISRP_alox5a_wt_siblings/20230420_2dpf_casp_CRISPR_alox5a(+_+)_70kDa_Dextran_ISO+HYPO E3_E15_F53_WT_Dextran_Vessel.csv	//rtsmcs/Niethammer/Zaza/Zaza's Papier/70kDa/CRISPR_Genetics/CRISRP_alox5a_ISO- Wound + 5mM NaCl E3/CRISRP_alox5a_wt_siblings/20230420_2dpf_casp_CRISPR_alox5a(+_+)_70kDa_Dextran_ISO+HYPO E3_E16_F58_WT_Dextran_Vessel.csv	//rtsmcs/Niethammer/Zaza/Zaza's Papier/70kDa/CRISPR_Genetics/CRISRP_alox5a_ISO- Wound + 5mM NaCl E3/CRISRP_alox5a_wt_siblings/20230420_2dpf_casp_CRISPR_alox5a(+_+)_70kDa_Dextran_ISO+HYPO E3_E16_F60_WT_Dextran_vessel.csv	//rtsmcs/Niethammer/Zaza/Zaza's Papier/70kDa/CRISPR_Genetics/CRISRP_alox5a_ISO- Wound + 5mM NaCl E3/CRISRP_alox5a_wt_siblings/20230420_2dpf_casp_CRISPR_alox5a(+_+)_70kDa_Dextran_ISO+HYPO E3_E17_F62_WT_Dextran_Vessel.csv	//rtsmcs/Niethammer/Zaza/Zaza's Papier/70kDa/CRISPR_Genetics/CRISRP_alox5a_ISO- Wound + 5mM NaCl E3/CRISRP_alox5a_wt_siblings/20230517_2dpf_casp_CRISPR_alox5a(+_+)_70kDa_Dextran_ISO+HYPO E3_E18_F65_Dextran_Vessel.csv	//rtsmcs/Niethammer/Zaza/Zaza's Papier/70kDa/CRISPR_Genetics/CRISRP_alox5a_ISO- Wound + 5mM NaCl E3/CRISRP_alox5a_wt_siblings/20230517_2dpf_casp_CRISPR_alox5a(+_+)_70kDa_Dextran_ISO+HYPO E3_E18_F67_Dextran_Vessel.csv	//rtsmcs/Niethammer/Zaza/Zaza's Papier/70kDa/CRISPR_Genetics/CRISRP_alox5a_ISO- Wound + 5mM NaCl E3/CRISRP_alox5a_wt_siblings/20230517_2dpf_casp_CRISPR_alox5a(+_+)_70kDa_Dextran_ISO+HYPO E3_E18_F68_Dextran_Vessel.csv	//rtsmcs/Niethammer/Zaza/Zaza's Papier/70kDa/CRISPR_Genetics/CRISRP_alox5a_ISO- Wound + 5mM NaCl E3/CRISRP_alox5a_wt_siblings/20230517_2dpf_casp_CRISPR_alox5a(+_+)_70kDa_Dextran_ISO+HYPO E3_E19_F69_Dextran_Vessel.csv	//rtsmcs/Niethammer/Zaza/Zaza's Papier/70kDa/CRISPR_Genetics/CRISRP_alox5a_ISO- Wound + 5mM NaCl E3/CRISRP_alox5a_wt_siblings/20230517_2dpf_casp_CRISPR_alox5a(+_+)_70kDa_Dextran_ISO+HYPO E3_E19_F70_WT_dextran_Vessel.csv	//rtsmcs/Niethammer/Zaza/Zaza's Papier/70kDa/CRISPR_Genetics/CRISRP_alox5a_ISO- Wound + 5mM NaCl E3/CRISRP_alox5a_wt_siblings/20230517_2dpf_casp_CRISPR_alox5a(+_+)_70kDa_Dextran_ISO+HYPO E3_E19_F71_WT_dextran_Vessel.csv	//rtsmcs/Niethammer/Zaza/Zaza's Papier/70kDa/CRISPR_Genetics/CRISRP_alox5a_ISO- Wound + 5mM NaCl E3/CRISRP_alox5a_wt_siblings/20230517_2dpf_casp_CRISPR_alox5a(+_+)_70kDa_Dextran_ISO+HYPO E3_E19_F72_WT_Dextran_Vessel.csv	//rtsmcs/Niethammer/Zaza/Zaza's Papier/70kDa/CRISPR_Genetics/CRISRP_alox5a_ISO- Wound + 5mM NaCl E3/CRISRP_alox5a_wt_siblings/20230517_2dpf_casp_CRISPR_alox5a(+_+)_70kDa_Dextran_ISO+HYPO E3_E20_F73_WT_Dextran_Vessel.csv	//rtsmcs/Niethammer/Zaza/Zaza's Papier/70kDa/CRISPR_Genetics/CRISRP_alox5a_ISO- Wound + 5mM NaCl E3/CRISRP_alox5a_wt_siblings/20230517_2dpf_casp_CRISPR_alox5a(+_+)_70kDa_Dextran_ISO+HYPO E3_E20_F74_WT_Dextran_Vessel.csv	//rtsmcs/Niethammer/Zaza/Zaza's Papier/70kDa/CRISPR_Genetics/CRISRP_alox5a_ISO- Wound + 5mM NaCl E3/CRISRP_alox5a_wt_siblings/20230517_2dpf_casp_CRISPR_alox5a(+_+)_70kDa_Dextran_ISO+HYPO E3_E20_F75_WT_Dextran_Vessel.csv	//rtsmcs/Niethammer/Zaza/Zaza's Papier/70kDa/CRISPR_Genetics/CRISRP_alox5a_ISO- Wound + 5mM NaCl E3/CRISRP_alox5a_wt_siblings/20230517_2dpf_casp_CRISPR_alox5a(+_+)_70kDa_Dextran_ISO+HYPO E3_E20_F76_WT_Dextran_Vessel.csv	//rtsmcs/Niethammer/Zaza/Zaza's Papier/70kDa/CRISPR_Genetics/CRISRP_alox5a_ISO- Wound + 5mM NaCl E3/CRISRP_alox5a_wt_siblings/20230517_2dpf_casp_CRISPR_alox5a(+_+)_70kDa_Dextran_ISO+HYPO E3_E21_F77_WT_Dextran_Vessel.csv
0	0.892087	0.915458	0.927134	0.91814	1.01595	0.981462	0.989162	0.953752	0.97362	1.01058	0.987559	1.08	1.12566	0.925261	1.03978	1.01342	0.995047	1.00541	1.03805	1.03792	1.00172	1.03015	0.97097	0.969168	0.972147	0.944275	1.01272	0.992168	0.978752	1.20181	1.05395	1.18827	1.11537	1.0409	1.07262	1.05016	1.01639	1.07085	1.06188	1.04677	0.953957	0.900763	0.897038	0.961043	1.04849	1.01378	0.999325	1.0043	1.21316
30	0.92092	0.971833	0.985006	0.974207	1.00503	0.965257	0.968943	0.986279	1.02801	1.01975	0.99664	1.09546	1.13445	0.928873	1.00595	1.0007	1.00697	1.00489	1.00442	1.00611	0.983622	1.01929	0.986309	1.00377	0.972566	0.968124	1.016	1.0019	0.98254	1.16619	1.04679	1.13834	1.11057	1.04362	1.05844	1.07125	1.01352	1.06491	0.998947	0.986875	0.957223	0.922271	0.914863	0.972859	1.0115	0.997775	0.992496	0.994047	1.13751
60	0.964175	0.986997	0.977021	0.92966	0.991394	0.970607	0.991701	1.00057	1.01207	1.00393	1.01992	1.10122	1.12927	0.940941	0.996329	0.98418	0.991545	0.99319	0.9986	1.0051	0.992532	1.01236	0.963018	0.960058	0.985077	0.985729	0.999165	0.995916	0.999304	1.10863	1.03702	1.12633	1.09329	1.03752	1.07669	1.0808	1.00129	0.997843	0.961961	0.993337	0.955209	0.939358	0.95164	0.97568	0.999547	0.993725	0.998636	1.00135	1.06174
90	0.98912	0.94158	0.954615	0.956603	0.986455	0.982646	1.0025	1.00215	1.01166	0.997543	1.01362	1.11353	1.1269	0.949721	1.00475	0.992857	0.99226	1.00296	0.991594	0.996881	0.98811	1.0072	1.02171	1.03062	0.965588	0.963205	1.01557	0.993	0.989512	1.05069	1.01832	1.1149	1.09249	1.00857	1.08209	1.09561	0.999679	0.986938	1.00442	1.03201	0.986854	0.963848	0.977831	1.00695	0.992768	0.998668	0.999592	0.992644	1.02387
120	0.966372	1.00083	1.01862	1.0125	0.985833	0.981079	1.00309	1.00397	1.00793	0.992789	1.01168	1.11813	1.09623	0.944757	0.998301	0.993754	0.998569	0.998689	0.991597	0.995943	0.989114	0.990108	0.970324	0.985153	1.02437	1.01144	0.992529	0.989663	0.994214	1.02372	0.982951	1.1045	1.09244	0.996183	1.09641	1.10632	0.995616	1.00511	0.926482	0.956595	0.99804	1.00509	1.0215	1.02452	0.988482	0.994024	0.994852	0.997157	0.996934
150	1.01449	1.03142	1.00281	1.00544	0.986659	1.01136	1.01335	1.01235	1.00399	0.990677	1.00636	1.11988	1.11928	0.939551	0.992319	0.998631	0.999333	0.996696	0.995568	0.993732	0.998811	0.995848	1.04158	1.02309	0.98768	0.976995	1.00338	0.995336	1.00091	0.995039	0.977401	1.10416	1.10314	0.978454	1.11887	1.12198	0.999349	0.943016	0.986219	1.02046	1.03056	1.02786	1.03605	1.03072	0.986203	1.00007	1.00166	1.00889	0.979172
180	1.038	0.986329	0.991185	0.996312	0.997652	1.01127	1.01749	1.00631	0.994206	0.987992	1.00308	1.11608	1.09138	0.936736	0.990129	0.995183	0.995426	0.997862	0.993136	0.990829	0.988923	0.976557	0.984994	1.02051	1.03177	1.03959	0.990486	0.998575	1.00691	0.983056	0.976867	1.10455	1.10844	0.975321	1.1381	1.14798	0.99048	0.982849	0.996635	0.988186	1.03284	1.04767	1.04921	1.0201	0.993682	1.00092	1.0016	1.00233	0.952752
210	1.01877	1.04975	1.04976	1.07659	0.996703	1.02645	1.00453	1.00771	0.989188	0.989314	0.996977	1.12413	1.08563	0.935672	0.988554	0.9902	0.996813	0.993707	1.00004	0.992575	1.00333	0.987666	1.02715	0.978334	1.01595	1.01756	0.989356	1.00194	1.00911	0.933958	0.97041	1.09435	1.1261	0.969829	1.15467	1.16024	0.995772	0.965667	0.954833	0.952664	1.03462	1.05575	1.03621	0.98689	0.988042	1.00205	1.00379	1.00586	0.95041
240	1.08086	1.08545	1.06329	1.07348	1.01529	1.02686	0.991676	1.0136	0.988961	0.997776	0.983271	1.10337	1.06131	0.926575	0.989597	1.00242	0.998223	0.989556	0.999751	0.990801	1.0055	0.984337	1.01288	1.03588	1.00704	1.03558	0.990935	1.00919	1.01299	0.749504	0.969486	1.10442	1.13104	0.977481	1.17675	1.16685	0.991761	0.94306	1.02636	1.02018	1.02346	1.03608	1.02585	0.979716	0.994512	1.00316	1.00795	1.00552	0.951532
270	1.1152	1.03035	1.03056	1.05707	1.01903	1.043	1.01756	1.01333	0.99037	1.00966	0.980899	0.0282113	0.0298861	1.57191	0.994292	1.02865	1.02582	1.01704	0.987256	0.990111	1.04834	0.996482	1.02107	0.993407	1.03781	1.0575	0.989854	1.02231	1.02576	0.787394	0.966796	-0.0798229	0.0271215	0.972125	0.0253608	-0.00118617	0.996145	1.03975	1.08226	1.00293	1.02724	1.10131	1.08979	1.04153	0.996771	0.995832	1.00009	0.987906	0.732922
300	1.07325	1.08093	1.08379	1.11864	1.06079	1.0197	0.983847	1.00494	0.994032	1.02494	0.0205625	0.023163	0.0324628	1.38084	1.01036	1.02906	1.01538	0.997777	0.997503	0.985301	1.03692	0.981068	1.04505	1.05465	0.989917	1.02315	0.9957	0.782825	0.738513	1.4299	0.0303559	-0.0797722	1.25917	1.02623	0.01669	0.0155358	1.03816	1.0319	1.11368	0.995705	1.06471	1.08566	1.07995	1.05265	1.0446	1.0709	1.07534	1.0866	1.11441
330	1.13471	1.11471	1.08544	1.09048	1.05822	1.00638	0.972464	1.00257	0.98944	1.02804	0.708021	1.16315	1.07159	1.57123	1.00005	1.03544	1.01071	0.97529	0.994915	0.974812	1.03916	0.973508	0.989676	1.00178	1.06102	1.08032	1.021	1.09196	1.07261	1.44409	1.19426	1.15826	1.25162	1.01928	0.0381065	0.0722158	1.02018	1.08471	1.24352	1.06673	1.05519	1.09312	1.08783	1.0661	1.09183	1.05367	1.04886	1.06621	1.07381
360	1.18881	1.06084	1.0577	1.08886	1.04136	0.984622	0.972256	0.997415	0.987786	1.02889	0.990822	1.17286	1.08328	1.55865	1.00187	1.05053	1.01195	0.960468	0.998046	0.974165	1.04243	0.968935	1.04371	1.03744	1.00857	1.03168	1.02862	1.10604	1.08543	1.46295	1.20717	1.1399	1.23546	1.03971	1.70981	0.653572	1.01605	1.12702	1.08836	0.982186	1.06111	1.12692	1.11573	1.11609	1.07421	1.03735	1.03613	1.03918	1.04887
390	1.13512	1.09727	1.09956	1.13368	1.02557	0.975785	0.975546	0.987603	0.996306	1.04295	1.03598	1.17712	1.09015	1.55203	1.01705	1.06597	1.01264	0.942411	1.01667	0.97031	1.05068	0.962976	0.992532	1.02093	1.08989	1.11068	1.05285	1.13221	1.09158	1.47638	1.20971	1.12269	1.24005	1.06292	1.67742	1.0529	1.0223	1.02295	1.02886	1.02313	1.0942	1.17275	1.1574	1.1653	1.06955	1.02184	1.01801	1.01682	1.03103
420	1.18919	1.14042	1.1172	1.13587	1.00981	0.982708	0.991967	0.978001	0.99261	1.04704	1.04662	1.19439	1.0877	1.54608	1.03234	1.08549	1.0124	0.928157	1.03383	0.96362	1.05539	0.959782	1.05346	1.00821	1.0562	1.06144	1.05945	1.14106	1.09082	1.49552	1.22127	1.13064	1.2272	1.07784	1.65448	1.25942	1.04409	1.04313	1.05176	1.0515	1.14564	1.2315	1.19456	1.22662	1.07509	1.03037	1.01583	1.055	1.02525
450	1.26025	1.09336	1.07914	1.11597	1.0072	1.00204	0.993068	0.969072	1.00861	1.05726	1.04628	1.21032	1.10657	1.54915	1.05021	1.10397	1.01713	0.928763	1.05728	0.962604	1.06687	0.968358	1.02207	1.04841	1.1266	1.13784	1.08657	1.17412	1.08928	1.48722	1.23705	1.10762	1.20052	1.09416	1.688	1.28724	1.0681	1.08863	0.96832	0.990051	1.16507	1.26493	1.22339	1.28365	1.08253	1.02261	1.0272	1.01191	1.01026
480	1.21761	1.11647	1.12427	1.17753	1.01706	1.0111	1.01103	0.961837	1.01761	1.06458	1.05891	1.22229	1.13012	1.58164	1.07351	1.12753	1.02445	0.917859	1.08341	0.958852	1.07319	0.968388	1.07288	1.02155	1.10509	1.09678	1.10426	1.18999	1.10047	1.4734	1.24475	1.10383	1.20042	1.10104	1.71639	1.25346	1.0841	1.02703	0.9855	1.02341	1.22517	1.31799	1.26445	1.33348	1.08557	1.01656	1.02409	1.05273	1.01275
510	1.2385	1.16441	1.13819	1.16825	1.03403	1.03689	1.03133	0.944976	1.0257	1.07025	1.06216	1.24233	1.14406	1.57297	1.09688	1.15366	1.0417	0.916911	1.10851	0.961018	1.08344	0.966621	1.0611	1.08214	1.16611	1.16266	1.12368	1.21102	1.10822	1.44418	1.23676	1.08582	1.20334	1.08581	1.74429	1.16576	1.10586	1.08474	1.04375	1.06075	1.27611	1.36275	1.28308	1.36104	1.08053	1.01827	1.02586	1.03212	1.02843
540	1.32323	1.14046	1.0993	1.14197	1.05497	1.05631	1.04166	0.941266	1.02685	1.07433	1.07468	1.26274	1.1718	1.58188	1.11333	1.17802	1.05376	0.913659	1.13339	0.955593	1.09425	0.976844	1.10814	1.03956	1.14962	1.11992	1.16788	1.24005	1.10676	1.42015	1.24802	1.08008	1.21433	1.07056	1.78255	1.10091	1.12364	1.14002	0.985624	1.01272	1.31353	1.38732	1.28387	1.34955	1.10043	1.02514	1.02742	1.06602	1.04653
570	1.30363	1.14954	1.12244	1.1956	1.07764	1.0753	1.04189	0.940856	1.04636	1.07616	1.0804	1.30231	1.21452	1.59753	1.15246	1.20272	1.06749	0.925035	1.15691	0.95306	1.10418	0.983463	1.08245	1.09888	1.19693	1.17317	1.19111	1.27264	1.1264	1.40189	1.23467	1.08825	1.23171	1.07447	1.80677	1.14219	1.149	1.09258	1.03123	1.05582	1.32291	1.40013	1.25372	1.36355	1.08766	1.02815	1.02895	1.0713	1.03127
600	1.28179	1.19311	1.15261	1.21289	1.095	1.08918	1.05515	0.947515	1.05318	1.07511	1.0967	1.32032	1.22031	1.59902	1.17293	1.21787	1.08439	0.936094	1.17707	0.952958	1.11647	0.983582	1.12438	1.06837	1.19657	1.15716	1.23648	1.28871	1.13641	1.43991	1.22722	1.09489	1.25007	1.08702	1.86908	0.909584	1.16778	1.15822	1.05247	1.07745	1.32943	1.38916	1.24931	1.36062	1.11116	1.04825	1.03762	1.07779	1.04601
630	1.34413	1.19467	1.12939	1.17796	1.12563	1.09235	1.02692	0.955494	1.05134	1.05099	1.11234	1.35376	1.25987	1.60703	1.19486	1.25021	1.09752	0.953084	1.20005	0.953102	1.1324	0.986009	1.13245	1.12058	1.24648	1.18885	1.26865	1.32407	1.1432	1.46853	1.22207	1.11894	1.28081	1.10758	1.88853	0.819817	1.18811	1.16341	1.10133	1.09288	1.32758	1.37461	1.24973	1.3809	1.1081	1.04619	1.03808	1.08786	1.04523
660	1.38574	1.15954	1.11096	1.18672	1.14547	1.10105	1.05388	0.960164	1.05302	1.06389	1.13104	1.37361	1.27315	1.63897	1.21117	1.28167	1.09708	0.976308	1.22244	0.947454	1.13507	0.993868	1.18002	1.11225	1.24463	1.17248	1.30348	1.34801	1.15695	1.47374	1.22685	1.14691	1.29423	1.13379	1.92246	0.848911	1.20678	1.17533	1.04615	1.03772	1.34491	1.40415	1.26798	1.40377	1.12201	1.05884	1.0465	1.10645	1.07018
690	1.34115	1.2183	1.16578	1.25056	1.1588	1.09296	1.02588	0.981962	1.05363	1.07345	1.13669	1.41498	1.32103	1.65365	1.20298	1.29499	1.11317	0.994897	1.24467	0.952534	1.15229	0.997782	1.15457	1.15283	1.28466	1.19141	1.35025	1.37424	1.16787	1.52277	1.23528	1.16974	1.33555	1.16622	1.93759	0.958112	1.22445	1.11669	1.1129	1.10539	1.38831	1.41284	1.28238	1.45914	1.1178	1.07323	1.05683	1.13333	1.07639
720	1.3795	1.25711	1.14478	1.20692	1.17191	1.10019	1.0448	1.01169	1.05847	1.05918	1.14977	1.44652	1.34972	1.67526	1.23469	1.32833	1.12818	1.0227	1.26093	0.965791	1.16379	1.00931	1.20161	1.10981	1.28043	1.17043	1.40713	1.39807	1.17682	1.56401	1.24485	1.21267	1.38623	1.20436	1.99013	1.09159	1.24469	1.20065	1.17632	1.12141	1.43477	1.44389	1.31146	1.50174	1.14078	1.08442	1.05921	1.13204	1.06263
750	1.44003	1.20455	1.10428	1.19374	1.18147	1.1047	1.04238	1.03656	1.04559	1.05468	1.16236	1.47051	1.38455	1.68462	1.22615	1.33247	1.13344	1.04344	1.27344	0.958579	1.17047	1.01181	1.1648	1.15194	1.3364	1.22321	1.45649	1.42599	1.17612	1.53469	1.26122	1.24919	1.40266	1.23142	2.0089	1.24838	1.26381	1.23439	1.1369	1.07072	1.49591	1.48234	1.3583	1.558	1.14206	1.08924	1.06699	1.15241	1.08043
780	1.4328	1.23489	1.15298	1.255	1.17398	1.11594	1.04821	1.05754	1.04343	1.05885	1.18863	1.49396	1.42465	1.72178	1.22917	1.36501	1.16515	1.06945	1.2874	0.962981	1.18918	1.01774	1.21603	1.12867	1.31208	1.17975	1.50517	1.43837	1.18536	1.53357	1.28557	1.31584	1.41994	1.24918	2.04114	1.37454	1.27977	1.20113	1.19676	1.1084	1.5572	1.51517	1.37834	1.59789	1.1538	1.10478	1.07793	1.17794	1.08923
810	1.40926	1.31639	1.19289	1.29372	1.16857	1.12888	1.05662	1.07584	1.04493	1.05947	1.1954	1.52177	1.45672	1.73138	1.21589	1.37314	1.13855	1.08922	1.3029	0.961922	1.19603	1.026	1.16938	1.16168	1.40992	1.24486	1.55209	1.47754	1.19443	1.3148	1.31615	1.36185	1.45448	1.23138	2.07301	1.49762	1.28675	1.24623	1.26124	1.15816	1.6252	1.56746	1.41942	1.6847	1.17493	1.11237	1.08608	1.18164	1.10523
840	1.46522	1.29645	1.1466	1.24937	1.1827	1.14729	1.0635	1.08827	1.0421	1.0655	1.20846	1.54049	1.49869	1.74343	1.25503	1.39869	1.1587	1.11181	1.31766	0.965452	1.20623	1.03457	1.22291	1.16193	1.34244	1.17857	1.60109	1.48784	1.18462	1.26879	1.34351	1.41621	1.49206	1.22045	2.10153	1.59343	1.30198	1.32774	1.20701	1.09172	1.6943	1.64093	1.45997	1.73545	1.17529	1.11542	1.09418	1.22104	1.09761
870	1.51691	1.28	1.1358	1.273	1.18476	1.1679	1.07138	1.09055	1.04826	1.07307	1.21839	1.56746	1.53061	1.74719	1.24355	1.40631	1.17086	1.14107	1.32126	0.969956	1.21021	1.03519	1.16211	1.14868	1.45624	1.26101	1.65082	1.51434	1.19704	1.39433	1.36685	1.46172	1.50601	1.20589	2.13096	1.67266	1.31384	1.28128	1.26367	1.11733	1.75533	1.68382	1.47214	1.77585	1.18735	1.12717	1.11031	1.2453	1.10826
900	1.46546	1.35122	1.18727	1.34562	1.20107	1.18484	1.0884	1.06292	1.06157	1.08275	1.22933	1.58126	1.55549	1.75569	1.22978	1.41918	1.19652	1.15841	1.33723	0.969662	1.21854	1.04179	1.22503	1.20091	1.37516	1.2007	1.70417	1.53226	1.19957	1.46953	1.40074	1.50289	1.50844	1.21327	2.15091	1.72673	1.32602	1.31708	1.33724	1.18385	1.80313	1.72965	1.48934	1.80867	1.20142	1.14239	1.11447	1.23427	1.13157
930	1.47757	1.41058	1.23724	1.37445	1.20993	1.21287	1.08756	1.05234	1.08302	1.09111	1.2373	1.59583	1.58321	1.765	1.22185	1.4321	1.17856	1.17301	1.34359	0.974319	1.22828	1.0562	1.17634	1.14675	1.46581	1.25292	1.74638	1.54822	1.19086	1.42014	1.42222	1.54985	1.48692	1.2362	2.1886	1.78421	1.33483	1.37541	1.28343	1.11413	1.84978	1.75692	1.48145	1.81815	1.20773	1.1447	1.11543	1.26891	1.14299
960	1.50643	1.43203	1.24665	1.38684	1.22262	1.2352	1.11503	1.05327	1.11019	1.10116	1.24997	1.6168	1.58957	1.76658	1.21946	1.45251	1.21328	1.19871	1.348	0.988111	1.23933	1.05713	1.20855	1.22435	1.43533	1.24731	1.78529	1.571	1.18032	1.57504	1.44644	1.55245	1.51714	1.27821	2.21639	1.78933	1.32868	1.34362	1.30707	1.12467	1.87465	1.76904	1.46099	1.80139	1.22748	1.15084	1.12785	1.29734	1.14482
990	1.56332	1.40466	1.19113	1.34195	1.23988	1.25009	1.12511	1.06556	1.12152	1.13132	1.24993	1.62284	1.61633	1.77863	1.20869	1.45071	1.1864	1.21273	1.34633	0.978801	1.25308	1.06658	1.19405	1.1555	1.44886	1.2609	1.83324	1.58395	1.18779	1.58628	1.4537	1.55872	1.48443	1.32826	2.23958	1.8205	1.32174	1.34248	1.39618	1.18903	1.86881	1.76176	1.43882	1.8065	1.23901	1.17375	1.13585	1.29518	1.1457
1020	1.6003	1.38012	1.19027	1.34763	1.25467	1.28151	1.13992	1.07111	1.14878	1.14283	1.25715	1.63468	1.65615	1.77297	1.21162	1.48469	1.23722	1.22839	1.35554	0.982948	1.25771	1.07036	1.18001	1.22175	1.51803	1.33122	1.87498	1.57869	1.1825	1.55939	1.46405	1.57649	1.52664	1.34971	2.27285	1.85036	1.31525	1.41768	1.42394	1.16621	1.86538	1.73379	1.42941	1.8396	1.25113	1.16607	1.14401	1.30988	1.1497
1050	1.54755	1.44771	1.24814	1.40217	1.26672	1.29462	1.14958	1.08161	1.16979	1.14945	1.26235	1.62529	1.66811	1.73838	1.17102	1.45432	1.22943	1.24114	1.35901	0.984052	1.25609	1.0765	1.24917	1.22614	1.44638	1.26978	1.9097	1.62515	1.19038	1.40474	1.44109	1.61366	1.50136	1.39771	2.30309	1.8431	1.30603	1.40755	1.34279	1.12754	1.83634	1.72681	1.43615	1.85616	1.26765	1.17383	1.14965	1.35532	1.17759
1080	1.56064	1.5133	1.29301	1.45738	1.28557	1.31682	1.15975	1.09275	1.19363	1.16552	1.27298	1.63304	1.67986	1.75612	1.20453	1.48486	1.23453	1.25349	1.36595	0.989374	1.27453	1.08184	1.17314	1.18126	1.52672	1.34309	1.91948	1.62333	1.17532	1.45603	1.44473	1.64289	1.51093	1.40272	2.32479	1.8805	1.30653	1.36493	1.39975	1.19365	1.86216	1.75573	1.44087	1.88111	1.2814	1.18405	1.1567	1.36963	1.18796
1110	1.61746	1.50031	1.26021	1.41811	1.30948	1.33906	1.15932	1.08673	1.21286	1.17854	1.27378	1.67702	1.6966	1.79669	1.1858	1.49496	1.21936	1.26099	1.36337	0.992856	1.27428	1.08833	1.24184	1.23292	1.56913	1.39072	1.96868	1.60543	1.17453	1.32807	1.42831	1.68776	1.52466	1.38502	2.35035	1.89058	1.30482	1.41927	1.49743	1.2399	1.85508	1.75509	1.45576	1.9242	1.29581	1.20239	1.1593	1.34081	1.17823
1140	1.65322	1.4544	1.22975	1.39767	1.32921	1.35449	1.16807	1.08844	1.22771	1.19011	1.26989	1.6265	1.70354	1.7877	1.16659	1.49317	1.24322	1.27091	1.36663	0.997894	1.28201	1.0939	1.26084	1.25037	1.48142	1.31856	1.99459	1.65629	1.16591	1.51679	1.45026	1.72541	1.54615	1.35276	2.38185	1.89038	1.30369	1.48363	1.4769	1.16725	1.87858	1.78	1.46975	1.96127	1.29297	1.19328	1.15683	1.35863	1.18172
1170	1.59233	1.49435	1.2766	1.44699	1.34583	1.37004	1.16922	1.09465	1.23861	1.2041	1.2535	1.65631	1.74851	1.802	1.16751	1.53577	1.24661	1.2807	1.36766	0.99951	1.28678	1.0985	1.1934	1.21283	1.56374	1.40568	1.99758	1.65968	1.184	1.49546	1.4219	1.78187	1.58153	1.3486	2.40249	1.90057	1.31162	1.42811	1.43428	1.14929	1.90682	1.80259	1.49106	2.0139	1.30579	1.20869	1.17156	1.3859	1.19574
1200	1.59205	1.55657	1.32741	1.50721	1.36833	1.3787	1.1849	1.09166	1.25765	1.21261	1.27067	1.6497	1.76568	1.75216	1.14983	1.51024	1.24444	1.2868	1.37366	1.00918	1.29437	1.10551	1.24178	1.30928	1.55359	1.41701	1.99108	1.6576	1.16546	1.47467	1.43286	1.8279	1.61285	1.36796	2.42508	1.91932	1.31511	1.41295	1.51154	1.19724	1.95476	1.84276	1.53908	2.03213	1.31602	1.22306	1.17428	1.3888	1.21128
1230	1.64663	1.59879	1.35211	1.52053	1.37869	1.39084	1.16425	1.0952	1.26948	1.21584	1.27238	1.64311	1.77174	1.79137	1.17028	1.53832	1.24918	1.28796	1.36736	1.00716	1.3005	1.11166	1.25675	1.24721	1.52281	1.38354	2.02927	1.69634	1.17461	1.59623	1.44146	1.88503	1.62404	1.40602	2.45002	1.92271	1.32321	1.49256	1.6046	1.26087	1.99879	1.88096	1.55015	2.09534	1.33203	1.22907	1.18429	1.40461	1.20674
1260	1.70438	1.54077	1.29323	1.46319	1.40229	1.40121	1.18866	1.08749	1.26251	1.22114	1.26767	1.66105	1.79387	1.76756	1.15614	1.53832	1.25734	1.29244	1.37808	1.01288	1.30511	1.11732	1.20995	1.28354	1.60804	1.46736	2.01848	1.68459	1.17368	1.63208	1.45309	1.91545	1.68383	1.45571	2.47117	1.92075	1.33046	1.56944	1.5528	1.20001	2.04722	1.90639	1.58424	2.1205	1.33678	1.23646	1.18295	1.41047	1.20793
1290	1.70149	1.52768	1.29936	1.48191	1.41899	1.41424	1.16509	1.09636	1.26502	1.21195	1.26147	1.67255	1.82818	1.74245	1.14913	1.55417	1.266	1.30264	1.3785	1.01894	1.31226	1.12269	1.26398	1.3246	1.52742	1.41534	2.04916	1.68861	1.1721	1.64844	1.45462	1.97228	1.693	1.48554	2.49686	1.92743	1.33242	1.49744	1.50184	1.17648	2.0878	1.95115	1.60805	2.19321	1.3535	1.24109	1.20007	1.43705	1.22953
1320	1.64272	1.56844	1.34954	1.53399	1.43247	1.40975	1.15191	1.10925	1.27994	1.21967	1.26558	1.6739	1.8497	1.7407	1.16196	1.57057	1.26715	1.3077	1.37882	1.01891	1.3201	1.12727	1.2264	1.25011	1.57365	1.45583	2.06455	1.70297	1.17948	1.64543	1.47112	2.04018	1.73051	1.52576	2.51903	1.93088	1.34295	1.48862	1.58923	1.22912	2.1245	1.99408	1.62233	2.24049	1.3598	1.24347	1.19134	1.42456	1.25117
1350	1.65719	1.64213	1.4013	1.57874	1.44727	1.40647	1.15375	1.08702	1.26372	1.21731	1.25998	1.6686	1.86033	1.73571	1.1566	1.58106	1.26908	1.31312	1.37632	1.02014	1.32303	1.13287	1.22444	1.30379	1.60231	1.5074	2.04365	1.71498	1.18056	1.63586	1.51776	2.09511	1.77248	1.55167	2.53856	1.95988	1.35037	1.56363	1.65807	1.28579	2.19622	2.04212	1.656	2.27255	1.36634	1.24069	1.2033	1.44377	1.2539
1380	1.71366	1.65717	1.40238	1.56165	1.46282	1.41043	1.15727	1.06996	1.25618	1.21628	1.26238	1.67586	1.8841	1.7417	1.15474	1.59369	1.28267	1.31972	1.37736	1.02601	1.32958	1.13806	1.28641	1.30192	1.54196	1.45472	2.05028	1.72751	1.19914	1.60541	1.49868	2.10255	1.78492	1.52166	2.56603	1.95461	1.36043	1.64829	1.63802	1.2326	2.25003	2.08281	1.66534	2.30477	1.37356	1.26949	1.20665	1.45772	1.25996
1410	1.77296	1.61023	1.35793	1.52268	1.47257	1.41843	1.17727	1.06681	1.25718	1.2009	1.25704	1.68321	1.90139	1.74467	1.17329	1.63125	1.3045	1.32361	1.37597	1.02933	1.3349	1.14059	1.21999	1.27079	1.61782	1.51306	2.04676	1.71899	1.18212	1.60386	1.5433	2.1748	1.78847	1.47692	2.58008	1.96305	1.36007	1.59592	1.58185	1.19385	2.28768	2.12149	1.68688	2.34409	1.38605	1.27426	1.21392	1.48412	1.26767
1440	1.73764	1.58634	1.35794	1.54769	1.48095	1.40839	1.15686	1.05607	1.26959	1.19875	1.25398	1.68711	1.91907	1.74468	1.15308	1.61743	1.29054	1.33521	1.37975	1.03209	1.336	1.14599	1.24897	1.33913	1.58117	1.54842	2.04504	1.72174	1.20781	1.62212	1.55706	2.21869	1.85738	1.47412	2.60139	1.94081	1.36968	1.55621	1.63178	1.23632	2.32367	2.14964	1.69673	2.37307	1.38199	1.27035	1.2084	1.48607	1.27498
1470	1.68689	1.62904	1.40713	1.59633	1.49324	1.41231	1.16044	1.03455	1.26793	1.19323	1.25329	1.69276	1.93824	1.74154	1.19221	1.66228	1.30656	1.34845	1.38152	1.0377	1.34303	1.15084	1.29282	1.30499	1.5669	1.49357	2.06709	1.73973	1.19737	1.6339	1.57893	2.23652	1.86766	1.48016	2.61155	1.96661	1.36567	1.60237	1.71906	1.28965	2.35722	2.16528	1.69669	2.36609	1.39319	1.28507	1.21282	1.48987	1.28416
1500	1.70254	1.69598	1.45361	1.63664	1.49722	1.41577	1.17947	1.02693	1.27903	1.18541	1.24576	1.69803	1.95026	1.74886	1.18957	1.64172	1.32108	1.35462	1.38651	1.03715	1.35182	1.15316	1.22857	1.29767	1.65617	1.56146	2.06078	1.76413	1.21493	1.62624	1.59828	2.26209	1.87189	1.51478	2.63877	1.98085	1.36827	1.68321	1.74662	1.29144	2.38738	2.17645	1.69951	2.35766	1.40571	1.29174	1.22304	1.50705	1.28307
1530	1.76083	1.70332	1.45341	1.59708	1.50404	1.43074	1.1837	1.02636	1.28967	1.19019	1.25091	1.70286	1.98421	1.74416	1.19064	1.65722	1.3136	1.36725	1.39142	1.04022	1.35298	1.15581	1.25448	1.35635	1.58944	1.55684	2.10003	1.7495	1.21668	1.69836	1.63047	2.22331	1.86064	1.54302	2.64891	1.99249	1.37172	1.70673	1.67543	1.22546	2.40951	2.1749	1.68343	2.35185	1.4165	1.30012	1.22633	1.50837	1.28791
1560	1.82645	1.6422	1.40299	1.56622	1.50471	1.42877	1.18577	1.03723	1.31465	1.20572	1.25135	1.71008	1.99827	1.76103	1.21939	1.68481	1.3159	1.37198	1.40072	1.04311	1.36647	1.15941	1.28125	1.30025	1.5888	1.51854	2.11486	1.76417	1.22663	1.73188	1.63694	2.23254	1.85065	1.60487	2.65883	1.99207	1.37905	1.63992	1.67956	1.23493	2.39833	2.16821	1.66858	2.37327	1.43028	1.29803	1.23121	1.53485	1.3087
1590	1.82099	1.6289	1.40123	1.59156	1.49963	1.43157	1.18742	1.05063	1.34027	1.20982	1.25491	1.71987	2.01997	1.7695	1.2314	1.69348	1.32305	1.3761	1.3998	1.04547	1.36096	1.16379	1.22956	1.31513	1.68334	1.60058	2.08427	1.75438	1.23641	1.73749	1.62992	2.2097	1.81432	1.62705	2.6854	1.99023	1.37438	1.63839	1.74433	1.28264	2.4192	2.15211	1.65134	2.36356	1.43681	1.30633	1.22643	1.53022	1.32472
1620	1.754	1.66042	1.43826	1.64058	1.50694	1.44438	1.19792	1.05338	1.35436	1.21448	1.26003	1.71865	2.04628	1.75282	1.24117	1.69333	1.31989	1.39344	1.4118	1.04766	1.36546	1.16593	1.27237	1.36064	1.60894	1.59324	2.11833	1.77407	1.2482	1.71497	1.60725	2.18805	1.8275	1.65553	2.71039	1.99242	1.37313	1.70789	1.82872	1.32425	2.37579	2.11163	1.63246	2.33456	1.4467	1.30882	1.23356	1.54738	1.3154
1650	1.7366	1.71787	1.4913	1.66658	1.50015	1.45522	1.21023	1.06105	1.37409	1.22983	1.25411	1.72439	2.05246	1.76043	1.24939	1.71659	1.34212	1.40145	1.417	1.05129	1.37159	1.16736	1.24474	1.29849	1.61909	1.54461	2.1327	1.78441	1.26836	1.67153	1.59783	2.20794	1.83447	1.64988	2.7054	2.00798	1.36848	1.77557	1.80382	1.27373	2.3664	2.10317	1.62196	2.35261	1.46651	1.31542	1.23405	1.55043	1.3246
1680	1.77047	1.73677	1.49659	1.64034	1.50033	1.45821	1.20852	1.08039	1.41398	1.25458	1.26565	1.73206	2.08941	1.77768	1.24462	1.70796	1.32999	1.40485	1.42113	1.05082	1.37602	1.16924	1.23095	1.30661	1.70572	1.62548	2.11737	1.77543	1.28463	1.66764	1.5678	2.2109	1.83711	1.60625	2.73465	2.00609	1.37218	1.76257	1.74405	1.23723	2.3689	2.10408	1.62628	2.37154	1.471	1.31326	1.23091	1.55777	1.3254
1710	1.84037	1.70988	1.44117	1.60895	1.50799	1.47116	1.22878	1.09641	1.426	1.2649	1.26109	1.74754	2.09172	1.77507	1.27307	1.72867	1.33548	1.41601	1.42924	1.05484	1.37969	1.1706	1.29699	1.37607	1.66472	1.63644	2.12339	1.78533	1.29442	1.64479	1.54881	2.22601	1.85159	1.57923	2.74672	2.02053	1.37248	1.70564	1.75729	1.26235	2.36643	2.1039	1.63311	2.40229	1.46594	1.32044	1.22723	1.56427	1.34241
1740	1.87618	1.67187	1.44446	1.61428	1.50301	1.48335	1.23613	1.109	1.43352	1.27316	1.26358	1.73272	2.09641	1.78131	1.26751	1.72832	1.34191	1.43196	1.4371	1.05576	1.38586	1.17847	1.28071	1.33841	1.62076	1.57109	2.14288	1.79498	1.30774	1.65125	1.53669	2.25476	1.88258	1.56931	2.74259	2.01752	1.3694	1.71829	1.8472	1.31349	2.36911	2.10923	1.63546	2.42911	1.48488	1.31396	1.22668	1.56352	1.355
1770	1.86121	1.68111	1.4552	1.63916	1.5039	1.49003	1.24087	1.12682	1.4746	1.29854	1.27268	1.73088	2.12452	1.79677	1.30158	1.74841	1.35735	1.43251	1.44005	1.05726	1.38428	1.18071	1.23037	1.30706	1.71865	1.64509	2.15001	1.8126	1.30297	1.66491	1.53509	2.27919	1.88069	1.58111	2.77386	2.02063	1.37718	1.77787	1.90258	1.32165	2.38218	2.11844	1.65567	2.44698	1.4981	1.31541	1.23525	1.57499	1.32722
1800	1.81916	1.71077	1.50841	1.68267	1.50687	1.50633	1.25721	1.15158	1.48691	1.30329	1.28058	1.73963	2.12209	1.79645	1.28136	1.74549	1.35723	1.44263	1.44403	1.06153	1.38971	1.18486	1.27541	1.40092	1.70912	1.68062	2.1592	1.80123	1.31184	1.68947	1.53656	2.31077	1.92561	1.59846	2.79306	2.02142	1.3754	1.83176	1.84638	1.27771	2.39891	2.12967	1.65876	2.48874	1.49904	1.31416	1.2287	1.56543	1.3283
1830	1.79735	1.76267	1.54296	1.70899	1.51172	1.51641	1.27107	1.18161	1.5043	1.30987	1.28504	1.7748	2.17437	1.82252	1.30313	1.78327	1.3617	1.45164	1.45406	1.06593	1.39477	1.18261	1.30875	1.36196	1.65677	1.61131	2.21495	1.8102	1.32153	1.71977	1.54436	2.3399	1.94811	1.63859	2.79563	2.01506	1.3772	1.78086	1.80008	1.2422	2.42424	2.15162	1.667	2.507	1.50324	1.3152	1.22102	1.57734	1.36293
1860	1.82949	1.77268	1.55398	1.72196	1.51612	1.52848	1.28082	1.20376	1.52856	1.32459	1.29315	1.75826	2.16195	1.7947	1.29093	1.76731	1.37034	1.45491	1.45606	1.06749	1.39595	1.17979	1.23507	1.30897	1.71669	1.63576	2.21283	1.80884	1.33078	1.77767	1.54845	2.37563	1.97835	1.66962	2.80932	2.02615	1.37291	1.74339	1.82862	1.27306	2.46925	2.18702	1.71073	2.58009	1.5157	1.31584	1.21591	1.54377	1.37189
1890	1.87791	1.74608	1.51921	1.68044	1.52844	1.54772	1.29372	1.21674	1.53359	1.32355	1.30501	1.76981	2.19017	1.77492	1.31258	1.8054	1.3779	1.46531	1.45893	1.06805	1.39956	1.18385	1.25572	1.39114	1.74708	1.72084	2.21785	1.83349	1.34106	1.78538	1.56118	2.4183	1.99147	1.70741	2.82538	2.0286	1.36681	1.76256	1.90839	1.31749	2.49199	2.20274	1.70885	2.6037	1.52322	1.30378	1.21237	1.5696	1.367
1920	1.92906	1.71008	1.47802	1.64057	1.53239	1.55866	1.30045	1.25839	1.5564	1.31867	1.29832	1.78757	2.19581	1.82522	1.30628	1.77707	1.37586	1.46362	1.46808	1.06891	1.40297	1.18416	1.30728	1.3993	1.65924	1.66115	2.21288	1.83354	1.35405	1.78642	1.55435	2.46278	2.03079	1.7189	2.81404	2.02898	1.37346	1.81213	1.94577	1.33674	2.53979	2.23954	1.7448	2.64497	1.53047	1.31738	1.20346	1.56128	1.35268
1950	1.93333	1.70124	1.49308	1.6546	1.54826	1.57984	1.31256	1.28677	1.55956	1.29818	1.31637	1.77932	2.23414	1.82553	1.31422	1.78327	1.37606	1.46938	1.48232	1.07282	1.40537	1.18882	1.26661	1.3224	1.69599	1.63686	2.22409	1.83692	1.36566	1.7523	1.59309	2.47553	2.04565	1.70477	2.83123	2.02772	1.37323	1.8695	1.91903	1.27127	2.57258	2.2574	1.76659	2.68115	1.53208	1.30947	1.20598	1.55791	1.37105
1980	1.88721	1.72949	1.53062	1.6881	1.56197	1.58367	1.32273	1.30305	1.56358	1.31788	1.3125	1.78831	2.22505	1.82237	1.33584	1.81217	1.37456	1.48281	1.47866	1.07225	1.40819	1.19387	1.24572	1.36077	1.77853	1.73545	2.21425	1.82677	1.38875	1.71776	1.58076	2.49603	2.07182	1.65864	2.8344	2.01833	1.37878	1.86032	1.83869	1.24675	2.59946	2.29779	1.78829	2.71954	1.54188	1.29983	1.19151	1.55417	1.38454
2010	1.85202	1.78255	1.56502	1.72513	1.56445	1.59177	1.33218	1.30627	1.56831	1.33126	1.31136	1.79421	2.24955	1.82478	1.33585	1.81419	1.38598	1.48407	1.48348	1.07744	1.41109	1.20308	1.29288	1.4188	1.69808	1.72938	2.24287	1.84139	1.40383	1.69488	1.60802	2.52778	2.09193	1.63675	2.85357	2.03509	1.37499	1.80072	1.87564	1.26057	2.65743	2.33786	1.81335	2.72732	1.54023	1.30239	1.18665	1.55887	1.39211
2040	1.84988	1.80736	1.5997	1.74846	1.58017	1.61038	1.34537	1.31384	1.58645	1.33139	1.32628	1.7896	2.26367	1.82435	1.3256	1.80481	1.39178	1.48969	1.48633	1.07578	1.41287	1.20615	1.31048	1.35419	1.69653	1.66467	2.23702	1.85116	1.39429	1.68185	1.62818	2.53925	2.09728	1.62941	2.82878	2.03869	1.37332	1.79328	1.90903	1.3006	2.68941	2.35595	1.82483	2.76521	1.54648	1.32538	1.19517	1.54641	1.38402
2070	1.88034	1.80344	1.58207	1.70509	1.59467	1.62844	1.34671	1.31019	1.58166	1.3197	1.32543	1.80206	2.27331	1.77524	1.33713	1.81108	1.38282	1.49421	1.4914	1.07676	1.41286	1.20951	1.25024	1.34855	1.76436	1.73175	2.26604	1.88291	1.4399	1.67889	1.63763	2.55505	2.08714	1.63154	2.86831	2.02662	1.37598	1.82874	2.00173	1.34105	2.74365	2.39217	1.83796	2.78628	1.54762	1.29491	1.19853	1.55552	1.3839
2100	1.93204	1.74513	1.53449	1.6698	1.60246	1.63003	1.35337	1.31044	1.56409	1.3092	1.32325	1.79735	2.283	1.82565	1.34332	1.82236	1.38847	1.50606	1.49762	1.08035	1.41566	1.21244	1.25694	1.40681	1.76764	1.75529	2.25981	1.85274	1.41418	1.68516	1.65913	2.54983	2.08188	1.64578	2.85567	2.01471	1.37197	1.88608	2.02848	1.33705	2.77262	2.41304	1.85357	2.81507	1.54365	1.3008	1.18636	1.54842	1.3937
2130	1.95804	1.71908	1.51006	1.65716	1.61466	1.63933	1.35902	1.3149	1.56229	1.28985	1.33437	1.79925	2.28795	1.81974	1.35956	1.84107	1.40087	1.50261	1.49412	1.08314	1.42238	1.21596	1.3182	1.42163	1.68516	1.68625	2.3012	1.88046	1.44441	1.69625	1.66204	2.5457	2.09062	1.68566	2.85469	2.01352	1.37816	1.90488	1.94678	1.2899	2.80763	2.4323	1.85188	2.82382	1.55361	1.29302	1.19096	1.56818	1.41873
2160	1.94795	1.7273	1.51698	1.68014	1.63246	1.64911	1.35643	1.29762	1.57541	1.29703	1.33741	1.8026	2.30763	1.8045	1.35714	1.85059	1.3935	1.51054	1.49527	1.0853	1.42361	1.21781	1.3089	1.34789	1.72833	1.69822	2.2953	1.87915	1.43664	1.71803	1.67521	2.54258	2.08634	1.70157	2.80675	1.98677	1.3759	1.86895	1.90442	1.258	2.83594	2.45049	1.83933	2.81655	1.54211	1.28587	1.17543	1.54544	1.406
2190	1.92643	1.74769	1.54638	1.6911	1.63702	1.64825	1.35266	1.29597	1.56269	1.29802	1.33167	1.80127	2.31082	1.81774	1.34805	1.83487	1.39692	1.51762	1.49429	1.0834	1.42209	1.22064	1.24793	1.37662	1.7998	1.7689	2.30033	1.89449	1.45729	1.71786	1.68307	2.52191	2.05896	1.73736	2.80058	1.92019	1.37495	1.80909	1.94322	1.27853	2.84619	2.44519	1.82898	2.80891	1.55696	1.27674	1.1961	1.55824	1.40014
2220	1.88604	1.79391	1.59434	1.74716	1.64962	1.6495	1.35116	1.28364	1.55905	1.29298	1.33511	1.80188	2.32439	1.79679	1.36583	1.84884	1.39843	1.51793	1.49973	1.0847	1.42865	1.22496	1.27212	1.41931	1.70919	1.73793	2.321	1.89498	1.50947	1.74809	1.69172	2.50626	2.08029	1.75832	2.89858	2.01996	1.37886	1.81831	2.00699	1.32979	2.84674	2.44488	1.81934	2.76151	1.53597	1.28636	1.17942	1.54841	1.41592
2250	1.88295	1.83016	1.6264	1.75243	1.65843	1.64697	1.35438	1.28783	1.56704	1.29509	1.34122	1.79803	2.32733	1.81708	1.37985	1.87366	1.41308	1.51977	1.50017	1.0863	1.43195	1.22924	1.31869	1.37924	1.70022	1.6781	2.32076	1.90331	1.48504	1.79742	1.68466	2.48658	2.05781	1.76267	2.91271	2.0112	1.38235	1.87171	2.04496	1.34918	2.86536	2.4338	1.80406	2.78017	1.55204	1.26963	1.18425	1.53796	1.45303
2280	1.90087	1.84335	1.63002	1.76972	1.66811	1.6512	1.3374	1.28678	1.57899	1.29797	1.34126	1.79702	2.33271	1.80899	1.35881	1.86212	1.40691	1.52534	1.50271	1.09012	1.43456	1.23039	1.2822	1.35138	1.7514	1.70297	2.33892	1.90823	1.50184	1.77826	1.68851	2.517	2.04329	1.72238	2.89717	2.00436	1.37642	1.91811	2.10014	1.36309	2.86034	2.4259	1.78899	2.72286	1.55664	1.28397	1.18253	1.54782	1.45316
2310	1.92488	1.82424	1.60673	1.71374	1.67199	1.63517	1.33728	1.27337	1.58441	1.29778	1.34152	1.7989	2.34151	1.79775	1.38004	1.88862	1.41288	1.52361	1.50646	1.08901	1.43865	1.2345	1.25423	1.37703	1.81242	1.7563	2.34577	1.92352	1.49031	1.79514	1.66938	2.48794	2.0351	1.69913	2.90678	2.01391	1.37819	1.9491	2.03775	1.29775	2.79978	2.4139	1.76907	2.70247	1.53951	1.27549	1.18223	1.56225	1.44652
2340	1.96926	1.77554	1.54874	1.68592	1.6751	1.63104	1.32243	1.27458	1.59619	1.30219	1.35166	1.79654	2.35007	1.80514	1.36617	1.85304	1.4112	1.54403	1.50928	1.0932	1.43873	1.23899	1.28744	1.42347	1.73642	1.78415	2.34797	1.92309	1.52232	1.78573	1.66294	2.48952	2.03801	1.67157	2.92434	2.0131	1.38353	1.85431	1.95261	1.258	2.78704	2.37448	1.76652	2.73054	1.53687	1.27875	1.17347	1.54966	1.45045
2370	1.98728	1.75325	1.54173	1.6762	1.67952	1.63047	1.32159	1.27317	1.5991	1.30265	1.35441	1.80326	2.35512	1.80736	1.37447	1.86282	1.42012	1.55417	1.50593	1.09157	1.44048	1.24584	1.32161	1.41311	1.70296	1.71422	2.33843	1.93087	1.54506	1.74815	1.68774	2.47425	2.04299	1.665	2.93626	2.00136	1.38242	1.82207	1.95464	1.27108	2.75636	2.36407	1.75919	2.73457	1.51872	1.27423	1.17312	1.54787	1.46528
2400	1.96777	1.74804	1.54988	1.69504	1.68363	1.61732	1.31306	1.26926	1.60303	1.3074	1.35504	1.80194	2.3599	1.80288	1.38668	1.89365	1.42293	1.55303	1.50945	1.09302	1.44342	1.24424	1.29367	1.35393	1.75609	1.70806	2.33919	1.93093	1.52602	1.70059	1.65205	2.46968	2.03111	1.66664	2.92321	1.9986	1.38312	1.82965	2.00909	1.30502	2.72985	2.3445	1.7542	2.72068	1.55178	1.27685	1.17559	1.55315	1.51451
2430	1.9415	1.77125	1.59	1.71706	1.67999	1.61766	1.31813	1.27613	1.62877	1.32922	1.34901	1.799	2.36783	1.80015	1.37634	1.86327	1.419	1.55524	1.509	1.09462	1.44525	1.24969	1.25825	1.36679	1.82678	1.76505	2.34687	1.93522	1.55096	1.66024	1.64862	2.48518	2.0305	1.68746	2.94827	2.01041	1.39111	1.86371	2.08765	1.35068	2.72808	2.34558	1.76601	2.74941	1.54256	1.27592	1.17615	1.55593	1.47833
2460	1.91316	1.81573	1.63198	1.77038	1.68468	1.61612	1.3154	1.27175	1.64311	1.32647	1.35723	1.80475	2.37393	1.80299	1.39169	1.89589	1.43137	1.55661	1.51126	1.09967	1.45276	1.24983	1.27859	1.41667	1.80255	1.80706	2.33121	1.93172	1.57378	1.65228	1.61602	2.48574	2.03446	1.69193	2.95499	1.9946	1.39184	1.92563	2.14574	1.37411	2.72384	2.36319	1.76724	2.76138	1.52434	1.27407	1.17723	1.55427	1.49961
2490	1.91394	1.8578	1.66985	1.7951	1.66966	1.60753	1.31505	1.27546	1.6566	1.3439	1.35882	1.7986	2.36816	1.78166	1.39166	1.8841	1.42412	1.56415	1.51503	1.10011	1.45504	1.25565	1.30789	1.42687	1.72681	1.73839	2.34008	1.93377	1.57073	1.63988	1.62521	2.4828	2.04171	1.74076	2.9582	2.00838	1.39948	1.94092	2.09275	1.34367	2.72499	2.36544	1.77851	2.76977	1.52987	1.27258	1.17546	1.56319	1.52484
2520	1.92374	1.88762	1.68329	1.80534	1.67245	1.60469	1.32014	1.28926	1.66725	1.32875	1.3613	1.80402	2.3782	1.80077	1.39151	1.88776	1.41984	1.56087	1.51652	1.10078	1.45949	1.25666	1.30615	1.37779	1.74946	1.71246	2.31527	1.92755	1.5788	1.6571	1.60095	2.49644	2.0427	1.76191	2.95888	1.97172	1.39386	1.9405	2.0171	1.27569	2.74034	2.37241	1.78522	2.78299	1.5291	1.27377	1.17474	1.55821	1.54066
2550	1.95928	1.88947	1.6662	1.78846	1.67353	1.60544	1.32625	1.28424	1.69269	1.34296	1.36466	1.79967	2.37013	1.77749	1.38823	1.8884	1.42093	1.56296	1.52075	1.10021	1.46578	1.2614	1.26043	1.36037	1.80471	1.74742	2.31656	1.93023	1.58226	1.66839	1.59941	2.51024	2.04919	1.7709	2.94547	1.98057	1.40132	1.86505	1.98951	1.2672	2.75701	2.39332	1.80465	2.8193	1.52619	1.27777	1.1749	1.56212	1.54933
2580	1.9915	1.85235	1.61105	1.74008	1.66935	1.60558	1.3315	1.29102	1.68399	1.35029	1.36405	1.79191	2.36798	1.78878	1.39242	1.90846	1.4253	1.56337	1.52312	1.10327	1.47101	1.26657	1.26085	1.39519	1.85475	1.79929	2.32703	1.92919	1.58573	1.74298	1.59349	2.5139	2.05843	1.7732	2.93982	1.95967	1.40606	1.83576	2.02537	1.28676	2.76914	2.39002	1.8194	2.84746	1.52679	1.27871	1.18129	1.56362	1.56976
2610	2.01714	1.79748	1.57666	1.7034	1.66462	1.60945	1.33511	1.30251	1.69146	1.356	1.35934	1.79396	2.33526	1.77171	1.39531	1.90248	1.43291	1.56886	1.5281	1.10722	1.47819	1.26654	1.29628	1.43834	1.79608	1.80018	2.29866	1.92091	1.58934	1.77321	1.58993	2.54148	2.05584	1.75164	2.92533	1.95581	1.41829	1.8409	2.08279	1.31824	2.79625	2.4194	1.82202	2.91336	1.55099	1.28173	1.18034	1.55631	1.5576
2640	2.02159	1.78445	1.57542	1.70167	1.65937	1.60645	1.34524	1.31496	1.69553	1.37112	1.36014	1.79198	2.3774	1.78252	1.41001	1.9141	1.43783	1.56601	1.53087	1.10991	1.48096	1.27441	1.31237	1.41102	1.73536	1.7178	2.31086	1.92062	1.58945	1.79759	1.57888	2.54129	2.08547	1.73413	2.93538	1.94069	1.41752	1.88006	2.14343	1.36151	2.79764	2.43767	1.84892	2.93312	1.53955	1.27615	1.17792	1.56088	1.59195
2670	1.98237	1.79738	1.6052	1.71924	1.65693	1.60691	1.34874	1.3206	1.70616	1.37906	1.35784	1.79246	2.35867	1.77734	1.38907	1.90952	1.43422	1.57017	1.53739	1.10723	1.47276	1.2686	1.2938	1.35468	1.75821	1.72149	2.29073	1.91081	1.60114	1.8096	1.57585	2.5644	2.07945	1.70821	2.94983	1.92006	1.42303	1.94169	2.19862	1.38235	2.84992	2.47033	1.8572	2.9434	1.52166	1.28104	1.17836	1.56513	1.58816
2700	1.95929	1.82197	1.62028	1.73601	1.65869	1.6075	1.35618	1.33278	1.72997	1.37943	1.3606	1.77995	2.3735	1.74986	1.40608	1.91299	1.44053	1.56833	1.54566	1.1097	1.4877	1.2798	1.24935	1.35886	1.824	1.77335	2.29595	1.90549	1.58844	1.82218	1.58169	2.58929	2.09708	1.68359	2.94793	1.82668	1.42039	1.99549	2.16655	1.3497	2.856	2.47848	1.86888	2.95414	1.5398	1.28093	1.18147	1.57531	1.60726
2730	1.92612	1.84951	1.65693	1.78695	1.65147	1.61154	1.35536	1.33119	1.74689	1.39087	1.36447	1.78144	2.34637	1.73909	1.4015	1.93169	1.43593	1.57344	1.54723	1.1121	1.48322	1.28138	1.2547	1.4052	1.86716	1.82319	2.28076	1.89394	1.58451	1.81648	1.57964	2.58059	2.09743	1.67004	2.92383	1.7315	1.44653	1.98814	2.096	1.32074	2.87417	2.49192	1.8955	3.00888	1.54337	1.27992	1.18538	1.57377	1.59411
2760	1.93639	1.89351	1.69917	1.81755	1.65371	1.61759	1.35816	1.33883	1.7638	1.38988	1.36026	1.78162	2.35492	1.72541	1.40206	1.91686	1.44615	1.57413	1.55201	1.11222	1.49297	1.28962	1.29727	1.44878	1.82348	1.85015	2.28504	1.88866	1.59049	1.80352	1.5839	2.60293	2.10178	1.67349	2.92237	1.70265	1.4429	1.91863	2.05772	1.28304	2.92003	2.52483	1.91349	3.03705	1.53876	1.28559	1.18321	1.57199	1.61328
2790	1.9521	1.91824	1.72571	1.82249	1.64344	1.61579	1.36604	1.34531	1.77133	1.39142	1.36762	1.77603	2.34658	1.74685	1.42165	1.93606	1.44567	1.56847	1.55675	1.13129	1.49961	1.28855	1.32229	1.43821	1.75782	1.77267	2.28547	1.87893	1.55676	1.78001	1.58692	2.61128	2.13424	1.67221	2.89447	1.71731	1.473	1.87675	2.06319	1.28592	2.99359	2.56569	1.89076	3.04701	1.53695	1.28223	1.18291	1.58074	1.63034
2820	1.9694	1.9222	1.72343	1.81618	1.64627	1.62608	1.37404	1.35251	1.77286	1.40394	1.36432	1.75546	2.33595	1.74692	1.39095	1.93214	1.44977	1.57298	1.55107	1.11521	1.49552	1.29042	1.312	1.37936	1.76057	1.74015	2.27676	1.88535	1.59105	1.72473	1.58862	2.63213	2.13727	1.68594	2.84182	1.73835	1.45602	1.87504	2.12049	1.3234	2.97804	2.53533	1.92773	3.05229	1.54124	1.28689	1.18592	1.58225	1.61533
2850	2.00417	1.89322	1.68655	1.78596	1.63999	1.62269	1.36914	1.35048	1.77925	1.40324	1.36406	1.77317	2.34835	1.71925	1.40237	1.93205	1.44422	1.56689	1.56017	1.12019	1.51166	1.29277	1.25023	1.36081	1.81271	1.77324	2.28197	1.87882	1.55497	1.70455	1.59878	2.65998	2.15972	1.6994	2.80375	1.78006	1.47336	1.90375	2.17377	1.35275	3.03864	2.58441	1.94102	3.06919	1.54182	1.28468	1.18468	1.58283	1.61061
2880	2.0306	1.8565	1.64889	1.75358	1.6482	1.62524	1.37854	1.35563	1.78101	1.402	1.35298	1.73906	2.34685	1.73851	1.41933	1.94202	1.45342	1.57076	1.55857	1.11647	1.5074	1.29897	1.24421	1.39336	1.86566	1.8337	2.26972	1.87885	1.58595	1.68747	1.61202	2.65119	2.17297	1.73518	2.74961	1.81471	1.47379	1.92721	2.23397	1.38469	3.02605	2.62379	1.94527	3.08765	1.5416	1.28347	1.18147	1.58485	1.6235
2910	2.03682	1.82544	1.62127	1.72892	1.64975	1.63128	1.39116	1.36683	1.7846	1.40589	1.35556	1.75285	2.34781	1.69726	1.39743	1.93347	1.44887	1.5789	1.56353	1.12778	1.51316	1.28534	1.27631	1.44958	1.87574	1.87628	2.27216	1.87386	1.57775	1.6831	1.61414	2.67596	2.1823	1.73965	2.67839	1.88742	1.48692	1.99306	2.2371	1.38387	3.05988	2.61998	1.95259	3.10414	1.54661	1.28499	1.17963	1.5827	1.6481
2940	2.02675	1.81608	1.61859	1.72374	1.65024	1.63434	1.39818	1.37057	1.7929	1.41056	1.35202	1.72624	2.33439	1.70383	1.40589	1.94145	1.4519	1.58272	1.56084	1.12505	1.50957	1.30343	1.30805	1.46259	1.7953	1.8468	2.27357	1.87503	1.57821	1.68125	1.62152	2.68058	2.18792	1.76139	2.66314	1.92852	1.49691	2.02562	2.22025	1.35667	3.09738	2.63935	1.96695	3.1259	1.55074	1.28791	1.18199	1.59756	1.64518
2970	1.99697	1.81795	1.62872	1.73081	1.64147	1.63416	1.38732	1.37541	1.79009	1.41231	1.34994	1.75105	2.30955	1.71008	1.4078	1.95191	1.45317	1.58156	1.56456	1.12112	1.50232	1.29771	1.32076	1.43471	1.77013	1.76917	2.27108	1.86821	1.57453	1.69452	1.62324	2.6917	2.18788	1.78141	2.71181	1.92982	1.49634	2.00145	2.15131	1.29733	3.10941	2.65761	1.94829	3.09244	1.5551	1.28175	1.17926	1.58835	1.61278
3000	1.94439	1.84101	1.6563	1.76666	1.65064	1.63507	1.39833	1.37001	1.79658	1.41231	1.34264	1.73264	2.29955	1.688	1.41912	1.95099	1.45136	1.58257	1.56748	1.12811	1.50713	1.30015	1.29064	1.38216	1.78984	1.76243	2.27244	1.86841	1.56173	1.72525	1.65138	2.70022	2.20485	1.7781	2.78792	1.93851	1.50306	1.9353	2.11136	1.28192	3.1048	2.66305	1.96535	3.12328	1.55263	1.28495	1.1828	1.5878	1.61649
3030	1.93908	1.8665	1.6772	1.7866	1.65042	1.6398	1.3985	1.37967	1.8082	1.41437	1.34744	1.71457	2.3305	1.68738	1.40065	1.94133	1.45069	1.58977	1.56868	1.12428	1.51058	1.31178	1.2443	1.38502	1.83681	1.79103	2.28245	1.86789	1.55827	1.74834	1.6566	2.71	2.20713	1.76573	2.84208	1.95048	1.51037	1.88244	2.11956	1.2903	3.14634	2.67776	1.95269	3.11966	1.56652	1.2976	1.18754	1.60838	1.6162
3060	1.93842	1.89759	1.70566	1.80556	1.64494	1.64516	1.41203	1.38799	1.79525	1.41057	1.33361	1.70975	2.30978	1.66507	1.42006	1.96841	1.45504	1.58435	1.5661	1.12	1.51185	1.30421	1.24013	1.40034	1.86978	1.84455	2.27941	1.87024	1.57159	1.77657	1.64392	2.7062	2.21716	1.72301	2.92848	1.95567	1.51595	1.88357	2.16279	1.31417	3.13218	2.67766	1.93204	3.11054	1.55304	1.28295	1.17901	1.58733	1.59592
3090	1.95199	1.9217	1.74405	1.83007	1.65078	1.64244	1.41347	1.38372	1.80165	1.41642	1.33585	1.7155	2.31692	1.66094	1.40272	1.9611	1.45783	1.5848	1.57325	1.12377	1.51221	1.30494	1.27747	1.45224	1.84357	1.87422	2.30762	1.87511	1.57008	1.78628	1.65713	2.72055	2.22255	1.71636	2.97746	1.95381	1.51322	1.90818	2.20737	1.33846	3.16096	2.69762	1.93371	3.11838	1.54296	1.28943	1.18759	1.59167	1.58215
3120	1.96886	1.93977	1.75487	1.84682	1.64352	1.64387	1.40714	1.38999	1.8063	1.41414	1.32638	1.70901	2.33005	1.66781	1.40788	1.95556	1.464	1.59496	1.57568	1.12475	1.52549	1.31591	1.30867	1.45736	1.78901	1.82002	2.31181	1.87777	1.57118	1.79462	1.66224	2.71626	2.21979	1.66874	3.00294	1.96081	1.51784	1.92964	2.23894	1.3635	3.15104	2.68948	1.9323	3.06829	1.55817	1.28927	1.18215	1.60801	1.55798
3150	1.99824	1.94272	1.75609	1.83126	1.64695	1.64792	1.40418	1.39094	1.79293	1.39134	1.32604	1.69872	2.3162	1.66197	1.39572	1.9501	1.46044	1.59739	1.56649	1.12077	1.51676	1.31098	1.32626	1.41707	1.76474	1.77706	2.32073	1.87666	1.57434	1.78412	1.67034	2.71939	2.22469	1.67198	3.02644	1.95894	1.51874	1.97097	2.27384	1.37633	3.14434	2.68148	1.9005	3.08657	1.56014	1.29428	1.18399	1.59258	1.57151
3180	2.01092	1.91963	1.74815	1.81929	1.64651	1.66043	1.41071	1.39084	1.78595	1.38606	1.30954	1.69582	2.31382	1.65387	1.41275	1.96767	1.46174	1.59447	1.5757	1.1211	1.51355	1.30937	1.29113	1.38684	1.7953	1.78142	2.30649	1.88401	1.57829	1.74354	1.66935	2.72896	2.21661	1.65442	3.01718	1.95306	1.51893	2.00831	2.27652	1.36968	3.15406	2.69189	1.90674	3.07934	1.56029	1.28855	1.18421	1.58626	1.58971
3210	2.04871	1.88495	1.70643	1.77337	1.64707	1.65021	1.41743	1.3866	1.78552	1.3979	1.31175	1.6982	2.31129	1.65075	1.39923	1.95059	1.46079	1.60012	1.57779	1.12218	1.52114	1.30834	1.249	1.38714	1.83958	1.79053	2.33379	1.8899	1.57097	1.70258	1.6867	2.71713	2.22348	1.66561	3.03595	1.97063	1.51999	2.02808	2.22811	1.33351	3.15993	2.6792	1.90542	3.0445	1.56858	1.29151	1.18449	1.60078	1.55963
3240	2.06172	1.87915	1.671	1.75795	1.64705	1.6624	1.42234	1.38806	1.78017	1.38994	1.30888	1.69178	2.30511	1.64393	1.40172	1.95518	1.45785	1.6035	1.58348	1.1283	1.51911	1.31035	1.25439	1.40958	1.85971	1.84782	2.32954	1.88554	1.56278	1.68053	1.69095	2.69974	2.21892	1.6839	3.03617	1.97053	1.51388	2.00916	2.20018	1.29703	3.139	2.68788	1.90636	3.06293	1.54733	1.29008	1.18622	1.59533	1.5601
3270	2.07125	1.84505	1.66504	1.76085	1.64803	1.65184	1.41442	1.38485	1.76235	1.38242	1.30973	1.69409	2.3089	1.64612	1.39913	1.95476	1.46036	1.60365	1.58712	1.12176	1.53326	1.30793	1.28277	1.4427	1.83657	1.87394	2.36042	1.89431	1.56078	1.65008	1.70129	2.74063	2.21746	1.68691	3.05725	1.94153	1.51088	1.96043	2.14644	1.29048	3.11064	2.64783	1.89009	3.03086	1.55672	1.29061	1.18691	1.60108	1.56706
3300	2.04896	1.83913	1.65421	1.75625	1.64722	1.65783	1.425	1.38493	1.77052	1.37305	1.30425	1.69231	2.30532	1.64026	1.40329	1.95804	1.46368	1.61327	1.57946	1.12542	1.52772	1.31967	1.30446	1.4646	1.79214	1.85691	2.39534	1.92243	1.56087	1.63903	1.69902	2.71543	2.20855	1.70642	3.04425	1.94331	1.51581	1.92144	2.15779	1.2932	3.14418	2.69278	1.87278	3.05337	1.56366	1.28914	1.18497	1.59627	1.57413
3330	1.99776	1.84668	1.66058	1.77403	1.64379	1.67031	1.43194	1.37042	1.75508	1.36564	1.30368	1.69383	2.30835	1.63908	1.40347	1.95773	1.46098	1.61717	1.59994	1.12874	1.53238	1.31714	1.32737	1.42723	1.764	1.78691	2.36522	1.89984	1.5613	1.62024	1.69882	2.71962	2.22967	1.74328	3.07386	1.95286	1.51182	1.91466	2.17323	1.30357	3.06351	2.60327	1.87135	3.04345	1.559	1.28976	1.18383	1.60046	1.59024
3360	2.00548	1.85901	1.68423	1.79104	1.64906	1.66423	1.43309	1.36451	1.75661	1.3569	1.3032	1.70013	2.31789	1.63646	1.40726	1.95996	1.46402	1.61857	1.59467	1.13963	1.54236	1.32337	1.31384	1.39403	1.78404	1.78	2.38091	1.94008	1.55848	1.62938	1.71146	2.71016	2.22805	1.75201	3.06382	1.94558	1.50824	1.90661	2.22754	1.32932	3.05103	2.62087	1.87073	3.04644	1.57623	1.28701	1.18805	1.6018	1.58385
3390	1.9758	1.8773	1.702	1.79403	1.64893	1.66092	1.44101	1.35497	1.75771	1.35167	1.30064	1.69969	2.3143	1.63794	1.40775	1.96511	1.46766	1.62508	1.59478	1.13008	1.53367	1.31694	1.27691	1.39145	1.81037	1.80866	2.4257	1.93247	1.5659	1.61231	1.71137	2.70131	2.2229	1.78557	3.06317	1.9452	1.51337	1.92249	2.26558	1.34888	3.08552	2.64147	1.87234	3.02956	1.57514	1.29263	1.19026	1.60374	1.57338
3420	1.95269	1.90766	1.71854	1.82299	1.65062	1.67583	1.44442	1.33997	1.75538	1.34863	1.30094	1.70312	2.31752	1.63663	1.40512	1.96729	1.46812	1.63093	1.5978	1.13382	1.52758	1.32666	1.24973	1.40744	1.84109	1.82899	2.42716	1.95505	1.62367	1.627	1.71915	2.7145	2.225	1.79308	3.07659	1.94554	1.50582	1.93963	2.28833	1.37957	3.00673	2.57901	1.85285	3.02094	1.582	1.28865	1.19298	1.60235	1.59318
3450	1.95566	1.93377	1.74954	1.83275	1.65257	1.67926	1.45135	1.33782	1.75903	1.34598	1.30299	1.70732	2.32924	1.63332	1.40893	1.9699	1.47276	1.63356	1.60443	1.14031	1.53986	1.32705	1.26491	1.43813	1.87028	1.87013	2.41728	1.94053	1.61934	1.64121	1.73017	2.69701	2.21781	1.7949	3.06864	1.95447	1.49767	2.00387	2.31631	1.38109	3.02895	2.60912	1.86105	3.03703	1.57434	1.28912	1.18871	1.59645	1.59819
3480	1.96179	1.93807	1.76697	1.85669	1.65498	1.6854	1.44594	1.32799	1.75729	1.34552	1.30168	1.70676	2.33774	1.63817	1.40594	1.97729	1.47732	1.6363	1.60495	1.13365	1.53009	1.32907	1.29477	1.45198	1.82707	1.87636	2.4209	1.95782	1.61056	1.67052	1.72847	2.68696	2.21538	1.77301	3.08518	1.93485	1.49614	2.01447	2.29281	1.36818	3.03447	2.61291	1.86452	3.03695	1.57428	1.29328	1.18769	1.6078	1.59344
3510	1.98334	1.96092	1.78292	1.86238	1.66089	1.69553	1.46062	1.32118	1.76396	1.34688	1.2996	1.72009	2.35023	1.6477	1.40565	1.97524	1.47312	1.63041	1.61216	1.1344	1.54166	1.32498	1.31715	1.45268	1.77054	1.85713	2.44408	1.98098	1.61497	1.67624	1.73283	2.68367	2.21307	1.75655	3.07955	1.93339	1.49913	2.02532	2.25111	1.35129	2.9882	2.56655	1.8547	3.01457	1.56343	1.29055	1.18794	1.61527	1.59367
3540	1.99177	1.96846	1.79277	1.86389	1.66236	1.70418	1.47373	1.31235	1.76971	1.35592	1.29921	1.71978	2.34802	1.63845	1.40446	1.98486	1.48058	1.65025	1.60997	1.13595	1.55325	1.3263	1.32558	1.45095	1.76104	1.79976	2.44526	1.98688	1.64304	1.68327	1.73915	2.68213	2.20888	1.69636	2.77396	1.88246	1.48617	2.01179	2.19449	1.29807	2.98162	2.57476	1.86637	3.06097	1.56673	1.29729	1.17802	1.60191	1.60844
3570	2.03869	1.9618	1.79668	1.8498	1.67093	1.70278	1.48317	1.31155	1.78547	1.35896	1.3012	1.72393	2.35287	1.64163	1.40627	1.99175	1.48268	1.65196	1.60844	1.12905	1.54454	1.32737	1.31162	1.40522	1.78327	1.79266	2.44843	1.99482	1.66449	1.64834	1.74104	2.69668	2.19455	1.68095	2.7685	1.8671	1.48819	1.95612	2.18664	1.29067	3.00338	2.57816	1.87747	3.03348	1.57932	1.2875	1.1929	1.60807	1.61956
3600	2.03887	1.95136	1.77441	1.84254	1.67338	1.71734	1.48078	1.31365	1.80253	1.38402	1.30089	1.73123	2.3499	1.63601	1.40933	1.99309	1.49015	1.65533	1.621	1.14362	1.55471	1.32515	1.25814	1.39454	1.83631	1.79842	2.45285	1.99107	1.69048	1.59493	1.7292	2.69055	2.20554	1.67205	2.78193	1.86156	1.48375	1.93765	2.19966	1.29586	2.97769	2.56605	1.87734	3.03065	1.56459	1.29058	1.19093	1.60588	1.65291
[truncated: 66 more columns]

## Sheet: Supplementary. Fig 2d
Genotype	ExpDate	Condition	Strain & Age
WT_alox5a	20230207	ISO-Wound + HYPO E3	Casper | 2dpf
WT_alox5a	20230207	ISO-Wound + HYPO E3	Casper |2dpf
WT_alox5a	20230207	ISO-Wound + HYPO E3	Casper | 2dpf
WT_alox5a	20230207	ISO-Wound + HYPO E3	Casper |2dpf
WT_alox5a	20230207	ISO-Wound + HYPO E3	Casper | 3dpf
WT_alox5a	20230207	ISO-Wound + HYPO E3	Casper | 3dpf
WT_alox5a	20230207	ISO-Wound + HYPO E3	Casper | 3dpf
WT_alox5a	20230207	ISO-Wound + HYPO E3	Casper | 3dpf
WT_alox5a	20230207	ISO-Wound + HYPO E3	Casper | 3dpf
WT_alox5a	20230207	ISO-Wound + HYPO E3	Casper | 3dpf
WT_alox5a	20230207	ISO-Wound + HYPO E3	Casper | 3dpf
WT_alox5a	20230207	ISO-Wound + HYPO E3	Casper | 3dpf
WT_alox5a	20230207	ISO-Wound + HYPO E3	Casper | 3dpf
WT_alox5a	20230207	ISO-Wound + HYPO E3	Casper | 3dpf
WT_alox5a	20230207	ISO-Wound + HYPO E3	Casper | 3dpf
WT_alox5a	20230207	ISO-Wound + HYPO E3	Casper | 3dpf
WT_alox5a	20230207	ISO-Wound + HYPO E3	Casper | 3dpf
WT_alox5a	20230207	ISO-Wound + HYPO E3	Casper | 3dpf
WT_alox5a	20230207	ISO-Wound + HYPO E3	Casper | 3dpf
WT_alox5a	20230207	ISO-Wound + HYPO E3	Casper | 3dpf
WT_alox5a	20230207	ISO-Wound + HYPO E3	Casper | 3dpf
WT_alox5a	20230207	ISO-Wound + HYPO E3	Casper | 3dpf
WT_alox5a	20230207	ISO-Wound + HYPO E3	Casper | 3dpf
WT_alox5a	20230207	ISO-Wound + HYPO E3	Casper | 3dpf
WT_alox5a	20230207	ISO-Wound + HYPO E3	Casper | 3dpf
WT_alox5a	20230207	ISO-Wound + HYPO E3	Casper | 3dpf
WT_alox5a	20230207	ISO-Wound + HYPO E3	Casper | 3dpf
WT_alox5a	20230419	ISO-Wound + HYPO E3	Casper | 3dpf
WT_alox5a	20230419	ISO-Wound + HYPO E3	Casper | 3dpf
WT_alox5a	20230419	ISO-Wound + HYPO E3	Casper | 3dpf
WT_alox5a	20230419	ISO-Wound + HYPO E3	Casper | 3dpf
WT_alox5a	20230420	ISO-Wound + HYPO E3	Casper | 3dpf
WT_alox5a	20230420	ISO-Wound + HYPO E3	Casper | 3dpf
WT_alox5a	20230420	ISO-Wound + HYPO E3	Casper | 3dpf
WT_alox5a	20230420	ISO-Wound + HYPO E3	Casper | 3dpf
WT_alox5a	20230517	ISO-Wound + HYPO E3	Casper | 3dpf
WT_alox5a	20230517	ISO-Wound + HYPO E3	Casper | 3dpf
WT_alox5a	20230517	ISO-Wound + HYPO E3	Casper | 3dpf
WT_alox5a	20230517	ISO-Wound + HYPO E3	Casper | 3dpf
WT_alox5a	20230517	ISO-Wound + HYPO E3	Casper | 3dpf
WT_alox5a	20230517	ISO-Wound + HYPO E3	Casper | 3dpf
WT_alox5a	20230517	ISO-Wound + HYPO E3	Casper | 3dpf
WT_alox5a	20230517	ISO-Wound + HYPO E3	Casper | 3dpf
WT_alox5a	20230517	ISO-Wound + HYPO E3	Casper | 3dpf
WT_alox5a	20230517	ISO-Wound + HYPO E3	Casper | 3dpf
WT_alox5a	20230517	ISO-Wound + HYPO E3	Casper | 3dpf
WT_alox5a	20230517	ISO-Wound + HYPO E3	Casper | 3dpf
WT_alox5a	20230517	ISO-Wound + HYPO E3	Casper | 3dpf
WT_alox5a	20230517	ISO-Wound + HYPO E3	Casper | 3dpf
WT_alox5a	20230517	ISO-Wound + HYPO E3	Casper | 3dpf
WT_alox5a	20230517	ISO-Wound + HYPO E3	Casper | 3dpf
WT_alox5a	20230517	ISO-Wound + HYPO E3	Casper | 3dpf
WT_alox5a	20230517	ISO-Wound + HYPO E3	Casper | 3dpf
WT_alox5a	20230112	ISO-Wound + HYPO E3	Casper | 3dpf
WT_alox5a	20230112	ISO-Wound + HYPO E3	Casper | 3dpf
mk211_alox5a	20230112	ISO-Wound + HYPO E3	Casper | 2dpf
mk211_alox5a	20230112	ISO-Wound + HYPO E3	Casper |2dpf
mk211_alox5a	20230112	ISO-Wound + HYPO E3	Casper | 2dpf
mk211_alox5a	20230112	ISO-Wound + HYPO E3	Casper |2dpf
mk211_alox5a	20230112	ISO-Wound + HYPO E3	Casper | 3dpf
mk211_alox5a	20230112	ISO-Wound + HYPO E3	Casper | 3dpf
mk211_alox5a	20230112	ISO-Wound + HYPO E3	Casper | 3dpf
mk211_alox5a	20230112	ISO-Wound + HYPO E3	Casper | 3dpf
mk211_alox5a	20230112	ISO-Wound + HYPO E3	Casper | 3dpf
mk211_alox5a	20230112	ISO-Wound + HYPO E3	Casper | 3dpf
mk211_alox5a	20230112	ISO-Wound + HYPO E3	Casper | 3dpf
mk211_alox5a	20230112	ISO-Wound + HYPO E3	Casper | 3dpf
mk211_alox5a	20230112	ISO-Wound + HYPO E3	Casper | 3dpf
mk211_alox5a	20230112	ISO-Wound + HYPO E3	Casper | 3dpf
mk211_alox5a	20230112	ISO-Wound + HYPO E3	Casper | 3dpf
mk211_alox5a	20230112	ISO-Wound + HYPO E3	Casper | 3dpf
mk211_alox5a	20230112	ISO-Wound + HYPO E3	Casper | 3dpf
mk211_alox5a	20230112	ISO-Wound + HYPO E3	Casper | 3dpf
mk211_alox5a	20230112	ISO-Wound + HYPO E3	Casper | 3dpf
mk211_alox5a	20230112	ISO-Wound + HYPO E3	Casper | 3dpf
mk211_alox5a	20230112	ISO-Wound + HYPO E3	Casper | 3dpf
mk211_alox5a	20230113	ISO-Wound + HYPO E3	Casper | 3dpf
mk211_alox5a	20230113	ISO-Wound + HYPO E3	Casper | 3dpf
mk211_alox5a	20230113	ISO-Wound + HYPO E3	Casper | 3dpf
mk211_alox5a	20230113	ISO-Wound + HYPO E3	Casper | 3dpf
mk211_alox5a	20230113	ISO-Wound + HYPO E3	Casper | 3dpf
mk211_alox5a	20230113	ISO-Wound + HYPO E3	Casper | 3dpf
mk211_alox5a	20230113	ISO-Wound + HYPO E3	Casper | 3dpf
mk211_alox5a	20230113	ISO-Wound + HYPO E3	Casper | 3dpf
mk211_alox5a	20230113	ISO-Wound + HYPO E3	Casper | 3dpf
mk211_alox5a	20230113	ISO-Wound + HYPO E3	Casper | 3dpf
mk211_alox5a	20230113	ISO-Wound + HYPO E3	Casper | 3dpf
mk211_alox5a	20230113	ISO-Wound + HYPO E3	Casper | 3dpf
mk211_alox5a	20230426	ISO-Wound + HYPO E3	Casper | 3dpf
mk211_alox5a	20230426	ISO-Wound + HYPO E3	Casper | 3dpf
mk211_alox5a	20230426	ISO-Wound + HYPO E3	Casper | 3dpf
mk211_alox5a	20230426	ISO-Wound + HYPO E3	Casper | 3dpf
mk211_alox5a	20230426	ISO-Wound + HYPO E3	Casper | 3dpf
mk211_alox5a	20230426	ISO-Wound + HYPO E3	Casper | 3dpf
mk211_alox5a	20230426	ISO-Wound + HYPO E3	Casper | 3dpf
mk211_alox5a	20230426	ISO-Wound + HYPO E3	Casper | 3dpf
mk211_alox5a	20230426	ISO-Wound + HYPO E3	Casper | 3dpf
mk211_alox5a	20230426	ISO-Wound + HYPO E3	Casper | 3dpf
mk211_alox5a	20230426	ISO-Wound + HYPO E3	Casper | 3dpf
mk211_alox5a	20230427	ISO-Wound + HYPO E3	Casper | 3dpf
mk211_alox5a	20230427	ISO-Wound + HYPO E3	Casper | 3dpf
mk211_alox5a	20230427	ISO-Wound + HYPO E3	Casper | 3dpf
mk211_alox5a	20230427	ISO-Wound + HYPO E3	Casper | 3dpf
mk211_alox5a	20230427	ISO-Wound + HYPO E3	Casper | 3dpf
mk211_alox5a	20230427	ISO-Wound + HYPO E3	Casper | 3dpf
mk211_alox5a	20230427	ISO-Wound + HYPO E3	Casper | 3dpf
mk211_alox5a	20230427	ISO-Wound + HYPO E3	Casper | 3dpf
mk211_alox5a	20230427	ISO-Wound + HYPO E3	Casper | 3dpf
mk211_alox5a	20230427	ISO-Wound + HYPO E3	Casper | 3dpf
mk211_alox5a	20230427	ISO-Wound + HYPO E3	Casper | 3dpf
mk211_alox5a	20230427	ISO-Wound + HYPO E3	Casper | 3dpf
mk211_alox5a	20230427	ISO-Wound + HYPO E3	Casper | 3dpf
mk211_alox5a	20230427	ISO-Wound + HYPO E3	Casper | 3dpf
mk211_alox5a	20230427	ISO-Wound + HYPO E3	Casper | 3dpf
mk211_alox5a	20230427	ISO-Wound + HYPO E3	Casper | 3dpf
Time (sec)	//rtsmcs/Niethammer/Zaza/Zaza's Papier/70kDa/CRISPR_Genetics/CRISRP_alox5a_ISO- Wound + 5mM NaCl E3/CRISRP_alox5a_wt_siblings/20230207_2dpf_casp_CRISPR_alox5a(+_+)_70kDa_Dextran_ISO+HYPO E3_E1_F1-4_WT_F1_Dextran_Bleedout.csv	//rtsmcs/Niethammer/Zaza/Zaza's Papier/70kDa/CRISPR_Genetics/CRISRP_alox5a_ISO- Wound + 5mM NaCl E3/CRISRP_alox5a_wt_siblings/20230207_2dpf_casp_CRISPR_alox5a(+_+)_70kDa_Dextran_ISO+HYPO E3_E1_F1-4_WT_F2_Dextran_Bleedout.csv	//rtsmcs/Niethammer/Zaza/Zaza's Papier/70kDa/CRISPR_Genetics/CRISRP_alox5a_ISO- Wound + 5mM NaCl E3/CRISRP_alox5a_wt_siblings/20230207_2dpf_casp_CRISPR_alox5a(+_+)_70kDa_Dextran_ISO+HYPO E3_E1_F1-4_WT_F3_Dextran_Bleedout.csv	//rtsmcs/Niethammer/Zaza/Zaza's Papier/70kDa/CRISPR_Genetics/CRISRP_alox5a_ISO- Wound + 5mM NaCl E3/CRISRP_alox5a_wt_siblings/20230207_2dpf_casp_CRISPR_alox5a(+_+)_70kDa_Dextran_ISO+HYPO E3_E1_F1-4_WT_F4_Dextran_Bleedout.csv	//rtsmcs/Niethammer/Zaza/Zaza's Papier/70kDa/CRISPR_Genetics/CRISRP_alox5a_ISO- Wound + 5mM NaCl E3/CRISRP_alox5a_wt_siblings/20230207_2dpf_casp_CRISPR_alox5a(+_+)_70kDa_Dextran_ISO+HYPO E3_E2_F5-7_WT_F5_Dextran_Bleedout.csv	//rtsmcs/Niethammer/Zaza/Zaza's Papier/70kDa/CRISPR_Genetics/CRISRP_alox5a_ISO- Wound + 5mM NaCl E3/CRISRP_alox5a_wt_siblings/20230207_2dpf_casp_CRISPR_alox5a(+_+)_70kDa_Dextran_ISO+HYPO E3_E2_F5-7_WT_F6_Dextran_Bleedout.csv	//rtsmcs/Niethammer/Zaza/Zaza's Papier/70kDa/CRISPR_Genetics/CRISRP_alox5a_ISO- Wound + 5mM NaCl E3/CRISRP_alox5a_wt_siblings/20230207_2dpf_casp_CRISPR_alox5a(+_+)_70kDa_Dextran_ISO+HYPO E3_E2_F5-7_WT_F7_Dextran_bleedout.csv	//rtsmcs/Niethammer/Zaza/Zaza's Papier/70kDa/CRISPR_Genetics/CRISRP_alox5a_ISO- Wound + 5mM NaCl E3/CRISRP_alox5a_wt_siblings/20230207_2dpf_casp_CRISPR_alox5a(+_+)_70kDa_Dextran_ISO+HYPO E3_E3_F8-10_WT_F8_Dextran_Bleedout.csv	//rtsmcs/Niethammer/Zaza/Zaza's Papier/70kDa/CRISPR_Genetics/CRISRP_alox5a_ISO- Wound + 5mM NaCl E3/CRISRP_alox5a_wt_siblings/20230207_2dpf_casp_CRISPR_alox5a(+_+)_70kDa_Dextran_ISO+HYPO E3_E3_F8-10_WT_F9_Dextran_Bleedout.csv	//rtsmcs/Niethammer/Zaza/Zaza's Papier/70kDa/CRISPR_Genetics/CRISRP_alox5a_ISO- Wound + 5mM NaCl E3/CRISRP_alox5a_wt_siblings/20230207_2dpf_casp_CRISPR_alox5a(+_+)_70kDa_Dextran_ISO+HYPO E3_E3_F8-10_WT_F10_Dextran_Bleedout.csv	//rtsmcs/Niethammer/Zaza/Zaza's Papier/70kDa/CRISPR_Genetics/CRISRP_alox5a_ISO- Wound + 5mM NaCl E3/CRISRP_alox5a_wt_siblings/20230207_2dpf_casp_CRISPR_alox5a(+_+)_70kDa_Dextran_ISO+HYPO E3_E4_F11-14_WT_F11_Dextran_Bleedout.csv	//rtsmcs/Niethammer/Zaza/Zaza's Papier/70kDa/CRISPR_Genetics/CRISRP_alox5a_ISO- Wound + 5mM NaCl E3/CRISRP_alox5a_wt_siblings/20230207_2dpf_casp_CRISPR_alox5a(+_+)_70kDa_Dextran_ISO+HYPO E3_E4_F11-14_WT_F12_Dextran_Bleedout.csv	//rtsmcs/Niethammer/Zaza/Zaza's Papier/70kDa/CRISPR_Genetics/CRISRP_alox5a_ISO- Wound + 5mM NaCl E3/CRISRP_alox5a_wt_siblings/20230207_2dpf_casp_CRISPR_alox5a(+_+)_70kDa_Dextran_ISO+HYPO E3_E4_F11-14_WT_F13_Dextran_Bleedout.csv	//rtsmcs/Niethammer/Zaza/Zaza's Papier/70kDa/CRISPR_Genetics/CRISRP_alox5a_ISO- Wound + 5mM NaCl E3/CRISRP_alox5a_wt_siblings/20230207_2dpf_casp_CRISPR_alox5a(+_+)_70kDa_Dextran_ISO+HYPO E3_E4_F11-14_WT_F14_Dextran_Bleedout.csv	//rtsmcs/Niethammer/Zaza/Zaza's Papier/70kDa/CRISPR_Genetics/CRISRP_alox5a_ISO- Wound + 5mM NaCl E3/CRISRP_alox5a_wt_siblings/20230207_2dpf_casp_CRISPR_alox5a(+_+)_70kDa_Dextran_ISO+HYPO E3_E5_F15-18_WT_F15_Dextran_Bleedout.csv	//rtsmcs/Niethammer/Zaza/Zaza's Papier/70kDa/CRISPR_Genetics/CRISRP_alox5a_ISO- Wound + 5mM NaCl E3/CRISRP_alox5a_wt_siblings/20230207_2dpf_casp_CRISPR_alox5a(+_+)_70kDa_Dextran_ISO+HYPO E3_E5_F15-18_WT_F16_Dextran_Bleedout.csv	//rtsmcs/Niethammer/Zaza/Zaza's Papier/70kDa/CRISPR_Genetics/CRISRP_alox5a_ISO- Wound + 5mM NaCl E3/CRISRP_alox5a_wt_siblings/20230207_2dpf_casp_CRISPR_alox5a(+_+)_70kDa_Dextran_ISO+HYPO E3_E5_F15-18_WT_F17_Dextran_Bleedout.csv	//rtsmcs/Niethammer/Zaza/Zaza's Papier/70kDa/CRISPR_Genetics/CRISRP_alox5a_ISO- Wound + 5mM NaCl E3/CRISRP_alox5a_wt_siblings/20230207_2dpf_casp_CRISPR_alox5a(+_+)_70kDa_Dextran_ISO+HYPO E3_E5_F15-18_WT_F18_Dextran_Bleedout.csv	//rtsmcs/Niethammer/Zaza/Zaza's Papier/70kDa/CRISPR_Genetics/CRISRP_alox5a_ISO- Wound + 5mM NaCl E3/CRISRP_alox5a_wt_siblings/20230207_2dpf_casp_CRISPR_alox5a(+_+)_70kDa_Dextran_ISO+HYPO E3_E6_F19-22_WT_F19_Dextran_Bleedout.csv	//rtsmcs/Niethammer/Zaza/Zaza's Papier/70kDa/CRISPR_Genetics/CRISRP_alox5a_ISO- Wound + 5mM NaCl E3/CRISRP_alox5a_wt_siblings/20230207_2dpf_casp_CRISPR_alox5a(+_+)_70kDa_Dextran_ISO+HYPO E3_E6_F19-22_WT_F20_Dextran_Bleedout.csv	//rtsmcs/Niethammer/Zaza/Zaza's Papier/70kDa/CRISPR_Genetics/CRISRP_alox5a_ISO- Wound + 5mM NaCl E3/CRISRP_alox5a_wt_siblings/20230207_2dpf_casp_CRISPR_alox5a(+_+)_70kDa_Dextran_ISO+HYPO E3_E6_F19-22_WT_F21_Dextran_Bleedout.csv	//rtsmcs/Niethammer/Zaza/Zaza's Papier/70kDa/CRISPR_Genetics/CRISRP_alox5a_ISO- Wound + 5mM NaCl E3/CRISRP_alox5a_wt_siblings/20230207_2dpf_casp_CRISPR_alox5a(+_+)_70kDa_Dextran_ISO+HYPO E3_E6_F19-22_WT_F22_Dextran_Bleedout.csv	//rtsmcs/Niethammer/Zaza/Zaza's Papier/70kDa/CRISPR_Genetics/CRISRP_alox5a_ISO- Wound + 5mM NaCl E3/CRISRP_alox5a_wt_siblings/20230207_2dpf_casp_CRISPR_alox5a(+_+)_70KDa_Dextran_ISO+HYPO E3_E7_F23-26_WT_F23_Dextran_Bleedout.csv	//rtsmcs/Niethammer/Zaza/Zaza's Papier/70kDa/CRISPR_Genetics/CRISRP_alox5a_ISO- Wound + 5mM NaCl E3/CRISRP_alox5a_wt_siblings/20230207_2dpf_casp_CRISPR_alox5a(+_+)_70KDa_Dextran_ISO+HYPO E3_E7_F23-26_WT_F24_Dextran_Bleedout.csv	//rtsmcs/Niethammer/Zaza/Zaza's Papier/70kDa/CRISPR_Genetics/CRISRP_alox5a_ISO- Wound + 5mM NaCl E3/CRISRP_alox5a_wt_siblings/20230207_2dpf_casp_CRISPR_alox5a(+_+)_70KDa_Dextran_ISO+HYPO E3_E7_F23-26_WT_F25_Dextran_Bleedout.csv	//rtsmcs/Niethammer/Zaza/Zaza's Papier/70kDa/CRISPR_Genetics/CRISRP_alox5a_ISO- Wound + 5mM NaCl E3/CRISRP_alox5a_wt_siblings/20230207_2dpf_casp_CRISPR_alox5a(+_+)_70KDa_Dextran_ISO+HYPO E3_E7_F23-26_WT_F26_Dextran_Bleedout.csv	//rtsmcs/Niethammer/Zaza/Zaza's Papier/70kDa/CRISPR_Genetics/CRISRP_alox5a_ISO- Wound + 5mM NaCl E3/CRISRP_alox5a_wt_siblings/20230207_2dpf_casp_CRISPR_alox5a(+_+)_70kDa_Dextran_ISO+HYPO E3_E9_F30_WT_Dextran_Bleedout.csv	//rtsmcs/Niethammer/Zaza/Zaza's Papier/70kDa/CRISPR_Genetics/CRISRP_alox5a_ISO- Wound + 5mM NaCl E3/CRISRP_alox5a_wt_siblings/20230207_2dpf_casp_CRISPR_alox5a(+_+)_70kDa_Dextran_ISO+HYPO E3_E9_F31_WT_Dextran_Bleedout.csv	//rtsmcs/Niethammer/Zaza/Zaza's Papier/70kDa/CRISPR_Genetics/CRISRP_alox5a_ISO- Wound + 5mM NaCl E3/CRISRP_alox5a_wt_siblings/20230207_2dpf_casp_CRISPR_alox5a(+_+)_70kDa_Dextran_ISO+HYPO E3_E9_F32_WT_Dextran_Bleedout.csv	//rtsmcs/Niethammer/Zaza/Zaza's Papier/70kDa/CRISPR_Genetics/CRISRP_alox5a_ISO- Wound + 5mM NaCl E3/CRISRP_alox5a_wt_siblings/20230419_2dpf_casp_CRISPR_alox5a(+_+)_70kDa_Dextran_ISO+HYPO E3_E11_F37_Dextran_Bleedout.csv	//rtsmcs/Niethammer/Zaza/Zaza's Papier/70kDa/CRISPR_Genetics/CRISRP_alox5a_ISO- Wound + 5mM NaCl E3/CRISRP_alox5a_wt_siblings/20230419_2dpf_casp_CRISPR_alox5a(+_+)_70kDa_Dextran_ISO+HYPO E3_E12_F41_WT_Dextran_Bleedout.csv	//rtsmcs/Niethammer/Zaza/Zaza's Papier/70kDa/CRISPR_Genetics/CRISRP_alox5a_ISO- Wound + 5mM NaCl E3/CRISRP_alox5a_wt_siblings/20230419_2dpf_casp_CRISPR_alox5a(+_+)_70kDa_Dextran_ISO+HYPO E3_E12_F42_WT_Dextran_Bleedout.csv	//rtsmcs/Niethammer/Zaza/Zaza's Papier/70kDa/CRISPR_Genetics/CRISRP_alox5a_ISO- Wound + 5mM NaCl E3/CRISRP_alox5a_wt_siblings/20230419_2dpf_casp_CRISPR_alox5a(+_+)_70kDa_Dextran_ISO+HYPO E3_E12_F44_WT_Dextran_Bleedout.csv	//rtsmcs/Niethammer/Zaza/Zaza's Papier/70kDa/CRISPR_Genetics/CRISRP_alox5a_ISO- Wound + 5mM NaCl E3/CRISRP_alox5a_wt_siblings/20230420_2dpf_casp_CRISPR_alox5a(+_+)_70kDa_Dextran_ISO+HYPO E3_E15_F53_WT_Dextran_Bleedout.csv	//rtsmcs/Niethammer/Zaza/Zaza's Papier/70kDa/CRISPR_Genetics/CRISRP_alox5a_ISO- Wound + 5mM NaCl E3/CRISRP_alox5a_wt_siblings/20230420_2dpf_casp_CRISPR_alox5a(+_+)_70kDa_Dextran_ISO+HYPO E3_E16_F58_WT_Dextran_Bleedout.csv	//rtsmcs/Niethammer/Zaza/Zaza's Papier/70kDa/CRISPR_Genetics/CRISRP_alox5a_ISO- Wound + 5mM NaCl E3/CRISRP_alox5a_wt_siblings/20230420_2dpf_casp_CRISPR_alox5a(+_+)_70kDa_Dextran_ISO+HYPO E3_E16_F60_WT_Dextran_Bleedout.csv	//rtsmcs/Niethammer/Zaza/Zaza's Papier/70kDa/CRISPR_Genetics/CRISRP_alox5a_ISO- Wound + 5mM NaCl E3/CRISRP_alox5a_wt_siblings/20230420_2dpf_casp_CRISPR_alox5a(+_+)_70kDa_Dextran_ISO+HYPO E3_E17_F62_WT_Dextran_Bleedout.csv	//rtsmcs/Niethammer/Zaza/Zaza's Papier/70kDa/CRISPR_Genetics/CRISRP_alox5a_ISO- Wound + 5mM NaCl E3/CRISRP_alox5a_wt_siblings/20230517_2dpf_casp_CRISPR_alox5a(+_+)_70kDa_Dextran_ISO+HYPO E3_E18_F65_Dextran_Bleedout.csv	//rtsmcs/Niethammer/Zaza/Zaza's Papier/70kDa/CRISPR_Genetics/CRISRP_alox5a_ISO- Wound + 5mM NaCl E3/CRISRP_alox5a_wt_siblings/20230517_2dpf_casp_CRISPR_alox5a(+_+)_70kDa_Dextran_ISO+HYPO E3_E18_F67_Dextran_bleedout.csv	//rtsmcs/Niethammer/Zaza/Zaza's Papier/70kDa/CRISPR_Genetics/CRISRP_alox5a_ISO- Wound + 5mM NaCl E3/CRISRP_alox5a_wt_siblings/20230517_2dpf_casp_CRISPR_alox5a(+_+)_70kDa_Dextran_ISO+HYPO E3_E18_F68_dextran_Bleedout.csv	//rtsmcs/Niethammer/Zaza/Zaza's Papier/70kDa/CRISPR_Genetics/CRISRP_alox5a_ISO- Wound + 5mM NaCl E3/CRISRP_alox5a_wt_siblings/20230517_2dpf_casp_CRISPR_alox5a(+_+)_70kDa_Dextran_ISO+HYPO E3_E19_F69_dextran_Bleedout.csv	//rtsmcs/Niethammer/Zaza/Zaza's Papier/70kDa/CRISPR_Genetics/CRISRP_alox5a_ISO- Wound + 5mM NaCl E3/CRISRP_alox5a_wt_siblings/20230517_2dpf_casp_CRISPR_alox5a(+_+)_70kDa_Dextran_ISO+HYPO E3_E19_F70_WT_Dextran_bleedout.csv	//rtsmcs/Niethammer/Zaza/Zaza's Papier/70kDa/CRISPR_Genetics/CRISRP_alox5a_ISO- Wound + 5mM NaCl E3/CRISRP_alox5a_wt_siblings/20230517_2dpf_casp_CRISPR_alox5a(+_+)_70kDa_Dextran_ISO+HYPO E3_E19_F71_WT_Dextran_Bleedout.csv	//rtsmcs/Niethammer/Zaza/Zaza's Papier/70kDa/CRISPR_Genetics/CRISRP_alox5a_ISO- Wound + 5mM NaCl E3/CRISRP_alox5a_wt_siblings/20230517_2dpf_casp_CRISPR_alox5a(+_+)_70kDa_Dextran_ISO+HYPO E3_E19_F72_WT_Dextran_Bleedout.csv	//rtsmcs/Niethammer/Zaza/Zaza's Papier/70kDa/CRISPR_Genetics/CRISRP_alox5a_ISO- Wound + 5mM NaCl E3/CRISRP_alox5a_wt_siblings/20230517_2dpf_casp_CRISPR_alox5a(+_+)_70kDa_Dextran_ISO+HYPO E3_E20_F73_WT_Dextran_bleedout.csv	//rtsmcs/Niethammer/Zaza/Zaza's Papier/70kDa/CRISPR_Genetics/CRISRP_alox5a_ISO- Wound + 5mM NaCl E3/CRISRP_alox5a_wt_siblings/20230517_2dpf_casp_CRISPR_alox5a(+_+)_70kDa_Dextran_ISO+HYPO E3_E20_F74_WT_Dextran_Bleedout.csv	//rtsmcs/Niethammer/Zaza/Zaza's Papier/70kDa/CRISPR_Genetics/CRISRP_alox5a_ISO- Wound + 5mM NaCl E3/CRISRP_alox5a_wt_siblings/20230517_2dpf_casp_CRISPR_alox5a(+_+)_70kDa_Dextran_ISO+HYPO E3_E20_F75_WT_Dextran_Bleedout.csv	//rtsmcs/Niethammer/Zaza/Zaza's Papier/70kDa/CRISPR_Genetics/CRISRP_alox5a_ISO- Wound + 5mM NaCl E3/CRISRP_alox5a_wt_siblings/20230517_2dpf_casp_CRISPR_alox5a(+_+)_70kDa_Dextran_ISO+HYPO E3_E20_F76_WT_Dextran_bleedout.csv	//rtsmcs/Niethammer/Zaza/Zaza's Papier/70kDa/CRISPR_Genetics/CRISRP_alox5a_ISO- Wound + 5mM NaCl E3/CRISRP_alox5a_wt_siblings/20230517_2dpf_casp_CRISPR_alox5a(+_+)_70kDa_Dextran_ISO+HYPO E3_E21_F77_WT_Dextran_bleedout.csv
0	1.12948	0.825705	0.808484	0.773585	0.932821	0.979404	1.03484	1.04339	0.968684	1.07253	0.97915	1.11737	1.03621	1.19047	1.01292	0.995219	0.97356	0.946942	0.889612	0.977762	0.968923	1.03414	0.921747	0.990343	0.982268	0.861672	0.89609	0.982242	0.918768	1.17497	0.94467	1.18815	1.08121	1.15168	0.978841	1.28665	1.01005	0.912454	0.959419	1.01883	0.988009	0.874352	0.776453	0.857455	0.996012	1.00218	1.06022	1.0654	1.08479
30	0.955158	0.907643	0.89989	0.861795	0.903299	0.963256	1.01815	1.06153	1.01674	1.02527	1.01784	1.1377	1.07324	1.15486	0.987285	0.987484	0.986228	0.977201	0.898323	0.968157	0.975619	1.01374	0.895569	1.0491	1.02228	0.918703	0.918144	1.00528	0.93908	1.0944	0.994656	1.13676	1.06444	1.09649	0.999982	1.26028	1.00201	0.91631	0.982096	1.00304	1.03913	0.853213	0.85531	0.92523	0.967559	0.930146	1.03216	1.07213	0.983416
60	1.04029	0.966938	0.954774	0.910262	0.906523	0.97544	1.02772	1.03214	0.988229	0.94928	1.00577	1.13516	1.07302	1.11564	0.986611	0.98062	0.9825	0.968805	0.907357	0.998711	0.964505	1.01031	0.957605	0.990549	0.963567	0.948045	0.997494	1.01928	0.980086	1.03198	0.990311	1.13548	1.04928	1.02528	1.09054	1.24211	1.00544	1.00094	0.944307	0.980747	0.9606	0.898127	0.925542	0.999815	0.94824	1.0034	1.03787	1.03008	1.0571
90	1.03674	0.919139	0.931547	0.942815	0.929178	0.977258	1.01703	0.990742	0.985716	0.928824	1.00962	1.09753	1.08567	1.07824	0.996975	0.997479	0.985982	1.00393	0.884781	0.980809	1.00165	1.0107	0.986649	1.01724	1.01757	0.950897	0.986397	1.00338	0.975458	0.964735	0.989172	1.11437	1.06118	1.00069	1.16541	1.16948	1.00001	0.966124	1.01823	1.02833	1.01416	0.966161	0.972692	1.01329	0.979892	0.99172	1.04698	1.0021	1.07349
120	0.97834	1.00158	1.01254	1.02424	0.961946	0.995469	1.00367	0.993627	0.995468	0.9703	1.02024	1.09073	1.06368	1.05449	0.999722	1.0091	1.00375	1.00836	0.936913	0.988785	0.938443	0.997306	0.97351	0.999699	0.984995	1.01151	1.00276	0.986922	0.991717	1.03249	0.938125	1.1092	1.03608	0.988802	1.06908	1.08405	0.999267	1.03037	0.970375	0.999642	1.00505	1.00182	1.00837	1.02193	0.97205	0.937829	1.01761	1.00476	1.04243
150	0.965337	1.05851	1.05664	1.08787	1.00024	1.01092	1.00162	0.987185	0.996904	0.984267	1.0069	1.06906	1.08393	1.04715	0.999363	1.01808	1.01309	1.01222	0.999613	1.01799	0.972767	1.00891	1.04532	0.9889	0.989721	1.00017	1.02162	1.00153	1.00455	1.1364	0.94386	1.06636	1.09095	0.954783	1.1087	1.08828	0.999027	1.01786	0.996014	1.03074	1.02178	1.04652	1.07676	1.09213	0.978828	0.983323	1.03771	0.993882	0.975726
180	0.954416	1.03033	1.0216	1.04569	1.04588	1.00636	1.00679	0.978722	0.992932	0.998324	0.999608	1.06438	1.0529	1.00987	1.00024	1.02066	1.00911	1.02321	1.07436	1.07557	1.00162	0.992363	0.990091	1.02066	1.03213	1.05952	1.03378	0.99149	1.03044	1.01036	0.941211	1.06702	1.10732	0.958028	1.07798	1.02474	1.00387	0.997685	1.04328	0.989083	0.992241	1.0597	1.08624	1.1229	1.01284	0.980238	0.980921	0.963824	0.956855
210	0.965592	1.07152	1.08984	1.12009	1.0698	1.03486	1.00216	0.961991	1.00664	1.00236	1.00776	1.07421	1.04214	0.99884	1.00386	1.01996	1.01647	1.02423	1.10573	1.11628	1.01551	0.99364	1.08872	0.972197	0.999295	1.03585	1.03044	1.00138	1.03554	1.04067	0.944907	1.04439	1.12081	0.954158	1.08227	0.990605	0.999501	1.05457	0.983112	0.91034	0.996118	1.07494	1.07514	1.11127	1.02138	0.984992	0.958342	0.960041	0.973005
240	0.986319	1.14207	1.14332	1.14614	1.10968	1.03134	1.00148	0.986523	1.02685	1.00524	0.98068	1.0517	1.00884	0.972232	1.00929	1.0336	1.01773	1.01285	1.12821	1.16561	1.01173	0.988029	1.04647	1.00978	1.04301	1.08145	1.07553	0.992162	1.05532	0.931857	0.956112	1.02905	1.1375	0.953462	1.16716	0.968949	0.988767	1.03003	1.03781	0.99267	0.982273	1.07435	1.07521	1.07499	1.04813	1.06892	0.93719	0.961932	0.912233
270	0.988323	1.07657	1.08137	1.08751	1.14062	1.02568	0.886545	0.964152	1.02184	1.06361	0.972427	0.162152	0.480375	0.378209	1.00374	0.937809	1.01158	1.02225	1.1751	0.710318	1.14924	0.950869	1.09432	0.961535	0.965163	1.13217	1.03774	1.01633	1.06905	0.582135	1.35698	0.109234	0.251235	0.916625	0.260041	-0.115139	0.992052	1.07365	1.06536	1.04657	1.00064	1.15082	1.14827	0.780986	1.07506	1.11726	0.890999	0.945843	0.940955
300	1.01583	1.0597	1.11803	1.11825	0.853363	0.983725	0.818323	0.976448	1.09769	1.06652	0.317225	0.184973	0.56447	0.510935	0.966722	0.956713	0.993929	1.01924	0.765169	0.645667	1.17818	0.98295	1.10449	0.992983	1.0072	1.06897	1.11694	0.268641	0.577076	0.380052	0.083489	0.145702	0.430255	0.936676	0.629754	0.450768	0.950065	1.16668	0.993355	0.934348	1.08849	1.17057	1.1653	0.7828	1.15299	1.18702	0.655632	0.994077	0.925152
330	1.08235	1.07383	1.16351	1.09905	0.759903	0.954281	0.787317	0.97611	1.08943	1.06634	0.461423	0.500344	1.19443	0.52877	0.954487	0.957163	0.977616	0.99573	0.724772	0.656245	1.13839	0.981016	1.09333	1.00458	1.01764	1.12753	0.653576	0.679555	0.618496	0.371123	0.563045	0.496139	0.485185	0.915879	0.610138	1.04433	0.985152	1.0835	1.06294	1.14255	1.08398	1.12595	1.16234	0.811293	1.12133	0.979579	0.481528	0.955146	1.36513
360	1.15333	0.952746	1.09141	1.0485	0.688911	0.897	0.782601	0.964183	1.08676	1.0479	0.541487	0.493651	1.00542	0.54282	0.940434	0.957882	0.961996	0.998019	0.70761	0.615577	1.15915	0.976814	1.13028	0.961935	1.0206	1.09512	0.663069	0.724502	0.636988	0.388031	0.627483	0.514171	0.527413	0.910922	0.400572	0.873931	0.994969	1.12962	1.03149	1.07696	1.03461	1.08805	1.20468	0.805127	1.04292	0.910104	0.456016	0.953996	0.965327
390	1.10798	0.875114	1.08559	1.05327	0.65205	0.858512	0.780088	0.957209	1.10456	1.03872	0.577363	0.510046	0.936244	0.556037	0.929252	0.943543	0.950463	1.00409	0.684038	0.562657	1.14865	0.964974	1.10115	0.990465	1.03344	1.17216	0.739029	0.793625	0.710019	0.388112	0.667249	0.532852	0.622725	0.929682	0.408245	0.708048	0.97938	1.13113	1.00276	1.14624	1.08906	1.03308	1.08173	0.800068	1.05205	0.917871	0.433023	0.945723	1.03454
420	1.22188	0.810553	1.1318	1.08417	0.648083	0.812335	0.799606	0.948283	1.09546	1.03131	0.542147	0.525545	0.917308	0.598869	0.910836	0.928209	0.929464	0.969927	0.690147	0.523382	1.09776	0.956453	1.17701	0.9286	0.972866	1.12873	0.806162	0.869131	0.795195	0.48845	0.738895	0.582812	0.655943	0.905932	0.895527	0.653921	0.97659	1.08305	1.06063	1.22745	1.0628	1.04379	1.04432	0.82871	1.05904	0.882691	0.420291	0.988271	1.03715
450	1.31293	0.658998	1.053	0.998715	0.646406	0.763579	0.813025	0.947004	1.10258	1.03141	0.5388	0.564751	0.901749	0.599759	0.886032	0.917389	0.915029	0.971116	0.710813	0.503341	1.13498	0.960094	1.12709	0.994368	1.00948	1.20682	0.846494	0.896557	0.869822	0.520533	0.789814	0.593842	0.690517	0.871491	2.21383	0.603087	0.955228	1.16268	1.01077	1.1853	1.07569	0.983913	0.95134	0.788312	1.02104	0.912324	0.399256	0.950768	1.00216
480	1.14456	0.557893	1.00524	0.99304	0.661804	0.698511	0.825669	0.944409	1.10422	1.03451	0.566738	0.57479	0.885089	0.639478	0.863697	0.910063	0.924821	0.99483	0.719881	0.496599	1.12209	0.953438	1.22144	0.924676	0.933336	1.16902	0.916603	0.935537	0.942096	0.532831	0.860851	0.657916	0.706863	0.859698	3.19396	0.549156	0.912926	1.13025	0.999771	1.16016	1.02815	0.922093	0.758209	0.74931	1.02152	0.849297	0.360281	1.01933	0.988562
510	1.17646	0.476508	1.00434	0.969985	0.745967	0.694476	0.833528	0.944541	1.11288	1.03169	0.57193	0.591974	0.84866	0.644282	0.839348	0.904299	0.920479	1.01717	0.730691	0.482089	1.17232	0.932193	1.18088	0.952102	1.00416	1.26754	0.954133	1.02988	0.983305	0.494565	0.816132	0.650755	0.723386	0.822885	3.498	0.516959	0.902857	1.08569	1.06086	1.23519	0.996426	0.81951	0.564554	0.714703	0.961051	0.790465	0.356864	0.957683	0.889064
540	1.05785	0.419716	0.937562	0.916975	0.842763	0.724729	0.830807	0.928603	1.11437	1.03833	0.571972	0.594427	0.835403	0.670438	0.847687	0.917103	0.889324	1.01116	0.80651	0.488897	1.1891	0.913298	1.27938	0.850838	0.949698	1.18984	0.963945	1.04454	1.01081	0.432887	0.810644	0.648549	0.738183	0.802593	3.18443	0.546706	0.873709	1.17029	1.00799	1.1721	1.01022	0.731578	0.540404	0.609776	0.939578	0.755777	0.338706	0.971208	0.883257
570	0.984963	0.365015	0.85804	0.908977	0.939416	0.736026	0.827802	0.9459	1.12261	1.03421	0.554805	0.59128	0.811758	0.697413	0.822113	0.871303	0.871008	1.00742	0.827058	0.493682	1.09134	0.880299	1.17611	0.875954	0.980879	1.26913	0.970909	1.02577	1.04591	0.472097	0.76582	0.673654	0.753214	0.782319	2.69592	0.527611	0.843082	1.1159	0.996116	1.13208	0.884255	0.609425	0.391434	0.487397	0.909882	0.697834	0.279935	0.980166	0.880972
600	0.926935	0.334853	0.844792	0.899882	1.02946	0.775369	0.817062	0.9619	1.10715	1.03046	0.544626	0.580688	0.769197	0.678784	0.828416	0.821108	0.846467	0.990345	0.898665	0.494453	0.86624	0.838756	1.16812	0.778945	0.910878	1.23685	0.978423	0.961906	1.05376	0.529917	0.755824	0.677523	0.765631	0.769018	2.17784	0.474422	0.820396	1.04834	0.975518	1.12586	0.860064	0.474914	0.245488	0.367835	0.852411	0.625174	0.247065	0.953222	0.86865
630	0.904756	0.333319	0.764283	0.845246	1.08279	0.756189	0.781536	0.94225	1.10442	0.998124	0.515555	0.563181	0.765952	0.645565	0.818371	0.796347	0.802452	0.987822	0.890552	0.526606	0.865351	0.796931	1.00402	0.749498	0.935641	1.28582	0.952048	1.16945	1.07243	0.485491	0.758634	0.682534	0.775468	0.730258	1.83075	0.507774	0.798682	1.01191	1.00352	1.17254	0.79266	0.436733	0.146202	0.303854	0.809402	0.582836	0.217368	0.955617	0.845911
660	1.00477	0.2804	0.668858	0.773978	1.11618	0.743388	0.783943	0.964927	1.0876	1.01789	0.492179	0.550189	0.733086	0.639723	0.794703	0.775127	0.734327	0.964993	0.856844	0.581973	0.833572	0.732721	1.02597	0.660811	0.849307	1.20767	0.968898	0.992131	1.07997	0.514856	0.716916	0.68429	0.786436	0.706803	1.37539	0.534145	0.771789	1.03117	0.894956	1.06066	0.758416	0.353171	0.0573781	0.277812	0.735228	0.589138	0.190425	0.937241	0.637169
690	0.953501	0.249898	0.630411	0.738541	1.11747	0.748375	0.754763	0.937361	1.08544	1.02852	0.466463	0.545721	0.724862	0.636556	0.773036	0.734481	0.658706	0.937717	0.85341	0.560332	0.842586	0.686878	0.773881	0.611672	0.886768	1.256	0.930624	0.884636	1.09379	0.499613	0.646399	0.668689	0.76369	0.672997	0.881887	0.517042	0.74087	0.927568	0.866095	1.07004	0.676056	0.272955	0.1043	0.228109	0.703898	0.553891	0.183482	0.93316	0.429004
720	0.883748	0.24018	0.601783	0.683347	1.09604	0.720573	0.749273	0.907537	1.09228	1.00845	0.451124	0.515151	0.699415	0.621358	0.750736	0.704483	0.550481	0.920465	0.884619	0.575986	0.801585	0.618241	0.605544	0.486715	0.847968	1.18368	0.937063	1.12072	1.10128	0.468518	0.619005	0.65582	0.795441	0.664626	0.852086	0.481933	0.693389	0.800253	0.838495	1.08226	0.630235	0.234494	0.0909313	0.211512	0.663504	0.530072	0.155261	0.901056	0.384195
750	0.767745	0.225515	0.536471	0.638596	1.08601	0.707781	0.73254	0.864844	1.07182	0.992998	0.440308	0.503608	0.677769	0.572926	0.732076	0.647997	0.445027	0.894992	0.905151	0.624987	0.800842	0.556805	0.371727	0.431103	0.906235	1.21687	0.893629	0.880166	1.10709	0.389927	0.612187	0.638445	0.756555	0.608787	0.850574	0.511942	0.629573	0.720418	0.751951	0.997416	0.606646	0.200616	0.0739588	0.194366	0.632618	0.441865	0.145436	0.835484	0.357463
780	0.864298	0.196338	0.512853	0.617044	1.03802	0.660588	0.717534	0.784004	1.04377	0.999599	0.444317	0.483772	0.65015	0.565615	0.709577	0.596376	0.359234	0.862601	0.880511	0.636157	0.764253	0.513788	0.280654	0.356589	0.862488	1.13804	0.862863	0.923884	1.11837	0.36761	0.588492	0.616232	0.740586	0.530231	0.811105	0.446109	0.564706	0.551241	0.675389	0.961464	0.584186	0.16622	0.0510097	0.186569	0.622479	0.462412	0.135455	0.805642	0.294458
810	0.752082	0.184457	0.487098	0.600463	0.976012	0.637982	0.720922	0.716262	0.976097	0.98196	0.402885	0.488554	0.611825	0.526673	0.690248	0.546392	0.282072	0.815212	0.82929	0.623748	0.718931	0.481711	0.213818	0.314972	0.876022	1.15003	0.813239	0.918139	1.11398	0.3613	0.612974	0.560976	0.718193	0.470584	0.8557	0.458402	0.501959	0.463194	0.65073	0.959758	0.559172	0.140855	0.0374863	0.176574	0.57784	0.335286	0.131611	0.714941	0.211698
840	0.768312	0.163138	0.447955	0.539644	0.940984	0.618925	0.705499	0.626434	0.854154	0.937852	0.417424	0.466405	0.58797	0.488263	0.659203	0.518199	0.23184	0.755746	0.825879	0.663344	0.7302	0.459712	0.187492	0.251505	0.795736	1.06656	0.816182	1.05782	1.09928	0.350256	0.63108	0.532338	0.698662	0.38151	0.877256	0.438213	0.459266	0.376572	0.561496	0.884811	0.461103	0.112231	0.050017	0.171411	0.556005	0.31051	0.114129	0.733031	0.169783
870	0.737038	0.144116	0.401085	0.499822	0.889831	0.602795	0.688457	0.557658	0.660299	0.855771	0.394835	0.443928	0.557033	0.470057	0.635511	0.481718	0.197816	0.683972	0.807735	0.609779	0.719956	0.435153	0.155219	0.215111	0.792882	1.09557	0.761853	0.942251	1.09901	0.392924	0.611722	0.509364	0.653444	0.320498	0.76069	0.471928	0.423027	0.291802	0.486959	0.80492	0.453521	0.119421	0.0652545	0.164783	0.51777	0.242842	0.10086	0.692456	0.150593
900	0.791621	0.136155	0.367675	0.50097	0.787285	0.550522	0.666617	0.512561	0.55644	0.818547	0.376129	0.44216	0.520789	0.452615	0.610335	0.44925	0.175811	0.631187	0.86482	0.595146	0.693123	0.416568	0.146273	0.190636	0.724701	0.995008	0.704434	0.879775	1.0742	0.352309	0.558402	0.445193	0.611276	0.306459	0.859433	0.41683	0.393338	0.233967	0.461723	0.770939	0.396716	0.103479	0.00553283	0.151282	0.512474	0.228919	0.0960834	0.632181	0.138079
930	0.658924	0.128405	0.35687	0.479251	0.659215	0.559235	0.642692	0.490288	0.450559	0.842174	0.354247	0.424228	0.500852	0.434436	0.579835	0.415137	0.15273	0.603249	0.810445	0.570698	0.629394	0.397452	0.136217	0.157728	0.66213	0.987748	0.699805	0.781889	1.04212	0.340278	0.504486	0.409864	0.568886	0.24662	0.84141	0.432209	0.372135	0.21553	0.385403	0.643469	0.334095	0.0854466	0.0732246	0.144872	0.458189	0.202904	0.0657422	0.582753	0.12557
960	0.71827	0.133191	0.343965	0.470609	0.553668	0.494755	0.643648	0.399186	0.363435	0.727155	0.351079	0.405062	0.475078	0.397843	0.553661	0.381634	0.140197	0.565409	0.772372	0.539285	0.571796	0.364278	0.124929	0.15736	0.63536	0.967216	0.668838	1.01165	0.995218	0.363141	0.552245	0.354613	0.565148	0.239019	0.721157	0.401033	0.357952	0.155658	0.318446	0.574499	0.34415	0.0774876	0.0613795	0.141636	0.415972	0.159527	0.0824024	0.547231	0.0832658
990	0.7255	0.126474	0.322915	0.448386	0.455577	0.469673	0.633632	0.331751	0.301429	0.652873	0.332237	0.395998	0.452466	0.345451	0.519638	0.360875	0.128336	0.52288	0.760843	0.551129	0.564026	0.343433	0.113148	0.133072	0.516259	0.909053	0.628129	0.990883	0.948519	0.34946	0.571895	0.322447	0.515386	0.215644	0.71706	0.403449	0.343154	0.158129	0.288542	0.549921	0.226785	0.0638629	0.0462697	0.121934	0.404479	0.150061	0.0639792	0.473143	0.0960616
1020	0.772693	0.131669	0.301368	0.405802	0.393871	0.469901	0.62024	0.280441	0.250183	0.606663	0.32293	0.382469	0.43431	0.348899	0.480575	0.329698	0.121728	0.494871	0.597364	0.545844	0.55184	0.322763	0.0995466	0.138272	0.508263	0.900777	0.570471	0.932249	0.894403	0.324317	0.532761	0.269934	0.46648	0.170122	0.723561	0.425066	0.316077	0.165057	0.252101	0.497565	0.250116	0.0534349	0.0203573	0.119954	0.344456	0.114889	0.0650532	0.387126	0.0387693
1050	0.602346	0.110579	0.300669	0.381413	0.330329	0.437763	0.617383	0.217834	0.211496	0.56631	0.310797	0.377077	0.423328	0.330451	0.450037	0.298228	0.112476	0.451859	0.622466	0.525966	0.532985	0.307172	0.100278	0.115351	0.420244	0.777594	0.564829	0.849859	0.831583	0.305899	0.464717	0.227367	0.406964	0.166686	0.699795	0.393243	0.295266	0.126393	0.200912	0.430205	0.217028	0.0489686	0.0650138	0.0955257	0.315161	0.0780147	0.0572118	0.342761	0.0524471
1080	0.695489	0.117495	0.29858	0.366867	0.288615	0.402651	0.580713	0.185428	0.170228	0.529701	0.301598	0.363836	0.387701	0.318833	0.416539	0.282536	0.10675	0.411617	0.633504	0.51684	0.556198	0.282808	0.0903683	0.109281	0.363989	0.720936	0.565678	0.771777	0.749783	0.309528	0.478246	0.190902	0.385566	0.152443	0.570483	0.409693	0.284711	0.0952153	0.182548	0.319692	0.15883	0.0191933	0.0579208	0.0905109	0.277672	0.0835323	0.0440732	0.356705	0.0386531
1110	0.637384	0.115453	0.292604	0.350482	0.259271	0.372361	0.550912	0.166523	0.131274	0.511249	0.294474	0.359567	0.3518	0.303913	0.38368	0.268548	0.0964259	0.370849	0.609196	0.448736	0.532928	0.277685	0.0842074	0.109697	0.370722	0.702692	0.483082	0.676135	0.667089	0.289589	0.496996	0.150411	0.357301	0.135551	0.638058	0.392105	0.271859	0.112713	0.179527	0.281419	0.156464	0.0273724	0.0870526	0.0803853	0.223292	0.0738243	0.0416224	0.270658	0.0246654
1140	0.588043	0.111195	0.292713	0.305412	0.224898	0.328117	0.519441	0.158297	0.108333	0.508507	0.284561	0.344111	0.31635	0.305264	0.356477	0.257239	0.0940368	0.338995	0.499788	0.390627	0.52723	0.265409	0.0795145	0.102597	0.337337	0.577603	0.417303	0.600673	0.586454	0.300591	0.42927	0.104266	0.318799	0.119947	0.531	0.361906	0.257747	0.09694	0.159074	0.248408	0.138944	0.0316232	0.00348746	0.0715069	0.181231	0.110044	0.0433251	0.2625	0.0366243
1170	0.573869	0.101453	0.292163	0.298436	0.204148	0.288577	0.478195	0.142391	0.0909782	0.493789	0.269691	0.336194	0.28765	0.317271	0.330147	0.250766	0.088371	0.309644	0.419833	0.405946	0.521713	0.264705	0.0707292	0.0886623	0.333023	0.48274	0.391275	0.542417	0.536739	0.306424	0.429937	0.0629473	0.290857	0.117729	0.563091	0.376319	0.248707	0.071191	0.139181	0.23543	0.114218	0.0328002	0.0252326	0.0800975	0.168887	0.0415909	0.0339028	0.247186	0.0383615
1200	0.543962	0.106631	0.294786	0.289579	0.181514	0.251464	0.445067	0.158019	0.0679226	0.499524	0.272594	0.333658	0.265765	0.299935	0.307819	0.240305	0.0829359	0.284246	0.360845	0.350504	0.518997	0.252292	0.0608439	0.0927141	0.323041	0.384044	0.362063	0.485448	0.478045	0.308222	0.400087	0.0418689	0.282915	0.0993228	0.503347	0.368473	0.228289	0.0608662	0.13819	0.224499	0.100416	0.0272878	-0.0022988	0.0727628	0.141115	0.0373963	0.0254703	0.182945	0.0274095
1230	0.416029	0.103704	0.285968	0.269691	0.166729	0.226588	0.414531	0.152346	0.0503443	0.486899	0.257419	0.306009	0.24393	0.277741	0.285663	0.235386	0.0803637	0.230165	0.326166	0.342372	0.508639	0.242296	0.0607937	0.0821612	0.287266	0.298023	0.338811	0.409542	0.441639	0.309236	0.378244	0.0285968	0.261585	0.0993537	0.521699	0.355198	0.217917	0.113503	0.129239	0.17367	0.0478073	0.0196995	0.0358986	0.0776555	0.121896	0.0264988	0.032398	0.131392	0.0150855
1260	0.480875	0.0951964	0.240991	0.244279	0.159461	0.196991	0.377497	0.15937	0.027195	0.454106	0.262672	0.312624	0.226769	0.266116	0.266984	0.229217	0.0789903	0.193098	0.291816	0.334838	0.501577	0.236948	0.0516515	0.0919389	0.281359	0.277966	0.294685	0.377814	0.396501	0.31378	0.385084	0.0245149	0.243746	0.0945292	0.491969	0.342643	0.20456	0.0815134	0.125568	0.189269	0.0650391	0.0318525	0.0584187	0.0763735	0.0854186	0.0470376	0.0301544	0.0992618	0.00812622
1290	0.461567	0.096882	0.217133	0.22971	0.152314	0.180935	0.33847	0.165977	0.0110328	0.410188	0.228598	0.289681	0.217383	0.245625	0.252458	0.220233	0.0743461	0.173067	0.246375	0.350804	0.491853	0.231553	0.0511807	0.0867162	0.248082	0.255647	0.282371	0.340802	0.354915	0.294453	0.355583	0.0210079	0.23203	0.0963268	0.45991	0.340177	0.195812	0.054379	0.111912	0.168357	0.0377115	0.0305089	0.0397314	0.0683847	0.0866068	0.0608692	0.0191873	0.0893401	0.0164276
1320	0.433201	0.0868807	0.206478	0.231105	0.133015	0.167559	0.313829	0.175386	-0.00868407	0.368884	0.214835	0.267153	0.202261	0.243536	0.242227	0.209608	0.0683622	0.152226	0.251747	0.294617	0.525638	0.219717	0.0396406	0.0791136	0.209482	0.225241	0.260094	0.322003	0.320914	0.286845	0.325543	0.0181843	0.23394	0.0916861	0.342267	0.317254	0.18171	0.0658636	0.106407	0.168599	0.0779179	0.0300384	0.0232364	0.0712191	0.0674553	0.0185187	0.0285321	0.0761634	-0.00370521
1350	0.509024	0.0875182	0.206957	0.232898	0.128005	0.164554	0.292621	0.178663	-0.0124986	0.33481	0.169928	0.274016	0.195812	0.212777	0.229249	0.206652	0.0609433	0.150817	0.2421	0.28855	0.491026	0.210168	0.0451343	0.0788374	0.201848	0.220064	0.241508	0.306385	0.294954	0.252455	0.27492	0.024149	0.200992	0.0950388	0.400274	0.333821	0.175784	0.0919379	0.105976	0.183072	0.0350055	0.0251009	0.0302445	0.0574306	0.0605096	0.0265572	0.0134652	0.0609014	-0.00140073
1380	0.42622	0.0839761	0.199812	0.227137	0.119679	0.150103	0.276671	0.185331	-0.0209992	0.306199	0.16023	0.262462	0.184298	0.20148	0.218368	0.198377	0.057132	0.151324	0.21649	0.299923	0.561453	0.202456	0.0510742	0.0732564	0.179086	0.203534	0.250619	0.288668	0.281806	0.257926	0.255742	0.0227758	0.2058	0.0805362	0.361591	0.323945	0.161433	0.0820725	0.105412	0.162992	0.0516789	0.0428205	0.026275	0.0598028	0.0526548	-0.0235355	0.0233485	0.0670519	0.0123979
1410	0.400062	0.0984504	0.182699	0.207858	0.121106	0.133552	0.278357	0.197218	-0.0232123	0.279262	0.149455	0.259277	0.176713	0.218519	0.206905	0.187805	0.0516179	0.12704	0.216813	0.292011	0.471273	0.201347	0.0301685	0.0645598	0.172654	0.192307	0.249074	0.279083	0.251657	0.26861	0.229529	0.0193409	0.178845	0.0694989	0.318375	0.28648	0.160168	0.0508916	0.0996152	0.146002	0.0815049	0.0556726	0.0632053	0.0690911	0.0521378	-0.00641497	0.0191066	0.051717	0.00569159
1440	0.394261	0.0880013	0.180074	0.20758	0.109953	0.126274	0.2627	0.196713	-0.0298018	0.263959	0.153199	0.239695	0.162855	0.195584	0.202647	0.177624	0.0488219	0.107093	0.23727	0.31003	0.467142	0.196772	0.0422222	0.0689682	0.168798	0.175034	0.22111	0.262251	0.247105	0.243772	0.227854	0.0213878	0.186886	0.0787262	0.297938	0.31438	0.154279	0.0256256	0.0958342	0.143921	0.0310901	0.0526015	0.0487734	0.0490318	0.030825	0.000884824	0.0137363	0.0482903	-0.00347425
1470	0.413038	0.0788109	0.17903	0.207295	0.106964	0.133524	0.251273	0.201111	-0.0314893	0.244241	0.139285	0.22829	0.158289	0.18496	0.194906	0.170834	0.0418302	0.113168	0.223201	0.332267	0.451884	0.188482	0.042647	0.0561659	0.153965	0.14416	0.232761	0.235692	0.228311	0.24511	0.208415	0.0283576	0.15671	0.0625495	0.337846	0.302735	0.140068	0.0575639	0.0963199	0.118629	-0.00597991	0.0396991	0.062745	0.0425169	0.0285569	-0.00453263	0.012139	0.0336657	-0.0169879
1500	0.352827	0.0840622	0.164096	0.203222	0.101877	0.124964	0.242608	0.199165	-0.0299623	0.229559	0.124531	0.220096	0.149778	0.178401	0.188584	0.160803	0.0419538	0.101126	0.255406	0.335853	0.426925	0.176673	0.0561411	0.0624536	0.148758	0.17516	0.21136	0.203282	0.223552	0.266148	0.188103	0.0230637	0.154977	0.0597821	0.224992	0.292579	0.137751	0.0576173	0.0967649	0.121439	0.00136839	0.0370801	0.0203924	0.0399092	0.0268776	0.014153	0.019203	0.0411273	0.00030794
1530	0.327019	0.0777565	0.158661	0.19679	0.101671	0.0943254	0.230521	0.218552	-0.0373507	0.22346	0.112126	0.20895	0.145656	0.17351	0.187268	0.148976	0.0358527	0.0890434	0.2338	0.321012	0.430034	0.163288	0.0523916	0.0608874	0.145271	0.159873	0.20039	0.198568	0.210455	0.249014	0.192399	0.0280346	0.139701	0.0600214	0.215432	0.272284	0.13449	0.066958	0.0865602	0.139506	0.0211864	0.031031	0.0358424	0.0375544	0.0186422	0.0273461	0.0218836	0.0402782	0.00190433
1560	0.356003	0.0761491	0.142044	0.190422	0.0966649	0.095455	0.227455	0.218353	-0.0318772	0.209716	0.109421	0.201588	0.143174	0.172237	0.177231	0.141961	0.0361311	0.107704	0.254467	0.314273	0.432262	0.159059	0.0620713	0.0500077	0.128013	0.154571	0.171133	0.172677	0.199438	0.278816	0.209374	0.0182092	0.106062	0.0666388	0.208531	0.284499	0.128873	0.0351266	0.086307	0.151855	0.0253521	0.0223536	0.0272639	0.0353741	0.0279579	0.0324046	-0.00209197	0.0250758	0.0123242
1590	0.280172	0.0729076	0.130027	0.178188	0.0865996	0.0821466	0.217259	0.227149	-0.0301592	0.193555	0.0940982	0.170429	0.141205	0.172869	0.170903	0.135794	0.0367043	0.0822483	0.227264	0.30126	0.408838	0.150897	0.0422216	0.0553509	0.130975	0.154757	0.158365	0.160205	0.192283	0.290135	0.16274	0.0285112	0.104257	0.0612229	0.156891	0.272703	0.121304	0.0501876	0.0900038	0.150248	0.0343913	0.0332106	-0.0147293	0.0421681	0.0031101	0.0151714	0.00525284	0.0441135	0.00233933
1620	0.256219	0.0640525	0.130265	0.176017	0.0876435	0.0908651	0.196901	0.235204	-0.0285863	0.173265	0.0967509	0.161706	0.135183	0.165241	0.164929	0.130507	0.0327069	0.082511	0.240331	0.304067	0.414126	0.1487	0.042546	0.0529539	0.128177	0.134751	0.148526	0.144803	0.184524	0.263265	0.165009	0.0238194	0.0823299	0.0647965	0.129007	0.276503	0.121563	0.0443297	0.0860295	0.122776	0.0416471	0.0154184	-0.0159505	0.0307343	0.0186632	0.0305681	0.00808901	0.0186326	-0.00590689
1650	0.328899	0.0813936	0.130942	0.179965	0.0813729	0.0806861	0.188813	0.23596	-0.0265472	0.144381	0.0920546	0.154843	0.130231	0.162113	0.156477	0.121537	0.0328125	0.0770652	0.214534	0.328598	0.414745	0.142081	0.0439289	0.0440992	0.111841	0.117994	0.155742	0.140712	0.185549	0.217095	0.132701	0.0214663	0.0864937	0.0595211	0.141988	0.297562	0.114314	0.0651312	0.0837272	0.113887	0.0375407	0.0144832	-0.00962803	0.0276382	0.00572243	0.00105177	0.0120591	0.0203045	-0.00776578
1680	0.31068	0.0716562	0.127468	0.175559	0.0843621	0.0787545	0.177366	0.243428	-0.0398083	0.133316	0.100818	0.147857	0.129457	0.179435	0.150537	0.1145	0.0295734	0.0657689	0.20942	0.326325	0.412956	0.136765	0.0452836	0.0472349	0.112917	0.128164	0.144363	0.13197	0.181322	0.241341	0.135862	0.0195322	0.0713797	0.0760576	0.120471	0.224486	0.109984	0.0528751	0.0749811	0.0927599	0.00987877	0.0204569	0.0334709	0.0241758	0.013899	-0.0330932	0.00514513	0.0246794	-0.00521888
1710	0.245976	0.0732833	0.130904	0.16431	0.0729897	0.0811971	0.175067	0.235659	-0.0306312	0.123386	0.097269	0.136957	0.128238	0.178518	0.143541	0.1076	0.027702	0.0762575	0.196504	0.314921	0.401086	0.133572	0.0373009	0.0456613	0.110631	0.119089	0.130219	0.128211	0.173815	0.226391	0.105493	0.0292422	0.0677492	0.0513794	0.110598	0.253948	0.108879	0.0518554	0.0728317	0.101225	0.0391617	0.0114775	-0.040998	0.0224577	0.00800957	0.0336149	0.00824607	0.0194513	-0.00785842
1740	0.213027	0.064184	0.11238	0.148658	0.0662059	0.0732516	0.166891	0.230115	-0.0275276	0.112648	0.0762117	0.130451	0.124012	0.14831	0.142065	0.099472	0.0264776	0.0609648	0.165513	0.312192	0.376417	0.131355	0.041427	0.0413572	0.0977228	0.118902	0.121993	0.126385	0.167074	0.224376	0.0618098	0.0362636	0.0433477	0.0515972	0.0715112	0.214843	0.102598	0.0633328	0.0809712	0.101398	0.0237204	0.0190162	-0.0193129	0.0247165	-0.00107923	0.00142323	0.0114966	0.0141967	-0.00368844
1770	0.227572	0.0593299	0.103241	0.139081	0.0704687	0.0686066	0.162276	0.239247	-0.023713	0.114675	0.0816474	0.116646	0.118216	0.142189	0.134874	0.0954059	0.0236834	0.059351	0.135452	0.287336	0.361184	0.117933	0.0445582	0.0399795	0.0917826	0.126574	0.115857	0.120277	0.157292	0.232689	0.08074	0.0329009	0.0567118	0.0391407	0.109507	0.207327	0.0975461	0.0489769	0.0794543	0.0871751	0.0236588	0.0117399	0.0124012	0.0386708	0.0107726	0.0179052	0.0082073	0.000178509	0.0021847
1800	0.148366	0.0682662	0.113852	0.146246	0.0692343	0.0657892	0.158617	0.236302	-0.00821776	0.112815	0.0709468	0.109713	0.117612	0.126608	0.126645	0.08684	0.024869	0.0624721	0.145024	0.272835	0.369891	0.12585	0.0327102	0.0437617	0.0911205	0.126936	0.10768	0.111106	0.147567	0.247369	0.0667171	0.0329117	0.0557932	0.0370559	0.0494365	0.201574	0.0969534	0.0471785	0.0785668	0.109587	0.0440744	0.0174103	0.0169917	0.0271847	0.00413345	-0.00372711	0.00893974	0.00828626	-0.0233845
1830	0.225973	0.0632812	0.104171	0.138031	0.0678473	0.068945	0.156033	0.240965	0.00615185	0.103484	0.0681577	0.098893	0.111658	0.128579	0.122941	0.0902006	0.0244965	0.06618	0.118325	0.252395	0.389241	0.124394	0.028586	0.0382484	0.0841114	0.116569	0.0954294	0.111413	0.142073	0.2502	0.0634673	0.0311721	0.0505814	0.0472546	0.0398902	0.181804	0.091561	0.031353	0.0708273	0.11718	0.00343285	0.0224006	0.00214559	0.0184545	0.0152398	0.0143408	-0.00126631	0.0175702	-0.00755115
1860	0.18716	0.0591959	0.0960342	0.135622	0.0636383	0.0697242	0.149167	0.237592	0.0153615	0.0980418	0.0651183	0.103306	0.113287	0.113681	0.115482	0.084887	0.0227332	0.0563782	0.114678	0.243736	0.354531	0.123763	0.025216	0.0325669	0.0842998	0.110288	0.10339	0.104274	0.134665	0.286448	0.0633652	0.027334	0.0412181	0.052706	-0.0247762	0.193126	0.0914565	0.0245086	0.0678529	0.0704053	0.0536591	0.0247249	0.00415266	0.0362898	0.00952961	0.0156388	0.0155157	0.0207217	-0.0199837
1890	0.196208	0.0643024	0.0893493	0.14522	0.0600414	0.0522053	0.148444	0.237419	0.0336756	0.0940341	0.0601638	0.102173	0.105854	0.105391	0.10976	0.0808978	0.0221076	0.0531265	0.104238	0.218087	0.351479	0.117649	0.0380404	0.0414201	0.0861231	0.0986859	0.0836035	0.0979558	0.126129	0.259787	0.0518193	0.0183178	0.0515182	0.0579134	-0.00116829	0.177256	0.0907137	0.0359979	0.063395	0.0587175	0.039904	0.0180024	0.0508724	0.0280219	0.00436981	-0.0180137	0.00223337	0.00992438	-0.0128896
1920	0.21478	0.0578397	0.0812764	0.13648	0.0545806	0.0524483	0.140719	0.220745	-0.0073998	0.108645	0.0713021	0.0995727	0.105222	0.118779	0.108194	0.076817	0.0205485	0.0525929	0.0996701	0.209657	0.297639	0.116856	0.0248432	0.0363174	0.0782965	0.10304	0.0818614	0.0848304	0.123398	0.282036	0.043506	0.0415939	0.0498578	0.0570239	0.038743	0.188645	0.0786086	0.0367184	0.0658112	0.0647041	0.0645849	0.0252754	0.0066966	0.0172771	-0.00882375	-0.00460359	-0.00282833	0.0204841	-0.0130407
1950	0.147251	0.0566527	0.0673692	0.12407	0.0547739	0.043297	0.136543	0.225142	0.00633723	0.0920869	0.0649729	0.086533	0.0994672	0.105907	0.0995402	0.0754148	0.0206398	0.040094	0.0964011	0.208621	0.282029	0.113021	0.0261667	0.0326573	0.0782276	0.0847796	0.0855456	0.0893134	0.117922	0.24825	0.0617409	0.0372739	0.0544594	0.0539832	0.0408726	0.181402	0.0794374	0.0478611	0.0635838	0.0584014	0.0449673	0.00568754	0.0301404	0.0255799	-0.002829	0.0247166	0.00639303	0.0120828	-0.010683
1980	0.159081	0.0574251	0.0656675	0.119112	0.0481471	0.0527859	0.129841	0.220396	0.019864	0.0895624	0.06175	0.0766539	0.0968972	0.0999353	0.0948954	0.0739805	0.0196198	0.0371325	0.0992249	0.198042	0.248321	0.10812	0.0269723	0.0370256	0.0804158	0.0854293	0.0673749	0.0902476	0.117175	0.2272	0.0541216	0.0444524	0.0663649	0.0545329	-0.0234991	0.192384	0.0817909	0.0194602	0.0594375	0.0505686	0.0286367	0.0222704	-0.00804358	0.0161346	0.00268042	-0.0242826	-0.00845602	0.00715687	-0.0270489
2010	0.153585	0.0511096	0.0561553	0.115919	0.0500691	0.0535275	0.126535	0.211415	0.037301	0.0787677	0.0522665	0.0750848	0.0935948	0.0916428	0.0915695	0.0707598	0.0197889	0.0507905	0.0896101	0.177679	0.229884	0.108094	0.0182397	0.0371673	0.0763803	0.0819913	0.0644704	0.0865497	0.115883	0.210847	0.0625949	0.0390388	0.0486914	0.0551136	-0.0160333	0.168384	0.0736494	0.012776	0.0588443	0.045537	0.0136804	0.0275528	-0.0120475	0.017687	-0.0112338	0.021553	0.00756102	0.0118169	-0.0152364
2040	0.227844	0.0481046	0.0623523	0.107927	0.0545486	0.0565468	0.122288	0.217392	0.0446969	0.0766974	0.0515481	0.0665209	0.0931402	0.0850788	0.0871312	0.0639736	0.016552	0.0405035	0.0974673	0.162427	0.205438	0.110421	0.0228402	0.0323731	0.073402	0.0820656	0.0611792	0.0710664	0.106772	0.193891	0.0517049	0.0378943	0.0499896	0.0495927	-0.0327121	0.174036	0.0740058	0.0222604	0.0592516	0.0602959	0.0210097	0.0121325	-0.0185953	0.0200942	-0.00216168	0.00842669	0.0110176	0.0088624	-0.0189447
2070	0.120668	0.0600379	0.0578627	0.106913	0.0518691	0.0496936	0.114295	0.210276	0.0485841	0.0723541	0.0416699	0.0639905	0.0885364	0.090677	0.0844489	0.0648584	0.0186093	0.0491816	0.0927204	0.148522	0.201931	0.102804	0.0209112	0.0236031	0.0720417	0.076999	0.0608868	0.0657133	0.106058	0.203745	0.0570133	0.0413623	0.039555	0.0404302	-0.0259199	0.147107	0.0703794	0.0301624	0.0618014	0.10115	0.0237916	0.0204232	-0.00310508	0.0200767	0.000872206	0.00030468	-0.019051	-0.00980668	-0.0277576
2100	0.142926	0.0508981	0.0457213	0.0991219	0.0425133	0.0468758	0.102889	0.202436	0.0460634	0.0646892	0.0491859	0.0628426	0.0896848	0.0773508	0.0818027	0.0617856	0.0199992	0.0409581	0.0939081	0.151637	0.185158	0.103046	0.0104345	0.0359625	0.0679211	0.0816781	0.0573834	0.0666852	0.0995221	0.187653	0.0598718	0.0417266	0.0343272	0.0478399	-0.0461176	0.151487	0.0661088	0.0360466	0.0582245	0.0806485	0.0259924	0.0247705	0.0231093	0.0277254	0.0029521	0.0185896	-0.00170107	0.000868636	-0.00979099
2130	0.142255	0.0509323	0.0367255	0.087365	0.0528606	0.0536613	0.0974765	0.211456	0.0373124	0.0621564	0.0348638	0.0563531	0.0827101	0.0828678	0.0792373	0.0561674	0.0166935	0.026523	0.0816094	0.14713	0.169466	0.101128	0.0177702	0.0378598	0.059032	0.0836142	0.0653959	0.0592573	0.0988786	0.202739	0.0573898	0.0559376	0.0424476	0.0367733	-0.0601546	0.161414	0.0604488	0.0255971	0.0527272	0.0559185	0.0194231	0.0131489	-0.00580223	0.0182191	0.0105821	0.00305514	-0.0042094	0.0012003	-0.018491
2160	0.200439	0.0443784	0.0298919	0.077429	0.0523198	0.0614056	0.0941838	0.205821	0.0372188	0.0523395	0.0408965	0.0477438	0.0860111	0.076942	0.0723434	0.0544366	0.0177595	0.0407324	0.0944264	0.132224	0.167108	0.101102	0.0125673	0.0324854	0.0562174	0.0680413	0.0601297	0.0548274	0.0943752	0.186853	0.0715124	0.0334936	0.036328	0.0345989	-0.0503347	0.149015	0.0584024	0.0416576	0.0540584	0.0396075	0.0461365	0.0114577	0.0253334	0.0145909	0.00670318	-0.0207516	0.00733659	0.0119259	-0.0145949
2190	0.131948	0.0493399	0.0284891	0.0681684	0.051052	0.0542734	0.0914552	0.203576	0.0401581	0.0540193	0.0435915	0.0407858	0.084605	0.0962356	0.0737817	0.0512426	0.0149949	0.0312143	0.0746319	0.120898	0.150661	0.0998194	0.00749667	0.0276013	0.053564	0.0692912	0.0546562	0.0438117	0.0953835	0.207503	0.0667343	0.0456452	0.0264092	0.0418912	0.0164718	0.168417	0.0561332	0.0216384	0.0508823	0.0594771	0.015669	0.0127999	0.0513908	0.010239	-1.6485e-05	0.0170662	-0.0023732	-0.00189744	-0.0167163
2220	0.164602	0.0506292	0.0225397	0.0723459	0.0452626	0.0495468	0.0890966	0.207858	0.030012	0.0479578	0.0350531	0.0455812	0.080389	0.0786763	0.0697961	0.0476879	0.0145429	0.0406518	0.076622	0.119855	0.141856	0.0972827	0.0187778	0.0312353	0.0543946	0.0630796	0.0509809	0.0412934	0.091164	0.189129	0.0747646	0.0389505	0.0406942	0.0463372	-0.00602037	0.147525	0.0565241	0.0228907	0.0535494	0.0681704	-0.00206208	0.00426929	0.0323154	-0.00193616	0.000317497	0.00516286	0.00300185	0.0116421	-0.0221088
2250	0.0977551	0.060631	0.0181185	0.0674418	0.044777	0.0528624	0.088163	0.208843	0.0304458	0.052103	0.0337579	0.0352284	0.0768614	0.0817926	0.0637105	0.0461465	0.0144623	0.0216994	0.0708774	0.120781	0.130351	0.092014	0.0142502	0.0250322	0.0471216	0.062896	0.0521888	0.0378618	0.0852032	0.218196	0.0783233	0.0333729	0.0322923	0.0464392	-0.0405568	0.144083	0.0576833	0.014737	0.0555708	0.0416074	0.020386	0.00235406	0.0146878	0.0110936	-0.0028033	0.0158058	0.00783481	-0.00493024	-0.0111542
2280	0.159998	0.0509174	0.0113029	0.0689607	0.0436342	0.0501103	0.0832725	0.19137	0.0314511	0.0494584	0.0426774	0.0328771	0.0781589	0.0664631	0.0631953	0.043417	0.0124419	0.0296811	0.0768491	0.123906	0.148367	0.0965999	0.0130228	0.0219652	0.0469649	0.0534401	0.0457064	0.0293993	0.0830381	0.191781	0.0592319	0.0451783	0.0377282	0.0378342	0.00328735	0.116054	0.0515739	0.0344322	0.0546094	0.0313181	0.00765424	0.00910694	0.0163553	0.0156898	0.00689116	-0.0339488	-0.000513103	-0.000215613	-0.0193032
2310	0.27083	0.0427633	0.0279963	0.0664895	0.0466641	0.0519947	0.0795791	0.202558	0.0266427	0.0532682	0.0414448	0.0447983	0.0809434	0.0738191	0.0623952	0.0386481	0.0119248	0.0266568	0.121634	0.103266	0.11792	0.0911839	0.00314902	0.0249306	0.0473275	0.0515172	0.0362573	0.0349364	0.0788951	0.17724	0.0733053	0.036507	0.0302068	0.0367532	-0.0132967	0.114346	0.0560255	0.0437682	0.058115	0.0404746	0.0540137	0.0137172	-0.00116568	0.0128205	0.0084461	-0.00646505	-0.0046238	-0.00617878	-0.00639152
2340	0.232881	0.0427333	0.0118169	0.0596601	0.0384293	0.0558538	0.0772678	0.209456	0.0256834	0.0435911	0.0318201	0.0400246	0.0733044	0.0873474	0.0601763	0.0350298	0.012552	0.0257459	0.0842164	0.111312	0.114532	0.0868814	0.00732342	0.0270631	0.0473916	0.0630475	0.0426281	0.0319036	0.0791987	0.171983	0.0580358	0.0294684	0.0378914	0.0344954	-0.0611685	0.159807	0.0480195	0.0157044	0.055791	0.0303258	0.0184069	0.00660749	0.0155796	0.0208791	0.0180571	-0.0154594	-0.000380323	0.00271289	-0.0178914
2370	0.142558	0.0460041	0.0147574	0.0622118	0.0405636	0.0444082	0.0749516	0.18809	0.0211751	0.0443807	0.0289915	0.0292813	0.0701324	0.0902211	0.0549523	0.0339429	0.0139148	0.0246206	0.0708831	0.099287	0.117309	0.0923231	0.00889671	0.0225813	0.041264	0.0537592	0.0415231	0.0335671	0.0738253	0.141705	0.0854849	0.0273999	0.025745	0.03549	-0.00440652	0.101892	0.0492184	0.0193783	0.0538431	0.0271711	0.0118922	0.00799402	-0.01983	0.00689865	0.0177479	-0.00306349	-0.0125025	-0.00661907	-0.0120827
2400	0.0899282	0.0417939	0.00930789	0.0592878	0.0423039	0.0431233	0.0722173	0.187595	0.0230174	0.0495408	0.0351241	0.0322135	0.0710451	0.071746	0.0533561	0.0321384	0.0135738	0.0350786	0.143052	0.0812693	0.0982239	0.0831572	0.00631579	0.0158849	0.0374979	0.0492854	0.0270043	0.0343633	0.073671	0.159978	0.0789164	0.0281	0.029126	0.0313095	-0.0262567	0.112349	0.0461498	0.0249383	0.0544905	-0.00946391	0.0147796	-0.0132916	-0.00514406	0.0117478	-0.000873919	-0.0258978	-0.00401082	0.00785483	-0.00363749
2430	0.17627	0.046891	0.0103151	0.0518015	0.0348367	0.0320884	0.0701078	0.191128	0.0204622	0.0419076	0.0388688	0.0272707	0.0677675	0.0582413	0.0534047	0.0287329	0.0124537	0.0330554	0.0636017	0.0854879	0.0998126	0.0884996	0.00154512	0.0178075	0.0357122	0.042813	0.0284228	0.0276953	0.0651483	0.13618	0.0751498	0.0253342	0.0235432	0.0252743	-0.08899	0.102891	0.0430078	0.0405905	0.0551025	0.0136657	0.0499381	0.0129354	0.0269134	0.00503226	0.00682393	-0.0147874	0.00146606	-0.00139571	0.00572733
2460	0.173851	0.0385279	0.0121444	0.0508774	0.0360027	0.0402903	0.0681798	0.183658	0.0145015	0.0386343	0.0243892	0.0335042	0.0653835	0.068168	0.0519381	0.0274425	0.0145063	0.0289089	0.0607624	0.0799673	0.106713	0.083645	0.00705835	0.0203776	0.035537	0.0405375	0.010212	0.0293909	0.061097	0.139311	0.0743389	0.0244237	0.0310956	0.0232204	0.0322104	0.0959546	0.0409775	0.0368727	0.0558604	0.0422221	0.04524	-0.0163324	0.0342944	0.0124716	0.00357232	-0.00613116	0.0120305	-0.00279225	0.000280367
2490	0.154937	0.0507256	0.00886767	0.0477831	0.0277679	0.0399094	0.0662707	0.186661	0.0155984	0.0358318	0.0301183	0.0274648	0.0551924	0.0837392	0.0458001	0.0272544	0.0117152	0.018293	0.0688695	0.0627371	0.0990525	0.0748522	0.00389893	0.0199078	0.0312628	0.0467084	0.0220764	0.0224845	0.0584814	0.126062	0.0768553	0.0185956	0.0246206	0.0224312	0.0129985	0.101875	0.0441544	0.0263651	0.0594334	0.0244709	-0.00037115	0.00372935	-0.00140379	0.0102826	0.0106367	0.0450801	-0.00321257	-0.0171588	-0.00906085
2520	0.0879342	0.0500262	0.0114566	0.0491665	0.0319493	0.0416976	0.0636654	0.190751	0.0153748	0.0300808	0.0286545	0.026762	0.0585613	0.0723521	0.0437349	0.0247311	0.0114277	0.0228924	0.073452	0.0717905	0.0966578	0.0792848	0.00409176	0.0178179	0.0233259	0.0433695	0.0152798	0.0239333	0.0592377	0.159394	0.0829229	0.0304957	0.0222588	0.0296015	-0.00587302	0.0927405	0.0411053	0.0229132	0.054415	0.032576	0.0433428	-0.00147178	-0.0253954	0.00857316	-0.00448884	0.0104134	-0.011396	0.0102088	-0.0105097
2550	0.206596	0.040997	0.0104098	0.0486854	0.029988	0.0323781	0.0623661	0.184656	0.0128063	0.0355031	0.0336406	0.0289145	0.0498775	0.0565118	0.0443938	0.022936	0.00878911	0.0217833	0.0853454	0.0609208	0.07707	0.0668667	0.00737423	0.013396	0.0239804	0.0412411	0.0230062	0.0275434	0.056261	0.154921	0.0634095	0.023962	0.038017	0.0406557	-0.0118653	0.0837231	0.0464822	0.00566332	0.04981	0.0349557	0.0328818	-0.00688572	0.0293227	0.0126199	-0.00173521	0.0465784	-0.00454899	0.0124291	0.00350712
2580	0.0951295	0.0298893	0.0132358	0.0424504	0.0312238	0.0185259	0.0585224	0.18326	0.0154704	0.0293788	0.0369535	0.0307853	0.0531697	0.0635422	0.0377925	0.0218055	0.0111558	0.029025	0.0852454	0.0652644	0.0819604	0.0658328	0.00113619	0.0132129	0.0249286	0.0365096	-0.000107123	0.0196748	0.0548603	0.138615	0.071649	0.0185065	0.0128951	0.0409429	0.0626842	0.0888289	0.0503232	0.000697974	0.0522716	0.040839	0.0611224	-0.00216042	0.00830914	0.00780567	0.0195039	-0.00929065	-0.0137065	0.020651	-0.0118654
2610	0.157419	0.0394823	0.0163573	0.0422958	0.0346114	0.0405145	0.0566893	0.166168	0.0131541	0.0314303	0.017022	0.0285102	0.0465022	0.0656097	0.0399157	0.0204013	0.00842112	0.023958	0.0678845	0.052399	0.0694898	0.0670618	0.00155859	0.0240655	0.0250853	0.0460164	0.014997	0.0127684	0.0505833	0.123666	0.0573812	0.0298635	0.0303289	0.0352135	0.0433986	0.0753307	0.0483161	0.0114655	0.0516439	0.0245236	0.0315098	0.0027149	0.039808	0.0200157	-0.00777492	0.0313528	0.00624732	-0.00729889	-0.00417395
2640	0.185221	0.0372109	0.0139081	0.0364248	0.0215859	0.0374	0.0561917	0.163734	0.00866304	0.0288167	0.0301245	0.0206083	0.0496377	0.0662129	0.0360295	0.0204214	0.010098	0.00973734	0.0676762	0.0419345	0.074267	0.0634369	-0.000301801	0.0137434	0.0222279	0.0318741	0.0137709	0.0192063	0.0457713	0.123667	0.0536405	0.0341609	0.026511	0.0345587	-0.0601546	0.0862007	0.0460372	0.0394711	0.0581266	0.0305277	0.0184615	0.00315703	0.0437424	0.0193441	0.00133314	0.00419039	-0.00561241	-4.5555e-05	-0.00392998
2670	0.109954	0.030082	0.0160622	0.0325571	0.0244327	0.0346315	0.0530846	0.167291	0.00417959	0.0244016	0.03028	0.0216242	0.0476009	0.0686108	0.0361743	0.0170775	0.00934962	0.00576502	0.0365914	0.0487914	0.0692412	0.0594339	-0.000399749	0.010498	0.0189566	0.0366625	0.0146983	0.0193025	0.0479269	0.141377	0.0694427	0.0231618	0.0377557	0.0234149	0.0140896	0.0684617	0.0412428	0.0134669	0.0531041	0.0208114	-0.00321585	0.00779641	0.0233021	0.00686376	0.00126699	0.0044909	-0.0131147	-0.0084623	-0.00359381
2700	0.191164	0.032309	0.0137661	0.0342504	0.0168026	0.0350584	0.0506649	0.152943	0.000865731	0.0280732	0.0328122	0.0274021	0.0472274	0.0588304	0.0316821	0.016188	0.00965389	0.0210546	0.0469118	0.0453032	0.0777333	0.0609724	-0.00300332	0.0101681	0.0199862	0.0338087	0.0144268	0.0185021	0.0445082	0.129368	0.0625371	0.017476	0.0354724	0.0332769	0.0607546	0.0628984	0.0404673	0.0429337	0.050308	0.0356713	0.034198	-0.00318941	0.0571119	0.0189429	0.00099124	-0.0134977	-0.00709257	-0.00620269	-0.00741504
2730	0.150221	0.0335486	0.000823044	0.0296968	0.0229817	0.0319463	0.0461145	0.157603	-0.00323932	0.0331811	0.0251946	0.0275556	0.0452983	0.0476264	0.0322184	0.0129572	0.00727608	0.0127859	0.0678184	0.0523004	0.0643357	0.0531716	-0.00572075	0.0152039	0.0198694	0.0311064	0.0197645	0.0243767	0.04096	0.110453	0.0566072	0.0214195	0.0303351	0.0276232	0.112398	0.0428269	0.0353237	0.0065441	0.0448855	0.0490143	0.0377708	0.00299379	0.0454826	0.0260858	-0.0158684	0.0260063	-0.00811486	-0.0092761	-0.00806511
2760	0.133206	0.0213063	0.000983243	0.0330777	0.0215249	0.0277934	0.0443148	0.167452	-0.00605821	0.0289912	0.0296441	0.0164412	0.0433124	0.0588587	0.0308279	0.0121741	0.00898881	0.0226925	0.068122	0.0318055	0.0568469	0.053744	-0.00115945	0.0195069	0.0196749	0.0286357	0.0194782	0.021217	0.0381776	0.118139	0.0682946	0.0191563	0.023587	0.0355116	0.014658	0.0562637	0.0409179	-0.00789138	0.0430755	0.0429729	0.0229212	-0.00521567	0.0604756	0.0234868	0.00684705	0.0233351	-0.0108065	-0.0215491	-0.00228705
2790	0.157986	0.0249599	0.0013038	0.0273783	0.017358	0.0239697	0.0422416	0.155046	-0.00235639	0.0273334	0.0232132	0.0185708	0.0385252	0.0695681	0.0299963	0.0114627	0.00810696	0.0131244	0.062779	0.0302668	0.0497576	0.0442002	-0.00655576	0.0136577	0.0157476	0.0354417	0.0111775	0.0195493	0.0360875	0.121452	0.0792117	0.0277025	0.0382865	0.0211973	0.0909617	0.0524079	0.0330906	0.00248208	0.0373039	0.00911047	-0.0292462	0.00354827	0.0143948	0.0154282	-0.00224474	-0.0191406	-0.0097517	-0.00583186	0.00171529
2820	0.0745443	0.0357346	0.00432828	0.0262664	0.0201146	0.0137387	0.0409216	0.135527	-0.00409741	0.0272594	0.0246602	0.0123768	0.0366733	0.0698475	0.027883	0.0126293	0.00954413	0.0164084	0.0571606	0.0327197	0.0395753	0.0455764	-0.00662555	0.00972615	0.014545	0.0324626	0.0150106	0.0081265	0.0351061	0.121791	0.0558972	0.0245031	0.0215521	0.0246164	0.00424514	0.0420457	0.032189	0.026263	0.0363042	0.00385713	0.0476211	-0.00287549	0.0255575	0.0215681	-0.00963965	0.010693	-0.0084239	-0.00402718	-0.0120178
2850	0.145801	0.0347624	0.0116977	0.0263434	0.0166645	0.0275782	0.0395356	0.144316	-0.00417768	0.0286693	0.0152743	0.0125508	0.0339433	0.0519851	0.0267844	0.0131654	0.00922193	0.0115413	0.0606252	0.0290237	0.0515691	0.0463635	-0.00397667	0.0101671	0.0137103	0.0279452	0.0181333	0.0196762	0.0330969	0.122536	0.0647064	0.0258756	0.0313806	0.0297961	0.0428408	0.0718655	0.0367215	0.0248624	0.0413127	0.0271777	0.0336644	-0.0117736	0.0515236	0.0166579	-0.017452	0.0117114	-0.0027265	-0.00882859	-0.00294881
2880	0.0329231	0.0320331	0.0167057	0.023672	0.0193644	0.0156238	0.0406676	0.133829	0.000477777	0.030281	0.0121624	0.0096246	0.0395045	0.0674742	0.0286034	0.0109172	0.00945603	0.000751258	0.048505	0.0265586	0.0445148	0.0429965	-0.00743729	0.0109321	0.0133748	0.0317226	0.0207148	0.0174968	0.0302162	0.095982	0.0570883	0.0156215	0.0264113	0.0287706	-0.0298458	0.0513588	0.0321613	0.0332107	0.0446607	0.0105901	0.0301545	-0.010009	0.0213665	0.0144078	-0.0184778	-0.00406935	0.000929461	-0.00720985	2.64705e-05
2910	0.151116	0.025616	0.00857841	0.0244994	0.0148093	0.0197785	0.0414933	0.141118	-0.000957464	0.0308591	0.02364	0.0149265	0.0379106	0.0546464	0.0268587	0.00778277	0.00915412	0.0205919	0.0524768	0.0248975	0.0489586	0.0391993	-0.0105575	0.0157355	0.0141035	0.0316993	0.0077677	0.0212839	0.0307061	0.10302	0.0598496	0.0170542	0.0168914	0.0299968	0.0498996	0.0549077	0.0244098	0.0163062	0.0432817	-0.0100852	-0.0198915	0.00192713	0.0642273	0.0222047	-0.0128437	0.00549676	-0.00303318	-0.0129687	0.0104739
2940	0.055187	0.0194586	0.0104804	0.0228348	0.0185517	0.0239966	0.0383649	0.134681	-0.00697745	0.0245686	0.0240775	0.0161374	0.0339933	0.0733792	0.0212391	0.00940385	0.0110271	0.0170758	0.0444513	0.0276081	0.048719	0.0392403	0.0060299	0.0133737	0.0127327	0.0290582	0.00842718	0.010787	0.0297066	0.0896507	0.0372907	0.00998057	0.0283904	0.0331179	0.0428162	0.0641539	0.0282214	0.0220645	0.0415467	-0.00720276	0.00275813	0.00580716	0.0814029	0.00633175	-0.00803119	-0.00695338	-0.00106616	-0.00810095	-0.000668159
2970	0.0908543	0.0221596	0.0100779	0.0271861	0.0185996	0.00559687	0.0342541	0.129663	-0.00610025	0.0217238	0.0236245	0.0131404	0.0355778	0.0689846	0.0220875	0.00888312	0.0095398	0.0138676	0.050321	0.0239429	0.0386671	0.0333782	-0.00924075	0.0145595	0.0117568	0.0166465	0.00822208	0.0188521	0.0255279	0.0632612	0.0476786	0.0148551	0.0278007	0.0258658	0.0491874	0.0452152	0.0254338	0.0297126	0.0332341	0.0134769	0.0282015	0.0109085	0.0355449	0.0101169	-0.00430044	-0.0439657	-0.0120998	-0.00599965	0.0102088
3000	0.115745	0.0166161	0.013481	0.0227035	0.0175688	0.0154073	0.0330237	0.126289	-0.0117285	0.0252487	0.0343531	0.0127666	0.0355638	0.0495174	0.0183306	0.00390009	0.00814927	0.0100743	0.0681482	0.0203003	0.0371886	0.0374444	-0.0139484	0.00670717	0.00879599	0.0231451	0.0172024	0.0143901	0.0260943	0.0646257	0.0380868	0.0137527	0.025141	0.0233578	0.0333682	0.0506725	0.0247875	0.0142111	0.0308539	0.00996005	0.029296	0.00894503	0.0550979	0.0185592	-0.0205343	0.027897	0.0113972	-0.00322822	0.00372396
3030	0.128244	0.0113648	0.00204772	0.0224535	0.0123217	0.0210142	0.0319893	0.119109	-0.0109755	0.0293139	0.0333004	0.0110871	0.033064	0.0534682	0.0184675	0.00571526	0.00680218	0.00608261	0.0651073	0.0153284	0.0392541	0.0338506	-0.00221545	0.00754413	0.00909455	0.0179634	0.0159293	0.012827	0.0230942	0.0908056	0.0301315	0.0125067	0.0254867	0.0288741	0.0883971	0.0162101	0.0248603	0.0316985	0.031039	-0.00319635	-0.00275339	0.00887762	0.0572524	0.0166492	-0.0112353	0.0156889	-0.00623636	-0.00606149	0.0106175
3060	0.049706	0.0117919	0.00534865	0.0224384	0.0105116	0.0157764	0.0308132	0.110252	-0.00945424	0.0250681	0.0281174	0.0159527	0.0298651	0.0753664	0.0151335	0.0034898	0.00571715	0.00913278	0.0632809	0.0133341	0.0366412	0.0301793	-0.00315391	0.00659355	0.0122725	0.0134168	0.0126251	0.0118174	0.0229326	0.0873786	0.0286918	0.00401341	0.0161914	0.0259955	0.0417216	0.0140841	0.0217303	0.0260529	0.0274473	0.014546	0.0238497	0.0125402	0.0458107	0.0156201	-0.0204763	0.0100043	0.00578475	-0.0136667	-0.00901232
3090	0.104456	0.018182	0.00796193	0.0217123	0.00510171	0.0151651	0.0299546	0.112311	-0.009137	0.021052	0.0303355	0.00943999	0.0331172	0.0547691	0.017848	0.00454397	0.00720852	0.00725464	0.0543975	0.0119806	0.0361308	0.0361106	-0.00161001	0.0117187	0.0115283	0.0173647	0.00489492	0.0102069	0.0220102	0.0842936	0.0267833	0.0119628	0.0407542	0.0328121	0.0392798	0.0108588	0.0195955	0.0253348	0.0296594	-0.0195052	0.0101752	0.00233621	0.0660767	0.0122274	-0.0161491	0.0204887	-0.00234578	-0.0176609	0.00423197
3120	0.0740556	0.0172808	0.0110503	0.021447	0.00460448	0.0152683	0.0282784	0.101428	-0.00705771	0.023504	0.0234853	0.0177157	0.0283949	0.0574851	0.0190948	0.00209227	0.00809657	0.0092279	0.0425246	0.0142994	0.0215276	0.0270745	-0.00536202	0.0119917	0.00848398	0.00861388	0.0153526	0.0136539	0.0202609	0.0940741	0.0152719	0.0130592	0.0308394	0.0302269	0.0722375	0.0125161	0.0216836	0.0449979	0.0323818	0.018491	-0.00845227	-0.0139651	0.0621079	0.00982032	-0.00766252	-0.0179552	0.00487017	-0.0157313	-0.0142354
3150	0.0951356	0.00877347	0.0152952	0.0215653	0.00738432	0.0115666	0.0270653	0.0992438	-0.0119769	0.018863	0.0261081	0.00665229	0.0303038	0.064287	0.016316	0.00439069	0.0057414	0.0174418	0.0464481	0.0151488	0.0327095	0.0315444	-0.0075536	0.00197776	0.00879812	0.0173093	0.0163761	0.0112276	0.0217343	0.0752852	0.0278489	0.00668035	0.0388885	0.0167404	0.0495488	0.0164835	0.019071	0.0298609	0.0314785	0.0201813	0.0417657	-0.00498503	0.0795867	0.00921854	-0.00315227	8.76476e-05	-0.00515179	-0.0107522	-0.00491248
3180	0.107407	0.0163692	0.00592102	0.0176331	0.00308952	0.0073385	0.0253629	0.103781	-0.00726029	0.0238614	0.0401064	0.0141663	0.0319747	0.0588842	0.0143115	0.00538998	0.00592082	0.0188701	0.0486778	0.00663035	0.0211909	0.0233347	-0.00645046	0.00119799	0.0058655	0.0122383	0.0117312	0.00373696	0.0186884	0.0776783	0.0110771	0.0213418	0.0219622	0.0225316	0.100743	0.00713689	0.0235925	0.0252386	0.0292652	0.00823894	0.0230007	-0.00513306	0.0612359	0.0128728	-0.0139168	-0.00923639	0.0180083	-0.00364914	-0.00862519
3210	0.0753275	0.00604501	0.00748718	0.0245307	0.00271442	0.0182302	0.0219433	0.0836607	-0.00714371	0.0233385	0.0246517	0.00338871	0.0295126	0.049945	0.0115271	0.00173084	0.00583668	0.0156217	0.0519625	0.00529873	0.0241455	0.0176563	0.00275478	0.000947516	0.00841606	0.0122034	0.0109699	0.0066108	0.0150011	0.0959998	0.00925098	0.0121217	0.0146702	0.0199804	0.0870428	-0.00830312	0.0188964	0.0197593	0.0272494	0.0366987	0.0437175	-0.00341543	0.0826356	0.00513692	-0.0102265	0.0114109	0.0101046	-0.0130974	-0.00445741
3240	-0.0272771	0.0133802	-0.000619229	0.0297977	-0.00214885	0.0100006	0.0242554	0.0730998	-0.00688189	0.0218779	0.0257849	0.00964175	0.0298469	0.0655993	0.0141894	0.00428628	0.00721805	0.00343225	0.0472935	-6.14161e-05	0.012192	0.0248004	-0.0029017	0.00708071	0.00754941	0.0211581	0.0193503	0.0155962	0.0166231	0.071757	0.00866034	0.00788593	0.0271406	0.0230891	0.0927053	-0.0102115	0.0179234	0.0182435	0.0292978	-0.000724447	0.0288976	-0.00766952	0.056245	0.00619221	-0.00256823	-0.0131805	0.0125193	-0.00877191	-0.0097782
3270	0.0778762	0.0122931	0.0021155	0.023222	0.00384118	0.0137803	0.0180522	0.0737882	-0.00204106	0.0172604	0.0244322	0.0116496	0.0225128	0.0580865	0.0135429	0.00422002	0.00469498	0.00154927	0.0401161	0.00491517	0.0232671	0.0228828	-6.30538e-05	0.0107196	0.00866962	0.0148328	0.00413282	0.00761057	0.0153505	0.05273	0.0165861	0.00301038	0.00740537	0.014983	0.124579	-0.0130629	0.0192503	0.0123499	0.0272251	-0.0091412	0.0129132	-0.00539411	0.0471411	0.00972439	-0.00127427	-0.00279638	0.0038236	-0.00722221	-0.022473
3300	0.112135	0.0114974	0.00275224	0.0161552	-0.00113258	0.0119055	0.0155119	0.0710041	-0.00438026	0.0115631	0.0450963	0.0118411	0.0221478	0.0533587	0.0120024	0.00113917	0.00519524	0.015088	0.0349744	0.00794338	0.0206085	0.019872	0.000798273	0.00700411	0.00699157	0.00989001	0.021731	0.00689525	0.0157225	0.0765908	0.00320056	0.0128749	0.0442337	0.0145042	0.105181	-0.00652866	0.0153859	-0.00682543	0.0230797	-0.0118326	0.0219595	-0.014698	0.0649666	0.0114599	0.00821574	0.0284396	0.00427795	-0.0152349	-0.00459748
3330	0.0851411	0.00111836	0.00366462	0.0127169	0.00423809	0.0125222	0.0139714	0.0568822	0.000758709	0.0108664	0.0399951	0.0105388	0.0259943	0.058213	0.0130702	0.00243295	0.00570428	0.00325814	0.0342692	0.0135445	0.0193495	0.0119615	0.00335532	0.00659329	0.00606938	0.0109083	0.0160259	0.0167187	0.00892159	0.0511868	-0.0053195	0.00283555	0.0285464	0.0158432	0.0671959	-0.0193963	0.0183707	0.0089787	0.0211005	-0.0175645	0.00873923	-0.00392431	0.0537598	0.00867782	0.00265173	0.0204428	0.0175125	-0.00110507	-0.0219001
3360	0.0244877	0.00101793	-0.00532839	0.00673969	9.59569e-05	0.00559067	0.0129396	0.064107	0.00031151	0.00530362	0.0385842	0.0161384	0.0224722	0.0696332	0.00693618	0.00519253	0.00828105	-0.000277288	0.0318906	0.00605313	0.0173909	0.0131119	-0.00218729	0.00188175	0.00545761	0.00782431	0.0145229	0.00230632	0.0105894	0.0529954	0.00231951	0.00581939	0.0237945	0.015403	0.0725427	-0.0163942	0.0193649	0.0277492	0.0247046	0.00266289	0.0285489	-0.000831388	0.0783821	0.0184633	-0.0038136	0.023381	0.00839844	-0.0107149	-0.013871
3390	0.113556	0.00338297	0.00223938	0.0023988	-0.00226953	0.0112405	0.0110555	0.0448323	-0.000131866	0.00332619	0.0290157	0.00667564	0.0162461	0.0543292	0.00695405	0.00342153	0.00504948	0.00623254	0.0286249	-0.000192955	0.0113113	0.0197673	-0.00870693	0.00436965	0.00610015	0.0107087	0.00943608	0.00499191	0.0109796	0.0314679	0.00454059	0.0089225	0.00619045	0.0191078	0.0841239	-0.0225378	0.0171871	0.0380823	0.0228109	-0.00357174	0.0237275	0.00554149	0.0836481	0.017783	-0.00952255	0.0283686	0.00820338	-0.00518852	0.0245333
3420	0.0427172	0.00350245	-0.00102508	-0.00130536	0.00254722	0.0117342	0.00825873	0.0523597	-0.00077782	0.00815151	0.017285	0.00587361	0.0233743	0.0590136	0.00712555	0.00227232	0.00287274	0.0128085	0.0353679	-0.000318846	0.00744108	0.0123657	-0.00467945	0.00203469	0.00529674	0.0079627	0.0101089	0.00927268	0.0089063	0.062718	-0.000225184	0.00313367	0.0137191	0.010557	0.0942455	0.0184756	0.0126874	0.0225928	0.0204449	0.022875	0.00229924	0.0107942	0.0448321	0.0107797	0.000889547	0.0237275	0.0141013	-0.0110818	-0.0102902
3450	-6.96436e-05	-0.00473961	0.00148913	-0.00494163	0.00259956	0.0172335	0.00670957	0.0320864	0.000141422	0.00464171	0.0305996	0.0125077	0.0203983	0.0552053	0.00495571	0.0036009	0.00348176	0.00265197	0.0272108	0.00223027	0.00969172	0.0128073	-0.00136637	0.00534398	0.00583194	0.0129929	0.00674143	0.0115218	0.00790458	0.0512398	0.0146911	0.0098745	0.019702	0.0218953	0.0402481	0.00375538	0.0111809	0.0246214	0.022995	0.0016311	0.0567623	-0.0054906	0.0467874	-0.00186638	-0.00265751	0.0218117	0.0169665	-0.0224215	0.0135443
3480	0.146533	-0.000556121	-0.00376385	-0.00108944	-0.00185081	0.011384	0.00617213	0.0457482	0.0032011	0.00681635	0.0276014	0.00660899	0.0272067	0.0604485	0.00469793	0.00170006	0.00538963	0.00318076	0.012502	-0.00214862	0.00768805	0.00735433	-0.00176245	0.00656903	0.00351389	0.028777	0.0146925	0.00804283	0.00820743	0.0483316	0.00897412	0.0116824	0.0217813	0.0145506	0.12066	-0.00735451	0.0144508	0.0362851	0.021488	-0.00984589	0.00138025	0.0110222	0.0543969	0.000784928	0.00276027	0.0358938	0.00972741	-0.00593616	-0.0224216
3510	0.06828	0.0118676	0.00590757	-0.00155314	-0.000907229	0.00712819	0.00200887	0.0232672	-0.000141422	0.00297483	0.0340248	0.00560496	0.0151989	0.0552185	0.000146984	-0.000610413	0.00513882	0.00147833	0.0130334	0.00604184	0.00332152	0.00518447	-0.00536386	0.00611864	0.00494785	0.0111924	0.016435	0.00708907	0.00871775	0.0572502	0.0068158	0.000393312	0.0301163	0.0111376	0.0883865	-0.0180292	0.010859	0.0283534	0.02332	-0.00238409	0.0458555	0.00719303	0.0544442	0.0119309	-0.0109574	0.0310523	0.00898792	-0.0249111	0.00490388
3540	0.0369746	0.00337232	-0.000227164	0.000903674	-0.00262718	0.0062166	0.00231615	0.0165774	-0.00189964	0.00545701	0.0237572	0.0110062	0.0190273	0.0606232	0.00605706	0.00383717	0.0037645	0.00443178	0.0166741	0.00314069	0.00193747	0.00723383	-0.00306392	0.00651772	0.00266069	0.00438633	0.0132686	0.00739165	0.009247	0.0542239	0.0165455	-0.0012873	0.0327638	0.0143081	0.0231588	0.0192345	0.00880481	0.0258464	0.0214539	-0.0217049	0.013365	-0.00266335	0.0406047	0.0050061	0.00561774	0.00105594	0.0256023	-0.0167516	0.0276954
3570	-0.00979653	0.0101718	0.000102151	0.00290379	-0.00373214	-0.00117065	0.00269404	0.0181877	0.00572185	0.00497418	0.00838783	0.0177018	0.0182114	0.063545	0.00140789	-0.000991252	0.00297581	-0.00104467	0.0106129	0.00374544	0.00185145	0.00630875	-0.0063268	0.00587199	0.00215146	0.0138379	0.00788614	0.00387919	0.00127545	0.022306	0.00723418	-0.00201992	0.0259073	0.00804126	0.0340207	-0.00794042	0.00657063	0.0247116	0.0156944	-0.0088141	-0.00585896	-0.000473852	0.0472394	0.00794522	-0.0109223	0.0278511	0.00436999	-0.0175341	0.000891614
3600	0.0100788	0.00258835	0.000736784	0.00490448	0.00458412	0.00385257	0.000406678	0.00261137	0.00764251	0.00496813	0.0135069	0.00873537	0.0137199	0.0529292	0.00032306	0.00186203	0.00510999	0.00221186	0.0019143	0.00212392	0.00181146	0.00155482	0.000265071	0.00551581	0.00285019	0.00594362	0.00856949	0.00590942	0.000709796	0.00935564	0.00720218	0.00953506	0.00307215	0.00477657	0.0667995	0.00687463	0.00500785	0.00591379	0.0218718	0.00947269	0.0103092	0.0163971	0.00161127	0.0034624	0.00658051	0.0179177	0.0075105	0.00199617	0.00599093
[truncated: 66 more columns]

## Sheet: Supplementary. Fig 2e
Genotype	ExpDate	Condition	Strain & Age
WT_lta4h	20230607	ISO-Wound + HYPO E3	Casper | 2dpf
WT_lta4h	20230607	ISO-Wound + HYPO E3	Casper |2dpf
WT_lta4h	20230607	ISO-Wound + HYPO E3	Casper | 2dpf
WT_lta4h	20230607	ISO-Wound + HYPO E3	Casper |2dpf
WT_lta4h	20230607	ISO-Wound + HYPO E3	Casper | 2dpf
WT_lta4h	20230607	ISO-Wound + HYPO E3	Casper |2dpf
WT_lta4h	20230607	ISO-Wound + HYPO E3	Casper | 2dpf
WT_lta4h	20230608	ISO-Wound + HYPO E3	Casper |2dpf
WT_lta4h	20230608	ISO-Wound + HYPO E3	Casper | 2dpf
WT_lta4h	20230608	ISO-Wound + HYPO E3	Casper |2dpf
WT_lta4h	20230608	ISO-Wound + HYPO E3	Casper | 2dpf
WT_lta4h	20230608	ISO-Wound + HYPO E3	Casper |2dpf
WT_lta4h	20230608	ISO-Wound + HYPO E3	Casper | 3dpf
WT_lta4h	20230608	ISO-Wound + HYPO E3	Casper | 3dpf
WT_lta4h	20230608	ISO-Wound + HYPO E3	Casper | 3dpf
WT_lta4h	20230607	ISO-Wound + HYPO E3	Casper | 3dpf
mk219_lta4h	20230607	ISO-Wound + HYPO E3	Casper | 2dpf
mk219_lta4h	20230607	ISO-Wound + HYPO E3	Casper |2dpf
mk219_lta4h	20230607	ISO-Wound + HYPO E3	Casper | 2dpf
mk219_lta4h	20230607	ISO-Wound + HYPO E3	Casper |2dpf
mk219_lta4h	20230607	ISO-Wound + HYPO E3	Casper | 2dpf
mk219_lta4h	20230607	ISO-Wound + HYPO E3	Casper |2dpf
mk219_lta4h	20230607	ISO-Wound + HYPO E3	Casper | 2dpf
mk219_lta4h	20230607	ISO-Wound + HYPO E3	Casper | 3dpf
mk219_lta4h	20230607	ISO-Wound + HYPO E3	Casper | 3dpf
mk219_lta4h	20230607	ISO-Wound + HYPO E3	Casper | 3dpf
mk219_lta4h	20230607	ISO-Wound + HYPO E3	Casper | 3dpf
mk219_lta4h	20230608	ISO-Wound + HYPO E3	Casper | 3dpf
mk219_lta4h	20230608	ISO-Wound + HYPO E3	Casper | 3dpf
mk219_lta4h	20230608	ISO-Wound + HYPO E3	Casper | 3dpf
mk219_lta4h	20230608	ISO-Wound + HYPO E3	Casper | 3dpf
mk219_lta4h	20230608	ISO-Wound + HYPO E3	Casper | 3dpf
mk219_lta4h	20230608	ISO-Wound + HYPO E3	Casper | 3dpf
mk219_lta4h	20230608	ISO-Wound + HYPO E3	Casper | 3dpf
Time (sec)	//rtsmcs/Niethammer/Zaza/Zaza's Papier/70kDa/CRISPR_Genetics/CRISRP_lta4h_ISO- Wound + 5mM NaCl E3/CRISPR_LTA4h(+_+)_wt_sibling/20230607_2dpf_LTA4H_+_+_E3-70kDa_E1_F1-4_F1_Dextran_Vessel.csv	//rtsmcs/Niethammer/Zaza/Zaza's Papier/70kDa/CRISPR_Genetics/CRISRP_lta4h_ISO- Wound + 5mM NaCl E3/CRISPR_LTA4h(+_+)_wt_sibling/20230607_2dpf_LTA4H_+_+_E3-70kDa_E1_F1-4_F2_Dextran_Vessel.csv	//rtsmcs/Niethammer/Zaza/Zaza's Papier/70kDa/CRISPR_Genetics/CRISRP_lta4h_ISO- Wound + 5mM NaCl E3/CRISPR_LTA4h(+_+)_wt_sibling/20230607_2dpf_LTA4H_+_+_E3-70kDa_E1_F1-4_F3_Dextran_Vessel.csv	//rtsmcs/Niethammer/Zaza/Zaza's Papier/70kDa/CRISPR_Genetics/CRISRP_lta4h_ISO- Wound + 5mM NaCl E3/CRISPR_LTA4h(+_+)_wt_sibling/20230607_2dpf_LTA4H_+_+_E3-70kDa_E1_F1-4_F4_Dextran_Vessel.csv	//rtsmcs/Niethammer/Zaza/Zaza's Papier/70kDa/CRISPR_Genetics/CRISRP_lta4h_ISO- Wound + 5mM NaCl E3/CRISPR_LTA4h(+_+)_wt_sibling/20230607_2dpf_LTA4H_+_+_E3-70kDa_E2_F5-8_F5_Dextran_Vessel.csv	//rtsmcs/Niethammer/Zaza/Zaza's Papier/70kDa/CRISPR_Genetics/CRISRP_lta4h_ISO- Wound + 5mM NaCl E3/CRISPR_LTA4h(+_+)_wt_sibling/20230607_2dpf_LTA4H_+_+_E3-70kDa_E3_F9-11_F9_Dextran_Vessel.csv	//rtsmcs/Niethammer/Zaza/Zaza's Papier/70kDa/CRISPR_Genetics/CRISRP_lta4h_ISO- Wound + 5mM NaCl E3/CRISPR_LTA4h(+_+)_wt_sibling/20230607_2dpf_LTA4H_+_+_E3-70kDa_E3_F9-11_F10_Dextran_Vessel.csv	//rtsmcs/Niethammer/Zaza/Zaza's Papier/70kDa/CRISPR_Genetics/CRISRP_lta4h_ISO- Wound + 5mM NaCl E3/CRISPR_LTA4h(+_+)_wt_sibling/20230607_2dpf_LTA4H_+_+_E3-70kDa_E3_F9-11_F11_Dextran_Vessel.csv	//rtsmcs/Niethammer/Zaza/Zaza's Papier/70kDa/CRISPR_Genetics/CRISRP_lta4h_ISO- Wound + 5mM NaCl E3/CRISPR_LTA4h(+_+)_wt_sibling/20230608_2dpf_LTA4H_+_+_E3-70kDa_E4_F12-15_F12_Dextran_Vessel.csv	//rtsmcs/Niethammer/Zaza/Zaza's Papier/70kDa/CRISPR_Genetics/CRISRP_lta4h_ISO- Wound + 5mM NaCl E3/CRISPR_LTA4h(+_+)_wt_sibling/20230608_2dpf_LTA4H_+_+_E3-70kDa_E4_F12-15_F13_Dextran_Vessel.csv	//rtsmcs/Niethammer/Zaza/Zaza's Papier/70kDa/CRISPR_Genetics/CRISRP_lta4h_ISO- Wound + 5mM NaCl E3/CRISPR_LTA4h(+_+)_wt_sibling/20230608_2dpf_LTA4H_+_+_E3-70kDa_E4_F13-16_F14_Dextran_Vessel.csv	//rtsmcs/Niethammer/Zaza/Zaza's Papier/70kDa/CRISPR_Genetics/CRISRP_lta4h_ISO- Wound + 5mM NaCl E3/CRISPR_LTA4h(+_+)_wt_sibling/20230608_2dpf_LTA4H_+_+_E3-70kDa_E4_F13-16_F15_Dextran_Vessel.csv	//rtsmcs/Niethammer/Zaza/Zaza's Papier/70kDa/CRISPR_Genetics/CRISRP_lta4h_ISO- Wound + 5mM NaCl E3/CRISPR_LTA4h(+_+)_wt_sibling/20230608_2dpf_LTA4H_+_+_E3-70kDa_E5_F16-20_F16_Dextran_Vessel.csv	//rtsmcs/Niethammer/Zaza/Zaza's Papier/70kDa/CRISPR_Genetics/CRISRP_lta4h_ISO- Wound + 5mM NaCl E3/CRISPR_LTA4h(+_+)_wt_sibling/20230608_2dpf_LTA4H_+_+_E3-70kDa_E5_F16-20_F17_Dextran_Vessel.csv	//rtsmcs/Niethammer/Zaza/Zaza's Papier/70kDa/CRISPR_Genetics/CRISRP_lta4h_ISO- Wound + 5mM NaCl E3/CRISPR_LTA4h(+_+)_wt_sibling/20230608_2dpf_LTA4H_+_+_E3-70kDa_E5_F16-20_F18_Dextran_Vessel.csv	//rtsmcs/Niethammer/Zaza/Zaza's Papier/70kDa/CRISPR_Genetics/CRISRP_lta4h_ISO- Wound + 5mM NaCl E3/CRISPR_LTA4h(+_+)_wt_sibling/20230608_2dpf_LTA4H_+_+_E3-70kDa_E5_F16-20_F19_Dextran_Vessel.csv	//rtsmcs/Niethammer/Zaza/Zaza's Papier/70kDa/CRISPR_Genetics/CRISRP_lta4h_ISO- Wound + 5mM NaCl E3/CRISPR_LTA4h(-_-)_KO_sibling/20230607_2dpf_CRISPR_LTA4H_-_-_70kDa_ISO + Hypo_E1_F1_KO_Dextran_Vessel.csv	//rtsmcs/Niethammer/Zaza/Zaza's Papier/70kDa/CRISPR_Genetics/CRISRP_lta4h_ISO- Wound + 5mM NaCl E3/CRISPR_LTA4h(-_-)_KO_sibling/20230607_2dpf_CRISPR_LTA4H_-_-_70kDa_ISO + Hypo_E1_F2_KO_Dextran_Vessel.csv	//rtsmcs/Niethammer/Zaza/Zaza's Papier/70kDa/CRISPR_Genetics/CRISRP_lta4h_ISO- Wound + 5mM NaCl E3/CRISPR_LTA4h(-_-)_KO_sibling/20230607_2dpf_CRISPR_LTA4H_-_-_70kDa_ISO + Hypo_E1_F3_KO_Dextran_Vessel.csv	//rtsmcs/Niethammer/Zaza/Zaza's Papier/70kDa/CRISPR_Genetics/CRISRP_lta4h_ISO- Wound + 5mM NaCl E3/CRISPR_LTA4h(-_-)_KO_sibling/20230607_2dpf_CRISPR_LTA4H_-_-_70kDa_ISO + Hypo_E1_F4_KO_Dextran_Vessel.csv	//rtsmcs/Niethammer/Zaza/Zaza's Papier/70kDa/CRISPR_Genetics/CRISRP_lta4h_ISO- Wound + 5mM NaCl E3/CRISPR_LTA4h(-_-)_KO_sibling/20230607_2dpf_CRISPR_LTA4H_-_-_70kDa_ISO + Hypo_E2_F5_KO_Dextran_Vessel.csv	//rtsmcs/Niethammer/Zaza/Zaza's Papier/70kDa/CRISPR_Genetics/CRISRP_lta4h_ISO- Wound + 5mM NaCl E3/CRISPR_LTA4h(-_-)_KO_sibling/20230607_2dpf_CRISPR_LTA4H_-_-_70kDa_ISO + Hypo_E2_F6_KO_Dextran_Vessel.csv	//rtsmcs/Niethammer/Zaza/Zaza's Papier/70kDa/CRISPR_Genetics/CRISRP_lta4h_ISO- Wound + 5mM NaCl E3/CRISPR_LTA4h(-_-)_KO_sibling/20230607_2dpf_CRISPR_LTA4H_-_-_70kDa_ISO + Hypo_E2_F7_KO_Dextran_Vessel.csv	//rtsmcs/Niethammer/Zaza/Zaza's Papier/70kDa/CRISPR_Genetics/CRISRP_lta4h_ISO- Wound + 5mM NaCl E3/CRISPR_LTA4h(-_-)_KO_sibling/20230607_2dpf_CRISPR_LTA4H_-_-_70kDa_ISO + Hypo_E2_F8_KO_Dextran_Vessel.csv	//rtsmcs/Niethammer/Zaza/Zaza's Papier/70kDa/CRISPR_Genetics/CRISRP_lta4h_ISO- Wound + 5mM NaCl E3/CRISPR_LTA4h(-_-)_KO_sibling/20230607_2dpf_CRISPR_LTA4H_-_-_70kDa_ISO + Hypo_E3_F9_KO_Dextran_Vessel.csv	//rtsmcs/Niethammer/Zaza/Zaza's Papier/70kDa/CRISPR_Genetics/CRISRP_lta4h_ISO- Wound + 5mM NaCl E3/CRISPR_LTA4h(-_-)_KO_sibling/20230607_2dpf_CRISPR_LTA4H_-_-_70kDa_ISO + Hypo_E3_F10_KO_Dextran_Vessel.csv	//rtsmcs/Niethammer/Zaza/Zaza's Papier/70kDa/CRISPR_Genetics/CRISRP_lta4h_ISO- Wound + 5mM NaCl E3/CRISPR_LTA4h(-_-)_KO_sibling/20230607_2dpf_CRISPR_LTA4H_-_-_70kDa_ISO + Hypo_E3_F11_KO_Dextran_Vessel.csv	//rtsmcs/Niethammer/Zaza/Zaza's Papier/70kDa/CRISPR_Genetics/CRISRP_lta4h_ISO- Wound + 5mM NaCl E3/CRISPR_LTA4h(-_-)_KO_sibling/20230607_2dpf_CRISPR_LTA4H_-_-_70kDa_ISO + Hypo_E3_F12_KO_Dextran_Vessel.csv	//rtsmcs/Niethammer/Zaza/Zaza's Papier/70kDa/CRISPR_Genetics/CRISRP_lta4h_ISO- Wound + 5mM NaCl E3/CRISPR_LTA4h(-_-)_KO_sibling/20230608_3dpf_CRISPR_LTA4H_-_-_70kDa_ISO + Hypo_E4_F13_KO_Dextran_Vessel.csv	//rtsmcs/Niethammer/Zaza/Zaza's Papier/70kDa/CRISPR_Genetics/CRISRP_lta4h_ISO- Wound + 5mM NaCl E3/CRISPR_LTA4h(-_-)_KO_sibling/20230608_3dpf_CRISPR_LTA4H_-_-_70kDa_ISO + Hypo_E4_F14_KO_Dextran_Vessel.csv	//rtsmcs/Niethammer/Zaza/Zaza's Papier/70kDa/CRISPR_Genetics/CRISRP_lta4h_ISO- Wound + 5mM NaCl E3/CRISPR_LTA4h(-_-)_KO_sibling/20230608_3dpf_CRISPR_LTA4H_-_-_70kDa_ISO + Hypo_E5_F17_KO_Dextran_Vessel.csv	//rtsmcs/Niethammer/Zaza/Zaza's Papier/70kDa/CRISPR_Genetics/CRISRP_lta4h_ISO- Wound + 5mM NaCl E3/CRISPR_LTA4h(-_-)_KO_sibling/20230608_3dpf_CRISPR_LTA4H_-_-_70kDa_ISO + Hypo_E5_F18_KO_Dextran_Vessel.csv	//rtsmcs/Niethammer/Zaza/Zaza's Papier/70kDa/CRISPR_Genetics/CRISRP_lta4h_ISO- Wound + 5mM NaCl E3/CRISPR_LTA4h(-_-)_KO_sibling/20230608_3dpf_CRISPR_LTA4H_-_-_70kDa_ISO + Hypo_E5_F19_KO_Dextran_Vessel.csv	//rtsmcs/Niethammer/Zaza/Zaza's Papier/70kDa/CRISPR_Genetics/CRISRP_lta4h_ISO- Wound + 5mM NaCl E3/CRISPR_LTA4h(-_-)_KO_sibling/20230608_3dpf_CRISPR_LTA4H_-_-_70kDa_ISO + Hypo_E5_F20_KO_Dextran_Vessel.csv
0	1.05489	0.993191	1.03074	1.10523	1.09812	1.08969	1.03283	1.04087	1.08676	0.939548	0.848147	0.908585	0.947094	1.16088	1.00688	1.1	1.02189	0.9882	0.996305	1.07735	1.00856	0.937828	0.880235	1.14045	1.07837	1.07483	1.04068	0.931989	0.906889	0.98165	1.01588	1.0353	0.949562
30	1.10486	1.07426	1.07504	1.06965	1.08992	1.07921	1.03296	1.01517	1.07088	0.939407	0.874788	0.929131	0.933015	1.11349	1.03424	1.0853	1.00517	0.986279	0.998276	1.06217	1.01534	0.954187	0.918425	1.11587	1.07814	1.08321	1.04263	0.943792	0.93633	0.985927	0.992315	1.01884	0.956148
60	1.07731	1.02117	1.04902	1.12139	1.09389	1.05936	1.0258	1.00938	1.03913	0.935188	0.910014	0.951677	0.942105	1.10217	1.06949	1.07721	0.996033	0.988569	0.997632	1.03711	1.01299	0.968676	0.943882	1.11096	1.05592	1.08893	1.0575	0.967881	0.959875	0.987585	0.986578	1.01131	0.96595
90	1.12936	1.10662	1.07427	1.05603	1.06706	1.01924	0.992828	0.99212	1.00612	0.938819	0.941081	0.969628	0.970214	1.10328	1.08449	1.07289	0.990046	0.993744	0.98845	1.02597	1.01969	0.984491	0.971817	1.10861	1.09363	1.09645	1.07638	0.983196	0.97468	0.999257	0.992464	1.00027	0.971255
120	1.06159	1.06751	1.09518	1.13105	1.07449	1.00089	0.983938	0.98242	0.986611	0.957291	0.978804	0.997565	0.985501	1.10624	1.10832	1.08499	0.986156	0.995928	1.00229	1.01784	1.02949	0.996594	0.993294	1.10358	1.11075	1.10228	1.09344	0.991777	0.994296	1.00532	0.990136	0.999633	0.986893
150	1.1572	1.13358	1.08782	1.05463	1.09587	0.971315	0.980175	0.974499	0.971801	1.00032	1.01984	1.02288	1.00684	1.10172	1.12842	1.09006	0.984261	0.998448	1.00122	0.993789	1.03578	1.01359	1.01408	1.09741	1.12044	1.1117	1.10562	1.00492	1.00842	0.999761	0.990688	0.993703	1.00299
180	1.08853	1.15579	1.1825	1.15721	1.11668	0.955293	0.978778	0.978927	0.96334	1.04991	1.05524	1.0324	1.02168	1.09638	1.16659	1.11381	0.985461	1.00385	0.990992	0.990829	1.03549	1.02197	1.0299	1.09538	1.13207	1.12342	1.11959	1.01913	1.02355	1.01433	0.990873	0.979919	1.00853
210	1.18179	1.16598	1.13645	1.07749	1.15689	0.946593	0.979363	0.979338	0.962802	1.06664	1.08716	1.04953	1.03142	1.09739	1.18383	1.13325	0.98781	1.00929	1.00234	0.996454	1.05133	1.04137	1.05536	1.09158	1.14346	1.13617	1.13758	1.03642	1.04367	1.00365	0.988895	0.970939	1.0191
240	1.11817	1.20232	1.24803	1.15629	1.17672	0.939414	0.982692	0.981127	0.957355	1.08135	1.11218	1.05602	1.06368	1.10933	1.20701	1.13738	0.990964	1.00948	0.986846	0.9959	1.05823	1.05795	1.07377	1.08854	1.15394	1.13552	1.15216	1.04619	1.05423	1.01102	0.992994	0.969777	1.03427
270	0.0263034	0.07957	0.020951	0.071052	0.030349	0.939006	1.01063	1.04614	0.955199	1.09153	1.17274	1.08258	1.09845	0.009121	0.01074	0.105102	1.0522	1.02621	1.03566	0.802582	0.733101	1.02334	1.11924	0.047615	0.033286	0.047481	0.174436	1.07472	1.09807	1.0115	1.05918	1.02031	1.1053
300	0.523187	0.094205	0.160889	0.078219	0.008629	1.02783	1.04744	1.05635	0.926075	1.09256	1.1446	1.04195	0.344978	0.013213	0.052367	0.154124	1.05932	0.994961	1.0339	1.0798	1.14699	1.13522	1.17888	0.880914	0.765489	0.518703	0.594639	1.11063	1.1129	1.05542	1.02063	0.972319	1.08228
330	1.07043	0.77633	0.63647	0.299918	0.528394	1.01007	1.02341	1.03905	0.905762	1.06302	1.16174	1.03476	1.2265	1.06792	1.27291	1.05357	1.04366	0.997652	1.0511	1.0449	1.04415	1.12092	1.14736	1.099	1.02846	0.858062	0.792944	1.0856	1.11681	1.00125	1.00446	0.950218	1.08719
360	1.22455	1.24796	0.929921	0.62271	0.364661	1.01976	1.05404	1.06851	0.899918	1.03434	1.15163	1.02233	1.2088	1.17601	1.28225	1.07647	1.03482	1.0076	1.07002	1.06064	1.09371	1.1369	1.13936	1.17379	1.16892	0.986033	0.888359	1.07515	1.1292	0.997815	1.00362	0.95166	1.09456
390	1.25495	1.20635	1.04275	0.812259	2.06092	1.02092	1.06326	1.09326	0.86876	1.0022	1.17726	1.04346	1.20048	1.20616	1.29512	1.03905	1.03962	1.02291	1.08993	1.07298	1.10978	1.13357	1.15192	1.1812	1.16354	1.00971	0.910264	1.07015	1.12148	0.989684	1.01104	0.940732	1.11087
420	1.2731	1.25311	1.18093	0.926636	2.1614	1.03415	1.09031	1.133	0.859959	1.01133	1.20351	1.05303	1.22985	1.23578	1.31104	1.0143	1.04051	1.03378	1.10048	1.09249	1.12894	1.15162	1.17504	1.1915	1.17996	1.02741	0.91757	1.07037	1.13762	0.984197	1.01691	0.940846	1.13437
450	1.32277	1.2987	1.18471	0.911968	1.31707	1.0382	1.11152	1.16291	0.775592	1.01017	1.23592	1.07264	1.24458	1.2596	1.33018	1.01042	1.06138	1.05103	1.11635	1.10503	1.14855	1.15424	1.20621	1.19722	1.19278	1.05499	0.931275	1.0847	1.14385	0.979783	1.02983	0.940666	1.14585
480	1.25385	1.30579	1.30217	1.02371	2.38468	1.06455	1.13862	1.18855	0.780055	1.01775	1.27598	1.10996	1.26512	1.29191	1.35247	1.01481	1.06585	1.06583	1.14625	1.13104	1.17419	1.17647	1.19739	1.21755	1.20097	1.06331	0.93992	1.09374	1.14581	0.98204	1.05774	0.956129	1.16389
510	1.35901	1.33331	1.29312	1.01262	2.29771	1.07554	1.16122	1.22246	0.784801	1.02635	1.31769	1.14164	1.2923	1.32572	1.36059	1.02197	1.0925	1.08805	1.17486	1.14843	1.16884	1.20174	1.23376	1.23087	1.21688	1.08238	0.950337	1.09942	1.1465	0.983278	1.06689	0.968056	1.19064
540	1.2938	1.36664	1.41659	1.12268	2.28	1.08472	1.16799	1.24592	0.780871	1.05998	1.35422	1.16462	1.30756	1.34626	1.37738	1.03529	1.10801	1.09244	1.17701	1.17125	1.18971	1.21809	1.26089	1.24022	1.24852	1.09931	0.958711	1.12699	1.15968	0.987244	1.08138	0.985986	1.20125
570	1.37466	1.40794	1.37701	1.08364	2.28227	1.0984	1.16879	1.26414	0.796187	1.07981	1.41089	1.21102	1.34197	1.38065	1.37128	1.03397	1.12488	1.10406	1.19386	1.19864	1.18936	1.22916	1.27414	1.26272	1.25318	1.11847	0.967701	1.1335	1.17489	0.997049	1.10889	1.00304	1.20653
600	1.29715	1.43401	1.49679	1.20213	2.31428	1.11928	1.16145	1.26299	0.811871	1.09926	1.43935	1.23094	1.3558	1.40323	1.40245	1.04498	1.1404	1.10794	1.22445	1.23835	1.20166	1.2499	1.30083	1.25038	1.27876	1.14105	0.981019	1.15106	1.20262	0.997332	1.11407	1.0337	1.23567
630	1.39281	1.46436	1.46059	1.15863	2.40782	1.13487	1.15164	1.27457	0.820937	1.09056	1.46654	1.25914	1.37665	1.41383	1.41929	1.04888	1.16778	1.1348	1.23242	1.26278	1.23222	1.26616	1.31778	1.26246	1.28101	1.15083	0.986996	1.18576	1.21295	1.00564	1.12829	1.05412	1.25986
660	1.3118	1.4783	1.5563	1.28478	2.49985	1.14855	1.1374	1.28721	0.832191	1.1059	1.49362	1.28434	1.40386	1.46499	1.42202	1.07628	1.19271	1.1516	1.25288	1.27299	1.23314	1.27538	1.33994	1.29036	1.29911	1.16042	0.994203	1.19648	1.21652	1.01614	1.16251	1.06939	1.26492
690	1.41257	1.5894	1.60488	1.25768	2.5519	1.15904	1.11928	1.30121	0.857212	1.13363	1.50936	1.29688	1.40996	1.48248	1.4223	1.07808	1.21653	1.16254	1.2453	1.31994	1.25002	1.29516	1.36045	1.31244	1.30701	1.1713	1.00842	1.20243	1.24234	1.01629	1.1723	1.10479	1.28558
720	1.35808	1.51164	1.58215	1.3214	2.57988	1.15715	1.11983	1.32008	0.857046	1.12868	1.51009	1.30049	1.43605	1.49482	1.44353	1.10561	1.24272	1.18125	1.26363	1.32305	1.25951	1.28898	1.36368	1.31351	1.32057	1.183	1.01889	1.22963	1.2523	1.02042	1.18034	1.12763	1.30025
750	1.40462	1.66008	1.72579	1.37605	2.51027	1.17307	1.124	1.35072	0.87352	1.14489	1.51651	1.30083	1.44863	1.50283	1.45921	1.11666	1.27905	1.19521	1.27148	1.33843	1.26411	1.31848	1.39122	1.32449	1.33378	1.19727	1.03883	1.2433	1.26329	1.03496	1.21102	1.15881	1.3248
780	1.42365	1.59649	1.62691	1.34923	2.441	1.19096	1.12486	1.3683	0.875506	1.14736	1.48827	1.27978	1.4582	1.54608	1.47072	1.16304	1.29293	1.21458	1.26667	1.36628	1.26475	1.31018	1.38287	1.33237	1.34544	1.20582	1.05716	1.25379	1.27964	1.04204	1.21865	1.17655	1.33129
810	1.35837	1.70238	1.75843	1.48156	2.43288	1.20429	1.13192	1.38753	0.871501	1.15573	1.49953	1.27661	1.47664	1.56172	1.49848	1.18771	1.33363	1.22169	1.28311	1.39138	1.27407	1.33711	1.40585	1.35208	1.35801	1.22724	1.07458	1.24635	1.3005	1.04404	1.23958	1.20868	1.3496
840	1.46842	1.78197	1.74812	1.41588	2.47492	1.22596	1.1298	1.42823	0.882462	1.16375	1.50399	1.27381	1.47667	1.56567	1.49442	1.21145	1.34872	1.23097	1.28422	1.39796	1.26198	1.34681	1.39544	1.36581	1.36936	1.23731	1.09852	1.25379	1.31245	1.05397	1.2572	1.23283	1.36008
870	1.38068	1.72532	1.74718	1.50179	2.5352	1.25321	1.13667	1.44169	0.883502	1.1441	1.50325	1.25603	1.47636	1.60123	1.51192	1.23842	1.37368	1.24799	1.29666	1.40776	1.26349	1.31391	1.41648	1.3796	1.38373	1.24553	1.10736	1.27952	1.33126	1.05824	1.27466	1.26154	1.37765
900	1.45436	1.86723	1.86185	1.5754	2.61845	1.29095	1.15789	1.46777	0.871961	1.15509	1.52296	1.26486	1.50514	1.62974	1.53228	1.27199	1.3955	1.25835	1.31129	1.41358	1.26739	1.32221	1.41364	1.3967	1.40362	1.25777	1.1176	1.29198	1.3484	1.07664	1.29661	1.2845	1.38056
930	1.49887	1.82812	1.77556	1.50811	2.66578	1.30803	1.15924	1.49713	0.87459	1.17953	1.55198	1.27407	1.50472	1.6398	1.54926	1.3043	1.40651	1.25482	1.30231	1.42861	1.2532	1.32654	1.40948	1.40873	1.40777	1.2698	1.14476	1.28555	1.36992	1.07477	1.31607	1.30629	1.40059
960	1.40904	1.8498	1.86913	1.59833	2.72024	1.32986	1.16137	1.51259	0.869881	1.16858	1.55264	1.2742	1.49851	1.6542	1.5628	1.33501	1.40096	1.25202	1.30528	1.43589	1.26166	1.32677	1.42151	1.42334	1.42205	1.27753	1.15585	1.28823	1.39024	1.07965	1.32018	1.32421	1.40468
990	1.46858	1.97491	1.93427	1.614	2.69497	1.34413	1.18397	1.52789	0.875361	1.20077	1.58079	1.28968	1.50257	1.68561	1.57796	1.36857	1.44981	1.25105	1.31467	1.42793	1.26317	1.33327	1.38757	1.4343	1.42809	1.29044	1.16126	1.29862	1.39872	1.08663	1.34338	1.34941	1.41066
1020	1.48166	1.91584	1.84284	1.59308	2.64899	1.37543	1.19498	1.55705	0.887183	1.22036	1.62797	1.30746	1.52398	1.69989	1.59138	1.40008	1.45171	1.2559	1.29053	1.43076	1.26418	1.34005	1.3986	1.44413	1.4566	1.299	1.18208	1.31335	1.41097	1.08666	1.35863	1.36712	1.42435
1050	1.43746	1.9613	1.95181	1.70048	2.59372	1.38406	1.21729	1.56415	0.895226	1.23074	1.64156	1.31404	1.55111	1.71957	1.60767	1.4427	1.45786	1.2457	1.28663	1.44296	1.27019	1.37558	1.40316	1.45555	1.45453	1.3161	1.18117	1.33153	1.44566	1.08951	1.36636	1.38468	1.43676
1080	1.50873	2.06089	1.99854	1.69697	2.56166	1.38609	1.21328	1.57071	0.90562	1.24202	1.67538	1.33836	1.54297	1.74667	1.62396	1.47424	1.46777	1.24212	1.30573	1.42854	1.2673	1.37792	1.40846	1.45639	1.48177	1.31172	1.21051	1.33222	1.46304	1.09542	1.39163	1.40223	1.43496
1110	1.49218	1.97843	1.91857	1.66445	2.57959	1.39958	1.22278	1.58485	0.927056	1.25758	1.6986	1.35985	1.54746	1.76226	1.63515	1.49754	1.46533	1.24212	1.31857	1.4237	1.27556	1.36705	1.41208	1.47212	1.48221	1.33743	1.22215	1.35098	1.47063	1.09058	1.40085	1.40334	1.42591
1140	1.46148	2.04132	2.0264	1.77684	2.60785	1.41004	1.24204	1.61693	0.930568	1.24853	1.71933	1.36792	1.5247	1.77327	1.64752	1.53932	1.47874	1.23172	1.29563	1.43044	1.2679	1.3783	1.41952	1.47686	1.51762	1.33345	1.23758	1.35204	1.48039	1.09735	1.40076	1.42236	1.42875
1170	1.5203	2.14312	2.07983	1.7646	2.67954	1.40153	1.25048	1.62882	0.950183	1.25243	1.75778	1.3866	1.5467	1.79757	1.66	1.57796	1.48565	1.21564	1.31935	1.43646	1.27755	1.39295	1.43306	1.48686	1.52163	1.34002	1.23574	1.36792	1.49718	1.11387	1.42483	1.43199	1.4226
1200	1.52207	2.05967	1.97277	1.70613	2.71375	1.41713	1.25692	1.63298	0.964673	1.26323	1.76907	1.391	1.56482	1.8121	1.67401	1.58949	1.46275	1.20423	1.30367	1.42921	1.2888	1.39465	1.42663	1.49456	1.52656	1.35527	1.24307	1.35832	1.50517	1.11435	1.42498	1.44056	1.42192
1230	1.45847	2.11825	2.05538	1.80744	2.7896	1.41624	1.24847	1.63617	0.972287	1.26494	1.79642	1.40695	1.56674	1.82319	1.68014	1.62812	1.4986	1.19745	1.32562	1.43895	1.28578	1.40368	1.42868	1.50633	1.54235	1.34864	1.26229	1.36209	1.50944	1.12291	1.436	1.4463	1.41115
1260	1.51473	2.23285	2.15371	1.82338	2.81689	1.42708	1.25948	1.6376	0.978838	1.29668	1.81833	1.42162	1.58144	1.84292	1.68978	1.64075	1.492	1.19308	1.32191	1.42849	1.29399	1.41472	1.43642	1.50532	1.56737	1.35924	1.28045	1.37211	1.5337	1.13161	1.44371	1.44337	1.39534
1290	1.54861	2.16596	2.05404	1.73958	2.83492	1.42813	1.25599	1.61859	1.07657	1.29742	1.81333	1.4123	1.57	1.86273	1.70034	1.65854	1.493	1.18753	1.30363	1.45148	1.30221	1.42203	1.44121	1.50642	1.56527	1.36725	1.26851	1.37586	1.54195	1.13702	1.45469	1.4564	1.39575
1320	1.4587	2.11611	2.05192	1.79261	2.80697	1.43289	1.26275	1.62516	1.51175	1.28522	1.82662	1.40062	1.60414	1.88119	1.71508	1.68041	1.5013	1.17918	1.32528	1.45421	1.31329	1.42565	1.43892	1.5095	1.59517	1.37236	1.29593	1.37616	1.54559	1.14119	1.44351	1.45042	1.40351
1350	1.48897	2.20241	2.17528	1.89036	2.72558	1.43165	1.24197	1.61735	1.52712	1.30233	1.82746	1.39348	1.59505	1.89843	1.73131	1.69348	1.4961	1.15676	1.29817	1.44091	1.32259	1.4378	1.45185	1.51601	1.58069	1.38176	1.29029	1.38444	1.55111	1.15356	1.45907	1.45702	1.3899
1380	1.55421	2.30472	2.1717	1.83582	2.67974	1.42366	1.23601	1.61127	1.53764	1.30059	1.80446	1.39533	1.59792	1.90269	1.73199	1.70971	1.50048	1.15535	1.3228	1.45735	1.32699	1.44222	1.44793	1.52633	1.60012	1.3834	1.2832	1.39815	1.56873	1.15651	1.45655	1.44528	1.37367
1410	1.51097	2.18654	2.08969	1.78768	2.67474	1.43017	1.23837	1.60942	1.54415	1.30079	1.80546	1.3942	1.59946	1.91447	1.74011	1.71483	1.49636	1.1485	1.33057	1.449	1.33737	1.45507	1.45478	1.52888	1.61599	1.38149	1.31412	1.39859	1.57511	1.16434	1.44451	1.45216	1.38952
1440	1.46807	2.23533	2.19253	1.86292	2.71061	1.42357	1.23707	1.61075	1.54269	1.2931	1.79619	1.37103	1.61889	1.93774	1.7478	1.73697	1.51836	1.16367	1.33523	1.47254	1.34411	1.45946	1.46694	1.54024	1.62682	1.4019	1.31083	1.39619	1.58294	1.17265	1.45139	1.45181	1.38836
1470	1.5456	2.37442	2.30323	1.94527	2.72011	1.41752	1.23511	1.60864	1.54937	1.30675	1.79841	1.38064	1.61415	1.94908	1.75389	1.74571	1.50451	1.15897	1.33979	1.46576	1.34755	1.46907	1.46096	1.54832	1.62346	1.40898	1.32522	1.40749	1.59695	1.18346	1.45974	1.44732	1.37698
1500	1.59615	2.38205	2.2241	1.85548	2.77188	1.40388	1.2333	1.61337	1.54011	1.28353	1.7704	1.37355	1.62156	1.94664	1.77189	1.77393	1.51689	1.15166	1.32422	1.46719	1.35982	1.48415	1.47268	1.55266	1.64356	1.41905	1.3201	1.41163	1.59985	1.18368	1.4469	1.44359	1.37213
1530	1.5051	2.26049	2.17532	1.84219	2.80899	1.40562	1.24265	1.63046	1.53417	1.26512	1.78589	1.38017	1.63508	1.96258	1.77776	1.77946	1.51942	1.14906	1.33347	1.47605	1.36927	1.49825	1.49402	1.56197	1.64154	1.40742	1.32026	1.41555	1.61844	1.19148	1.44948	1.44707	1.37736
1560	1.48864	2.32914	2.25664	1.93452	2.87318	1.41493	1.2549	1.62195	1.53636	1.2845	1.7987	1.38766	1.6253	1.97244	1.79316	1.80094	1.52493	1.15174	1.32978	1.47224	1.35756	1.49636	1.48285	1.57065	1.66078	1.42725	1.33684	1.42727	1.63539	1.20283	1.44842	1.44744	1.37913
1590	1.56269	2.47954	2.3748	2.01311	2.90645	1.40702	1.2599	1.62788	1.51786	1.2845	1.79487	1.39108	1.63848	1.97569	1.78783	1.82272	1.4979	1.14622	1.349	1.46163	1.36327	1.50828	1.48049	1.58601	1.66512	1.41834	1.35453	1.42671	1.62268	1.20276	1.43015	1.45096	1.37803
1620	1.61148	2.45158	2.26712	1.89608	2.92389	1.41505	1.26725	1.63621	1.51876	1.28161	1.80472	1.40502	1.65489	1.99485	1.82088	1.83151	1.51496	1.1381	1.32684	1.47452	1.37375	1.52897	1.50379	1.57333	1.68439	1.43131	1.35261	1.43257	1.65139	1.20858	1.4325	1.44234	1.36805
1650	1.54623	2.33219	2.22194	1.91368	2.87572	1.40054	1.27532	1.64257	1.52645	1.28797	1.83624	1.42251	1.65009	2.0073	1.81481	1.84224	1.50926	1.13255	1.3255	1.48166	1.37328	1.54725	1.4904	1.58424	1.68812	1.43146	1.37382	1.44933	1.6603	1.21624	1.43931	1.44521	1.36679
1680	1.50822	2.45269	2.34461	2.01071	2.8026	1.41429	1.29702	1.64897	1.53591	1.31828	1.846	1.43454	1.6534	2.00301	1.81152	1.85065	1.52569	1.14668	1.34656	1.47432	1.37889	1.53264	1.47871	1.60072	1.69488	1.44071	1.37846	1.45887	1.68063	1.21399	1.41817	1.44676	1.38404
1710	1.57964	2.54948	2.4124	2.04268	2.80252	1.42049	1.31324	1.67564	1.54133	1.35474	1.8589	1.42892	1.65806	2.02643	1.82538	1.88698	1.51799	1.1509	1.3401	1.49631	1.39843	1.54334	1.50186	1.59205	1.69136	1.44789	1.40014	1.47952	1.71812	1.22361	1.42901	1.45369	1.39811
1740	1.62549	2.5149	2.31637	1.94864	2.76749	1.42197	1.30852	1.67838	1.55342	1.38594	1.8738	1.45482	1.65475	2.03336	1.82434	1.87519	1.51018	1.14616	1.34083	1.50366	1.39052	1.55293	1.49675	1.60987	1.70365	1.45041	1.38403	1.49176	1.71269	1.22168	1.40764	1.43723	1.3963
1770	1.57362	2.41135	2.28126	1.95187	2.73689	1.42562	1.32614	1.67669	1.57942	1.39113	1.8875	1.46134	1.65764	2.02522	1.82899	1.8955	1.50967	1.13868	1.35034	1.48491	1.38858	1.54409	1.49289	1.60043	1.72507	1.45991	1.40746	1.50365	1.73915	1.22471	1.4102	1.43253	1.39036
1800	1.51455	2.49162	2.3446	2.00909	2.78342	1.44158	1.35774	1.69145	1.59328	1.41365	1.91681	1.48446	1.66243	2.04065	1.8302	1.89206	1.53338	1.15485	1.31584	1.50692	1.38964	1.55209	1.50548	1.61773	1.72967	1.45721	1.4064	1.5484	1.77737	1.23613	1.40327	1.4342	1.39987
1830	1.57353	2.61804	2.43759	2.0763	2.76952	1.44823	1.36503	1.70867	1.60488	1.42776	1.93145	1.47861	1.6713	2.03869	1.82941	1.92171	1.52466	1.14499	1.3329	1.50925	1.39379	1.57826	1.50288	1.60732	1.74226	1.45477	1.4199	1.54325	1.77326	1.22983	1.3873	1.42523	1.40588
1860	1.63581	2.60739	2.39798	1.97514	2.77958	1.45683	1.37682	1.71317	1.61119	1.46045	1.95194	1.50022	1.67233	2.04308	1.82256	1.91109	1.53462	1.15479	1.32756	1.48796	1.40785	1.55842	1.49943	1.61317	1.74238	1.46294	1.43171	1.55293	1.80623	1.24726	1.39276	1.44083	1.41198
1890	1.59006	2.51052	2.30737	1.95772	2.86183	1.45335	1.38963	1.72181	1.64123	1.47109	1.98093	1.51868	1.67059	2.06177	1.84801	1.92764	1.53312	1.14659	1.35043	1.50918	1.40547	1.57177	1.502	1.63756	1.7521	1.465	1.41811	1.56167	1.80256	1.24238	1.38874	1.43117	1.39411
1920	1.53765	2.54035	2.38855	2.02373	2.84634	1.48976	1.41831	1.73005	1.6649	1.49366	1.99224	1.52259	1.67375	2.06316	1.84885	1.938	1.54236	1.15074	1.3424	1.51602	1.41046	1.57227	1.49782	1.62808	1.74619	1.47552	1.42673	1.57102	1.81206	1.24335	1.3638	1.42932	1.39373
1950	1.55769	2.6548	2.45607	2.08322	2.90143	1.48089	1.42655	1.74259	1.68649	1.50861	2.00695	1.53799	1.67498	2.05585	1.84564	1.95407	1.54499	1.15372	1.34137	1.51658	1.40764	1.58341	1.51796	1.6259	1.76168	1.48436	1.43889	1.58925	1.81965	1.24828	1.36396	1.42797	1.41095
1980	1.63486	2.68057	2.35981	2.01204	2.90877	1.50702	1.43674	1.74721	1.69583	1.5348	2.04529	1.55102	1.6929	2.07755	1.84819	1.98385	1.53458	1.14889	1.33455	1.511	1.42208	1.57849	1.52263	1.62738	1.77336	1.48123	1.44735	1.59223	1.80964	1.25897	1.36649	1.41596	1.40383
2010	1.60675	2.53457	2.332	1.95886	2.95368	1.5043	1.45759	1.77517	1.70898	1.55381	2.04457	1.54905	1.69311	2.06638	1.84376	1.98903	1.5339	1.15404	1.35684	1.48958	1.41226	1.58329	1.50695	1.63667	1.77685	1.49079	1.44177	1.5936	1.80739	1.25502	1.33616	1.40244	1.40161
2040	1.52738	2.53717	2.37377	2.02718	2.95779	1.50832	1.47984	1.77433	1.72501	1.57269	2.06454	1.56315	1.6964	2.08933	1.8594	2.01091	1.5423	1.13538	1.33713	1.51435	1.41741	1.60058	1.50826	1.62229	1.78035	1.47751	1.45168	1.59752	1.80085	1.25921	1.33689	1.42033	1.39852
2070	1.54575	2.64602	2.47148	2.10024	2.94339	1.52145	1.5028	1.7788	1.75046	1.5899	2.08089	1.56994	1.69985	2.09501	1.8578	2.01435	1.5349	1.1492	1.34166	1.51149	1.40518	1.59649	1.50519	1.64257	1.79472	1.49695	1.45507	1.59429	1.77209	1.26426	1.33008	1.41206	1.38955
2100	1.59907	2.72246	2.48962	2.06968	2.90781	1.55496	1.51361	1.78715	1.7609	1.58452	2.09131	1.56744	1.71032	2.08982	1.85982	2.01932	1.55045	1.15543	1.34743	1.51929	1.40429	1.61409	1.51432	1.64033	1.78784	1.50455	1.45472	1.59797	1.7631	1.26214	1.30893	1.41279	1.39878
2130	1.62167	2.60901	2.37459	1.98283	2.89615	1.5389	1.51312	1.78727	1.78284	1.601	2.09565	1.5753	1.70625	2.08509	1.85633	2.03644	1.5311	1.14615	1.33582	1.50114	1.41029	1.61309	1.52876	1.62907	1.78513	1.49448	1.45057	1.58572	1.74877	1.26951	1.30883	1.41246	1.40545
2160	1.57837	2.57312	2.35615	1.99921	2.82114	1.55518	1.52995	1.79618	1.80374	1.61668	2.09486	1.56866	1.72015	2.08684	1.8786	2.03249	1.54356	1.15477	1.31905	1.5192	1.40771	1.61387	1.50934	1.62612	1.79997	1.4972	1.46489	1.57515	1.75982	1.27172	1.31063	1.41596	1.40213
2190	1.5338	2.61763	2.42316	2.10022	2.8183	1.57864	1.55222	1.79957	1.80098	1.62923	2.07774	1.55273	1.7129	2.08148	1.8603	2.03116	1.54559	1.13485	1.33871	1.50548	1.40447	1.62363	1.50367	1.64594	1.81897	1.50275	1.46428	1.57745	1.7381	1.27369	1.30556	1.39896	1.3985
2220	1.58152	2.75017	2.50478	2.17124	2.80448	1.57696	1.55503	1.80748	1.81364	1.63545	2.09295	1.55943	1.71839	2.0853	1.86576	2.05508	1.54734	1.15358	1.32747	1.50613	1.4089	1.62333	1.5077	1.6552	1.80776	1.51081	1.46692	1.55855	1.71503	1.28321	1.29698	1.41451	1.40716
2250	1.62878	2.79123	2.52432	2.10767	2.8344	1.59104	1.569	1.81054	1.82381	1.63247	2.06703	1.53518	1.73172	2.10014	1.86913	2.08138	1.55995	1.16223	1.35214	1.50293	1.40739	1.61148	1.49437	1.64237	1.82742	1.51989	1.45287	1.55561	1.72944	1.29504	1.28506	1.40763	1.40025
2280	1.63438	2.69349	2.42211	2.03048	2.82994	1.59299	1.57056	1.80798	1.82907	1.61908	2.07079	1.54297	1.73223	2.08724	1.866	2.08312	1.55397	1.13931	1.35441	1.50072	1.40084	1.60808	1.49604	1.63661	1.83218	1.5388	1.48424	1.55558	1.7209	1.28848	1.26444	1.39394	1.41159
2310	1.53152	2.58681	2.36694	2.05314	2.87686	1.60299	1.58807	1.80649	1.83829	1.63664	2.04793	1.5076	1.73193	2.09233	1.88287	2.1097	1.56043	1.15226	1.34371	1.50317	1.3785	1.62196	1.51259	1.63578	1.83339	1.51822	1.47797	1.53458	1.70255	1.29237	1.27106	1.40353	1.41099
2340	1.54131	2.70199	2.45449	2.15162	2.8838	1.61698	1.59786	1.79862	1.84421	1.62311	2.04835	1.5406	1.74605	2.09573	1.87016	2.10708	1.5335	1.15719	1.34268	1.51142	1.39951	1.62598	1.50722	1.64587	1.83622	1.5363	1.50472	1.5334	1.7097	1.30668	1.26331	1.40106	1.43291
2370	1.58066	2.73386	2.56469	2.20621	2.93597	1.61573	1.59367	1.7985	1.83643	1.61045	2.00035	1.5007	1.74257	2.08966	1.87105	2.12633	1.55154	1.15139	1.33291	1.50616	1.38343	1.62403	1.50428	1.65592	1.82804	1.54531	1.48541	1.52049	1.70428	1.32049	1.26408	1.3983	1.42888
2400	1.64262	2.78498	2.55324	2.12787	2.95983	1.62338	1.59635	1.79102	1.80757	1.6301	1.99454	1.51141	1.74615	2.10574	1.87964	2.16474	1.56732	1.16051	1.33596	1.52401	1.4075	1.64947	1.50007	1.65857	1.84204	1.53108	1.47983	1.50801	1.711	1.32266	1.25853	1.39742	1.42762
2430	1.62872	2.67848	2.41764	2.05995	2.97395	1.62559	1.60359	1.78841	1.84033	1.63096	2.01661	1.49299	1.75232	2.10776	1.87415	2.17683	1.55811	1.15978	1.33243	1.52151	1.40225	1.64527	1.48833	1.66608	1.84015	1.54174	1.49553	1.51021	1.69778	1.33375	1.24813	1.39097	1.41932
2460	1.52622	2.61746	2.39188	2.10085	3.02525	1.6335	1.61443	1.80295	1.82864	1.62628	2.00358	1.48695	1.75638	2.09855	1.87037	2.16787	1.57398	1.1532	1.3368	1.52602	1.38314	1.64481	1.49186	1.64378	1.82948	1.55074	1.48544	1.50782	1.70292	1.3482	1.2499	1.39968	1.42858
2490	1.52387	2.63821	2.46146	2.16431	3.03027	1.63496	1.62149	1.77647	1.79413	1.61706	1.95294	1.47622	1.75632	2.09789	1.87808	2.18146	1.5852	1.15893	1.3466	1.52301	1.38308	1.63787	1.44895	1.65289	1.86045	1.54647	1.50989	1.51282	1.70685	1.36833	1.24672	1.39576	1.44516
2520	1.5713	2.76377	2.55719	2.24605	3.02404	1.63878	1.61258	1.77197	1.79973	1.62144	1.97821	1.48952	1.75905	2.10514	1.89017	2.20517	1.56158	1.14732	1.34322	1.51556	1.38054	1.62832	1.47013	1.6401	1.84759	1.54194	1.50011	1.50096	1.69582	1.36047	1.24243	1.40379	1.44845
2550	1.61768	2.84378	2.58929	2.22256	2.98458	1.64069	1.59942	1.77268	1.81706	1.62813	1.96598	1.48904	1.77207	2.10043	1.8727	2.20551	1.57052	1.14937	1.31749	1.51741	1.36473	1.59407	1.4543	1.6492	1.83922	1.55251	1.49826	1.4966	1.69872	1.3844	1.24702	1.40626	1.44766
2580	1.64005	2.76877	2.47362	2.1403	2.91949	1.64364	1.61007	1.76474	1.80324	1.60009	1.94502	1.48437	1.76536	2.10154	1.8746	2.22193	1.58297	1.14197	1.33562	1.5108	1.36001	1.60519	1.45052	1.66747	1.85124	1.55436	1.50093	1.50316	1.7052	1.39196	1.24436	1.40523	1.43904
2610	1.55518	2.6502	2.4019	2.13281	2.91377	1.65078	1.64448	1.76433	1.79323	1.60181	1.9379	1.48397	1.7705	2.09302	1.87668	2.23118	1.58252	1.15521	1.33833	1.49922	1.33523	1.5975	1.42355	1.64088	1.85378	1.54718	1.49647	1.49823	1.70318	1.39931	1.2452	1.41349	1.46093
2640	1.51843	2.66158	2.43935	2.20037	2.89861	1.64814	1.62741	1.75819	1.78012	1.6126	1.93224	1.48329	1.78517	2.11522	1.8875	2.25423	1.55955	1.16519	1.32958	1.49273	1.32915	1.56591	1.40206	1.65471	1.84512	1.54519	1.51568	1.49579	1.70038	1.42421	1.25671	1.42171	1.45602
2670	1.53372	2.74578	2.49797	2.29151	2.87695	1.64875	1.61971	1.72821	1.77114	1.59238	1.92575	1.48587	1.79133	2.10642	1.87861	2.25623	1.56382	1.15305	1.32077	1.50366	1.30572	1.58869	1.4014	1.64985	1.84103	1.55816	1.51893	1.49918	1.70637	1.41884	1.26902	1.42447	1.46889
2700	1.59791	2.833	2.58913	2.34074	2.84065	1.6509	1.64149	1.71381	1.78431	1.60277	1.92351	1.48697	1.78777	2.10694	1.87676	2.27321	1.58475	1.14456	1.336	1.46606	1.29454	1.54327	1.36777	1.64858	1.84844	1.55748	1.51272	1.48882	1.70044	1.43209	1.27019	1.43694	1.49436
2730	1.64266	2.89326	2.61746	2.27868	2.82756	1.64118	1.63957	1.74632	1.7731	1.6097	1.92372	1.48855	1.79126	2.117	1.88178	2.29164	1.57757	1.15944	1.3175	1.4721	1.27894	1.58541	1.37121	1.65163	1.84091	1.55253	1.4996	1.49239	1.70747	1.43073	1.27647	1.44496	1.47833
2760	1.62437	2.76754	2.53175	2.20949	2.82997	1.65143	1.65633	1.74888	1.7759	1.61794	1.91333	1.49689	1.8019	2.11488	1.89719	2.30328	1.58743	1.17043	1.31389	1.45099	1.26836	1.55226	1.36098	1.65256	1.85554	1.56162	1.51096	1.49114	1.70112	1.43997	1.26839	1.46209	1.5078
2790	1.58089	2.70053	2.44466	2.2129	2.84564	1.63767	1.61053	1.73569	1.77266	1.6279	1.91961	1.49206	1.80512	2.11451	1.90316	2.33672	1.59275	1.16109	1.31774	1.43454	1.26374	1.54036	1.35054	1.65947	1.85691	1.53154	1.51383	1.48885	1.69558	1.44758	1.29015	1.46193	1.50524
2820	1.5414	2.69958	2.47681	2.25376	2.84717	1.66096	1.63127	1.75446	1.77741	1.62495	1.91919	1.50703	1.8222	2.12213	1.89331	2.32436	1.57989	1.1598	1.3054	1.4503	1.26206	1.55127	1.35454	1.64993	1.86173	1.55825	1.51224	1.49093	1.70036	1.45105	1.27915	1.47465	1.5066
2850	1.52503	2.71234	2.53103	2.31829	2.86565	1.64644	1.62619	1.75627	1.77952	1.62646	1.91279	1.49637	1.8052	2.1204	1.88689	2.33575	1.59622	1.16222	1.30828	1.43486	1.25707	1.55675	1.3379	1.63758	1.85265	1.56029	1.51768	1.48589	1.6954	1.44989	1.30184	1.48507	1.5086
2880	1.57496	2.83305	2.57449	2.39365	2.87818	1.64183	1.64199	1.74808	1.78486	1.64694	1.91682	1.49722	1.80915	2.112	1.88193	2.34764	1.56645	1.16052	1.31295	1.43055	1.25054	1.55946	1.34798	1.6539	1.8536	1.55166	1.4989	1.49047	1.69077	1.46197	1.30277	1.50038	1.52723
2910	1.64913	2.88815	2.6171	2.36631	2.90079	1.64584	1.65209	1.74337	1.78616	1.64077	1.91775	1.50547	1.819	2.13091	1.90387	2.37889	1.59428	1.16828	1.30859	1.42169	1.2467	1.55089	1.33539	1.64356	1.8595	1.54621	1.49599	1.48661	1.68946	1.46042	1.31736	1.49103	1.53035
2940	1.65341	2.86068	2.53374	2.27489	2.94211	1.64899	1.63347	1.74799	1.78536	1.64954	1.91945	1.50795	1.83254	2.12534	1.91155	2.39866	1.57186	1.15308	1.30652	1.42297	1.24649	1.5508	1.33643	1.64002	1.86871	1.54809	1.51069	1.4796	1.67303	1.45544	1.31393	1.50371	1.56791
2970	1.62372	2.71189	2.45867	2.24472	2.95827	1.64155	1.64285	1.73838	1.79272	1.65152	1.91878	1.53129	1.8491	2.11864	1.88819	2.38285	1.57466	1.15406	1.30083	1.42743	1.24852	1.55334	1.3392	1.64079	1.85347	1.55188	1.51118	1.4812	1.67325	1.46211	1.31807	1.51838	1.54333
3000	1.57186	2.69308	2.43331	2.27854	2.97596	1.63904	1.66104	1.73554	1.80115	1.68023	1.93647	1.52835	1.83803	2.12598	1.90223	2.40894	1.57442	1.16845	1.27857	1.41898	1.24067	1.55062	1.33707	1.65556	1.85726	1.54072	1.51756	1.49042	1.67754	1.46532	1.31006	1.50594	1.5375
3030	1.54185	2.77803	2.50604	2.33058	2.98412	1.65176	1.67408	1.72795	1.79712	1.66206	1.92494	1.52843	1.84095	2.13772	1.90278	2.41701	1.59928	1.16432	1.29098	1.42695	1.23873	1.56759	1.33336	1.65269	1.8649	1.55271	1.53985	1.4796	1.65349	1.46159	1.32511	1.53204	1.58687
3060	1.54373	2.79067	2.56421	2.38261	3.01117	1.61582	1.63192	1.71825	1.79028	1.68691	1.93538	1.52486	1.86088	2.13069	1.89571	2.42972	1.58237	1.15648	1.28218	1.41869	1.23448	1.56512	1.33275	1.66049	1.86402	1.55863	1.51486	1.47828	1.64469	1.46704	1.32621	1.54545	1.59201
3090	1.60503	2.87874	2.59801	2.40473	3.00617	1.62183	1.66767	1.7357	1.79962	1.68268	1.93607	1.52856	1.83688	2.1358	1.90464	2.43893	1.59174	1.15077	1.28696	1.43376	1.23899	1.56189	1.336	1.6615	1.86263	1.54625	1.51557	1.48011	1.6484	1.46681	1.31898	1.53965	1.58045
3120	1.63404	2.88296	2.56415	2.37639	2.96006	1.63434	1.67687	1.73942	1.83146	1.68916	1.93173	1.53161	1.86895	2.13313	1.90066	2.44249	1.59444	1.14718	1.29347	1.43107	1.23183	1.57653	1.33283	1.65186	1.86582	1.54752	1.51428	1.49327	1.64309	1.46274	1.32407	1.55366	1.61178
3150	1.65108	2.87387	2.48787	2.29823	3.00749	1.62637	1.63647	1.73155	1.83381	1.67906	1.95575	1.54767	1.85428	2.14013	1.89563	2.45489	1.57362	1.14807	1.28079	1.43877	1.23101	1.57291	1.34355	1.65278	1.85587	1.55843	1.52938	1.48318	1.61738	1.47281	1.32479	1.56196	1.62556
3180	1.61413	2.73689	2.44638	2.28922	2.96221	1.62914	1.64723	1.73174	1.84364	1.69163	1.9444	1.54363	1.85495	2.14125	1.90617	2.47985	1.57723	1.14214	1.2759	1.43248	1.23926	1.56958	1.33645	1.64727	1.86363	1.5506	1.52881	1.48266	1.6115	1.46632	1.31929	1.54764	1.62349
3210	1.57173	2.7246	2.44538	2.31231	2.89561	1.62957	1.66532	1.72989	1.83937	1.67699	1.94299	1.548	1.87807	2.14513	1.91478	2.48753	1.5902	1.13664	1.27374	1.43148	1.23922	1.59421	1.34087	1.64395	1.86627	1.55491	1.53152	1.48947	1.60547	1.45596	1.3207	1.56542	1.63048
3240	1.53959	2.75096	2.52043	2.37613	2.87064	1.61613	1.64814	1.72451	1.84351	1.69595	1.94328	1.54735	1.85399	2.15035	1.90525	2.4911	1.56666	1.13906	1.26654	1.43707	1.23532	1.60861	1.34828	1.65436	1.87916	1.5492	1.56244	1.48195	1.59607	1.46549	1.32001	1.56508	1.62967
3270	1.55419	2.8241	2.56173	2.42264	2.877	1.64225	1.68249	1.74424	1.85386	1.69171	1.93084	1.56573	1.8664	2.14752	1.90993	2.50629	1.5863	1.13719	1.29072	1.44424	1.24147	1.58861	1.33721	1.65595	1.86525	1.54088	1.55021	1.48111	1.59034	1.46154	1.31442	1.56882	1.63322
3300	1.5823	2.88462	2.59308	2.45586	2.82413	1.62038	1.66398	1.72465	1.86081	1.7006	1.94682	1.57082	1.87712	2.14616	1.9127	2.55412	1.57292	1.12976	1.28261	1.44728	1.22934	1.60893	1.34511	1.65109	1.85641	1.55218	1.55428	1.48474	1.5842	1.45655	1.32035	1.57455	1.64319
3330	1.60916	2.8949	2.59344	2.39783	2.83164	1.60982	1.64643	1.72349	1.84137	1.71696	1.96782	1.57199	1.89581	2.17759	1.90879	2.53742	1.58273	1.12337	1.28052	1.45034	1.23816	1.61855	1.36186	1.65518	1.86174	1.54448	1.56036	1.47908	1.56113	1.45725	1.30944	1.56682	1.64438
3360	1.63735	2.86635	2.49772	2.35116	2.82125	1.61461	1.65819	1.71481	1.88745	1.72239	1.94487	1.56673	1.88766	2.16295	1.91267	2.5429	1.5777	1.12185	1.2823	1.44429	1.22731	1.58977	1.34837	1.65515	1.85522	1.55196	1.55923	1.48313	1.56111	1.44666	1.30879	1.56368	1.65287
3390	1.63084	2.79679	2.44557	2.33505	2.81059	1.62078	1.65651	1.71614	1.89609	1.71199	1.94099	1.58568	1.89489	2.18984	1.91315	2.55525	1.59654	1.12284	1.26554	1.45267	1.23188	1.63653	1.3608	1.65193	1.86153	1.54409	1.55857	1.48755	1.56573	1.46723	1.31361	1.58106	1.65883
3420	1.58878	2.71919	2.45675	2.37026	2.84453	1.61346	1.66231	1.72965	1.89843	1.72707	1.94754	1.58296	1.89339	2.18506	1.91423	2.57049	1.58732	1.11069	1.26836	1.4505	1.22865	1.60711	1.34598	1.65338	1.86971	1.5382	1.55962	1.48072	1.54943	1.45034	1.30717	1.56887	1.65927
3450	1.54628	2.7401	2.49666	2.43969	2.83282	1.62845	1.67418	1.71779	1.89969	1.7136	1.96539	1.58363	1.89004	2.20163	1.90868	2.56836	1.57987	1.11328	1.26008	1.46266	1.21628	1.61	1.35752	1.654	1.85831	1.54515	1.55727	1.48215	1.55442	1.44243	1.28699	1.57058	1.66313
3480	1.53647	2.77287	2.53829	2.49887	2.83681	1.61783	1.6598	1.71761	1.88702	1.75824	1.95793	1.60379	1.90066	2.18685	1.91683	2.59058	1.57448	1.10518	1.25479	1.46243	1.22147	1.61102	1.35105	1.65581	1.8569	1.54886	1.55555	1.48443	1.55164	1.46559	1.28743	1.57415	1.66281
3510	1.55595	2.87245	2.60346	2.53232	2.86374	1.62261	1.67605	1.71755	1.92403	1.74703	1.96989	1.59454	1.91906	2.19914	1.91888	2.58929	1.58897	1.10512	1.26374	1.47467	1.23258	1.62755	1.34009	1.65282	1.85461	1.54009	1.55068	1.48052	1.55794	1.45256	1.28455	1.56252	1.6536
3540	1.60715	2.88228	2.61156	2.52916	2.89637	1.62026	1.67621	1.71493	1.91819	1.72667	1.96986	1.58848	1.91955	2.20708	1.92505	2.60719	1.57833	1.09572	1.26099	1.478	1.21062	1.63693	1.36384	1.6562	1.85748	1.53173	1.55005	1.48664	1.55376	1.45984	1.29136	1.56932	1.68199
3570	1.61594	2.82367	2.55892	2.48266	2.92445	1.61758	1.68115	1.72046	1.9471	1.71928	1.96744	1.59587	1.90765	2.22515	1.92023	2.6198	1.58859	1.08959	1.25487	1.46068	1.22074	1.6155	1.34793	1.65906	1.85547	1.54164	1.54564	1.47634	1.52715	1.45986	1.27433	1.57403	1.67095
3600	1.63072	2.76798	2.4624	2.3842	2.93114	1.60709	1.68065	1.71644	1.94063	1.73164	1.97887	1.60244	1.90515	2.23952	1.91876	2.62825	1.59154	1.08222	1.25249	1.48663	1.21865	1.63816	1.35312	1.65437	1.85478	1.52978	1.54216	1.44345	1.62943	1.44577	1.2743	1.57546	1.6485

## Sheet: Supplementary. Fig 2f
Genotype	ExpDate	Condition	Strain & Age
WT_lta4h	20230607	ISO-Wound + HYPO E3	Casper | 2dpf
WT_lta4h	20230607	ISO-Wound + HYPO E3	Casper |2dpf
WT_lta4h	20230607	ISO-Wound + HYPO E3	Casper | 2dpf
WT_lta4h	20230607	ISO-Wound + HYPO E3	Casper |2dpf
WT_lta4h	20230607	ISO-Wound + HYPO E3	Casper | 2dpf
WT_lta4h	20230607	ISO-Wound + HYPO E3	Casper |2dpf
WT_lta4h	20230607	ISO-Wound + HYPO E3	Casper | 2dpf
WT_lta4h	20230608	ISO-Wound + HYPO E3	Casper |2dpf
WT_lta4h	20230608	ISO-Wound + HYPO E3	Casper | 2dpf
WT_lta4h	20230608	ISO-Wound + HYPO E3	Casper |2dpf
WT_lta4h	20230608	ISO-Wound + HYPO E3	Casper | 2dpf
WT_lta4h	20230608	ISO-Wound + HYPO E3	Casper |2dpf
WT_lta4h	20230608	ISO-Wound + HYPO E3	Casper | 3dpf
WT_lta4h	20230608	ISO-Wound + HYPO E3	Casper | 3dpf
WT_lta4h	20230608	ISO-Wound + HYPO E3	Casper | 3dpf
WT_lta4h	20230607	ISO-Wound + HYPO E3	Casper | 3dpf
mk219_lta4h	20230607	ISO-Wound + HYPO E3	Casper | 2dpf
mk219_lta4h	20230607	ISO-Wound + HYPO E3	Casper |2dpf
mk219_lta4h	20230607	ISO-Wound + HYPO E3	Casper | 2dpf
mk219_lta4h	20230607	ISO-Wound + HYPO E3	Casper |2dpf
mk219_lta4h	20230607	ISO-Wound + HYPO E3	Casper | 2dpf
mk219_lta4h	20230607	ISO-Wound + HYPO E3	Casper |2dpf
mk219_lta4h	20230607	ISO-Wound + HYPO E3	Casper | 2dpf
mk219_lta4h	20230607	ISO-Wound + HYPO E3	Casper | 3dpf
mk219_lta4h	20230607	ISO-Wound + HYPO E3	Casper | 3dpf
mk219_lta4h	20230607	ISO-Wound + HYPO E3	Casper | 3dpf
mk219_lta4h	20230607	ISO-Wound + HYPO E3	Casper | 3dpf
mk219_lta4h	20230608	ISO-Wound + HYPO E3	Casper | 3dpf
mk219_lta4h	20230608	ISO-Wound + HYPO E3	Casper | 3dpf
mk219_lta4h	20230608	ISO-Wound + HYPO E3	Casper | 3dpf
mk219_lta4h	20230608	ISO-Wound + HYPO E3	Casper | 3dpf
mk219_lta4h	20230608	ISO-Wound + HYPO E3	Casper | 3dpf
mk219_lta4h	20230608	ISO-Wound + HYPO E3	Casper | 3dpf
mk219_lta4h	20230608	ISO-Wound + HYPO E3	Casper | 3dpf
Time (sec)	//rtsmcs/Niethammer/Zaza/Zaza's Papier/70kDa/CRISPR_Genetics/CRISRP_lta4h_ISO- Wound + 5mM NaCl E3/CRISPR_LTA4h(+_+)_wt_sibling/20230607_2dpf_LTA4H_+_+_E3-70kDa_E1_F1-4_F1_Dextran_Bleedout.csv	//rtsmcs/Niethammer/Zaza/Zaza's Papier/70kDa/CRISPR_Genetics/CRISRP_lta4h_ISO- Wound + 5mM NaCl E3/CRISPR_LTA4h(+_+)_wt_sibling/20230607_2dpf_LTA4H_+_+_E3-70kDa_E1_F1-4_F2_Dextran_Bleedout.csv	//rtsmcs/Niethammer/Zaza/Zaza's Papier/70kDa/CRISPR_Genetics/CRISRP_lta4h_ISO- Wound + 5mM NaCl E3/CRISPR_LTA4h(+_+)_wt_sibling/20230607_2dpf_LTA4H_+_+_E3-70kDa_E1_F1-4_F3_Dextran_Bleedout.csv	//rtsmcs/Niethammer/Zaza/Zaza's Papier/70kDa/CRISPR_Genetics/CRISRP_lta4h_ISO- Wound + 5mM NaCl E3/CRISPR_LTA4h(+_+)_wt_sibling/20230607_2dpf_LTA4H_+_+_E3-70kDa_E1_F1-4_F4_Dextran_Bleedout.csv	//rtsmcs/Niethammer/Zaza/Zaza's Papier/70kDa/CRISPR_Genetics/CRISRP_lta4h_ISO- Wound + 5mM NaCl E3/CRISPR_LTA4h(+_+)_wt_sibling/20230607_2dpf_LTA4H_+_+_E3-70kDa_E2_F5-8_F5_Dextran_Bleedout.csv	//rtsmcs/Niethammer/Zaza/Zaza's Papier/70kDa/CRISPR_Genetics/CRISRP_lta4h_ISO- Wound + 5mM NaCl E3/CRISPR_LTA4h(+_+)_wt_sibling/20230607_2dpf_LTA4H_+_+_E3-70kDa_E3_F9-11_F9_Dextran_Bleedout.csv	//rtsmcs/Niethammer/Zaza/Zaza's Papier/70kDa/CRISPR_Genetics/CRISRP_lta4h_ISO- Wound + 5mM NaCl E3/CRISPR_LTA4h(+_+)_wt_sibling/20230607_2dpf_LTA4H_+_+_E3-70kDa_E3_F9-11_F10_Dextran_Bleedout.csv	//rtsmcs/Niethammer/Zaza/Zaza's Papier/70kDa/CRISPR_Genetics/CRISRP_lta4h_ISO- Wound + 5mM NaCl E3/CRISPR_LTA4h(+_+)_wt_sibling/20230607_2dpf_LTA4H_+_+_E3-70kDa_E3_F9-11_F11_Dextran_Bleedout.csv	//rtsmcs/Niethammer/Zaza/Zaza's Papier/70kDa/CRISPR_Genetics/CRISRP_lta4h_ISO- Wound + 5mM NaCl E3/CRISPR_LTA4h(+_+)_wt_sibling/20230608_2dpf_LTA4H_+_+_E3-70kDa_E4_F12-15_F12_Dextran_Bleedout.csv	//rtsmcs/Niethammer/Zaza/Zaza's Papier/70kDa/CRISPR_Genetics/CRISRP_lta4h_ISO- Wound + 5mM NaCl E3/CRISPR_LTA4h(+_+)_wt_sibling/20230608_2dpf_LTA4H_+_+_E3-70kDa_E4_F12-15_F13_Dextran_Bleedout.csv	//rtsmcs/Niethammer/Zaza/Zaza's Papier/70kDa/CRISPR_Genetics/CRISRP_lta4h_ISO- Wound + 5mM NaCl E3/CRISPR_LTA4h(+_+)_wt_sibling/20230608_2dpf_LTA4H_+_+_E3-70kDa_E4_F13-16_F14_Dextran_Bleedout.csv	//rtsmcs/Niethammer/Zaza/Zaza's Papier/70kDa/CRISPR_Genetics/CRISRP_lta4h_ISO- Wound + 5mM NaCl E3/CRISPR_LTA4h(+_+)_wt_sibling/20230608_2dpf_LTA4H_+_+_E3-70kDa_E4_F13-16_F15_Dextran_Bleedout.csv	//rtsmcs/Niethammer/Zaza/Zaza's Papier/70kDa/CRISPR_Genetics/CRISRP_lta4h_ISO- Wound + 5mM NaCl E3/CRISPR_LTA4h(+_+)_wt_sibling/20230608_2dpf_LTA4H_+_+_E3-70kDa_E5_F16-20_F16_Dextran_Bleedout.csv	//rtsmcs/Niethammer/Zaza/Zaza's Papier/70kDa/CRISPR_Genetics/CRISRP_lta4h_ISO- Wound + 5mM NaCl E3/CRISPR_LTA4h(+_+)_wt_sibling/20230608_2dpf_LTA4H_+_+_E3-70kDa_E5_F16-20_F17_Dextran_Bleedout.csv	//rtsmcs/Niethammer/Zaza/Zaza's Papier/70kDa/CRISPR_Genetics/CRISRP_lta4h_ISO- Wound + 5mM NaCl E3/CRISPR_LTA4h(+_+)_wt_sibling/20230608_2dpf_LTA4H_+_+_E3-70kDa_E5_F16-20_F18_Dextran_Bleedout.csv	//rtsmcs/Niethammer/Zaza/Zaza's Papier/70kDa/CRISPR_Genetics/CRISRP_lta4h_ISO- Wound + 5mM NaCl E3/CRISPR_LTA4h(+_+)_wt_sibling/20230608_2dpf_LTA4H_+_+_E3-70kDa_E5_F16-20_F19_Dextran_Bleedout.csv	//rtsmcs/Niethammer/Zaza/Zaza's Papier/70kDa/CRISPR_Genetics/CRISRP_lta4h_ISO- Wound + 5mM NaCl E3/CRISPR_LTA4h(-_-)_KO_sibling/20230607_2dpf_CRISPR_LTA4H_-_-_70kDa_ISO + Hypo_E1_F1_KO_Dextran_Bleedout.csv	//rtsmcs/Niethammer/Zaza/Zaza's Papier/70kDa/CRISPR_Genetics/CRISRP_lta4h_ISO- Wound + 5mM NaCl E3/CRISPR_LTA4h(-_-)_KO_sibling/20230607_2dpf_CRISPR_LTA4H_-_-_70kDa_ISO + Hypo_E1_F2_KO_Dextran_Bleedout.csv	//rtsmcs/Niethammer/Zaza/Zaza's Papier/70kDa/CRISPR_Genetics/CRISRP_lta4h_ISO- Wound + 5mM NaCl E3/CRISPR_LTA4h(-_-)_KO_sibling/20230607_2dpf_CRISPR_LTA4H_-_-_70kDa_ISO + Hypo_E1_F3_KO_Dextran_Bleedout.csv	//rtsmcs/Niethammer/Zaza/Zaza's Papier/70kDa/CRISPR_Genetics/CRISRP_lta4h_ISO- Wound + 5mM NaCl E3/CRISPR_LTA4h(-_-)_KO_sibling/20230607_2dpf_CRISPR_LTA4H_-_-_70kDa_ISO + Hypo_E1_F4_KO_Dextran_Bleedout.csv	//rtsmcs/Niethammer/Zaza/Zaza's Papier/70kDa/CRISPR_Genetics/CRISRP_lta4h_ISO- Wound + 5mM NaCl E3/CRISPR_LTA4h(-_-)_KO_sibling/20230607_2dpf_CRISPR_LTA4H_-_-_70kDa_ISO + Hypo_E2_F5_KO_Dextran_Bleedout.csv	//rtsmcs/Niethammer/Zaza/Zaza's Papier/70kDa/CRISPR_Genetics/CRISRP_lta4h_ISO- Wound + 5mM NaCl E3/CRISPR_LTA4h(-_-)_KO_sibling/20230607_2dpf_CRISPR_LTA4H_-_-_70kDa_ISO + Hypo_E2_F6_KO_Dextran_Bleedout.csv	//rtsmcs/Niethammer/Zaza/Zaza's Papier/70kDa/CRISPR_Genetics/CRISRP_lta4h_ISO- Wound + 5mM NaCl E3/CRISPR_LTA4h(-_-)_KO_sibling/20230607_2dpf_CRISPR_LTA4H_-_-_70kDa_ISO + Hypo_E2_F7_KO_Dextran_Bleedout.csv	//rtsmcs/Niethammer/Zaza/Zaza's Papier/70kDa/CRISPR_Genetics/CRISRP_lta4h_ISO- Wound + 5mM NaCl E3/CRISPR_LTA4h(-_-)_KO_sibling/20230607_2dpf_CRISPR_LTA4H_-_-_70kDa_ISO + Hypo_E2_F8_KO_Dextran_Bleedout.csv	//rtsmcs/Niethammer/Zaza/Zaza's Papier/70kDa/CRISPR_Genetics/CRISRP_lta4h_ISO- Wound + 5mM NaCl E3/CRISPR_LTA4h(-_-)_KO_sibling/20230607_2dpf_CRISPR_LTA4H_-_-_70kDa_ISO + Hypo_E3_F9_KO_Dextran_Bleedout.csv	//rtsmcs/Niethammer/Zaza/Zaza's Papier/70kDa/CRISPR_Genetics/CRISRP_lta4h_ISO- Wound + 5mM NaCl E3/CRISPR_LTA4h(-_-)_KO_sibling/20230607_2dpf_CRISPR_LTA4H_-_-_70kDa_ISO + Hypo_E3_F10_KO_Dextran_Bleedout.csv	//rtsmcs/Niethammer/Zaza/Zaza's Papier/70kDa/CRISPR_Genetics/CRISRP_lta4h_ISO- Wound + 5mM NaCl E3/CRISPR_LTA4h(-_-)_KO_sibling/20230607_2dpf_CRISPR_LTA4H_-_-_70kDa_ISO + Hypo_E3_F11_KO_Dextran_Bleedout.csv	//rtsmcs/Niethammer/Zaza/Zaza's Papier/70kDa/CRISPR_Genetics/CRISRP_lta4h_ISO- Wound + 5mM NaCl E3/CRISPR_LTA4h(-_-)_KO_sibling/20230607_2dpf_CRISPR_LTA4H_-_-_70kDa_ISO + Hypo_E3_F12_KO_Dextran_bleedout.csv	//rtsmcs/Niethammer/Zaza/Zaza's Papier/70kDa/CRISPR_Genetics/CRISRP_lta4h_ISO- Wound + 5mM NaCl E3/CRISPR_LTA4h(-_-)_KO_sibling/20230608_3dpf_CRISPR_LTA4H_-_-_70kDa_ISO + Hypo_E4_F13_KO_Dextran_Bleedout.csv	//rtsmcs/Niethammer/Zaza/Zaza's Papier/70kDa/CRISPR_Genetics/CRISRP_lta4h_ISO- Wound + 5mM NaCl E3/CRISPR_LTA4h(-_-)_KO_sibling/20230608_3dpf_CRISPR_LTA4H_-_-_70kDa_ISO + Hypo_E4_F14_KO_Dextran_Bleedout.csv	//rtsmcs/Niethammer/Zaza/Zaza's Papier/70kDa/CRISPR_Genetics/CRISRP_lta4h_ISO- Wound + 5mM NaCl E3/CRISPR_LTA4h(-_-)_KO_sibling/20230608_3dpf_CRISPR_LTA4H_-_-_70kDa_ISO + Hypo_E5_F17_KO_Dextran_Bleedout.csv	//rtsmcs/Niethammer/Zaza/Zaza's Papier/70kDa/CRISPR_Genetics/CRISRP_lta4h_ISO- Wound + 5mM NaCl E3/CRISPR_LTA4h(-_-)_KO_sibling/20230608_3dpf_CRISPR_LTA4H_-_-_70kDa_ISO + Hypo_E5_F18_KO_Dextran_Bleedout.csv	//rtsmcs/Niethammer/Zaza/Zaza's Papier/70kDa/CRISPR_Genetics/CRISRP_lta4h_ISO- Wound + 5mM NaCl E3/CRISPR_LTA4h(-_-)_KO_sibling/20230608_3dpf_CRISPR_LTA4H_-_-_70kDa_ISO + Hypo_E5_F19_KO_Dextran_Bleedout.csv	//rtsmcs/Niethammer/Zaza/Zaza's Papier/70kDa/CRISPR_Genetics/CRISRP_lta4h_ISO- Wound + 5mM NaCl E3/CRISPR_LTA4h(-_-)_KO_sibling/20230608_3dpf_CRISPR_LTA4H_-_-_70kDa_ISO + Hypo_E5_F20_KO_Dextran_Bleedout.csv
0	0.939797	0.864598	0.91713	1.05272	1.24475	1.02467	0.940044	0.956987	0.747215	1.12949	0.776975	0.792226	0.853943	1.01196	0.719754	0.254078	1.14727	1.67381	0.885551	1.06726	1.10478	0.863757	1.05483	0.996808	0.949345	1.13558	0.89534	0.922834	0.805879	0.834387	0.852671	0.873743	0.983018	1.02544
30	1.02375	0.968757	0.992325	0.898153	0.919542	1.03421	0.973706	0.945331	0.817662	1.09048	0.831521	0.826639	0.871374	0.996586	0.825697	0.492298	1.126	0.75177	0.902791	1.01021	1.09922	0.934569	1.07924	0.996905	0.921353	1.03022	0.935368	0.954201	0.787202	0.943843	0.843412	0.87698	0.973898	1.07556
60	0.988656	0.925384	0.975182	0.974475	1.00952	1.03588	0.988088	0.954808	0.875208	1.05574	0.864894	0.868448	0.906828	1.03144	0.924603	0.75401	1.0718	0.78759	0.923734	1.00152	1.13635	0.960397	1.03989	1.01991	0.946397	0.985272	0.935042	0.924206	0.855735	0.942349	0.912947	0.847394	0.993262	1.07859
90	1.06615	1.08838	1.05176	0.956777	1.0107	1.01647	0.980002	0.962956	0.922793	1.02626	0.902792	0.936277	0.962626	1.09246	0.984194	0.932702	1.02683	0.849276	0.945861	0.978893	1.01261	0.957091	0.992792	1.02758	0.969213	0.945091	0.940287	1.00031	0.808721	0.992937	0.924738	0.896085	0.999113	1.07399
120	1.00214	1.03174	1.08689	1.08693	1.05704	0.999629	1.00117	0.977558	0.963369	0.982872	0.962965	0.98157	0.991124	1.1336	1.06964	1.06761	1.02549	0.912989	0.963273	0.950587	1.01668	0.99457	0.983292	1.01313	0.988674	1.05011	1.02841	0.967649	0.828049	1.00429	0.95139	0.958235	1.00931	1.08352
150	1.11094	1.13618	1.0673	0.960651	1.06611	0.987432	1.01585	0.981324	1.02131	0.989325	1.01737	1.04348	1.01726	1.14437	1.24423	1.16371	0.956595	0.972827	0.999277	0.932019	0.94326	1.07636	1.01328	0.984318	1.0085	1.01685	1.07606	1.02057	0.903547	1.09436	0.960471	1.01228	1.0517	0.984852
180	1.03313	1.08897	1.08992	1.04831	1.10845	0.970692	1.00453	1.01011	1.07377	0.978678	1.07014	1.08818	1.05396	1.1602	1.39691	1.28618	0.941432	1.05252	1.03686	0.95041	0.971548	1.10151	0.952895	0.968897	1.03136	1.07693	1.0861	1.02127	1.01205	1.08702	1.06882	1.05689	1.03912	1.02123
210	1.10624	1.17981	1.08064	1.0611	1.15478	0.97464	1.01673	1.03391	1.13415	0.98432	1.15152	1.13753	1.06371	1.18253	1.33454	1.38817	0.895182	1.02495	1.06748	0.98874	0.972875	1.15674	0.988022	0.983201	1.05842	0.977239	1.14899	1.07085	1.07489	1.10041	1.1488	1.1019	1.08199	0.992079
240	1.07864	1.12376	1.17464	1.13869	1.16659	0.974212	1.03187	1.04485	1.19396	0.936023	1.20391	1.1721	1.12625	1.20756	1.2368	1.42219	0.86929	0.994471	1.09474	1.03332	0.943462	1.18492	0.999804	1.00126	1.0792	0.982224	1.09724	1.01721	1.14748	1.12408	1.19567	1.14132	1.08443	1.02749
270	0.650552	0.592413	0.56422	0.822208	0.262524	0.982172	1.04801	1.13216	1.25056	0.826802	1.21791	1.15355	1.15294	0.0392958	0.263632	1.23905	0.940117	0.979795	1.18043	1.08705	0.799213	0.770093	0.895951	1.00484	1.04753	0.800492	0.857152	1.1009	1.77644	0.876326	1.14109	1.23517	0.784159	0.637237
300	0.723707	0.498948	0.373113	0.624003	0.329385	1.02134	1.05583	1.1576	1.24561	0.808683	1.2139	1.11392	0.212609	0.154042	0.117641	1.53774	0.830053	1.19663	1.13509	0.96804	1.18043	0.869412	0.874795	0.980317	0.950913	1.03646	0.824367	1.01151	0.810895	1.21839	0.659514	1.02526	0.84426	0.700218
330	0.766432	0.502765	0.473653	0.817148	0.821166	1.0041	1.03484	1.13823	1.23933	0.678618	1.25842	1.13052	0.56956	0.27181	0.141065	1.49447	0.848542	1.15055	1.13799	0.98658	0.848004	0.961621	0.870167	0.940838	0.942353	0.920826	0.820837	0.907674	1.01963	1.24726	0.593447	1.00653	0.940411	0.804036
360	0.742272	0.531233	0.56427	0.904276	1.04078	1.00104	1.06217	1.1793	1.24363	0.621034	1.22943	1.09262	0.585637	0.464908	0.164372	1.42404	0.854972	1.1056	1.14086	1.03621	1.10969	1.10772	0.925535	0.910655	0.991428	0.902987	0.79704	0.912326	1.0226	1.25227	0.617225	1.12863	0.979619	0.790782
390	0.718917	0.502027	0.610747	0.848101	1.07115	1.00747	1.0708	1.1922	1.23474	0.571855	1.23921	1.09754	0.760224	0.709996	0.199109	1.42278	0.858049	1.11233	1.12663	1.09115	1.08144	1.16067	1.09589	0.894976	1.03785	1.0431	0.884306	0.943794	1.05611	1.24767	0.612604	1.16406	1.01229	0.788814
420	0.702258	0.509961	0.598492	0.868579	1.00888	1.01842	1.12375	1.21426	1.27851	0.510616	1.19597	1.09724	0.900901	0.791924	0.217864	1.46407	0.829527	1.08525	1.09891	1.1487	1.12867	1.21394	1.21676	0.886642	1.06938	0.934849	0.925798	0.960529	1.05462	1.26156	0.608531	1.16276	1.05675	0.836976
450	0.608849	0.544713	0.616489	0.931547	0.985699	1.02313	1.12734	1.20589	1.29103	0.465846	1.20877	1.08697	0.967685	0.821628	0.216861	1.4809	0.824532	1.07892	1.10777	1.19392	1.06455	1.32542	1.28806	0.875441	1.09582	0.962553	0.836181	0.947184	1.02142	1.29975	0.59011	1.11256	1.07172	0.805704
480	0.566336	0.476584	0.621435	0.93961	1.13099	1.041	1.17593	1.18293	1.27276	0.455302	1.16504	1.05988	1.00168	0.824346	0.229989	1.45618	0.804381	1.15187	1.09638	1.22723	1.05411	1.36759	1.32508	0.8477	1.11555	0.850271	0.793464	1.03723	1.01	1.19654	0.564286	1.02265	1.0457	0.856352
510	0.550158	0.502174	0.688546	0.873175	1.03384	1.05402	1.11944	1.19753	1.23389	0.403882	0.931501	0.967699	0.992429	0.795311	0.28239	1.35115	0.832078	1.20719	1.05677	1.25696	1.11485	1.42121	1.41927	0.790794	1.13757	0.856444	0.783653	1.0322	1.08883	0.963539	0.559365	0.920852	1.08027	0.90075
540	0.453332	0.413515	0.657163	0.962398	1.04921	1.07225	1.11784	1.2043	1.19756	0.356154	0.864554	0.978263	0.994073	0.796686	0.348528	1.24108	0.792088	1.11554	1.02675	1.25314	1.05242	1.51694	1.45696	0.730585	1.15542	0.830567	0.668645	1.01524	0.900366	1.03588	0.565687	0.838869	1.07091	0.812256
570	0.396314	0.430933	0.649414	0.957574	1.10196	1.09078	1.12436	1.20878	1.16419	0.35617	0.793813	1.01311	0.968312	0.792657	0.296633	1.10456	0.782261	1.08396	0.985095	1.26458	1.00175	1.50025	1.44024	0.669107	1.15998	0.848757	0.741177	0.910343	0.846636	1.00315	0.549665	0.785595	1.05973	0.806751
600	0.334308	0.377702	0.615444	0.907543	1.12713	1.07774	1.06931	1.15909	1.12759	0.334635	0.637927	1.04029	0.96438	0.783409	0.316194	0.883316	0.813327	1.07369	0.899639	1.24549	1.05134	1.52568	1.40957	0.612869	1.16671	0.654755	0.645754	0.856445	0.848172	1.07207	0.545504	0.734487	1.0532	0.801861
630	0.268798	0.355334	0.594755	0.886348	1.12217	1.09367	1.02013	1.10301	1.06957	0.29738	0.496042	1.00105	0.973809	0.808855	0.294112	0.691591	0.820027	1.05065	0.857685	1.24964	1.16981	1.58899	1.54273	0.555496	1.16692	0.586202	0.609574	0.758007	0.832994	0.999946	0.552677	0.676994	1.03625	0.764921
660	0.255571	0.330093	0.547914	0.969522	1.0472	1.0964	0.980505	1.02479	1.03226	0.291753	0.398416	0.933582	0.94022	0.832888	0.293956	0.529298	0.808573	1.02466	0.84232	1.20101	1.00426	1.63307	1.56134	0.491061	1.17755	0.594215	0.499249	0.691017	0.716889	0.976582	0.543985	0.614957	0.998551	0.810052
690	0.214219	0.295755	0.527389	0.890602	1.03068	1.0848	0.928838	0.943077	1.0304	0.257779	0.321056	0.894799	0.91427	0.822793	0.292302	0.389312	0.782638	0.96863	0.838087	1.16107	1.07231	1.62904	1.5179	0.43059	1.17599	0.502195	0.493973	0.589509	0.607646	0.925067	0.529937	0.5527	0.9912	0.754789
720	0.234768	0.302664	0.429228	0.895273	0.948268	1.0707	0.865969	0.876799	0.997845	0.252232	0.265031	0.81854	0.904447	0.830687	0.287438	0.330339	0.788066	0.987868	0.823978	1.15819	0.974631	1.60187	1.51722	0.372099	1.17168	0.426461	0.520701	0.579448	0.489952	0.970982	0.483813	0.475543	0.93909	0.726625
750	0.231809	0.269514	0.44018	0.931701	0.976867	1.06673	0.819382	0.795192	0.976389	0.246975	0.219132	0.68897	0.871549	0.803018	0.267777	0.24828	0.818883	0.96652	0.789362	1.11968	0.98544	1.59363	1.46555	0.326096	1.16368	0.323193	0.467282	0.589828	0.423804	0.91108	0.478445	0.466243	0.880468	0.704961
780	0.223056	0.244734	0.36848	0.809485	0.959406	1.07346	0.807515	0.724031	0.943693	0.240119	0.221179	0.564762	0.822771	0.773728	0.246127	0.209924	0.825314	0.960436	0.745411	1.05767	1.05292	1.5654	1.45911	0.293768	1.13611	0.243897	0.551238	0.570595	0.322337	0.92462	0.412352	0.444321	0.861346	0.651531
810	0.234685	0.231531	0.349236	0.908522	0.879022	1.0493	0.775613	0.663529	0.897392	0.214794	0.205023	0.51808	0.8074	0.748125	0.235124	0.194363	0.807358	0.914604	0.717919	1.01965	0.870808	1.55156	1.53416	0.270685	1.13386	0.109891	0.547172	0.620128	0.346481	0.902744	0.383143	0.391282	0.780807	0.559706
840	0.194582	0.204409	0.334744	0.82322	0.884189	1.03808	0.753358	0.601924	0.896821	0.214654	0.171226	0.435034	0.769624	0.733564	0.225459	0.193775	0.812495	0.85534	0.696605	0.974817	0.926288	1.52238	1.5562	0.250546	1.11157	0.140135	0.490668	0.550621	0.29709	0.978791	0.389772	0.35842	0.712785	0.544252
870	0.204294	0.19049	0.260884	0.773358	0.863296	1.02414	0.716209	0.513563	0.878965	0.18372	0.154765	0.374335	0.738569	0.675093	0.204643	0.196749	0.825449	0.817575	0.700557	0.938933	0.932924	1.49229	1.45114	0.230507	1.06481	0.176384	0.51557	0.477921	0.239574	0.956038	0.394105	0.337397	0.723025	0.479791
900	0.19055	0.155559	0.30117	0.876459	0.857972	1.02045	0.669583	0.426407	0.855183	0.169697	0.135693	0.283079	0.70723	0.624673	0.205357	0.202702	0.808566	0.76739	0.70787	0.887096	0.83808	1.4454	1.44955	0.216099	1.05159	0.150435	0.504032	0.451597	0.210312	0.881697	0.369265	0.311039	0.661381	0.375088
930	0.222684	0.181849	0.263488	0.789106	0.855022	0.987291	0.649556	0.368202	0.834431	0.155093	0.120916	0.203041	0.664953	0.586333	0.232553	0.205148	0.806271	0.713801	0.696709	0.841573	0.859294	1.39919	1.29296	0.201653	1.00748	0.0850076	0.551225	0.454855	0.171808	0.799844	0.362767	0.268717	0.639383	0.317294
960	0.216964	0.166936	0.278992	0.771945	0.788279	0.922679	0.596476	0.312048	0.779717	0.150276	0.114615	0.155119	0.638638	0.545457	0.221492	0.218797	0.799961	0.683899	0.684923	0.81894	0.82777	1.34048	1.22973	0.185058	0.967853	0.0683648	0.482406	0.443293	0.0760365	0.713974	0.349681	0.239532	0.608887	0.300962
990	0.198412	0.181054	0.263355	0.724177	0.704991	0.853267	0.596177	0.281377	0.758944	0.144007	0.111828	0.114722	0.603804	0.489918	0.222702	0.215788	0.774481	0.657299	0.667868	0.799462	0.816186	1.31964	1.17038	0.170797	0.901743	0.085274	0.446535	0.454749	0.100424	0.642694	0.345372	0.222538	0.615047	0.205502
1020	0.211678	0.131628	0.267164	0.670288	0.692638	0.803853	0.587096	0.247652	0.73373	0.171922	0.0986078	0.0898842	0.604073	0.467753	0.211657	0.222783	0.75973	0.618752	0.629842	0.75936	0.867789	1.24323	0.985957	0.155319	0.846516	0.102131	0.498591	0.47661	0.0265185	0.554957	0.323441	0.204841	0.584577	0.17383
1050	0.167747	0.121898	0.248369	0.686641	0.651952	0.702059	0.545759	0.221443	0.689038	0.128353	0.0950729	0.0714048	0.599282	0.44354	0.199418	0.233142	0.735002	0.642176	0.585715	0.711229	0.835745	1.16061	0.982618	0.142179	0.796079	0.0999997	0.419804	0.435253	0.0227251	0.459913	0.316777	0.178556	0.555004	0.120957
1080	0.169677	0.128818	0.270544	0.688569	0.596166	0.578766	0.550492	0.196563	0.664078	0.13325	0.0874306	0.0662563	0.596516	0.407442	0.177692	0.238595	0.719704	0.560232	0.551536	0.678823	0.756537	1.17942	0.890769	0.134022	0.731453	0.092182	0.402592	0.441782	-0.0252464	0.338762	0.303352	0.152342	0.514746	0.120129
1110	0.16146	0.123527	0.27411	0.582132	0.535694	0.478012	0.496305	0.187753	0.622593	0.150769	0.0830538	0.0622137	0.591695	0.356315	0.176911	0.243445	0.673831	0.494267	0.52013	0.660886	0.851167	1.05059	0.793083	0.131349	0.665549	0.0497659	0.296607	0.417002	0.031374	0.325024	0.307841	0.140125	0.480062	0.105232
1140	0.160192	0.0992773	0.241138	0.598427	0.573689	0.404181	0.499859	0.159577	0.56291	0.133859	0.0762385	0.0531989	0.56147	0.29941	0.146344	0.241667	0.640023	0.504615	0.465855	0.608662	0.750131	1.0089	0.696333	0.131792	0.580422	0.0966985	0.231443	0.409008	-0.00104246	0.305614	0.312006	0.112543	0.456074	0.103919
1170	0.175324	0.12385	0.23943	0.596605	0.553638	0.342401	0.519088	0.14962	0.521841	0.121874	0.0814922	0.0502414	0.563873	0.266146	0.115937	0.251315	0.651939	0.529425	0.438416	0.577531	0.773933	0.951144	0.632048	0.131982	0.514963	0.0680399	0.24927	0.412842	-0.011419	0.268405	0.32406	0.0899477	0.418892	0.173212
1200	0.191486	0.107549	0.232751	0.522874	0.55234	0.306781	0.51189	0.152862	0.464569	0.130179	0.0793239	0.044318	0.559358	0.23179	0.145897	0.24137	0.598605	0.43173	0.397381	0.541123	0.76667	0.964763	0.620935	0.125957	0.474769	0.0730047	0.221032	0.428909	-0.000877713	0.216653	0.307922	0.0689655	0.38377	0.259702
1230	0.17667	0.090218	0.231129	0.516711	0.577484	0.24119	0.47689	0.144847	0.418339	0.114698	0.0578896	0.0400045	0.537726	0.227175	0.147037	0.255401	0.596736	0.479338	0.370322	0.509096	0.805854	0.925657	0.57202	0.119134	0.427502	0.0927539	0.180463	0.455411	-0.049578	0.229702	0.305311	0.0599931	0.341105	0.212284
1260	0.161326	0.10234	0.227297	0.494919	0.585709	0.210001	0.458142	0.136288	0.380856	0.142816	0.060761	0.0452446	0.533976	0.218437	0.132988	0.252819	0.540943	0.38104	0.339981	0.450753	0.7086	0.878324	0.548403	0.115282	0.363455	0.157713	0.158172	0.413595	-0.0884865	0.182153	0.330748	0.0405978	0.295285	0.183781
1290	0.193881	0.085087	0.214457	0.383392	0.656834	0.187413	0.437909	0.115589	0.340545	0.127679	0.0605897	0.0364139	0.509969	0.20963	0.113123	0.248995	0.511058	0.417672	0.307888	0.406441	0.721932	0.876527	0.622756	0.108894	0.315687	0.100754	0.200676	0.452814	-0.00873513	0.184539	0.327368	0.0279223	0.311277	0.116929
1320	0.157878	0.0761075	0.206378	0.340004	0.624113	0.159376	0.377192	0.107989	0.314569	0.11505	0.0491354	0.0366729	0.504063	0.191178	0.123318	0.255756	0.474663	0.383364	0.271186	0.366134	0.660477	0.905545	0.506722	0.105266	0.26375	0.10399	0.187686	0.37999	-0.0445959	0.157986	0.321971	0.0170203	0.271191	0.0972747
1350	0.167792	0.0619721	0.229269	0.315677	0.602007	0.14495	0.320174	0.0997764	0.278955	0.112843	0.0396044	0.0250491	0.48913	0.197776	0.129671	0.256427	0.439604	0.396022	0.23956	0.337197	0.608285	0.802028	0.501388	0.100221	0.220262	0.109741	0.192139	0.351401	-0.0503831	0.158548	0.298693	0.0126722	0.300025	0.0873468
1380	0.140962	0.0570405	0.236208	0.254608	0.581059	0.14409	0.263807	0.0951562	0.240241	0.114768	0.0691287	0.0183818	0.485554	0.175603	0.10513	0.271441	0.422672	0.330028	0.199617	0.291833	0.70595	0.771042	0.497058	0.0892839	0.193752	0.119216	0.136587	0.351412	-0.0195906	0.0992351	0.283306	0.01188	0.275763	0.0629781
1410	0.179993	0.0614496	0.212494	0.177134	0.612108	0.120104	0.181196	0.086484	0.214174	0.115353	0.0536034	0.0156211	0.473118	0.184098	0.0930932	0.277531	0.404027	0.33974	0.208316	0.251356	0.643907	0.761244	0.496738	0.0835513	0.174956	0.147478	0.132669	0.326216	-0.0670346	0.109761	0.248529	0.00884575	0.260052	0.11022
1440	0.135527	0.0388809	0.199849	0.186967	0.624601	0.114084	0.135959	0.0832178	0.190078	0.107886	0.0574848	0.0224243	0.453559	0.168249	0.0978661	0.2749	0.386647	0.341466	0.198527	0.22563	0.644435	0.734026	0.464503	0.082944	0.165618	0.188939	0.104784	0.334637	0.0286896	0.158306	0.250226	0.00856014	0.236837	0.0941378
1470	0.137608	0.0182945	0.224455	0.189048	0.597864	0.106399	0.100682	0.0941185	0.126815	0.101124	0.0485951	0.0144773	0.428162	0.149515	0.0952061	0.285664	0.378113	0.326867	0.204827	0.212258	0.582514	0.653908	0.462212	0.0787088	0.157249	0.107973	0.21142	0.312426	-0.0537025	0.104403	0.22943	0.00632771	0.267045	0.0983637
1500	0.139569	0.062608	0.200237	0.172516	0.57115	0.0978773	0.0781067	0.0854661	0.097008	0.0814836	0.0553568	0.0252769	0.41579	0.142789	0.114119	0.274692	0.360172	0.35763	0.196381	0.197068	0.569975	0.565517	0.473045	0.0758054	0.159556	0.102781	0.197294	0.279827	-0.00546102	0.0306392	0.233477	0.00746594	0.234239	0.0740718
1530	0.136345	0.0291188	0.194364	0.154631	0.535865	0.0946693	0.063329	0.0663281	0.08041	0.0694094	0.0500448	0.0278203	0.410788	0.151937	0.148464	0.275274	0.355553	0.373668	0.191781	0.189082	0.590048	0.507817	0.415124	0.0747815	0.152317	0.118709	0.191943	0.224115	-0.0413131	0.0538752	0.219251	0.00934921	0.241388	0.0571762
1560	0.129961	0.0134553	0.205668	0.191813	0.520981	0.112178	0.05746	0.064569	0.0689187	0.0619963	0.0415926	0.00977886	0.394588	0.154043	0.160768	0.27354	0.309438	0.28598	0.176241	0.172341	0.564399	0.488827	0.493253	0.0706211	0.137483	0.143001	0.258582	0.287774	-0.0604716	0.0707118	0.224781	0.00591154	0.246647	0.0889428
1590	0.13456	0.0371903	0.190488	0.159871	0.455196	0.100867	0.0649328	0.0637833	0.0639653	0.0833863	0.0513952	0.0177539	0.379625	0.149431	0.247197	0.263289	0.300478	0.267725	0.175698	0.171621	0.483719	0.495767	0.50129	0.0663086	0.127927	0.139361	0.15672	0.310798	-0.032986	0.02054	0.230958	0.00589447	0.234922	0.0292815
1620	0.154171	0.0135499	0.194808	0.171727	0.418362	0.100511	0.0387496	0.0624492	0.0567652	0.0593393	0.042428	0.0170172	0.363736	0.119939	0.285656	0.261427	0.259515	0.298303	0.172646	0.162146	0.523635	0.451959	0.541404	0.0644389	0.115272	0.139355	0.175259	0.35031	-0.0472269	0.0883856	0.231846	0.00638445	0.236352	0.0426314
1650	0.123359	-0.00889548	0.168158	0.115481	0.434882	0.0849065	0.0417708	0.0676228	0.0539652	0.0727545	0.0475889	0.0218524	0.335447	0.123397	0.280289	0.256759	0.285784	0.258345	0.165923	0.160083	0.529169	0.434479	0.657922	0.0607272	0.103649	0.165889	0.162667	0.352094	-0.0085682	0.0395642	0.229161	0.00407654	0.228951	0.0539486
1680	0.126617	0.0194253	0.173104	0.106989	0.440121	0.0864358	0.0349992	0.0667333	0.0501029	0.0580423	0.0473837	0.0235459	0.30172	0.115802	0.246923	0.262137	0.230233	0.275939	0.157682	0.154391	0.396583	0.415777	0.647552	0.0567018	0.094343	0.178548	0.112001	0.329879	-0.0609522	0.0228767	0.219319	0.0056353	0.206867	0.0577532
1710	0.120583	0.0259193	0.211948	0.169323	0.407183	0.0779553	0.0381613	0.0423625	0.0423984	0.0861377	0.0525319	0.0167137	0.274182	0.116869	0.24468	0.262915	0.22042	0.261428	0.160397	0.147505	0.397097	0.356389	0.640135	0.0561707	0.0849266	0.18064	0.0925284	0.327048	-0.0760354	0.0422272	0.204974	0.0062186	0.196033	0.0449393
1740	0.121448	0.00875342	0.157955	0.133997	0.432262	0.0788109	0.037527	0.0633287	0.0416895	0.0467252	0.048346	0.00395728	0.249264	0.105519	0.189727	0.258526	0.179478	0.264871	0.14541	0.14449	0.496803	0.34379	0.582204	0.0561958	0.0776324	0.163198	0.0882573	0.285953	-0.0341299	0.0641904	0.218175	0.00581553	0.195551	0.0126481
1770	0.155109	-0.000263368	0.158612	0.116989	0.409884	0.0765061	0.0531018	0.0537276	0.0412383	0.0448708	0.0415755	0.0108991	0.2199	0.10767	0.158021	0.256487	0.169339	0.197063	0.150386	0.140151	0.425357	0.278245	0.505295	0.0563568	0.0846114	0.192767	0.0631246	0.300061	0.013679	0.0467291	0.210729	0.00297182	0.165229	0.0406804
1800	0.109079	-0.00437572	0.165432	0.0985038	0.343401	0.0661065	0.053133	0.0533718	0.0307249	0.0763769	0.031261	-0.0015303	0.192979	0.131271	0.151118	0.262165	0.15058	0.225832	0.147662	0.138942	0.353666	0.231803	0.510068	0.0551602	0.0676881	0.285728	0.0824866	0.311298	-0.0157874	0.0517323	0.201564	0.00639947	0.177341	0.0068802
1830	0.130756	0.00665289	0.147106	0.140172	0.309471	0.0527868	0.0487861	0.0608827	0.0417984	0.081565	0.0206616	0.0124272	0.177368	0.1365	0.123302	0.261627	0.147454	0.224193	0.135303	0.12955	0.396352	0.159995	0.638479	0.0497442	0.0642092	0.166097	0.0510022	0.344085	-0.00864676	0.0312028	0.199709	0.00194078	0.171777	0.00479678
1860	0.10064	0.00788944	0.155892	0.173571	0.290864	0.0566144	0.0427715	0.0518252	0.0335738	0.0694599	0.0321195	0.0164834	0.152517	0.158156	0.0921254	0.259448	0.124922	0.190858	0.139473	0.119524	0.361093	0.177632	0.616475	0.0429987	0.0651616	0.154003	0.0977495	0.311632	0.0256626	0.0535898	0.162389	0.00778377	0.173816	0.0257124
1890	0.116159	-0.00134698	0.10296	0.100125	0.286885	0.051407	0.0192735	0.0558574	0.0240603	0.0647271	0.0107237	0.0160184	0.130861	0.174739	0.113826	0.253566	0.0861758	0.201405	0.124786	0.127226	0.265498	0.142124	0.596893	0.0387038	0.0634368	0.153951	0.0446084	0.260342	-0.0207558	0.0476907	0.190665	0.00605082	0.149689	0.0305634
1920	0.114494	-0.00711811	0.133925	0.123675	0.316721	0.0486127	0.049373	0.0496362	0.0244048	0.0565098	0.0291379	0.0312778	0.114755	0.17874	0.108304	0.247837	0.111045	0.216086	0.106033	0.111919	0.394957	0.11131	0.587065	0.0384316	0.0637461	0.149558	0.0753936	0.222281	0.0150444	0.00504195	0.20136	0.00876244	0.168316	0.0332376
1950	0.10726	0.01142	0.136653	0.132592	0.290348	0.0530814	0.0416968	0.0498832	0.0205358	0.0714119	0.0214448	0.0279354	0.10111	0.173376	0.0799345	0.251586	0.0947166	0.144476	0.0848006	0.109148	0.291177	0.116134	0.584458	0.0370661	0.0594338	0.151345	0.0781224	0.220659	-0.00175161	0.0220465	0.177595	0.00301931	0.131938	0.0243471
1980	0.102015	0.0118536	0.122119	0.22572	0.309794	0.0512987	0.0508699	0.0513261	0.0183847	0.0743565	0.0257316	0.0175411	0.0900564	0.185722	0.101772	0.247873	0.0705081	0.163208	0.0722788	0.0935138	0.271872	0.109354	0.564093	0.0330198	0.0578447	0.209546	0.0524225	0.141755	0.0147095	0.0330545	0.18625	0.00341661	0.122656	0.0382242
2010	0.111333	0.012363	0.104374	0.161822	0.2931	0.0513095	0.0307487	0.0514052	0.020627	0.0720827	0.0532402	0.0261745	0.0753991	0.171347	0.0855934	0.242877	0.0601483	0.178229	0.0558363	0.0882184	0.287515	0.0943357	0.514729	0.0304859	0.0448855	0.154081	0.0764462	0.178514	-0.017251	0.0280501	0.164686	0.00458385	0.129415	0.0363694
2040	0.1067	0.0156724	0.0870983	0.136269	0.263648	0.0391574	0.0227446	0.0404205	0.0154224	0.0685134	0.017418	0.0333164	0.073302	0.153266	0.0794379	0.248467	0.0333462	0.145687	0.0548167	0.085752	0.272834	0.0941705	0.555529	0.0297693	0.0408046	0.154633	0.0677737	0.159665	-0.0137472	0.108114	0.143974	0.00639677	0.125132	0.0260718
2070	0.108504	-0.014003	0.0974123	0.212954	0.270751	0.0477809	0.0183822	0.0525368	0.024547	0.0448497	0.0200706	0.0180729	0.0695227	0.159345	0.0910456	0.237348	0.0464772	0.153769	0.0528061	0.0760815	0.174073	0.056576	0.579659	0.0288725	0.0378811	0.109416	0.0233869	0.150343	0.0623209	0.037554	0.145582	0.00515187	0.108948	0.024873
2100	0.102256	0.00640262	0.0797731	0.211793	0.257676	0.0427164	0.0343383	0.0473582	0.0262515	0.0740358	0.0207147	0.0166552	0.0633123	0.162534	0.0721665	0.230814	0.0497529	0.169262	0.0526477	0.0793295	0.26245	0.068003	0.506904	0.026432	0.0336861	0.129848	0.0765614	0.120809	0.0481995	-0.0121082	0.132699	0.00593054	0.105717	0.0403715
2130	0.0873247	0.0178036	0.0946092	0.199234	0.26783	0.0328604	0.0231234	0.0404847	0.0232403	0.0507828	0.0171471	0.0208103	0.0586225	0.152522	0.0499287	0.234272	0.0385759	0.180485	0.0404339	0.0729714	0.274608	0.0496352	0.566707	0.0229137	0.0291975	0.108116	0.0562126	0.14219	0.0666075	-0.0294791	0.135696	0.0058697	0.0876144	0.0385112
2160	0.121035	-0.0163817	0.0783008	0.14861	0.233191	0.0332244	0.0339822	0.0432618	0.0214847	0.0502874	0.00612223	0.0159344	0.0603413	0.147066	0.0668067	0.216273	0.0328204	0.133481	0.0320375	0.0626558	0.269428	0.0644824	0.592541	0.0214277	0.02025	0.169222	-0.0111365	0.123569	0.0690519	0.0127716	0.129386	0.00571437	0.0949753	0.0242276
2190	0.0859966	-0.0128294	0.0796261	0.212156	0.213544	0.0378166	0.0280715	0.0397485	0.0246226	0.0587267	0.00657172	0.0286794	0.05295	0.141581	0.0558512	0.21315	0.00481044	0.120157	0.027535	0.0673206	0.176362	0.0729987	0.51809	0.0209535	0.0283481	0.125422	0.055939	0.118288	0.000663876	-0.0205905	0.114803	0.0043438	0.100087	0.0317536
2220	0.0781193	0.0215226	0.0787999	0.173312	0.220976	0.0317276	0.0176533	0.0418436	0.017498	0.0524586	0.00572285	0.0207225	0.054662	0.130949	0.0397644	0.213531	0.00407857	0.130694	0.0248183	0.0516061	0.245875	0.053166	0.499724	0.0191303	0.0233228	0.115206	0.0247753	0.118054	0.014884	-0.038761	0.115655	0.0083518	0.074779	0.00447065
2250	0.0912411	0.0101807	0.0766927	0.148887	0.205078	0.036662	0.0295189	0.0497301	0.0182669	0.0557555	0.00403172	0.0311999	0.0534385	0.149852	0.0502563	0.207438	-0.00414962	0.111661	0.0310085	0.056477	0.229831	0.0545673	0.418973	0.0163177	0.0247132	0.089875	0.00604626	0.109311	0.033999	-0.00870776	0.117053	0.0046886	0.0872724	0.0114497
2280	0.0900751	0.00167755	0.0573816	0.211864	0.22455	0.0249129	0.0308952	0.031442	0.0146491	0.0413043	-0.00438181	0.0223848	0.0472708	0.137998	0.0416572	0.195178	0.0166269	0.127344	0.026039	0.0592801	0.216113	0.0528293	0.41389	0.0172268	0.018383	0.0787495	0.0571181	0.0898886	0.0703207	-0.0727866	0.104514	0.00687237	0.0603057	0.0128325
2310	0.0871338	-0.00670576	0.0431637	0.178335	0.199069	0.0327543	0.0195716	0.0357657	0.0191669	0.0480103	-0.000109615	0.0256271	0.0455601	0.145954	0.0378318	0.194075	0.012662	0.0449281	0.0229937	0.0564017	0.175558	0.0518205	0.465373	0.0156608	0.0225479	0.0571158	0.0251895	0.0951892	0.0462199	-0.0610119	0.0840389	0.0033075	0.0651704	0.0281981
2340	0.0590862	0.000498325	0.0456452	0.221913	0.171746	0.0356916	0.0336619	0.0441562	0.0160202	0.0372754	-0.01595	0.024251	0.0446714	0.155662	0.0302854	0.189641	0.00946456	0.0938582	0.0306222	0.0535492	0.207385	0.0459355	0.455287	0.0129171	0.0205179	0.118014	0.0510703	0.0601931	0.0774591	0.0256747	0.0672424	0.00612771	0.0485956	-0.00457467
2370	0.061447	0.00168497	0.0565055	0.176269	0.214394	0.0278761	0.0372468	0.0285068	0.0135269	0.0662559	0.00228048	0.0256309	0.042232	0.143479	0.0287465	0.178889	-0.0099122	0.115338	0.0201271	0.0518377	0.244766	0.0151306	0.445882	0.0110815	0.0171445	0.107155	0.0558111	0.0699887	0.0713119	-0.0154746	0.0585845	0.00542144	0.0594304	-0.0294951
2400	0.0889221	-0.012341	0.0630876	0.222681	0.217772	0.0241677	0.00894686	0.0365168	0.0250759	0.0555655	-0.00486857	0.0202349	0.0430259	0.158363	0.0338095	0.181789	0.0107151	0.132221	0.01749	0.0443066	0.143917	0.0407302	0.569092	0.00845153	0.0211057	0.121497	-0.00607616	0.069798	0.0808254	0.00318204	0.0692053	0.00598189	0.0471487	0.00357707
2430	0.0679596	-0.0154537	0.0476664	0.198622	0.240347	0.0260999	0.0212714	0.035321	0.015538	0.0272157	-0.000370729	0.0233954	0.0423421	0.134903	0.0294423	0.177263	-0.00438411	0.105758	0.0217791	0.0466702	0.210776	0.0398255	0.603465	0.00941738	0.0195848	0.100975	-0.0150169	0.0329628	0.0559456	-0.0394315	0.0484316	0.00643156	0.048826	-0.020069
2460	0.0454572	-0.0194613	0.0363293	0.177328	0.212517	0.0288466	0.0203513	0.0344019	0.018318	0.0417173	-0.0102471	0.0169335	0.0399392	0.140306	0.0124944	0.164061	-0.00734711	0.138986	0.0120501	0.0378328	0.107249	0.0448733	0.555092	0.0103348	0.0160811	0.116201	0.00153595	0.0702401	0.0520207	-0.0320177	0.0544568	0.00587727	0.0411496	-0.0139259
2490	0.0692224	-0.0142184	0.0490666	0.186091	0.256266	0.021369	0.0199526	0.0367441	0.0151224	0.0457066	0.00811275	0.0182946	0.0341792	0.133986	-0.00135103	0.164751	-0.00526519	0.113645	0.0194904	0.0357433	0.0995061	0.0526565	0.467234	0.0098857	0.0118396	0.0935792	-0.0314177	0.0821312	0.067603	-0.00814533	0.0592194	0.00499667	0.035374	-0.0194233
2520	0.0712538	0.0117854	0.0521414	0.166275	0.233756	0.0231193	0.0142823	0.035237	0.00803344	0.0261981	0.00489723	0.00485651	0.0304877	0.143629	0.0029643	0.167452	-0.0201157	0.139623	0.0213053	0.0358236	0.0862189	0.0274507	0.484668	0.0102612	0.0130971	0.0687092	-0.0352264	0.0452282	0.0504033	-0.0123618	0.056795	0.00472672	0.0377289	-0.0110223
2550	0.0742525	0.00371384	0.0590923	0.230238	0.177645	0.0207474	0.0355686	0.0427429	-0.000768899	0.0358921	0.00501626	0.0104895	0.0330875	0.134055	0.0459537	0.170985	-0.00884638	0.0474616	0.00912106	0.0353417	0.0715886	0.0391509	0.560481	0.0121642	0.0191911	0.0849946	0.00299739	0.0784234	0.0760643	-0.0349802	0.0523014	0.0056647	0.0526259	-0.0194212
2580	0.0786082	-0.0111153	0.0359134	0.15501	0.170733	0.0202686	0.0134117	0.0408702	0.013618	0.0258611	0.00235703	0.00934404	0.0325413	0.122536	-0.00617054	0.174479	-0.0231072	0.0750244	0.0121766	0.0240685	0.10641	0.0179244	0.55483	0.0120121	0.0146579	0.0710617	0.00146879	0.0497946	0.0976574	-0.0108002	0.0572399	0.00916397	0.0522959	0.0175187
2610	0.0603934	-0.000984049	0.0414281	0.118278	0.188346	0.0165559	0.0239321	0.0333741	0.0152602	0.0302476	0.00147851	0.0116435	0.0284478	0.124663	-0.0102492	0.158553	-0.0147795	0.102962	0.0168006	0.0256924	0.130917	0.0249275	0.638606	0.00975898	0.0105723	0.054042	-0.0249792	0.0538073	0.108194	-0.00528736	0.0440617	0.00920788	0.0451024	-0.017505
2640	0.0762709	-0.00143247	0.0330493	0.0913247	0.199045	0.0181978	0.0173594	0.0442254	0.0118224	0.0256153	-0.00165185	0.0169952	0.0327453	0.118954	0.017912	0.16061	-0.0190428	0.0656779	0.0114335	0.0277087	0.0361241	0.0361919	0.592909	0.00982735	0.0125627	0.0951713	-0.0390494	0.0484275	0.137588	-0.0207526	0.0431057	0.00569512	0.0404042	-0.00407965
2670	0.0689949	-0.0119746	0.0444585	0.136442	0.149303	0.0236348	0.000875843	0.0452828	0.0115535	0.0100077	0.00634968	0.0135587	0.032505	0.109412	6.01125e-05	0.151514	-0.0200802	0.102509	0.0137601	0.023843	0.0531908	0.00734357	0.600639	0.0101448	0.0165598	0.0603781	0.0222176	0.0245698	0.0762694	-0.0135055	0.050601	0.00669278	0.0345647	-0.0163344
2700	0.0701871	0.00688266	0.0525407	0.104302	0.177454	0.0089007	0.0158633	0.031862	0.00591564	0.0283298	-0.0185066	0.0173295	0.0266359	0.109071	-0.0101831	0.150568	-0.0419865	0.0470726	0.0228058	0.0219434	0.053512	0.0229671	0.551065	0.00621259	0.00930522	0.0511176	0.0206082	0.0412174	0.0849314	-0.000664589	0.0447142	0.00380107	0.0473301	0.0137721
2730	0.062349	0.00555816	0.0602596	0.161145	0.175169	0.0212369	0.0219276	0.0298904	0.00509785	0.0230337	0.00459603	0.00848807	0.0279746	0.0900524	-0.00443104	0.145796	-0.0630828	0.117891	0.0117816	0.0251132	0.0832106	0.0209546	0.702134	0.00593634	0.0108296	-0.000415907	0.0288669	0.048205	0.0851649	-0.0280654	0.0410805	0.00642244	0.0318225	-0.000194645
2760	0.0628902	-0.0165423	0.0537412	0.162923	0.176457	0.0130814	0.0167211	0.0303549	0.00748455	0.031892	0.00794261	0.013239	0.0262349	0.104268	0.0222161	0.137805	-0.028145	0.107255	0.0107125	0.0139702	0.03059	-0.00331096	0.639123	0.00773531	0.0191282	0.0836234	-0.0169357	0.0358429	0.109534	-0.0068455	0.0422389	0.00508602	0.032641	-0.0104861
2790	0.0639281	-0.0053778	0.0479576	0.149466	0.168825	0.00952455	0.0130194	0.0238767	0.00873123	0.0313482	0.00210193	0.00684962	0.0208839	0.0878034	0.0213031	0.137422	-0.0599848	0.0985266	0.00578433	0.0160819	0.035723	-0.00840954	0.649639	0.00613682	0.0132847	0.0333766	-0.0139079	0.0168582	0.116594	0.000739737	0.0528602	0.00938233	0.0325786	-0.00809853
2820	0.0624928	-0.0184711	0.021593	0.0836721	0.146181	0.0128453	0.0188826	0.0253196	0.0139624	0.0200625	-0.0106692	0.0176855	0.0276409	0.0877057	-0.00928963	0.127552	-0.0352576	0.0922049	0.00885674	0.00740316	0.0141391	-0.00985792	0.675975	0.00488758	0.0128966	0.0385754	-0.0133476	0.00460234	0.0916106	-0.0200492	0.0407182	0.00575224	0.0424726	0.00619671
2850	0.0564692	-0.0065264	0.014423	0.136691	0.149183	0.00829418	0.0210581	0.0272418	0.0109868	0.0226864	0.00407621	0.0222646	0.0249528	0.0905078	0.0210086	0.117382	-0.0681633	0.0554708	0.00401293	0.00584683	-0.0048221	-0.0149031	0.619712	0.00670386	0.008696	0.0483817	-0.0481195	0.00733302	0.101043	-0.0730919	0.0428028	0.00409541	0.0032428	-0.000832133
2880	0.0356687	-0.00309174	0.0520305	0.140328	0.163726	0.00909349	0.0180117	0.0366453	0.00507785	0.0239899	0.000639457	0.017133	0.0267227	0.0747619	0.00726309	0.114337	-0.0341776	0.101371	0.0117413	0.0139428	0.0480466	-0.0265588	0.453838	0.00922043	0.0143457	0.0567974	-0.0847221	0.000523409	0.112115	0.0481146	0.0461584	0.00860673	0.0225064	-0.0264133
2910	0.0481579	-0.0206791	0.0168075	0.0962145	0.146181	0.0127196	0.0287901	0.0401092	0.00684232	0.0182722	-0.00212638	0.0203354	0.0207299	0.0885543	0.0023504	0.111949	-0.0729524	0.0783457	0.010825	0.010147	0.113088	-0.00425241	0.467193	0.00730429	0.00856074	0.0472055	-0.0334184	0.00164916	0.112757	-0.00261843	0.0339152	0.00724566	0.0110481	0.011366
2940	0.0633085	-0.00682238	0.0380511	0.137159	0.121315	0.00920829	0.0163352	0.0234024	0.0126957	0.0204077	0.00811275	0.0174778	0.0171982	0.0772039	0.0188903	0.100736	-0.0442106	0.0354941	0.00796103	0.0173044	0.102504	-0.0110929	0.445984	0.00460704	0.00838585	0.0152521	-0.0338278	0.025051	0.110304	-0.00382315	0.03448	0.00624042	0.00453859	0.0220278
2970	0.0520743	-0.00564636	0.0139406	0.113674	0.128346	0.0151262	0.0186798	0.0267131	0.00240225	0.0106524	-0.00649537	0.0147658	0.0201402	0.0742627	-0.0152791	0.0968681	-0.0573416	0.0656487	0.00745928	0.0142533	0.0404017	-0.00039513	0.417378	0.00518481	0.0156135	0.065252	-0.0352328	0.0097914	0.162286	0.00940053	0.0354892	0.00675363	0.00623184	0.00208239
3000	0.0558338	-0.0161418	0.0115922	0.113011	0.142506	0.0079086	0.0195907	0.0232047	0.00512451	0.0131064	-0.00490464	0.00457818	0.0211672	0.0661137	0.00855701	0.0867856	-0.0543004	0.049611	0.0100787	0.0204281	0.0357256	-0.0370812	0.400531	0.00484931	0.00509882	0.00909797	-0.0109566	-0.0108374	0.144228	-0.0252767	0.0321252	0.0097809	0.018997	-0.00101442
3030	0.04238	0.00422872	0.0289847	0.104759	0.106173	0.00490416	0.0235721	0.0224586	0.00192892	0.0238282	0.011473	0.0025962	0.0234758	0.0688451	-0.00693773	0.0814155	-0.0566523	0.0114375	0.000545756	0.00677624	0.0815961	-0.0161279	0.34403	0.00349301	0.011088	0.00520534	-0.014481	-0.0130812	0.102709	0.02174	0.0238648	0.00572644	0.0186501	0.00284896
3060	0.0181259	-0.00707018	0.0352009	0.115225	0.114445	0.00719811	0.0120521	0.0239608	0.000304449	-0.00326099	0.00274239	0.0130303	0.0217357	0.0620207	0.0222566	0.0831521	-0.0526022	0.0981911	0.00461561	0.0182217	0.110391	-0.0186512	0.385598	0.00410771	0.00605915	0.00172212	-0.0137265	-0.000311238	0.127283	0.00155697	0.0297379	0.0088446	0.0246495	-0.00280158
3090	0.0651961	0.0283316	0.0035101	0.11547	0.143111	0.00562548	0.0174583	0.0262931	0.0061312	0.0126294	0.0209885	0.0234056	0.015488	0.0616494	-0.0138552	0.077783	-0.0577182	0.107241	-0.00152791	0.0157072	0.0225466	0.00178761	0.382467	0.00471539	0.00933587	0.0328827	0.0304083	-0.00515303	0.127391	-0.0258086	0.039479	0.00596841	0.0293222	0.0276952
3120	0.0599751	-0.0160931	0.0114175	0.141191	0.136768	0.00963719	0.00896067	0.0299546	0.0106313	0.00467903	0.00511726	0.0145202	0.0155754	0.0626914	0.0142519	0.0670865	-0.0468964	0.0630957	0.00438054	0.0104995	0.0827005	-0.0682902	0.358704	0.00504908	0.00261599	0.0684233	0.0143089	-0.00849347	0.136313	-0.0517287	0.0282977	0.0119151	0.00736084	-0.0172012
3150	0.0506808	-0.00471667	-0.0087808	0.180615	0.140753	0.00294813	0.0208025	0.0236494	0.0057823	0.00551856	0.0148837	0.0228951	0.0158593	0.0525629	0.000103694	0.0610405	-0.0266457	0.0383535	0.00746587	0.0198092	0.0338981	0.0108616	0.309304	0.0069791	0.00579073	0.0680658	-0.00680418	0.00365433	0.0893729	-0.0242375	0.0223662	0.00809712	-0.0065613	0.0133272
3180	0.0421943	0.0173331	-0.0181272	0.145965	0.105573	0.00116972	0.0133681	0.0148538	0.00735566	-0.0062577	0.0112098	0.00451075	0.0116359	0.049023	-0.0143669	0.0672117	-0.0532417	0.0186491	0.00369749	0.0163121	0.0114777	-0.0529322	0.220933	0.00717056	0.0086894	0.0691771	-0.00238605	-0.00061029	0.134214	0.000753827	0.0308627	0.00596379	0.00998833	0.0247268
3210	0.0262254	0.00275969	-6.93148e-05	0.118273	0.116549	0.00530489	0.0305316	0.0234024	0.012498	0.0121665	0.00711659	0.0141951	0.0156621	0.0428798	-0.0114665	0.0607666	-0.040942	0.0306653	0.0121492	0.0187988	0.173657	-0.0218478	0.229846	0.0061072	0.00857421	0.00568623	0.0142785	-0.00741513	0.0939742	-0.0489518	0.023189	0.00835501	0.0223753	0.0319197
3240	0.0219874	-0.0087927	0.0126569	0.0400337	0.132791	0.00603055	0.0270044	0.0306168	0.0114068	0.0148799	0.0137514	0.0193637	0.0107397	0.0385307	-0.00274864	0.0561642	-0.0141471	0.0555777	0.0051192	0.0175006	0.0996401	0.00458656	0.238603	0.00589197	0.00508931	0.0237782	-0.0119597	-0.0080882	0.108179	-0.00582866	0.0219	0.00507973	0.0135398	0.0328178
3270	0.0411355	-0.00183518	0.0103002	0.06315	0.177272	-0.00379292	0.0215899	0.0205512	0.0047934	0.0115418	0.0160956	0.0197667	0.00463794	0.0435825	-0.00418157	0.0566435	-0.0478699	0.0200593	0.00521064	0.0168082	0.0324485	-0.00974485	0.107663	0.00542518	0.00606126	0.0170717	0.0132711	-0.0221169	0.101372	-0.0565864	0.0274408	0.00714695	-0.0116185	0.00427635
3300	0.0358962	0.000967496	0.0196771	0.0796872	0.129365	-0.00198852	0.00823071	0.0286452	0.00259115	0.00417433	0.0148961	0.0212881	0.016871	0.0414599	0.007886	0.043994	-0.0437132	0.00907412	0.0152535	0.0122115	0.119409	-0.0411786	0.120534	0.00464626	0.00376441	0.0768324	-0.0390043	-0.0123902	0.166367	-0.0187776	0.0171587	0.00703052	0.0215583	0.0321315
3330	0.0304608	0.00379611	0.00691762	0.115085	0.0946081	0.00504062	0.0114979	0.0194295	-0.00292004	0.0191807	0.00456858	0.0129206	0.0113662	0.0321419	0.0195704	0.0379986	-0.0220911	0.110698	0.0095224	0.0122042	-0.00604845	-0.0547884	0.0241848	0.00541072	0.00765537	0.0528462	-0.0167303	-0.00127303	0.139644	-0.0665188	0.0248663	0.0068956	0.0176183	0.0192561
3360	0.0278568	-0.0179041	0.0137632	0.0104491	0.0973738	0.00217481	0.0205282	0.0157581	0.00551119	0.00209422	0.0222441	0.0121505	0.00709188	0.0322938	0.0032859	0.0442972	-0.0121149	0.120658	0.00107728	0.00687187	0.0477967	-0.0397696	0.0775136	0.00380756	0.0102928	0.035846	0.00895589	0.0181662	0.138209	-0.0185921	0.0245684	0.00665941	0.0204791	-0.00315963
3390	0.0298045	-0.000876577	0.00906638	0.0380663	0.0909972	-0.00193004	-0.00352548	0.0172405	0.00498229	-0.000178543	0.0175513	0.020018	0.00499494	0.0247482	-0.00140964	0.0386031	-0.032188	0.0494894	-0.00245524	0.012565	0.0213976	-0.0126658	0.0922604	0.000580204	0.00861543	0.0504158	-0.0400186	-0.0181538	0.131396	0.0246614	0.0129036	0.00840956	0.0332704	-0.00277481
3420	0.050388	-0.000924507	-0.00314967	0.113925	0.0569784	-0.011108	0.0153657	0.0117407	0.00140224	0.0272021	0.0107359	0.0189607	0.00331298	0.0380962	0.00875087	0.0331669	-0.0219703	0.0927155	6.2982e-05	0.0169924	0.0553927	-0.0222429	0.060218	0.00156919	0.0114121	0.0235443	-0.0540839	-0.0175702	0.124549	-0.0608346	0.00888125	0.00510412	0.0035189	-0.021676
3450	0.0414257	-0.0290273	0.00262287	0.0616281	0.12811	-0.00163328	0.011076	0.01475	0.00731788	-0.00436373	-0.00395016	0.0239466	0.00806747	0.0200245	0.0260001	0.0297452	-0.0150211	0.0274849	0.00676332	0.0116127	0.00378468	-0.00403515	0.0594351	0.00350403	0.0034746	0.00295684	-0.0515778	-0.0196003	0.128543	0.011298	0.0137164	0.00447165	0.0192059	-0.017379
3480	0.0329105	-0.019473	-0.00619952	0.0861771	0.110121	-0.00163977	0.00381144	0.014162	6.66676e-05	0.0187736	0.0164179	0.027992	0.00431044	0.016041	0.0148861	0.0300742	-0.0222971	0.0696703	0.000483301	0.0161978	0.0625627	-0.0349531	0.0710978	0.00569636	0.0125088	0.0391018	-0.00529176	0.00180518	0.112976	-0.0220265	0.00736514	0.0062607	-0.00855065	-0.00309509
3510	0.036372	-0.0102422	0.0114148	0.0607984	0.0794299	-0.00158995	0.0207633	0.0145375	0.00809122	0.00800189	0.00209291	0.0261799	0.00480602	0.0164028	0.00325734	0.0198328	0.0127615	0.0915727	0.0018913	0.0163662	0.0421416	-0.0294632	0.151393	0.00419521	0.0117698	0.0340979	-0.0309113	-0.000745911	0.108674	0.0335277	0.0122652	0.00864434	0.0172119	-0.00792998
3540	0.0446728	0.00255438	0.040613	0.0876413	0.0953231	-0.00481968	0.0109364	0.0218557	0.00981125	0.0198161	0.00853578	0.0176365	0.00946568	0.0234748	-0.0115326	0.0122745	0.00446227	0.0567691	0.012583	0.0141858	0.00210918	-0.0490165	0.0970668	0.00211747	0.0150642	0.0396672	-0.0211391	-0.0289069	0.128746	0.00427286	0.014875	0.00656917	0.0163659	0.0162781
3570	0.0467931	0.0011182	0.0123103	0.081075	0.102765	-0.0040377	0.0148971	0.0142509	0.00428006	-0.00316277	-0.00263217	0.0312804	0.00663389	0.017816	0.0128205	0.00221411	0.0136781	0.0715182	0.0118243	0.010445	0.099659	-0.00593966	0.101436	0.00387746	0.00934987	0.0370028	-0.0211401	-0.00876021	0.0977933	-0.0289402	0.00579972	0.00636096	0.0305449	0.00680845
3600	0.0130382	0.00264332	0.013192	0.065483	0.0715282	0.000175458	0.00267339	0.0245784	0.00656009	0.010661	0.0057471	0.0115388	0.00361934	0.0176772	0.00549503	0.00549569	0.0181759	0.027091	0.00262759	0.00489782	0.0266336	0.0235274	0.0262202	0.00492933	0.0115529	0.024753	0.00153889	0.00459757	0.00339466	0.0408123	0.00130199	0.00688238	0.0037447	0.012885

## Sheet: Supplementary. Fig 2h
	Source file for ED Fig. 2h

## Sheet: Supplementary. Fig 2j
	Source file for ED Supplementary. Fig 2j (left)											Source file for Supplementary. Fig 2j (right)

## Sheet: Supplementary. Fig 2k
	Soure file for Supplementary. Fig 2k

## Sheet: Supplementary. Fig 2l
	Source file for Supplementary. Fig. 2l

[truncated: 1 more sheets: Supplementary. Fig 2m]
