# Supplementary material for: Zebrafish macrophages convert physical wound signals into rapid vascular permeabilization
Source: Nat Commun. 2026 Feb 6;17:1807. doi: 10.1038/s41467-026-68520-2 (PMC12916771; doi:10.1038/s41467-026-68520-2)
Supplement: Supplementary file 15 — Source data [file 41467_2026_68520_MOESM15_ESM.zip › Zipped-2/Statistical_Source_Data_Supplementary_Fig.3.xlsx]

## Sheet: Supplementary. Fig 3b
Genotype	ExpDate	Condition	Strain & Age
WT	20230826	ISO-Wound + 1% DMSO HYPO E3	Casper | 3dpf
WT	20230826	ISO-Wound + 1% DMSO HYPO E3	Casper | 3dpf
WT	20230826	ISO-Wound + 1% DMSO HYPO E3	Casper | 3dpf
WT	20230826	ISO-Wound + 1% DMSO HYPO E3	Casper | 3dpf
WT	20230826	ISO-Wound + 1% DMSO HYPO E3	Casper | 3dpf
WT	20230826	ISO-Wound + 1% DMSO HYPO E3	Casper | 3dpf
WT	20240112	ISO-Wound + 1% DMSO HYPO E3	Casper | 3dpf
WT	20240112	ISO-Wound + 1% DMSO HYPO E3	Casper | 3dpf
WT	20240112	ISO-Wound + 1% DMSO HYPO E3	Casper | 3dpf
WT	20240201	ISO-Wound + 1% DMSO HYPO E3	Casper | 3dpf
WT	20240201	ISO-Wound + 1% DMSO HYPO E3	Casper | 3dpf
WT	20240201	ISO-Wound + 1% DMSO HYPO E3	Casper | 3dpf
WT	20240201	ISO-Wound + 1% DMSO HYPO E3	Casper | 3dpf
WT	20220614	3hrs 130nm Diclofenac ISO-Wound+ HYPO E3	Casper | 3dpf
WT	20220614	3hrs 130nm Diclofenac ISO-Wound+ HYPO E3	Casper | 3dpf
WT	20220614	3hrs 130nm Diclofenac ISO-Wound+ HYPO E3	Casper | 3dpf
WT	20220622	3hrs 130nm Diclofenac ISO-Wound+ HYPO E3	Casper | 3dpf
WT	20220622	3hrs 130nm Diclofenac ISO-Wound+ HYPO E3	Casper | 3dpf
WT	20220708	3hrs 130nm Diclofenac ISO-Wound+ HYPO E3	Casper | 3dpf
WT	20220708	3hrs 130nm Diclofenac ISO-Wound+ HYPO E3	Casper | 3dpf
WT	20220708	3hrs 130nm Diclofenac ISO-Wound+ HYPO E3	Casper | 3dpf
WT	20220708	3hrs 130nm Diclofenac ISO-Wound+ HYPO E3	Casper | 3dpf
WT	20220708	3hrs 130nm Diclofenac ISO-Wound+ HYPO E3	Casper | 3dpf
WT	20230131	40 min 50uM Licofelone ISO-Wound+ HYPO E3	Casper | 3dpf
WT	20230131	40 min 50uM Licofelone ISO-Wound+ HYPO E3	Casper | 3dpf
WT	20230131	40 min 50uM Licofelone ISO-Wound+ HYPO E3	Casper | 3dpf
WT	20230131	40 min 50uM Licofelone ISO-Wound+ HYPO E3	Casper | 3dpf
WT	20230201	40 min 50uM Licofelone ISO-Wound+ HYPO E3	Casper | 3dpf
WT	20230201	40 min 50uM Licofelone ISO-Wound+ HYPO E3	Casper | 3dpf
WT	20230201	40 min 50uM Licofelone ISO-Wound+ HYPO E3	Casper | 3dpf
WT	20230201	40 min 50uM Licofelone ISO-Wound+ HYPO E3	Casper | 3dpf
WT	20230201	40 min 50uM Licofelone ISO-Wound+ HYPO E3	Casper | 3dpf
WT	20230201	40 min 50uM Licofelone ISO-Wound+ HYPO E3	Casper | 3dpf
WT	20230201	40 min 50uM Licofelone ISO-Wound+ HYPO E3	Casper | 3dpf
WT	20230201	40 min 50uM Licofelone ISO-Wound+ HYPO E3	Casper | 3dpf
WT	20230826	3hrs 10uM_MK886 + ISO-Wound + HYPO E3	Casper | 3dpf
WT	20230826	3hrs 10uM_MK886 + ISO-Wound + HYPO E3	Casper | 3dpf
WT	20230826	3hrs 10uM_MK886 + ISO-Wound + HYPO E3	Casper | 3dpf
WT	20230826	3hrs 10uM_MK886 + ISO-Wound + HYPO E3	Casper | 3dpf
WT	20230826	3hrs 10uM_MK886 + ISO-Wound + HYPO E3	Casper | 3dpf
WT	20230826	3hrs 10uM_MK886 + ISO-Wound + HYPO E3	Casper | 3dpf
WT	20230826	3hrs 10uM_MK886 + ISO-Wound + HYPO E3	Casper | 3dpf
WT	20230826	3hrs 10uM_MK886 + ISO-Wound + HYPO E3	Casper | 3dpf
Time (sec)	//rtsmcs/Niethammer/Zaza/Zaza's Papier/70kDa/Pharmacology/ECs Hypo Antagonist Inhibition/ISO-HYPO_DMSO/20230826_KDRL_eGFP_DMSO_24hrs_ISO_HYPO_E1_F1_Dextran_Vessel.csv	//rtsmcs/Niethammer/Zaza/Zaza's Papier/70kDa/Pharmacology/ECs Hypo Antagonist Inhibition/ISO-HYPO_DMSO/20230826_KDRL_eGFP_DMSO_24hrs_ISO_HYPO_E1_F2_Dextran_Vessel.csv	//rtsmcs/Niethammer/Zaza/Zaza's Papier/70kDa/Pharmacology/ECs Hypo Antagonist Inhibition/ISO-HYPO_DMSO/20230826_KDRL_eGFP_DMSO_24hrs_ISO_HYPO_E2_F3_Dextran_Vessel.csv	//rtsmcs/Niethammer/Zaza/Zaza's Papier/70kDa/Pharmacology/ECs Hypo Antagonist Inhibition/ISO-HYPO_DMSO/20230826_KDRL_eGFP_DMSO_24hrs_ISO_HYPO_E2_F4_Dextran_Vessel.csv	//rtsmcs/Niethammer/Zaza/Zaza's Papier/70kDa/Pharmacology/ECs Hypo Antagonist Inhibition/ISO-HYPO_DMSO/20230826_KDRL_eGFP_DMSO_24hrs_ISO_HYPO_E2_F5_Dextran_Vessel.csv	//rtsmcs/Niethammer/Zaza/Zaza's Papier/70kDa/Pharmacology/ECs Hypo Antagonist Inhibition/ISO-HYPO_DMSO/20230826_KDRL_eGFP_DMSO_24hrs_ISO_HYPO_E2_F6_Dextran_Vessel.csv	//rtsmcs/Niethammer/Zaza/Zaza's Papier/70kDa/Pharmacology/ECs Hypo Antagonist Inhibition/ISO-HYPO_DMSO/20240112_3dpf_capser_DMSO_ISO_HYPO_E3_F7_Dextran_Vessel.csv	//rtsmcs/Niethammer/Zaza/Zaza's Papier/70kDa/Pharmacology/ECs Hypo Antagonist Inhibition/ISO-HYPO_DMSO/20240112_3dpf_capser_DMSO_ISO_HYPO_E3_F8_Dextran_Vessel.csv	//rtsmcs/Niethammer/Zaza/Zaza's Papier/70kDa/Pharmacology/ECs Hypo Antagonist Inhibition/ISO-HYPO_DMSO/20240112_3dpf_capser_DMSO_ISO_HYPO_E3_F9_Dextran_Vessel.csv	//rtsmcs/Niethammer/Zaza/Zaza's Papier/70kDa/Pharmacology/ECs Hypo Antagonist Inhibition/ISO-HYPO_DMSO/20240112_3dpf_capser_DMSO_ISO_HYPO_E3_F10_Dextran_Vessel.csv	//rtsmcs/Niethammer/Zaza/Zaza's Papier/70kDa/Pharmacology/ECs Hypo Antagonist Inhibition/ISO-HYPO_DMSO/20240201_3dpf_casper_DMSO_ISO_HYPO_E4-F11_Dextran_Vessel.csv	//rtsmcs/Niethammer/Zaza/Zaza's Papier/70kDa/Pharmacology/ECs Hypo Antagonist Inhibition/ISO-HYPO_DMSO/20240201_3dpf_casper_DMSO_ISO_HYPO_E4-F12_Dextran_Vessel.csv	//rtsmcs/Niethammer/Zaza/Zaza's Papier/70kDa/Pharmacology/ECs Hypo Antagonist Inhibition/ISO-HYPO_DMSO/20240201_3dpf_casper_DMSO_ISO_HYPO_E5-F13_Dextran_Vessel.csv	//rtsmcs/Niethammer/Zaza/Zaza's Papier/70kDa/Pharmacology/ECs Hypo Antagonist Inhibition/Diclofenac/WT_Diclofenac/Diclofenac_Red_only/20220614_3dpf_kdrl_egfp_iso_hypo_2diclofenac_130nm_ISO_HYPO_E1_F1_Dextran_Vessel.csv	//rtsmcs/Niethammer/Zaza/Zaza's Papier/70kDa/Pharmacology/ECs Hypo Antagonist Inhibition/Diclofenac/WT_Diclofenac/Diclofenac_Red_only/20220614_3dpf_kdrl_egfp_iso_hypo_2diclofenac_130nm_ISO_HYPO_E1_F2_Dextran_Vessel.csv	//rtsmcs/Niethammer/Zaza/Zaza's Papier/70kDa/Pharmacology/ECs Hypo Antagonist Inhibition/Diclofenac/WT_Diclofenac/Diclofenac_Red_only/20220614_3dpf_kdrl_egfp_iso_hypo_2diclofenac_130nm_ISO_HYPO_E2_F3_Dextran_Vessel.csv	//rtsmcs/Niethammer/Zaza/Zaza's Papier/70kDa/Pharmacology/ECs Hypo Antagonist Inhibition/Diclofenac/WT_Diclofenac/Diclofenac_Red_only/20220614_3dpf_kdrl_egfp_iso_hypo_2diclofenac_130nm_ISO_HYPO_E2_F4_Dextran_Vessel.csv	//rtsmcs/Niethammer/Zaza/Zaza's Papier/70kDa/Pharmacology/ECs Hypo Antagonist Inhibition/Diclofenac/WT_Diclofenac/Diclofenac_Red_only/20220622_3dpf_kdrl__iso_hypo_1hr_130nmol_dicflo_ISO_HYPO_E3_F6_Dextran_Vessel.csv	//rtsmcs/Niethammer/Zaza/Zaza's Papier/70kDa/Pharmacology/ECs Hypo Antagonist Inhibition/Diclofenac/WT_Diclofenac/Diclofenac_Red_only/20220622_3dpf_kdrl__iso_hypo_1hr_130nmol_dicflo_ISO_HYPO_E4_F8_Dextran_Vessel.csv	//rtsmcs/Niethammer/Zaza/Zaza's Papier/70kDa/Pharmacology/ECs Hypo Antagonist Inhibition/Diclofenac/WT_Diclofenac/Diclofenac_Red_only/20220708_3dpf_kdrl__iso_hypo_1hr_130nmol_dicflo_ISO_HYPO_E5_F9_Dextran_Vessel.csv	//rtsmcs/Niethammer/Zaza/Zaza's Papier/70kDa/Pharmacology/ECs Hypo Antagonist Inhibition/Diclofenac/WT_Diclofenac/Diclofenac_Red_only/20220708_3dpf_kdrl__iso_hypo_1hr_130nmol_dicflo_ISO_HYPO_E5_F10_Dextran_Vessel.csv	//rtsmcs/Niethammer/Zaza/Zaza's Papier/70kDa/Pharmacology/ECs Hypo Antagonist Inhibition/Diclofenac/WT_Diclofenac/Diclofenac_Red_only/20220708_3dpf_kdrl__iso_hypo_1hr_130nmol_dicflo_ISO_HYPO_E6_F11_Dextran_Vessel.csv	//rtsmcs/Niethammer/Zaza/Zaza's Papier/70kDa/Pharmacology/ECs Hypo Antagonist Inhibition/Diclofenac/WT_Diclofenac/Diclofenac_Red_only/20220708_3dpf_kdrl__iso_hypo_1hr_130nmol_dicflo_ISO_HYPO_E6_F12_Dextran_Vessel.csv	//rtsmcs/Niethammer/Zaza/Zaza's Papier/70kDa/Pharmacology/ECs Hypo Antagonist Inhibition/Licofelone/20230131_2dpf_tg(kdrl_qf2_quas_eGFP)_70kDa dextran-ISO_50uM_Licoelone_60min-NaCl+HYPO_E1_F1_Dextran_Vessel.csv	//rtsmcs/Niethammer/Zaza/Zaza's Papier/70kDa/Pharmacology/ECs Hypo Antagonist Inhibition/Licofelone/20230131_2dpf_tg(kdrl_qf2_quas_eGFP)_70kDa dextran-ISO_50uM_Licoelone_60min-NaCl+HYPO_E1_F2_Dextran_Vessel.csv	//rtsmcs/Niethammer/Zaza/Zaza's Papier/70kDa/Pharmacology/ECs Hypo Antagonist Inhibition/Licofelone/20230131_2dpf_tg(kdrl_qf2_quas_eGFP)_70kDa dextran-ISO_50uM_Licoelone_60min-NaCl+HYPO_E2_F3_Dextran_Vessel.csv	//rtsmcs/Niethammer/Zaza/Zaza's Papier/70kDa/Pharmacology/ECs Hypo Antagonist Inhibition/Licofelone/20230131_2dpf_tg(kdrl_qf2_quas_eGFP)_70kDa dextran-ISO_50uM_Licoelone_60min-NaCl+HYPO_E2_F4_Dextran_Vessel.csv	//rtsmcs/Niethammer/Zaza/Zaza's Papier/70kDa/Pharmacology/ECs Hypo Antagonist Inhibition/Licofelone/20230201_2dpf_tg(kdrl_qf2_quas_eGFP)_70kDa dextran-ISO_50uM_Licoelone_60min-NaCl+HYPO_E3_F5_Dextran_Vessel.csv	//rtsmcs/Niethammer/Zaza/Zaza's Papier/70kDa/Pharmacology/ECs Hypo Antagonist Inhibition/Licofelone/20230201_2dpf_tg(kdrl_qf2_quas_eGFP)_70kDa dextran-ISO_50uM_Licoelone_60min-NaCl+HYPO_E3_F6_Dextran_Vessel.csv	//rtsmcs/Niethammer/Zaza/Zaza's Papier/70kDa/Pharmacology/ECs Hypo Antagonist Inhibition/Licofelone/20230201_2dpf_tg(kdrl_qf2_quas_eGFP)_70kDa dextran-ISO_50uM_Licoelone_60min-NaCl+HYPO_E4_F7_Dextran_Vessel.csv	//rtsmcs/Niethammer/Zaza/Zaza's Papier/70kDa/Pharmacology/ECs Hypo Antagonist Inhibition/Licofelone/20230201_2dpf_tg(kdrl_qf2_quas_eGFP)_70kDa dextran-ISO_50uM_Licoelone_60min-NaCl+HYPO_E4_F8_Dextran_Vessel.csv	//rtsmcs/Niethammer/Zaza/Zaza's Papier/70kDa/Pharmacology/ECs Hypo Antagonist Inhibition/Licofelone/20230201_2dpf_tg(kdrl_qf2_quas_eGFP)_70kDa dextran-ISO_50uM_Licoelone_60min-NaCl+HYPO_E5_F9_Dextran_Vessel.csv	//rtsmcs/Niethammer/Zaza/Zaza's Papier/70kDa/Pharmacology/ECs Hypo Antagonist Inhibition/Licofelone/20230201_2dpf_tg(kdrl_qf2_quas_eGFP)_70kDa dextran-ISO_50uM_Licoelone_60min-NaCl+HYPO_E5_F10_Dextran_Vessel.csv	//rtsmcs/Niethammer/Zaza/Zaza's Papier/70kDa/Pharmacology/ECs Hypo Antagonist Inhibition/Licofelone/20230201_2dpf_tg(kdrl_qf2_quas_eGFP)_70kDa dextran-ISO_50uM_Licoelone_60min-NaCl+HYPO_E6_F11_Dextran_Vessel.csv	//rtsmcs/Niethammer/Zaza/Zaza's Papier/70kDa/Pharmacology/ECs Hypo Antagonist Inhibition/Licofelone/20230201_2dpf_tg(kdrl_qf2_quas_eGFP)_70kDa dextran-ISO_50uM_Licoelone_60min-NaCl+HYPO_E6_F12_Dextran_Vessel.csv	//rtsmcs/Niethammer/Zaza/Zaza's Papier/70kDa/Pharmacology/ECs Hypo Antagonist Inhibition/mk886/Red Only/20230826_KDRL_eGFP_10uM_MK886_24hrs_ISO_HYPO_Red_only_E2_F3_Dextran_Vessel.csv	//rtsmcs/Niethammer/Zaza/Zaza's Papier/70kDa/Pharmacology/ECs Hypo Antagonist Inhibition/mk886/Red Only/20230826_KDRL_eGFP_10uM_MK886_24hrs_ISO_HYPO_Red_only_E2_F4_Dextran_Vessel.csv	//rtsmcs/Niethammer/Zaza/Zaza's Papier/70kDa/Pharmacology/ECs Hypo Antagonist Inhibition/mk886/Red Only/20230826_KDRL_eGFP_10uM_MK886_24hrs_ISO_HYPO_Red_only_E3_F5_Dextran_Vessel.csv	//rtsmcs/Niethammer/Zaza/Zaza's Papier/70kDa/Pharmacology/ECs Hypo Antagonist Inhibition/mk886/Red Only/20230826_KDRL_eGFP_10uM_MK886_24hrs_ISO_HYPO_Red_only_E3_F6_Dextran_Vessel.csv	//rtsmcs/Niethammer/Zaza/Zaza's Papier/70kDa/Pharmacology/ECs Hypo Antagonist Inhibition/mk886/Red Only/20230826_KDRL_eGFP_10uM_MK886_24hrs_ISO_HYPO_Red_only_E3_F7_Dextran_Vessel.csv	//rtsmcs/Niethammer/Zaza/Zaza's Papier/70kDa/Pharmacology/ECs Hypo Antagonist Inhibition/mk886/Red Only/20230826_KDRL_eGFP_10uM_MK886_24hrs_ISO_HYPO_Red_only_E3_F8_Dextran_Vessel.csv	//rtsmcs/Niethammer/Zaza/Zaza's Papier/70kDa/Pharmacology/ECs Hypo Antagonist Inhibition/mk886/Red Only/20230826_KDRL_eGFP_10uM_MK886_24hrs_ISO_HYPO_Red_only_E4_F11_Dextran_Vessel.csv	//rtsmcs/Niethammer/Zaza/Zaza's Papier/70kDa/Pharmacology/ECs Hypo Antagonist Inhibition/mk886/Red Only/20230826_KDRL_eGFP_10uM_MK886_24hrs_ISO_HYPO_Red_only_E4_F12_Dextran_Vessel.csv
0	0.954028	0.956852	0.961254	1.03206	1.04842	1.08189	0.964701	0.993667	0.974474	1.00584	0.986068	1.02669	1.04783	0.937776	0.924327	0.822477	0.747309	0.994423	1.01785	0.98486	0.987468	0.994137	1.03577	1.106	1.03871	0.961669	0.993471	0.920716	0.96735	1.04892	0.996916	1.08142	1.02621	1.00704	1.01212	0.990454	0.988462	1.00963	0.997978	1.01395	0.996592	0.977871	0.945912
30	0.967484	0.970791	0.965106	1.02494	1.0197	1.04926	0.969069	0.988707	0.977535	1.021	1.02215	1.04476	1.05624	0.944744	0.933024	0.844058	0.808799	1.00061	1.01737	0.983393	0.979025	1.01089	1.02246	1.03386	1.04867	0.998191	1.00215	0.988754	1.00922	1.0174	0.993588	1.01517	1.02367	1.02905	1.01171	0.983752	0.984404	0.999566	0.990577	1.0027	0.985338	0.987155	0.964013
60	0.979196	0.975541	0.976849	0.990607	1.01605	1.05481	1.00369	0.98618	0.986488	1.04496	0.988345	0.977458	0.989861	0.953169	0.947094	0.870014	0.864421	0.996021	1.00863	0.982107	0.979898	1.02019	1.00615	1.04184	1.00855	0.983014	0.997769	0.942833	0.98251	1.00903	1.00127	1.00617	1.01514	1.02421	1.00445	0.978727	1.00019	0.999173	0.990297	1.00175	0.988306	0.992841	0.976603
90	0.99247	0.987978	0.988454	0.985246	0.991872	0.8738	0.94953	1.00235	0.991129	0.980104	0.957501	0.964579	0.985562	0.973801	0.963191	0.927587	0.924341	1.00246	1.00296	0.987218	0.987096	1.02265	0.994601	1.02496	0.998905	0.987978	0.995934	1.02119	0.981276	1.00039	1.00699	0.999097	1.00804	1.01317	1.0011	0.992148	1.02058	0.998324	0.993672	1.00011	0.991557	0.997245	0.989799
120	0.999888	1.00005	1.00765	1.0074	0.961702	0.87538	0.806108	0.991284	0.994067	0.976439	0.989116	1.00313	1.02142	0.975685	0.982261	0.991937	0.980447	1.00068	0.999862	0.993719	0.989218	1.01949	0.986712	0.985487	1.01527	0.993834	0.991576	0.982043	1.02277	0.995796	1.00876	0.994683	1	1.01183	0.997734	1.00786	1.03704	0.99845	0.995035	0.998689	0.997205	1.00016	1.00326
150	1.00204	1.005	1.00506	1.04378	1.05248	1.01354	1.00452	1.00221	1.00029	1.00997	1.02927	1.01779	1.01669	1.01506	1.01581	1.03353	1.03074	1.00803	0.99217	1.00039	0.996447	0.98918	0.972575	0.968397	0.993076	1.01422	0.994621	1.01713	0.977745	0.998272	0.998206	0.987491	0.992526	0.996599	0.992282	1.02763	1.02759	0.997745	0.998401	0.996737	0.996911	1.00459	1.01247
180	1.01188	1.01464	1.0083	1.00431	0.97495	1.00207	1.02833	1.00283	1.01003	1.00317	0.994886	0.966189	0.952874	1.01946	1.03403	1.07053	1.0885	1.00782	0.984662	1.00823	1.00223	0.987092	0.989845	0.991582	0.960429	1.03916	0.996399	1.03468	1.03388	0.987187	0.996297	0.983227	0.987792	0.993021	0.993312	1.04163	0.999306	0.998702	1.00247	0.997255	1.00832	1.00716	1.01648
210	1.01843	1.01989	1.02034	0.959176	0.962954	0.989234	1.05238	1.00749	1.01439	0.958804	0.966936	0.977089	0.960812	1.03443	1.04986	1.13093	1.13802	1.01235	0.979147	1.01217	1.00695	0.986636	0.976029	0.949953	0.998027	1.05898	1.00081	1.01067	0.992358	0.984295	0.986532	0.978914	0.982255	0.989895	0.990698	1.02531	0.981407	0.998574	1.00765	0.996753	1.00822	1.01042	1.02291
240	1.03092	1.02898	1.02461	0.9631	0.973137	1.00593	1.08107	1.01568	1.02586	0.973358	1.01631	1.02005	1.0039	1.06398	1.06613	1.13578	1.18201	1.00334	0.974797	1.02042	1.01394	0.981797	0.986476	0.928127	0.988735	1.06158	1.00116	1.06184	1.01384	0.973398	0.987741	0.979826	0.978023	0.982782	0.987865	0.996815	0.976815	0.99848	1.01189	0.995543	1.01404	1.01308	1.03105
270	1.04365	1.04027	1.04236	0.989382	0.998735	1.05408	1.14061	1.00961	1.02574	1.02635	1.04942	1.00225	0.964814	1.08189	1.08427	1.17316	1.23542	0.974248	1.02254	1.02749	1.05773	0.987941	1.02939	0.969792	0.949628	0.901377	1.02611	1.02016	1.01905	0.985312	1.02371	0.974008	0.986341	0.952401	1.00872	0.955665	0.984199	1.00136	1.01202	0.996515	1.01351	1.00948	1.0375
300	1.04653	1.05076	1.04488	1.01058	1.01856	1.07337	1.12952	1.03645	1.04418	1.03299	0.986495	0.956757	0.929752	1.1261	1.10461	1.21928	1.32424	1.03783	1.00321	1.06091	1.06393	1.00044	1.03072	0.93555	0.981395	0.825524	1.02647	1.07716	0.996725	0.98206	1.04	0.997065	0.9899	0.972138	1.00263	0.972066	1.01792	1.00602	1.02405	0.998945	1.03136	1.0228	1.04071
330	1.05605	1.05589	1.05063	1.01216	0.987889	1.00479	1.09604	1.01851	1.04157	0.967087	0.992617	0.993789	0.971722	1.12633	1.07924	1.30872	1.35573	1.03178	0.992855	1.07083	1.08477	1.00417	1.01786	0.897138	0.0413905	0.811185	1.0257	1.03234	1.02405	0.985728	1.05957	1.00226	0.973258	0.961719	0.99412	0.986471	1.0276	1.00783	1.02937	0.999408	1.03243	1.02306	1.03972
360	1.06419	1.05864	1.05421	0.976852	0.937117	0.931579	0.880046	1.00782	1.05451	1.01495	1.0488	1.03838	0.995666	1.12064	1.07293	1.2922	1.39193	1.02413	0.988122	1.09876	1.11405	1.02385	1.02366	0.588512	0.0354299	0.783073	1.02777	1.07224	0.974406	0.991911	1.07208	1.00692	0.964279	0.960458	0.993261	1.01203	1.03235	1.00999	1.03696	0.997794	1.03577	1.03155	1.05702
390	1.07166	1.06682	1.06593	0.93323	0.936463	0.966553	1.08602	1.01357	1.04939	1.05183	1.04652	0.992685	0.941212	1.10289	1.06695	1.34055	1.41888	1.02417	0.99068	1.12711	1.14001	1.04447	1.03721	0.958084	1.20701	0.738672	1.03461	1.06869	1.03801	1.00006	1.08418	1.0096	0.949186	0.963091	0.983912	1.02279	1.01141	1.01341	1.04438	0.997758	1.0391	1.02829	1.05187
420	1.08375	1.07628	1.0701	0.942114	0.973535	1.01065	1.16682	1.02091	1.06373	1.01206	0.985108	0.961684	0.921563	1.09882	1.04605	1.34817	1.44204	1.0241	0.998193	1.15601	1.17978	1.07648	1.05052	0.951807	1.10674	0.707025	1.04338	1.078	0.978138	1.00347	1.0831	1.01559	0.943788	0.951333	0.973554	1.02574	0.983399	1.02226	1.05161	1.00326	1.0482	1.03221	1.0558
450	1.08647	1.08048	1.0768	0.975341	1.0156	1.0685	1.24457	1.01337	1.0755	0.978964	1.0277	1.01225	0.958609	1.10487	1.08606	1.36841	1.46908	1.02588	1.0091	1.18003	1.20759	1.11006	1.09719	0.995887	1.02889	0.705951	1.0539	1.11171	1.05382	1.00703	1.08108	1.0207	0.932238	0.947645	0.967682	1.01953	0.975524	1.03903	1.0627	1.01487	1.04804	1.03284	1.05715
480	1.10831	1.09153	1.08486	1.02506	1.04241	1.09915	1.30721	1.01739	1.08162	1.03515	1.08287	1.07677	1.00605	1.11528	1.11607	1.39837	1.49894	1.04327	1.02598	1.20843	1.2421	1.12922	1.0807	0.96221	1.06644	0.714271	1.0648	1.12081	1.0012	1.00059	1.06944	1.03566	0.933679	0.948709	0.979443	1.00851	0.981806	1.03562	1.0796	1.00924	1.0584	1.0397	1.06032
510	1.13126	1.10576	1.09633	1.04118	1.02856	1.10619	1.27603	1.01844	1.08755	1.0741	1.07753	1.02137	0.937897	1.10794	1.14465	1.4063	1.52861	1.04469	1.0468	1.22146	1.25818	1.15352	1.12407	0.983815	1.02402	0.738571	1.07019	1.17216	1.07859	0.996718	1.06614	1.03995	0.927455	0.943899	0.973706	0.994529	1.00756	1.0419	1.08968	1.00618	1.0614	1.03805	1.05913
540	1.14261	1.11587	1.10681	1.0216	0.9948	1.07327	1.28169	1.04099	1.1102	0.989586	1.02408	1.02597	0.936902	1.1226	1.17482	1.43115	1.55667	1.0666	1.06637	1.2466	1.30118	1.1799	1.13884	1.00195	1.04531	0.758681	1.0808	1.15479	1.02278	0.991343	1.07617	1.05286	0.928222	0.943586	0.970407	1.00305	1.0257	1.06261	1.11086	1.02234	1.06493	1.04474	1.07351
570	1.16315	1.13008	1.11727	0.978549	0.983434	1.09248	1.30315	1.03032	1.117	1.01563	1.07951	1.10131	0.999596	1.1462	1.21206	1.46557	1.58187	1.07182	1.08668	1.26645	1.31989	1.20362	1.1572	0.975336	1.05137	0.776253	1.0851	1.20832	1.09497	0.991569	1.09124	1.05775	0.931366	0.954722	0.974119	1.02055	1.0492	1.06563	1.11566	1.02322	1.0706	1.04543	1.06575
600	1.17232	1.14375	1.12901	0.994299	0.997476	1.14243	1.36203	1.04017	1.13316	1.07137	1.15146	1.16179	1.03249	1.16762	1.25906	1.44491	1.60973	1.10135	1.10699	1.29124	1.34943	1.2228	1.18368	0.997777	1.01574	0.782064	1.08832	1.1877	1.04375	0.990259	1.12116	1.06654	0.929491	0.958939	0.978618	1.04966	1.05722	1.0936	1.14979	1.04737	1.07832	1.04465	1.06704
630	1.19497	1.15584	1.1375	1.02386	1.03409	1.18018	1.41593	1.05956	1.14899	1.09138	1.11964	1.09688	0.963372	1.1975	1.30519	1.48079	1.65267	1.10978	1.13029	1.31643	1.36118	1.24291	1.20052	0.992493	1.06744	0.774588	1.09622	1.23386	1.11448	0.997878	1.14754	1.07701	0.942215	0.967135	0.984107	1.07202	1.03631	1.10485	1.15332	1.05718	1.08329	1.04724	1.07726
660	1.21484	1.1726	1.15053	1.05368	1.06247	1.25151	1.46626	1.07234	1.16287	1.02092	1.09357	1.13338	0.985626	1.19986	1.29499	1.51025	1.67518	1.13264	1.1598	1.33548	1.38219	1.26454	1.22303	0.959986	1.02799	0.76777	1.09996	1.22826	1.07245	1.01721	1.16369	1.08227	0.944647	0.970449	0.98768	1.07902	1.0168	1.12061	1.15897	1.07131	1.09641	1.04745	1.08185
690	1.21945	1.19248	1.16756	1.09313	1.09281	1.29157	1.48051	1.07387	1.17307	1.06179	1.16385	1.21086	1.05576	1.25421	1.39347	1.53066	1.69488	1.14915	1.17876	1.35286	1.40573	1.29394	1.22845	1.01151	1.03221	0.763456	1.09948	1.27001	1.10699	1.02491	1.1887	1.09541	0.946439	0.975642	0.997792	1.06847	1.00726	1.1414	1.18127	1.08909	1.10511	1.04528	1.07621
720	1.24667	1.19746	1.1706	1.11845	1.07331	1.28872	1.45253	1.08956	1.19066	1.13402	1.21708	1.20133	1.03229	1.29003	1.44273	1.53028	1.72772	1.16547	1.19383	1.38026	1.4326	1.32242	1.24047	0.976233	1.05676	0.775938	1.10233	1.32992	1.1483	1.03833	1.20545	1.10331	0.960075	0.982904	0.99708	1.07114	1.01619	1.15074	1.19882	1.09891	1.11339	1.04557	1.08456
750	1.25821	1.21535	1.18676	1.10719	1.04302	1.27861	1.41375	1.10759	1.20712	1.0867	1.14833	1.17976	1.00662	1.32834	1.40212	1.53671	1.74121	1.18509	1.23548	1.39561	1.45705	1.33896	1.27117	0.975977	1.00638	0.789469	1.09957	1.26617	1.11898	1.04778	1.21377	1.10888	0.971274	0.983342	1.00294	1.05862	1.03976	1.16442	1.21713	1.11134	1.12048	1.0443	1.08351
780	1.27369	1.23274	1.20145	1.07153	1.0401	1.30433	1.41672	1.12475	1.21647	1.06062	1.18507	1.24186	1.05885	1.35943	1.54286	1.52248	1.76912	1.20299	1.26896	1.42158	1.47143	1.35269	1.285	0.99838	1.07933	0.812665	1.10264	1.34571	1.16948	1.05555	1.21422	1.11835	0.984336	0.997258	1.00961	1.05929	1.06398	1.18127	1.23524	1.12734	1.12616	1.04381	1.0901
810	1.29642	1.24973	1.21129	1.08396	1.05764	1.35739	1.44103	1.12797	1.23259	1.11895	1.26652	1.31409	1.10067	1.39271	1.58563	1.54237	1.79162	1.22093	1.31515	1.4444	1.4953	1.37135	1.3141	0.97983	1.0222	0.836826	1.09865	1.28154	1.13742	1.0534	1.20956	1.12506	0.987587	1.00177	1.00916	1.0678	1.08817	1.19288	1.24385	1.13913	1.1391	1.04757	1.09108
840	1.30917	1.26128	1.22395	1.11329	1.09922	1.41019	1.48947	1.15533	1.24762	1.14541	1.24838	1.2627	1.05175	1.41942	1.63385	1.58098	1.81244	1.237	1.34836	1.46176	1.52602	1.37801	1.32353	1.0278	1.06751	0.851484	1.09539	1.3458	1.20037	1.05589	1.20193	1.1301	0.994504	1.0073	1.01061	1.10326	1.12848	1.21203	1.25148	1.15802	1.14056	1.04874	1.09552
870	1.33367	1.27901	1.23849	1.15023	1.13998	1.48337	1.52804	1.16289	1.25923	1.08189	1.23384	1.28399	1.07185	1.43913	1.654	1.52117	1.84267	1.25491	1.37047	1.48978	1.54751	1.3918	1.33522	0.986821	1.04304	0.856123	1.09214	1.29556	1.14176	1.04868	1.18985	1.13658	0.999074	1.01663	1.01384	1.12138	1.13043	1.22964	1.26642	1.17545	1.15376	1.04131	1.09608
900	1.35326	1.29728	1.25228	1.19675	1.18059	1.56098	1.5559	1.15943	1.27828	1.10874	1.30598	1.3643	1.13922	1.45613	1.68006	1.56049	1.87449	1.27045	1.4075	1.50317	1.55931	1.40989	1.36215	1.03175	1.03671	0.854186	1.09088	1.33516	1.22458	1.03697	1.18872	1.14283	1.00217	1.02022	1.01878	1.13882	1.12439	1.23676	1.27088	1.18254	1.15632	1.04294	1.10343
930	1.36037	1.30631	1.25918	1.25747	1.20465	1.58444	1.54266	1.18776	1.28888	1.1634	1.33944	1.36238	1.11249	1.47291	1.70449	1.55629	1.89378	1.28854	1.39837	1.51873	1.5891	1.41315	1.36437	0.999943	1.05786	0.847038	1.08674	1.33428	1.16526	1.03056	1.19367	1.14465	1.00118	1.0306	1.0266	1.15482	1.10165	1.25609	1.27927	1.20193	1.15756	1.05347	1.10324
960	1.38521	1.32523	1.27775	1.28002	1.18898	1.57382	1.51681	1.19293	1.29991	1.11331	1.30065	1.32865	1.09989	1.48232	1.73369	1.57451	1.92858	1.30308	1.40638	1.54067	1.6093	1.42645	1.37898	1.01721	1.02661	0.85022	1.08613	1.31168	1.22598	1.02856	1.20499	1.1527	1.00117	1.03576	1.035	1.13194	1.07957	1.2717	1.2925	1.21663	1.1708	1.04541	1.105
990	1.39551	1.33986	1.29149	1.2608	1.18086	1.56304	1.48831	1.21179	1.31137	1.09101	1.34302	1.3917	1.16887	1.48009	1.75398	1.59212	1.96203	1.31782	1.48507	1.54255	1.6417	1.43336	1.38446	1.02075	1.07377	0.844826	1.08382	1.36826	1.21358	1.0293	1.22209	1.15539	1.00379	1.04347	1.0337	1.11073	1.08504	1.27656	1.29902	1.22192	1.16881	1.04211	1.10586
1020	1.42326	1.35889	1.29951	1.24772	1.1855	1.58279	1.48706	1.23471	1.3302	1.14886	1.43493	1.46051	1.18638	1.49908	1.77584	1.58948	1.98016	1.33142	1.51151	1.55976	1.65042	1.43847	1.38397	0.998759	1.01539	0.855712	1.0834	1.27957	1.21129	1.03303	1.23643	1.15871	1.01388	1.04337	1.03579	1.1126	1.09588	1.29852	1.30365	1.24281	1.17628	1.05052	1.10674
1050	1.4436	1.37018	1.31541	1.25076	1.20783	1.62106	1.50497	1.24018	1.34659	1.16891	1.42094	1.39524	1.15087	1.50278	1.79996	1.59829	2.03154	1.34325	1.53335	1.57659	1.69183	1.44245	1.39069	1.0325	1.06569	0.87165	1.07972	1.3644	1.25975	1.04697	1.26382	1.16564	1.00563	1.05574	1.0401	1.09443	1.11303	1.29992	1.31469	1.24486	1.1835	1.04137	1.1102
1080	1.45204	1.38777	1.33036	1.27509	1.24832	1.67049	1.54358	1.2471	1.35919	1.103	1.39754	1.41832	1.2032	1.52052	1.82932	1.62044	2.06003	1.35861	1.55981	1.59105	1.70878	1.45638	1.39308	0.996127	1.00962	0.877534	1.07654	1.28743	1.19	1.06	1.28039	1.16474	1.0084	1.06373	1.05053	1.09673	1.14699	1.31763	1.31755	1.26057	1.18265	1.03952	1.11428
1110	1.47345	1.40069	1.34361	1.31026	1.28517	1.72096	1.57661	1.26542	1.36772	1.13876	1.48617	1.50554	1.27756	1.52535	1.85169	1.62972	2.07675	1.37088	1.54385	1.61392	1.73214	1.47109	1.40615	1.03674	1.06074	0.895406	1.07427	1.29542	1.26869	1.07419	1.2929	1.16725	1.00842	1.06114	1.05183	1.11887	1.17273	1.32477	1.32666	1.26742	1.18852	1.04015	1.11582
1140	1.49983	1.41555	1.36238	1.35005	1.33819	1.77014	1.60294	1.29346	1.38326	1.18945	1.5221	1.50138	1.25184	1.55796	1.88013	1.64711	2.12462	1.38055	1.59501	1.63484	1.73707	1.46819	1.39724	0.985176	1.00543	0.909753	1.07543	1.33681	1.23436	1.0829	1.3131	1.17103	1.00087	1.06412	1.06138	1.1246	1.19847	1.32757	1.33121	1.26916	1.19314	1.0325	1.11924
1170	1.50745	1.43966	1.37779	1.39034	1.37891	1.81766	1.62787	1.29618	1.39127	1.16871	1.47105	1.44412	1.22977	1.56994	1.90649	1.67521	2.1365	1.39066	1.61187	1.63612	1.76546	1.48888	1.39765	1.04098	1.03428	0.933307	1.07372	1.25372	1.23113	1.10315	1.32346	1.16997	1.00795	1.067	1.06591	1.1449	1.21845	1.33604	1.32428	1.27677	1.19021	1.03841	1.12285
1200	1.52677	1.44732	1.38745	1.43803	1.4069	1.82714	1.60271	1.33128	1.40933	1.12524	1.52799	1.52208	1.31535	1.58241	1.94504	1.65399	2.19061	1.39744	1.63352	1.64811	1.79021	1.49146	1.39154	0.989778	0.998764	0.950472	1.07126	1.31407	1.28064	1.10495	1.31716	1.17175	1.00589	1.06944	1.06788	1.15603	1.23079	1.3364	1.32431	1.27707	1.1985	1.03482	1.12589
1230	1.54374	1.46582	1.40164	1.45153	1.38212	1.79497	1.56629	1.32878	1.42828	1.1837	1.65356	1.61467	1.37833	1.57227	1.96514	1.68626	2.22511	1.40846	1.65072	1.65472	1.8078	1.50661	1.38752	1.04418	1.03031	0.959711	1.07163	1.25991	1.20951	1.10658	1.31721	1.17393	1.00373	1.07369	1.08383	1.16651	1.20623	1.34491	1.33327	1.28275	1.20522	1.04232	1.12841
1260	1.55581	1.48603	1.41961	1.42018	1.38533	1.79346	1.55382	1.36363	1.4406	1.19779	1.67902	1.59084	1.34439	1.59191	2.00239	1.7086	2.25294	1.41572	1.64366	1.67323	1.81786	1.51041	1.39389	0.992405	0.980683	0.954809	1.07237	1.24198	1.26399	1.1054	1.30827	1.16849	1.00624	1.08219	1.08006	1.15149	1.19305	1.34105	1.3245	1.27707	1.20064	1.03997	1.1323
1290	1.57929	1.49671	1.42619	1.42105	1.39084	1.78157	1.54663	1.37273	1.44349	1.20365	1.60796	1.50682	1.29713	1.61864	2.0354	1.7201	2.28212	1.42482	1.67127	1.68227	1.8438	1.52576	1.38616	1.04448	1.03484	0.957885	1.06941	1.28232	1.25183	1.10395	1.30057	1.17083	1.01146	1.08965	1.08726	1.12813	1.16434	1.35091	1.34075	1.28423	1.20668	1.04594	1.13677
1320	1.59157	1.51338	1.43856	1.41761	1.41654	1.80523	1.55634	1.3584	1.46716	1.14552	1.62676	1.56096	1.35926	1.63167	2.07102	1.76299	2.34591	1.43015	1.65953	1.70117	1.86182	1.53037	1.38393	0.996393	0.979305	0.944826	1.0709	1.20754	1.22172	1.10201	1.28215	1.16855	1.01293	1.09589	1.09756	1.10316	1.15961	1.33872	1.32648	1.27215	1.20659	1.06326	1.1388
1350	1.60721	1.53114	1.45245	1.42757	1.44817	1.8352	1.58319	1.3884	1.47595	1.19098	1.71611	1.65472	1.44008	1.64551	2.11276	1.78219	2.37169	1.43961	1.70097	1.69404	1.87685	1.54288	1.38305	1.03467	1.03693	0.956376	1.06988	1.23945	1.27063	1.09212	1.2782	1.16635	1.01211	1.09753	1.10334	1.08579	1.16594	1.35091	1.33976	1.28096	1.20927	1.06468	1.14257
1380	1.62849	1.55077	1.46307	1.45266	1.49416	1.88065	1.61259	1.39797	1.473	1.2546	1.79595	1.65525	1.40975	1.67365	2.14818	1.78814	2.38887	1.44085	1.70784	1.71519	1.88749	1.54886	1.38864	1.0042	0.974134	0.960314	1.06732	1.23939	1.21397	1.08122	1.27764	1.16496	1.01874	1.10183	1.1055	1.06277	1.18247	1.35301	1.33761	1.27243	1.20576	1.07781	1.14526
1410	1.63579	1.56319	1.47418	1.49115	1.5375	1.93601	1.64849	1.42004	1.48039	1.20843	1.6799	1.58167	1.38246	1.69805	2.16987	1.81222	2.41609	1.44618	1.71617	1.70294	1.90289	1.55635	1.37863	1.02197	1.02403	0.971942	1.06433	1.17639	1.2265	1.06962	1.28248	1.16286	1.0215	1.1111	1.11492	1.06489	1.2082	1.34811	1.34017	1.26615	1.20903	1.0876	1.15087
1440	1.65429	1.582	1.48796	1.53203	1.59032	1.97789	1.67413	1.44537	1.51703	1.18244	1.72609	1.66426	1.45243	1.71281	2.20885	1.83387	2.45423	1.45101	1.71388	1.71055	1.90706	1.56202	1.37753	1.01051	0.970583	0.981129	1.06594	1.2281	1.26397	1.06932	1.2891	1.1617	1.02639	1.10788	1.11904	1.07882	1.23266	1.35226	1.34568	1.26819	1.21321	1.09535	1.15256
1470	1.66866	1.59638	1.49377	1.57333	1.6317	2.00803	1.67985	1.4521	1.51993	1.23569	1.84137	1.77302	1.53933	1.74365	2.24797	1.86331	2.47458	1.45689	1.7335	1.71871	1.92108	1.57396	1.37907	1.01787	1.06346	1.00229	1.06374	1.19451	1.1851	1.0724	1.2991	1.16004	1.03366	1.10904	1.12542	1.08974	1.26177	1.34497	1.34901	1.26062	1.20994	1.09691	1.15645
1500	1.67507	1.61152	1.5047	1.60528	1.65051	1.99114	1.65391	1.46201	1.53464	1.30411	1.8799	1.68652	1.46047	1.76744	2.27668	1.87614	2.47399	1.45712	1.73227	1.73359	1.9342	1.57739	1.37168	1.02033	1.07652	1.02911	1.06476	1.15977	1.22007	1.07563	1.31143	1.15837	1.03951	1.11759	1.1361	1.10322	1.27743	1.32783	1.36072	1.24376	1.21593	1.09922	1.15725
1530	1.68839	1.63208	1.51764	1.60997	1.6348	1.96112	1.60968	1.48119	1.5626	1.23343	1.75348	1.67902	1.45268	1.77958	2.29412	1.89158	2.49765	1.46502	1.74506	1.72558	1.94291	1.57939	1.36855	1.01467	1.11903	1.05332	1.06376	1.21262	1.23579	1.0779	1.33343	1.15072	1.04238	1.11951	1.1411	1.12282	1.29636	1.32528	1.3505	1.23941	1.20798	1.10707	1.16335
1560	1.711	1.642	1.51846	1.58338	1.6141	1.93602	1.59912	1.48519	1.57925	1.22633	1.80328	1.75702	1.537	1.80459	2.33099	1.92177	2.51397	1.46762	1.75	1.74229	1.97821	1.59212	1.37805	1.04988	1.13756	1.08206	1.06274	1.16225	1.16925	1.08633	1.34388	1.14593	1.05107	1.11243	1.14773	1.13649	1.29617	1.33192	1.36084	1.24494	1.21251	1.10939	1.16633
1590	1.72008	1.65998	1.52994	1.56322	1.61914	1.92885	1.59547	1.50266	1.59712	1.29218	1.92019	1.85721	1.61531	1.82499	2.36933	1.91523	2.53479	1.46401	1.76405	1.74549	1.97715	1.59609	1.37257	1.02297	1.13011	1.10337	1.06629	1.15273	1.21495	1.09276	1.36067	1.14538	1.05272	1.1256	1.15471	1.14071	1.27862	1.32209	1.37284	1.23458	1.20437	1.11132	1.1709
1620	1.73112	1.68184	1.54673	1.54971	1.63265	1.95083	1.60516	1.49959	1.59934	1.36104	1.94926	1.80321	1.53566	1.85965	2.3992	1.92717	2.53276	1.46635	1.76997	1.7535	1.99392	1.60002	1.37542	1.07822	1.21504	1.12002	1.06633	1.20998	1.24372	1.10566	1.37644	1.14263	1.05971	1.12999	1.16215	1.13473	1.25711	1.31147	1.35763	1.22561	1.20529	1.11365	1.17677
1650	1.74089	1.68679	1.54387	1.5673	1.67781	1.99074	1.63235	1.51557	1.62033	1.29433	1.82842	1.76142	1.53608	1.8657	2.42265	1.92624	2.54641	1.47256	1.77599	1.74541	2.00761	1.60558	1.36766	1.03859	1.16157	1.13107	1.06422	1.16632	1.16868	1.11734	1.39269	1.13981	1.06981	1.12656	1.17222	1.11531	1.23522	1.3133	1.36921	1.22581	1.2058	1.11777	1.17548
1680	1.74347	1.70733	1.55492	1.59599	1.71508	2.02994	1.66117	1.52109	1.60909	1.28731	1.86386	1.8234	1.61336	1.88955	2.44774	1.96102	2.55355	1.46921	1.77904	1.76806	2.02316	1.60589	1.36993	1.07825	1.2338	1.13263	1.06254	1.14567	1.21536	1.12485	1.39538	1.13451	1.07148	1.12754	1.17874	1.0943	1.21961	1.30517	1.37015	1.21643	1.20928	1.12327	1.18056
1710	1.7637	1.72204	1.56364	1.63851	1.7544	2.08158	1.69001	1.5388	1.64496	1.35158	1.99756	1.94448	1.68584	1.92533	2.48956	1.95611	2.55696	1.47115	1.78629	1.76937	2.02917	1.60841	1.36776	1.09321	1.19335	1.12524	1.0656	1.2082	1.2516	1.12916	1.40575	1.1356	1.07703	1.13804	1.18519	1.07364	1.21897	1.29524	1.36607	1.20662	1.196	1.13414	1.18561
1740	1.76802	1.72979	1.56963	1.67519	1.80622	2.1323	1.71675	1.53985	1.64629	1.4291	2.00472	1.88657	1.59482	1.948	2.50827	1.95855	2.56416	1.47074	1.78831	1.76596	2.04875	1.61733	1.36897	1.07046	1.20645	1.12615	1.05987	1.18369	1.17813	1.13982	1.41483	1.13349	1.08563	1.13034	1.19434	1.06076	1.23583	1.29702	1.37115	1.20611	1.19345	1.1333	1.18736
1770	1.777	1.75015	1.57528	1.71308	1.83458	2.16696	1.73766	1.54785	1.66134	1.34858	1.88485	1.82039	1.59701	1.96254	2.53068	2.00281	2.57444	1.47195	1.79649	1.7797	2.0432	1.61829	1.37042	1.13755	1.28445	1.13393	1.06118	1.13845	1.20196	1.14709	1.4189	1.13181	1.08754	1.13308	1.19815	1.05869	1.24567	1.30887	1.36661	1.21598	1.20359	1.14084	1.18833
1800	1.79086	1.7641	1.58164	1.74375	1.85771	2.1636	1.72986	1.5575	1.65887	1.34408	1.91306	1.87936	1.65331	1.99811	2.5657	1.99934	2.58719	1.47011	1.79843	1.77998	2.05139	1.62312	1.37799	1.08361	1.20141	1.1422	1.06449	1.19482	1.24403	1.15265	1.42296	1.13094	1.0893	1.13627	1.20573	1.06814	1.2629	1.29245	1.36968	1.19907	1.18979	1.13748	1.19236
1830	1.78364	1.79773	1.59477	1.76577	1.82588	2.1302	1.69372	1.55844	1.67492	1.41218	1.99577	1.97461	1.73604	2.01759	2.58336	1.99464	2.52092	1.47711	1.80088	1.79569	2.0675	1.62247	1.37478	1.11689	1.27608	1.16085	1.0622	1.21288	1.21497	1.15507	1.42771	1.13061	1.09354	1.13666	1.20942	1.07859	1.29646	1.2916	1.3804	1.19641	1.19043	1.14797	1.19329
1860	1.7946	1.78463	1.59307	1.77116	1.79686	2.09739	1.6575	1.56741	1.67594	1.48152	2.0248	1.90454	1.66532	2.02508	2.59378	2.02353	2.54361	1.48467	1.80747	1.79296	2.07679	1.62908	1.37704	1.14385	1.26803	1.17739	1.06234	1.14359	1.18369	1.15924	1.42834	1.13456	1.10009	1.14104	1.2149	1.10072	1.30354	1.28428	1.39089	1.18887	1.19254	1.14365	1.19952
1890	1.81062	1.80638	1.60075	1.73367	1.77337	2.08783	1.63436	1.56888	1.68421	1.4474	1.92372	1.85675	1.63761	2.04119	2.62657	2.02877	2.52775	1.47442	1.80348	1.79308	2.08767	1.62872	1.37311	1.10551	1.21218	1.19709	1.06185	1.16727	1.23338	1.16258	1.42635	1.13421	1.10779	1.1385	1.2151	1.11256	1.3198	1.28454	1.38522	1.18976	1.1805	1.15221	1.2042
1920	1.81838	1.82092	1.607	1.72591	1.77053	2.07489	1.63808	1.56922	1.68802	1.39372	1.92458	1.89829	1.70386	2.07312	2.64919	2.03435	2.53622	1.4836	1.81412	1.79806	2.09637	1.63294	1.38249	1.15655	1.29267	1.22843	1.06092	1.22039	1.24416	1.16603	1.41988	1.13493	1.11095	1.14064	1.22411	1.13793	1.3287	1.28502	1.3866	1.18923	1.18396	1.15637	1.19922
1950	1.82105	1.82748	1.62143	1.72188	1.78605	2.08503	1.65685	1.57118	1.67427	1.44479	2.01224	1.98156	1.77753	2.09322	2.6627	2.04791	2.53993	1.48594	1.81542	1.80855	2.10574	1.63349	1.37756	1.13669	1.22188	1.25463	1.06031	1.18559	1.18826	1.1693	1.42953	1.13538	1.10862	1.14288	1.22974	1.14565	1.32206	1.28643	1.40737	1.19001	1.18888	1.15475	1.20315
1980	1.83697	1.85246	1.63246	1.71296	1.80525	2.11532	1.66782	1.58238	1.68869	1.51167	2.07397	1.96547	1.73538	2.10003	2.6797	2.0491	2.5528	1.49518	1.81751	1.79804	2.11425	1.63728	1.37507	1.13922	1.24018	1.277	1.05944	1.15682	1.20521	1.17022	1.40951	1.13919	1.11647	1.1427	1.22803	1.15105	1.3197	1.27453	1.3888	1.17929	1.17711	1.16368	1.1939
2010	1.85599	1.85373	1.62379	1.74021	1.8498	2.14555	1.68493	1.57639	1.70779	1.52996	1.9583	1.87474	1.68567	2.13566	2.70964	2.01849	2.546	1.48709	1.81798	1.80128	2.11683	1.63779	1.38096	1.19166	1.29687	1.30231	1.06001	1.20314	1.25056	1.16817	1.4239	1.13982	1.12064	1.14587	1.23165	1.15456	1.29047	1.2847	1.41043	1.18753	1.18561	1.16207	1.19865
2040	1.86381	1.86509	1.62476	1.77043	1.8875	2.18829	1.72469	1.58607	1.71336	1.45683	1.93516	1.90686	1.72982	2.15172	2.71859	2.05053	2.55705	1.49085	1.81968	1.79133	2.12583	1.64825	1.37412	1.16198	1.22317	1.31695	1.05956	1.22687	1.20637	1.16231	1.40545	1.14763	1.12858	1.15088	1.23763	1.14178	1.27491	1.27939	1.39991	1.18173	1.18273	1.1616	1.20193
2070	1.86407	1.87739	1.67521	1.8075	1.91471	2.25539	1.74044	1.59016	1.72507	1.48339	1.99748	1.9888	1.80499	2.15622	2.72431	2.03167	2.56967	1.48884	1.82007	1.81172	2.13213	1.64461	1.36767	1.16821	1.25447	1.33065	1.05965	1.16528	1.18344	1.16645	1.4057	1.15226	1.13147	1.14586	1.23933	1.13529	1.25995	1.27647	1.4129	1.17916	1.18251	1.15581	1.20579
2100	1.88187	1.89148	1.63929	1.8344	1.96763	2.28731	1.7803	1.58866	1.72938	1.55044	2.07799	2.02045	1.82314	2.18631	2.75115	2.04565	2.55045	1.49129	1.82347	1.80556	2.14197	1.65748	1.36321	1.21393	1.27822	1.34092	1.05912	1.17638	1.22801	1.1647	1.41015	1.14721	1.13239	1.14738	1.24215	1.11623	1.23716	1.28513	1.41699	1.18744	1.18001	1.15895	1.20277
2130	1.88781	1.91732	1.64878	1.88248	1.99466	2.30813	1.79138	1.5912	1.72508	1.59181	2.02415	1.92367	1.7445	2.19765	2.75624	2.03958	2.58115	1.50453	1.82002	1.81607	2.14182	1.65326	1.35633	1.1757	1.20975	1.34242	1.05835	1.22516	1.23826	1.16783	1.39494	1.15345	1.13752	1.13871	1.2429	1.08752	1.24154	1.27697	1.42429	1.17876	1.18127	1.17481	1.20175
2160	1.89748	1.93328	1.67543	1.88621	2.01383	2.32928	1.78432	1.58995	1.73259	1.52465	1.94913	1.90375	1.74461	2.21855	2.7648	2.0702	2.59762	1.50701	1.82182	1.8149	2.15191	1.67042	1.36689	1.20049	1.23951	1.34747	1.05544	1.19003	1.18253	1.16233	1.39861	1.15389	1.13821	1.14261	1.24856	1.08939	1.24646	1.27997	1.43082	1.18096	1.17936	1.16845	1.20599
2190	1.90789	1.94058	1.65366	1.91808	2.01924	2.30003	1.76495	1.59796	1.73869	1.51574	1.97572	1.96378	1.80675	2.21736	2.78258	2.07062	2.56858	1.50616	1.82168	1.80751	2.16204	1.66685	1.35965	1.24142	1.243	1.3471	1.05543	1.16379	1.19759	1.16366	1.3885	1.15562	1.14224	1.13988	1.24978	1.07791	1.24533	1.27599	1.42945	1.17736	1.17991	1.16772	1.20435
2220	1.91533	1.96436	1.66658	1.88768	1.96517	2.25707	1.72546	1.5901	1.73488	1.56367	2.03977	2.03284	1.87226	2.24326	2.79348	2.04014	2.58086	1.51554	1.82004	1.80986	2.16462	1.67257	1.35455	1.21066	1.18608	1.34464	1.0572	1.19889	1.23773	1.15818	1.39453	1.16369	1.14411	1.14356	1.24903	1.08746	1.25868	1.27628	1.43485	1.17585	1.1827	1.17874	1.20994
2250	1.92713	1.96409	1.69244	1.88163	1.92359	2.22372	1.67422	1.59456	1.74584	1.62923	2.06962	1.99241	1.80437	2.25137	2.7895	2.06401	2.58485	1.50704	1.82386	1.81328	2.17828	1.67906	1.34906	1.23046	1.20982	1.35715	1.0559	1.23082	1.22629	1.16511	1.38547	1.16857	1.14373	1.14346	1.25153	1.08938	1.27443	1.28459	1.44862	1.1837	1.17982	1.17701	1.2133
2280	1.94087	1.97748	1.67712	1.84798	1.91698	2.1849	1.67512	1.58986	1.74119	1.61853	1.96091	1.88842	1.74376	2.25736	2.79342	2.08908	2.61295	1.52278	1.81924	1.82885	2.18555	1.67537	1.34367	1.2796	1.24009	1.36039	1.05763	1.18203	1.17711	1.15539	1.38622	1.17574	1.15173	1.1468	1.25514	1.09463	1.28591	1.28355	1.45107	1.18301	1.18114	1.18233	1.20648
2310	1.94902	1.99836	1.68972	1.8364	1.9095	2.18821	1.67103	1.59518	1.74792	1.5462	1.92561	1.91655	1.77778	2.28095	2.81927	2.06051	2.60449	1.51616	1.82054	1.83126	2.19166	1.67515	1.35144	1.24264	1.1772	1.3703	1.05995	1.16813	1.20267	1.15357	1.38368	1.18037	1.1516	1.14948	1.2465	1.11708	1.29336	1.27951	1.44886	1.1784	1.19037	1.18636	1.19818
2340	1.96158	1.99313	1.6942	1.81954	1.9243	2.21727	1.68163	1.60169	1.7514	1.57011	1.97696	1.99357	1.86061	2.28301	2.81382	2.06832	2.61987	1.51921	1.82064	1.83485	2.1912	1.67996	1.3485	1.24354	1.18505	1.38947	1.05715	1.21462	1.25279	1.15228	1.38252	1.18599	1.15193	1.1499	1.25471	1.12856	1.3062	1.28045	1.45151	1.17826	1.17987	1.20103	1.20633
2370	1.96853	2.01777	1.69834	1.81483	1.95802	2.21844	1.69391	1.6047	1.75235	1.64983	2.08054	2.06115	1.90924	2.29107	2.81333	2.08597	2.62538	1.51939	1.8196	1.83532	2.19231	1.68058	1.3369	1.29697	1.24065	1.40779	1.05556	1.23995	1.23113	1.15035	1.38317	1.19112	1.15376	1.15414	1.26027	1.13915	1.31128	1.30426	1.46353	1.19882	1.18707	1.19085	1.20315
2400	1.97929	2.0388	1.70604	1.83977	1.98475	2.25452	1.72765	1.59481	1.753	1.69956	2.06055	1.9676	1.80838	2.29208	2.83709	2.08909	2.61954	1.5207	1.82107	1.84294	2.20372	1.66588	1.33648	1.27153	1.15925	1.42423	1.05385	1.18636	1.18035	1.15025	1.37376	1.18956	1.15299	1.15256	1.26012	1.14636	1.31818	1.28054	1.45613	1.17751	1.18351	1.18339	1.19147
2430	1.99147	2.05032	1.71817	1.84503	1.9981	2.31482	1.75386	1.58905	1.75736	1.63817	1.9322	1.90372	1.77049	2.3211	2.83254	2.10589	2.60474	1.52622	1.81794	1.83644	2.22179	1.68449	1.33991	1.28471	1.17788	1.44412	1.05426	1.1663	1.19735	1.15028	1.37491	1.19265	1.15524	1.15494	1.26752	1.1693	1.32068	1.29673	1.48656	1.19163	1.18045	1.19644	1.1933
2460	1.99942	2.03653	1.72682	1.89351	2.06039	2.33455	1.75766	1.59736	1.75571	1.59687	1.95463	1.94285	1.80916	2.3128	2.82104	2.10097	2.6282	1.5241	1.83135	1.85357	2.21242	1.6648	1.33842	1.26645	1.16983	1.46624	1.05487	1.2075	1.24349	1.14944	1.37196	1.19222	1.15847	1.15294	1.26804	1.16769	1.31083	1.29229	1.46433	1.18639	1.18254	1.20772	1.19615
2490	2.01192	2.06394	1.73181	1.90307	2.0794	2.38059	1.78958	1.60092	1.75758	1.64855	2.00509	2.04407	1.88655	2.32576	2.83715	2.11269	2.64154	1.51915	1.83077	1.85383	2.23015	1.67564	1.33061	1.32288	1.22575	1.47835	1.05255	1.24694	1.25066	1.15273	1.37035	1.20347	1.15691	1.14774	1.27047	1.16982	1.29691	1.30392	1.48315	1.19625	1.19001	1.20242	1.19471
2520	2.02318	2.07706	1.72581	1.93138	2.11229	2.41017	1.8094	1.59554	1.76142	1.70513	2.07224	2.09052	1.94966	2.32893	2.83067	2.10427	2.63605	1.52814	1.81526	1.85555	2.2357	1.67623	1.32167	1.30875	1.15725	1.49946	1.0524	1.20571	1.19039	1.14557	1.36681	1.20842	1.15989	1.14764	1.26398	1.17981	1.27302	1.30331	1.48811	1.19362	1.19139	1.19632	1.19166
2550	2.03144	2.08939	1.73688	1.96603	2.12962	2.44279	1.82965	1.59753	1.76195	1.76957	2.06658	1.97936	1.83736	2.33081	2.83198	2.11799	2.65157	1.51772	1.81343	1.85886	2.24183	1.66504	1.32027	1.27526	1.14423	1.51764	1.05533	1.16609	1.18694	1.14861	1.36911	1.21462	1.15708	1.14637	1.271	1.16846	1.26448	1.30117	1.4818	1.19268	1.18187	1.22341	1.19477
2580	2.03603	2.10188	1.76059	1.9883	2.1549	2.44723	1.83219	1.5973	1.76054	1.69018	1.93062	1.92112	1.80117	2.33409	2.84691	2.12698	2.65359	1.52513	1.82691	1.85815	2.23856	1.66413	1.32017	1.32776	1.20325	1.53474	1.05693	1.20147	1.24218	1.14746	1.37299	1.21542	1.157	1.14521	1.27314	1.16487	1.25489	1.3093	1.49181	1.19893	1.19515	1.19775	1.191
2610	2.05442	2.09655	1.7611	2.00906	2.16518	2.44947	1.82455	1.59295	1.76138	1.64281	1.94536	1.95856	1.85919	2.34976	2.86401	2.15157	2.65688	1.52669	1.83105	1.86781	2.25588	1.66353	1.32093	1.3529	1.19722	1.54828	1.05608	1.25171	1.26769	1.14486	1.36931	1.21676	1.16143	1.15145	1.27696	1.1599	1.236	1.30909	1.5067	1.19789	1.19409	1.22785	1.19853
2640	2.05905	2.12659	1.77072	2.00737	2.1224	2.42602	1.78714	1.60288	1.76473	1.67872	2.00035	2.04264	1.92723	2.36008	2.85216	2.1289	2.66311	1.52745	1.81714	1.85995	2.24966	1.66708	1.31063	1.29186	1.12194	1.56837	1.05686	1.26136	1.2365	1.1377	1.3673	1.21893	1.15932	1.15468	1.28107	1.14963	1.23107	1.3213	1.49446	1.21122	1.18915	1.21563	1.196
2670	2.07236	2.12769	1.80428	2.00409	2.11962	2.36812	1.72592	1.59444	1.76869	1.77056	2.06429	2.11546	1.9925	2.35402	2.86065	2.1268	2.66631	1.52662	1.8188	1.87035	2.25457	1.66607	1.31569	1.31609	1.16683	1.57728	1.05736	1.20648	1.18942	1.13572	1.37009	1.21846	1.15956	1.15037	1.28195	1.12571	1.23157	1.31796	1.50316	1.20611	1.19416	1.2342	1.19328
2700	2.07875	2.12036	1.78692	1.93505	2.065	2.34172	1.72353	1.59538	1.77027	1.82767	2.09185	2.07098	1.90431	2.37185	2.85694	2.16277	2.69236	1.53301	1.82616	1.87624	2.26419	1.66656	1.27781	1.37838	1.21416	1.58716	1.05691	1.18837	1.21666	1.13271	1.36725	1.22451	1.16083	1.15529	1.28453	1.10877	1.22486	1.3282	1.49978	1.2134	1.19806	1.22185	1.1848
2730	2.08666	2.12163	1.77532	1.92593	2.02822	2.30592	1.71487	1.59141	1.76771	1.76501	1.98127	1.96147	1.84068	2.37388	2.84246	2.13455	2.6794	1.52846	1.83326	1.88062	2.25912	1.66699	1.28225	1.34081	1.14222	1.59875	1.05723	1.23454	1.25955	1.13418	1.36239	1.22836	1.16433	1.15278	1.28948	1.10775	1.23283	1.32754	1.51004	1.21289	1.1927	1.22911	1.19087
2760	2.09565	2.14858	1.8005	1.90596	2.03833	2.29479	1.69873	1.57918	1.76286	1.69406	1.93206	1.97149	1.85867	2.38715	2.8788	2.1439	2.69259	1.53115	1.8366	1.84985	2.27034	1.66346	1.27812	1.30302	1.12192	1.59629	1.0601	1.27483	1.28303	1.13161	1.36301	1.22519	1.15938	1.14416	1.28647	1.10405	1.25196	1.33462	1.51743	1.21881	1.20065	1.22614	1.18397
2790	2.10626	2.1352	1.8099	1.87076	2.03304	2.30369	1.7031	1.59277	1.77321	1.70517	1.97483	2.01999	1.9269	2.39242	2.86838	2.1529	2.70807	1.53031	1.84598	1.88427	2.25407	1.67183	1.30662	1.3437	1.1766	1.60149	1.05377	1.27432	1.26705	1.12533	1.35814	1.22569	1.16216	1.15129	1.29563	1.11534	1.24966	1.3175	1.51241	1.20235	1.19081	1.2469	1.19202
2820	2.12439	2.15643	1.79337	1.88059	2.03811	2.31852	1.70271	1.57982	1.76581	1.77089	2.03865	2.0882	1.99236	2.37028	2.87116	2.1441	2.70078	1.53696	1.84128	1.88746	2.27705	1.66567	1.28661	1.37936	1.19571	1.60153	1.056	1.24108	1.22994	1.12949	1.36067	1.23306	1.16579	1.15671	1.29088	1.11988	1.269	1.33809	1.52187	1.22091	1.1995	1.24689	1.18836
2850	2.12439	2.16749	1.82667	1.88087	2.04485	2.32103	1.71079	1.59359	1.76963	1.83298	2.09384	2.11534	2.01133	2.38105	2.89331	2.16565	2.71098	1.53084	1.8412	1.8883	2.25094	1.68209	1.28836	1.32645	1.13369	1.60533	1.05147	1.21978	1.24333	1.12694	1.35925	1.23145	1.16436	1.15694	1.29418	1.14483	1.27911	1.33997	1.51916	1.22249	1.206	1.24854	1.1831
2880	2.13858	2.18118	1.80973	1.88736	2.05595	2.34068	1.73837	1.57655	1.76099	1.88059	2.05212	2.01367	1.93003	2.40871	2.8926	2.18371	2.72429	1.53009	1.8358	1.86092	2.27209	1.68046	1.28593	1.3014	1.1183	1.6008	1.05548	1.25409	1.28962	1.1273	1.36098	1.23426	1.17897	1.15301	1.29846	1.15882	1.2863	1.3377	1.5344	1.22142	1.19716	1.25656	1.18854
2910	2.14469	2.19833	1.81977	1.89697	2.08527	2.37779	1.7412	1.58798	1.76664	1.79937	1.95094	1.96722	1.8721	2.38776	2.88493	2.17008	2.7117	1.54768	1.84823	1.88131	2.26086	1.68015	1.28702	1.34084	1.16976	1.59729	1.05019	1.29155	1.32306	1.12363	1.3577	1.2369	1.16926	1.15054	1.29798	1.17539	1.2877	1.35067	1.52258	1.23192	1.2023	1.24679	1.17932
2940	2.13986	2.20301	1.8145	1.92496	2.11024	2.41877	1.78166	1.57509	1.75857	1.73869	1.92309	1.98857	1.90659	2.40928	2.90365	2.17011	2.7285	1.53005	1.8285	1.85871	2.26151	1.68318	1.29292	1.36793	1.19122	1.59789	1.05263	1.31255	1.30585	1.12187	1.35551	1.23571	1.16689	1.1449	1.30123	1.19066	1.27458	1.34306	1.51917	1.22431	1.19769	1.2592	1.18401
2970	2.17158	2.2041	1.83058	1.95417	2.14804	2.42868	1.78683	1.58919	1.76855	1.76148	1.97224	2.04989	1.97811	2.39239	2.90696	2.1899	2.74003	1.52835	1.84231	1.87235	2.26851	1.68132	1.29729	1.32929	1.1265	1.5927	1.0536	1.26918	1.25657	1.12036	1.35953	1.23817	1.17354	1.14617	1.30333	1.18901	1.25002	1.34734	1.53058	1.22867	1.20099	1.24954	1.18184
3000	2.16995	2.23546	1.84441	1.9389	2.16868	2.4672	1.80675	1.58274	1.76494	1.81674	2.03302	2.12337	2.03887	2.42153	2.91044	2.20001	2.77513	1.54875	1.83966	1.88687	2.26937	1.68401	1.29931	1.3191	1.12542	1.59508	1.05244	1.24048	1.25877	1.12157	1.3602	1.23955	1.17303	1.14538	1.3106	1.18734	1.234	1.35182	1.52292	1.23251	1.20953	1.26456	1.17994
3030	2.18257	2.23918	1.85184	1.98143	2.17289	2.4704	1.82667	1.59472	1.75471	1.90446	2.07426	2.13113	2.03302	2.42281	2.96008	2.20605	2.78616	1.54002	1.84312	1.87723	2.25987	1.67515	1.29449	1.34362	1.14885	1.58503	1.05467	1.24679	1.29088	1.12033	1.35281	1.23624	1.17413	1.14643	1.31068	1.17804	1.22726	1.3628	1.52269	1.24055	1.20813	1.26994	1.18132
3060	2.1878	2.25058	1.86752	2.01564	2.21133	2.51275	1.83086	1.58803	1.7582	1.92448	2.01896	2.03374	1.94281	2.44167	2.93031	2.22386	2.81545	1.53901	1.83501	1.87751	2.27039	1.68033	1.29872	1.38277	1.17823	1.5875	1.05136	1.28017	1.32119	1.11879	1.34542	1.24119	1.17798	1.14111	1.31416	1.17593	1.22254	1.35669	1.52448	1.23547	1.20312	1.26185	1.17948
3090	2.20901	2.26303	1.8634	2.01675	2.22951	2.5455	1.85929	1.58616	1.76017	1.84775	1.9399	2.00405	1.91328	2.43335	2.92972	2.20225	2.82359	1.54322	1.84195	1.88509	2.26553	1.68289	1.30478	1.36071	1.1384	1.593	1.05206	1.31112	1.32739	1.12201	1.34928	1.24095	1.1786	1.14445	1.3144	1.1595	1.21682	1.36843	1.5299	1.24504	1.20799	1.26096	1.17464
3120	2.21711	2.25661	1.85154	2.04025	2.2397	2.57016	1.86445	1.58687	1.76737	1.78734	1.92307	2.02389	1.93055	2.4374	2.92345	2.20448	2.83611	1.53263	1.83476	1.87502	2.26822	1.6831	1.30647	1.33493	1.11629	1.58321	1.0522	1.30792	1.30242	1.1245	1.348	1.23682	1.18087	1.13885	1.31419	1.14509	1.21855	1.37242	1.51356	1.24802	1.20773	1.28175	1.18081
3150	2.21573	2.28301	1.87644	2.05737	2.25333	2.58514	1.8671	1.57781	1.77334	1.80317	1.94545	2.07259	1.98993	2.40729	2.93812	2.21564	2.84151	1.54287	1.83601	1.88109	2.26438	1.67153	1.30822	1.33575	1.12669	1.5954	1.04846	1.28318	1.27209	1.12097	1.35052	1.23868	1.18247	1.14372	1.31872	1.13956	1.23501	1.37434	1.52896	1.24964	1.20386	1.28685	1.17813
3180	2.22881	2.30152	1.89438	2.06423	2.24525	2.56642	1.85056	1.58015	1.77492	1.85353	2.00917	2.13594	2.04144	2.44056	2.94356	2.19389	2.83602	1.54096	1.8303	1.88345	2.26727	1.6845	1.30719	1.37185	1.15432	1.59768	1.04871	1.2546	1.26792	1.12749	1.34985	1.24369	1.1811	1.14246	1.31969	1.143	1.24533	1.37827	1.53257	1.2528	1.20985	1.27811	1.17196
3210	2.23228	2.29705	1.87711	2.07481	2.22682	2.56412	1.85279	1.58298	1.75397	1.90293	2.04393	2.15235	2.03518	2.44917	2.96594	2.20875	2.84862	1.54406	1.84096	1.88394	2.2747	1.70149	1.31105	1.38055	1.16476	1.60264	1.04933	1.25656	1.28483	1.12665	1.34727	1.23924	1.18926	1.14238	1.32078	1.14388	1.25842	1.37296	1.53699	1.24661	1.19444	1.29474	1.17887
3240	2.22986	2.30334	1.89539	2.07785	2.20284	2.56079	1.82217	1.58231	1.75703	1.93975	1.98098	2.06841	1.96527	2.44904	2.95347	2.21771	2.86594	1.54277	1.84036	1.88455	2.2811	1.67948	1.31104	1.33171	1.12486	1.61539	1.0493	1.27734	1.31147	1.12962	1.34461	1.24098	1.18546	1.14664	1.32462	1.15094	1.25958	1.37636	1.53247	1.25021	1.20973	1.29862	1.17564
3270	2.25363	2.32517	1.91898	2.07021	2.21385	2.54605	1.79581	1.58645	1.76592	1.8751	1.92979	2.03961	1.93249	2.48138	2.96605	2.19277	2.84634	1.54395	1.83253	1.89027	2.27211	1.67775	1.31667	1.31746	1.09891	1.6164	1.05178	1.30702	1.33287	1.13123	1.33857	1.24061	1.18612	1.15094	1.32332	1.15984	1.28112	1.38711	1.53814	1.25833	1.20932	1.30645	1.1715
3300	2.26061	2.32395	1.91379	2.05272	2.18181	2.4751	1.78194	1.57175	1.75974	1.83595	1.89985	2.05299	1.94308	2.4599	2.96243	2.21314	2.8631	1.54674	1.8306	1.89117	2.26491	1.68465	1.32684	1.33691	1.10581	1.63251	1.04749	1.3245	1.32946	1.13166	1.33315	1.23811	1.18383	1.14741	1.32193	1.17088	1.28973	1.38582	1.52573	1.2572	1.21375	1.29394	1.17282
3330	2.26857	2.3378	1.92401	2.04416	2.14855	2.46134	1.75339	1.58669	1.76458	1.82055	1.91088	2.09529	1.98185	2.46236	3.00492	2.21272	2.87688	1.53981	1.83527	1.89266	2.27703	1.71046	1.324	1.37216	1.15192	1.63633	1.0489	1.31655	1.29444	1.13221	1.32436	1.23705	1.18385	1.15359	1.32583	1.18118	1.29178	1.39966	1.524	1.26777	1.20757	1.31617	1.17076
3360	2.27335	2.35057	1.92347	2.04973	2.09744	2.44919	1.75619	1.57479	1.77177	1.85522	1.9739	2.16476	2.02354	2.47489	2.97675	2.20531	2.86676	1.54443	1.82844	1.90562	2.28088	1.72602	1.33165	1.37785	1.15168	1.64828	1.04752	1.27517	1.27103	1.13776	1.32566	1.23887	1.18905	1.15667	1.32681	1.19008	1.29189	1.39297	1.53278	1.26036	1.20949	1.30044	1.16719
3390	2.27702	2.34915	1.93299	2.00076	2.09608	2.44651	1.73733	1.58797	1.77498	1.90535	1.99394	2.21244	2.08398	2.47396	2.96662	2.23566	2.87091	1.54205	1.82798	1.89209	2.26124	1.7173	1.3309	1.34186	1.12208	1.65599	1.0485	1.25842	1.26891	1.13497	1.31919	1.24019	1.18654	1.15385	1.32658	1.20231	1.28947	1.40263	1.51919	1.26925	1.2093	1.30698	1.16864
3420	2.27958	2.3612	1.94295	1.98036	2.08179	2.43195	1.73302	1.57377	1.76582	1.94242	2.02978	2.2085	2.06709	2.47259	2.99667	2.2071	2.88457	1.54273	1.83693	1.89908	2.2828	1.71241	1.318	1.32567	1.10085	1.67128	1.05033	1.26358	1.2881	1.14211	1.32185	1.24002	1.18967	1.157	1.33043	1.20677	1.28669	1.39845	1.52834	1.26531	1.20947	1.31681	1.16521
3450	2.29007	2.3669	1.93541	1.97329	2.07673	2.42927	1.72742	1.5776	1.76543	1.96425	1.95358	2.11276	1.97432	2.47218	2.9859	2.22375	2.88234	1.54102	1.83361	1.89521	2.27718	1.70094	1.3274	1.33724	1.11096	1.68059	1.049	1.28795	1.31013	1.13373	1.31727	1.23947	1.18788	1.15344	1.33075	1.20547	1.25613	1.40059	1.53381	1.26615	1.21331	1.32392	1.16781
3480	2.28909	2.36929	1.94745	1.96487	2.07896	2.42972	1.7326	1.5641	1.76472	1.90693	1.91924	2.08244	1.9572	2.47511	2.98406	2.19498	2.87721	1.54034	1.8214	1.897	2.27797	1.68593	1.32946	1.37496	1.15282	1.69481	1.05037	1.31738	1.33224	1.12792	1.31061	1.23728	1.19388	1.15304	1.32926	1.20988	1.24931	1.40378	1.52382	1.27044	1.20998	1.32701	1.16581
3510	2.29796	2.38227	1.95439	1.94847	2.07993	2.43288	1.73082	1.57739	1.76007	1.85655	1.89126	2.11453	1.97332	2.47226	3.00276	2.19764	2.88882	1.54063	1.82986	1.90942	2.28263	1.70255	1.33651	1.38626	1.17714	1.70637	1.04921	1.33569	1.32696	1.13636	1.30309	1.2372	1.19428	1.15766	1.3337	1.22099	1.25925	1.40345	1.52204	1.26776	1.20842	1.3299	1.16048
3540	2.30191	2.38537	1.959	1.91979	2.08242	2.43928	1.73155	1.57458	1.77722	1.84811	1.91678	2.13852	1.99675	2.48998	3.00519	2.24505	2.87668	1.54255	1.82227	1.90087	2.27195	1.70176	1.34287	1.36431	1.14854	1.72654	1.04869	1.33701	1.30769	1.12945	1.29244	1.23584	1.19115	1.1564	1.33167	1.20576	1.24099	1.41015	1.53004	1.27209	1.22	1.33373	1.16579
3570	2.30531	2.38277	1.96728	1.92804	2.08829	2.46272	1.74754	1.58102	1.77951	1.87028	1.94584	2.20068	2.06228	2.49383	2.98886	2.21982	2.89094	1.53948	1.82826	1.89399	2.28683	1.69759	1.34527	1.33107	1.11553	1.73136	1.0513	1.30183	1.27429	1.12808	1.28619	1.23511	1.1936	1.1558	1.32849	1.19865	1.24324	1.39993	1.52013	1.26036	1.20686	1.34345	1.15525
3600	2.30884	2.4055	1.97374	1.92996	2.10936	2.47251	1.76435	1.58735	1.78067	1.91923	1.96637	2.2478	2.10705	2.4919	3.00313	2.21918	2.90021	1.54038	1.83424	1.90116	2.30175	1.69108	1.33258	1.33052	1.11157	1.75072	1.05	1.28774	1.25163	1.13309	1.27769	1.23745	1.2	1.15444	1.33297	1.20097	1.23009	1.40907	1.52402	1.26607	1.2078	1.33998	1.16019

## Sheet: Supplementary. Fig 3c
Genotype	ExpDate	Condition	Strain & Age
WT	20230826	ISO-Wound + 1% DMSO HYPO E3	Casper | 3dpf
WT	20230826	ISO-Wound + 1% DMSO HYPO E3	Casper | 3dpf
WT	20230826	ISO-Wound + 1% DMSO HYPO E3	Casper | 3dpf
WT	20230826	ISO-Wound + 1% DMSO HYPO E3	Casper | 3dpf
WT	20230826	ISO-Wound + 1% DMSO HYPO E3	Casper | 3dpf
WT	20230826	ISO-Wound + 1% DMSO HYPO E3	Casper | 3dpf
WT	20240112	ISO-Wound + 1% DMSO HYPO E3	Casper | 3dpf
WT	20240112	ISO-Wound + 1% DMSO HYPO E3	Casper | 3dpf
WT	20240112	ISO-Wound + 1% DMSO HYPO E3	Casper | 3dpf
WT	20240201	ISO-Wound + 1% DMSO HYPO E3	Casper | 3dpf
WT	20240201	ISO-Wound + 1% DMSO HYPO E3	Casper | 3dpf
WT	20240201	ISO-Wound + 1% DMSO HYPO E3	Casper | 3dpf
WT	20240201	ISO-Wound + 1% DMSO HYPO E3	Casper | 3dpf
WT	20220614	3hrs 130nm Diclofenac ISO-Wound+ HYPO E3	Casper | 3dpf
WT	20220614	3hrs 130nm Diclofenac ISO-Wound+ HYPO E3	Casper | 3dpf
WT	20220614	3hrs 130nm Diclofenac ISO-Wound+ HYPO E3	Casper | 3dpf
WT	20220614	3hrs 130nm Diclofenac ISO-Wound+ HYPO E3	Casper | 3dpf
WT	20220622	3hrs 130nm Diclofenac ISO-Wound+ HYPO E3	Casper | 3dpf
WT	20220622	3hrs 130nm Diclofenac ISO-Wound+ HYPO E3	Casper | 3dpf
WT	20220622	3hrs 130nm Diclofenac ISO-Wound+ HYPO E3	Casper | 3dpf
WT	20220708	3hrs 130nm Diclofenac ISO-Wound+ HYPO E3	Casper | 3dpf
WT	20220708	3hrs 130nm Diclofenac ISO-Wound+ HYPO E3	Casper | 3dpf
WT	20220708	3hrs 130nm Diclofenac ISO-Wound+ HYPO E3	Casper | 3dpf
WT	20230131	40 min 50uM Licofelone ISO-Wound+ HYPO E3	Casper | 3dpf
WT	20230131	40 min 50uM Licofelone ISO-Wound+ HYPO E3	Casper | 3dpf
WT	20230131	40 min 50uM Licofelone ISO-Wound+ HYPO E3	Casper | 3dpf
WT	20230131	40 min 50uM Licofelone ISO-Wound+ HYPO E3	Casper | 3dpf
WT	20230201	40 min 50uM Licofelone ISO-Wound+ HYPO E3	Casper | 3dpf
WT	20230201	40 min 50uM Licofelone ISO-Wound+ HYPO E3	Casper | 3dpf
WT	20230201	40 min 50uM Licofelone ISO-Wound+ HYPO E3	Casper | 3dpf
WT	20230201	40 min 50uM Licofelone ISO-Wound+ HYPO E3	Casper | 3dpf
WT	20230201	40 min 50uM Licofelone ISO-Wound+ HYPO E3	Casper | 3dpf
WT	20230201	40 min 50uM Licofelone ISO-Wound+ HYPO E3	Casper | 3dpf
WT	20230201	40 min 50uM Licofelone ISO-Wound+ HYPO E3	Casper | 3dpf
WT	20230201	40 min 50uM Licofelone ISO-Wound+ HYPO E3	Casper | 3dpf
WT	20230826	3hrs 10uM_MK886 + ISO-Wound + HYPO E3	Casper | 3dpf
WT	20230826	3hrs 10uM_MK886 + ISO-Wound + HYPO E3	Casper | 3dpf
WT	20230826	3hrs 10uM_MK886 + ISO-Wound + HYPO E3	Casper | 3dpf
WT	20230826	3hrs 10uM_MK886 + ISO-Wound + HYPO E3	Casper | 3dpf
WT	20230826	3hrs 10uM_MK886 + ISO-Wound + HYPO E3	Casper | 3dpf
WT	20230826	3hrs 10uM_MK886 + ISO-Wound + HYPO E3	Casper | 3dpf
WT	20230826	3hrs 10uM_MK886 + ISO-Wound + HYPO E3	Casper | 3dpf
WT	20230826	3hrs 10uM_MK886 + ISO-Wound + HYPO E3	Casper | 3dpf
Time (sec)	ID: //rtsmcs/Niethammer/Zaza/Zaza's Papier/70kDa/Pharmacology/ECs Hypo Antagonist Inhibition/ISO-HYPO_DMSO/20230826_KDRL_eGFP_DMSO_24hrs_ISO_HYPO_E1_F1_Dextran_Bleedout.csv	//rtsmcs/Niethammer/Zaza/Zaza's Papier/70kDa/Pharmacology/ECs Hypo Antagonist Inhibition/ISO-HYPO_DMSO/20230826_KDRL_eGFP_DMSO_24hrs_ISO_HYPO_E1_F2_Dextran_Bleedout.csv	//rtsmcs/Niethammer/Zaza/Zaza's Papier/70kDa/Pharmacology/ECs Hypo Antagonist Inhibition/ISO-HYPO_DMSO/20230826_KDRL_eGFP_DMSO_24hrs_ISO_HYPO_E2_F3_Dextran_Bleedout.csv	//rtsmcs/Niethammer/Zaza/Zaza's Papier/70kDa/Pharmacology/ECs Hypo Antagonist Inhibition/ISO-HYPO_DMSO/20230826_KDRL_eGFP_DMSO_24hrs_ISO_HYPO_E2_F4_Dextran_Bleedout.csv	//rtsmcs/Niethammer/Zaza/Zaza's Papier/70kDa/Pharmacology/ECs Hypo Antagonist Inhibition/ISO-HYPO_DMSO/20230826_KDRL_eGFP_DMSO_24hrs_ISO_HYPO_E2_F5_Dextran_Bleedout.csv	//rtsmcs/Niethammer/Zaza/Zaza's Papier/70kDa/Pharmacology/ECs Hypo Antagonist Inhibition/ISO-HYPO_DMSO/20230826_KDRL_eGFP_DMSO_24hrs_ISO_HYPO_E2_F6_Dextran_Bleedout.csv	//rtsmcs/Niethammer/Zaza/Zaza's Papier/70kDa/Pharmacology/ECs Hypo Antagonist Inhibition/ISO-HYPO_DMSO/20240112_3dpf_capser_DMSO_ISO_HYPO_E3_F7_Dextran_Bleedout.csv	//rtsmcs/Niethammer/Zaza/Zaza's Papier/70kDa/Pharmacology/ECs Hypo Antagonist Inhibition/ISO-HYPO_DMSO/20240112_3dpf_capser_DMSO_ISO_HYPO_E3_F8_Dextran_Bleedout.csv	//rtsmcs/Niethammer/Zaza/Zaza's Papier/70kDa/Pharmacology/ECs Hypo Antagonist Inhibition/ISO-HYPO_DMSO/20240112_3dpf_capser_DMSO_ISO_HYPO_E3_F9_Dextran_Bleedout.csv	//rtsmcs/Niethammer/Zaza/Zaza's Papier/70kDa/Pharmacology/ECs Hypo Antagonist Inhibition/ISO-HYPO_DMSO/20240112_3dpf_capser_DMSO_ISO_HYPO_E3_F10_Dextran_Bleedout.csv	//rtsmcs/Niethammer/Zaza/Zaza's Papier/70kDa/Pharmacology/ECs Hypo Antagonist Inhibition/ISO-HYPO_DMSO/20240201_3dpf_casper_DMSO_ISO_HYPO_E4-F11_Dextran_Bleedout.csv	//rtsmcs/Niethammer/Zaza/Zaza's Papier/70kDa/Pharmacology/ECs Hypo Antagonist Inhibition/ISO-HYPO_DMSO/20240201_3dpf_casper_DMSO_ISO_HYPO_E4-F12_Dextran_Bleedout.csv	//rtsmcs/Niethammer/Zaza/Zaza's Papier/70kDa/Pharmacology/ECs Hypo Antagonist Inhibition/ISO-HYPO_DMSO/20240201_3dpf_casper_DMSO_ISO_HYPO_E5-F13_Dextran_Bleedout.csv	//rtsmcs/Niethammer/Zaza/Zaza's Papier/70kDa/Pharmacology/ECs Hypo Antagonist Inhibition/Diclofenac/WT_Diclofenac/Diclofenac_Red_only/20220614_3dpf_kdrl_egfp_iso_hypo_2diclofenac_130nm_ISO_HYPO_E1_F1_Dextran_Bleedout.csv	//rtsmcs/Niethammer/Zaza/Zaza's Papier/70kDa/Pharmacology/ECs Hypo Antagonist Inhibition/Diclofenac/WT_Diclofenac/Diclofenac_Red_only/20220614_3dpf_kdrl_egfp_iso_hypo_2diclofenac_130nm_ISO_HYPO_E1_F2_Dextran_Bleedout.csv	//rtsmcs/Niethammer/Zaza/Zaza's Papier/70kDa/Pharmacology/ECs Hypo Antagonist Inhibition/Diclofenac/WT_Diclofenac/Diclofenac_Red_only/20220614_3dpf_kdrl_egfp_iso_hypo_2diclofenac_130nm_ISO_HYPO_E2_F3_Dextran_Bleedout.csv	//rtsmcs/Niethammer/Zaza/Zaza's Papier/70kDa/Pharmacology/ECs Hypo Antagonist Inhibition/Diclofenac/WT_Diclofenac/Diclofenac_Red_only/20220614_3dpf_kdrl_egfp_iso_hypo_2diclofenac_130nm_ISO_HYPO_E2_F4_Dextran_Bleedout.csv	//rtsmcs/Niethammer/Zaza/Zaza's Papier/70kDa/Pharmacology/ECs Hypo Antagonist Inhibition/Diclofenac/WT_Diclofenac/Diclofenac_Red_only/20220622_3dpf_kdrl__iso_hypo_1hr_130nmol_dicflo_ISO_HYPO_E3_F6_Dextran_Bleedout.csv	//rtsmcs/Niethammer/Zaza/Zaza's Papier/70kDa/Pharmacology/ECs Hypo Antagonist Inhibition/Diclofenac/WT_Diclofenac/Diclofenac_Red_only/20220622_3dpf_kdrl__iso_hypo_1hr_130nmol_dicflo_ISO_HYPO_E4_F8_Dextran_Bleedout.csv	//rtsmcs/Niethammer/Zaza/Zaza's Papier/70kDa/Pharmacology/ECs Hypo Antagonist Inhibition/Diclofenac/WT_Diclofenac/Diclofenac_Red_only/20220708_3dpf_kdrl__iso_hypo_1hr_130nmol_dicflo_ISO_HYPO_E5_F9_Dextran_Bleedout.csv	//rtsmcs/Niethammer/Zaza/Zaza's Papier/70kDa/Pharmacology/ECs Hypo Antagonist Inhibition/Diclofenac/WT_Diclofenac/Diclofenac_Red_only/20220708_3dpf_kdrl__iso_hypo_1hr_130nmol_dicflo_ISO_HYPO_E5_F10_Dextran_Bleedout.csv	//rtsmcs/Niethammer/Zaza/Zaza's Papier/70kDa/Pharmacology/ECs Hypo Antagonist Inhibition/Diclofenac/WT_Diclofenac/Diclofenac_Red_only/20220708_3dpf_kdrl__iso_hypo_1hr_130nmol_dicflo_ISO_HYPO_E6_F11_Dextran_Bleedout.csv	//rtsmcs/Niethammer/Zaza/Zaza's Papier/70kDa/Pharmacology/ECs Hypo Antagonist Inhibition/Diclofenac/WT_Diclofenac/Diclofenac_Red_only/20220708__3dpf_kdrl__iso_hypo_1hr_130nmol_dicflo_ISO_HYPO_E4_F8_Dextran_Bleedout.csv	//rtsmcs/Niethammer/Zaza/Zaza's Papier/70kDa/Pharmacology/ECs Hypo Antagonist Inhibition/Licofelone/20230131_2dpf_tg(kdrl_qf2_quas_eGFP)_70kDa dextran-ISO_50uM_Licoelone_60min-NaCl+HYPO_E1_F1_Dextran_Bleedout.csv	//rtsmcs/Niethammer/Zaza/Zaza's Papier/70kDa/Pharmacology/ECs Hypo Antagonist Inhibition/Licofelone/20230131_2dpf_tg(kdrl_qf2_quas_eGFP)_70kDa dextran-ISO_50uM_Licoelone_60min-NaCl+HYPO_E1_F2_Dextran_Bleedout.csv	//rtsmcs/Niethammer/Zaza/Zaza's Papier/70kDa/Pharmacology/ECs Hypo Antagonist Inhibition/Licofelone/20230131_2dpf_tg(kdrl_qf2_quas_eGFP)_70kDa dextran-ISO_50uM_Licoelone_60min-NaCl+HYPO_E2_F3_Dextran_Bleedout.csv	//rtsmcs/Niethammer/Zaza/Zaza's Papier/70kDa/Pharmacology/ECs Hypo Antagonist Inhibition/Licofelone/20230131_2dpf_tg(kdrl_qf2_quas_eGFP)_70kDa dextran-ISO_50uM_Licoelone_60min-NaCl+HYPO_E2_F4_Dextran_Bleedout.csv	//rtsmcs/Niethammer/Zaza/Zaza's Papier/70kDa/Pharmacology/ECs Hypo Antagonist Inhibition/Licofelone/20230201_2dpf_tg(kdrl_qf2_quas_eGFP)_70kDa dextran-ISO_50uM_Licoelone_60min-NaCl+HYPO_E3_F5_Dextran_Bleedout.csv	//rtsmcs/Niethammer/Zaza/Zaza's Papier/70kDa/Pharmacology/ECs Hypo Antagonist Inhibition/Licofelone/20230201_2dpf_tg(kdrl_qf2_quas_eGFP)_70kDa dextran-ISO_50uM_Licoelone_60min-NaCl+HYPO_E3_F6_Dextran_Bleedout.csv	//rtsmcs/Niethammer/Zaza/Zaza's Papier/70kDa/Pharmacology/ECs Hypo Antagonist Inhibition/Licofelone/20230201_2dpf_tg(kdrl_qf2_quas_eGFP)_70kDa dextran-ISO_50uM_Licoelone_60min-NaCl+HYPO_E4_F7_Dextran_Bleedout.csv	//rtsmcs/Niethammer/Zaza/Zaza's Papier/70kDa/Pharmacology/ECs Hypo Antagonist Inhibition/Licofelone/20230201_2dpf_tg(kdrl_qf2_quas_eGFP)_70kDa dextran-ISO_50uM_Licoelone_60min-NaCl+HYPO_E4_F8_Dextran_Bleedout.csv	//rtsmcs/Niethammer/Zaza/Zaza's Papier/70kDa/Pharmacology/ECs Hypo Antagonist Inhibition/Licofelone/20230201_2dpf_tg(kdrl_qf2_quas_eGFP)_70kDa dextran-ISO_50uM_Licoelone_60min-NaCl+HYPO_E5_F9_Dextran_Bleedout.csv	//rtsmcs/Niethammer/Zaza/Zaza's Papier/70kDa/Pharmacology/ECs Hypo Antagonist Inhibition/Licofelone/20230201_2dpf_tg(kdrl_qf2_quas_eGFP)_70kDa dextran-ISO_50uM_Licoelone_60min-NaCl+HYPO_E5_F10_Dextran_Bleedout.csv	//rtsmcs/Niethammer/Zaza/Zaza's Papier/70kDa/Pharmacology/ECs Hypo Antagonist Inhibition/Licofelone/20230201_2dpf_tg(kdrl_qf2_quas_eGFP)_70kDa dextran-ISO_50uM_Licoelone_60min-NaCl+HYPO_E6_F11_Dextran_Bleedout.csv	//rtsmcs/Niethammer/Zaza/Zaza's Papier/70kDa/Pharmacology/ECs Hypo Antagonist Inhibition/Licofelone/20230201_2dpf_tg(kdrl_qf2_quas_eGFP)_70kDa dextran-ISO_50uM_Licoelone_60min-NaCl+HYPO_E6_F12_Dextran_Bleedout.csv	//rtsmcs/Niethammer/Zaza/Zaza's Papier/70kDa/Pharmacology/ECs Hypo Antagonist Inhibition/mk886/Red Only/20230826_KDRL_eGFP_10uM_MK886_24hrs_ISO_HYPO_Red_only_E2_F3_Dextran_Bleedout.csv	//rtsmcs/Niethammer/Zaza/Zaza's Papier/70kDa/Pharmacology/ECs Hypo Antagonist Inhibition/mk886/Red Only/20230826_KDRL_eGFP_10uM_MK886_24hrs_ISO_HYPO_Red_only_E2_F4_Dextran_Bleedout.csv	//rtsmcs/Niethammer/Zaza/Zaza's Papier/70kDa/Pharmacology/ECs Hypo Antagonist Inhibition/mk886/Red Only/20230826_KDRL_eGFP_10uM_MK886_24hrs_ISO_HYPO_Red_only_E3_F5_Dextran_Bleedout.csv	//rtsmcs/Niethammer/Zaza/Zaza's Papier/70kDa/Pharmacology/ECs Hypo Antagonist Inhibition/mk886/Red Only/20230826_KDRL_eGFP_10uM_MK886_24hrs_ISO_HYPO_Red_only_E3_F6_Dextran_Bleedout.csv	//rtsmcs/Niethammer/Zaza/Zaza's Papier/70kDa/Pharmacology/ECs Hypo Antagonist Inhibition/mk886/Red Only/20230826_KDRL_eGFP_10uM_MK886_24hrs_ISO_HYPO_Red_only_E3_F7_Dextran_Bleedout.csv	//rtsmcs/Niethammer/Zaza/Zaza's Papier/70kDa/Pharmacology/ECs Hypo Antagonist Inhibition/mk886/Red Only/20230826_KDRL_eGFP_10uM_MK886_24hrs_ISO_HYPO_Red_only_E3_F8_Dextran_Bleedout.csv	//rtsmcs/Niethammer/Zaza/Zaza's Papier/70kDa/Pharmacology/ECs Hypo Antagonist Inhibition/mk886/Red Only/20230826_KDRL_eGFP_10uM_MK886_24hrs_ISO_HYPO_Red_only_E4_F11_Dextran_Bleedout.csv	//rtsmcs/Niethammer/Zaza/Zaza's Papier/70kDa/Pharmacology/ECs Hypo Antagonist Inhibition/mk886/Red Only/20230826_KDRL_eGFP_10uM_MK886_24hrs_ISO_HYPO_Red_only_E4_F12_Dextran_Bleedout.csv
0	0.898227	0.889873	0.819274	1.08001	1.0198	1.04037	1.31026	0.996061	0.931613	0.849258	1.02318	1.06624	0.989191	0.84798	0.949486	1.22573	1.19588	1.18017	1.01046	1.0137	0.997191	1.01594	0.996257	1.09794	1.01353	0.818768	0.755304	0.95336	0.868751	1.01996	0.959907	0.913117	0.901411	0.986421	0.913981	0.944793	0.944683	0.853322	1.03117	0.882196	0.919973	0.988917	1.08233
30	0.912786	0.972629	0.841859	1.06573	1.02098	1.00487	1.22665	0.965859	0.949304	0.976	1.04811	1.05165	1.04634	0.925803	0.929859	1.265	1.23559	1.12785	1.01077	0.994758	1.01396	1.03293	1.02742	1.07814	1.06074	0.915925	0.945256	0.941236	0.910268	1.00393	0.973551	0.907981	0.898396	0.960606	0.935428	0.961007	0.94538	0.889022	1.00321	0.93822	0.948393	0.960182	1.08249
60	0.928227	0.965475	0.882553	1.01831	1.01919	1.01902	1.18312	0.989433	0.979865	1.12761	1.03342	0.996109	0.980174	0.95348	0.965194	1.17446	1.10186	1.08518	0.997007	0.989354	1.03291	1.02958	1.06275	1.10277	1.03373	0.918289	1.01294	0.855044	0.936629	0.992966	0.971681	0.929529	0.930595	0.944306	0.9548	0.915686	0.956067	0.929618	1.04401	0.984841	0.951298	1.04965	1.08444
90	0.9534	1.0008	0.934566	0.997752	1.00107	0.860227	1.08288	1.01325	1.0029	1.10417	0.963817	0.982755	0.980841	0.996497	0.941346	1.05346	1.03974	1.0591	1.01381	0.984774	1.02629	1.03822	1.03386	0.998232	1.02141	0.977953	0.916989	0.881784	1.01506	0.976849	1.01062	0.961952	0.96415	0.944676	0.996823	0.967722	0.98838	0.960998	1.01617	1.00252	0.983393	1.00874	1.04162
120	1.0189	0.979135	0.998332	1.00485	0.885984	0.986912	0.878133	1.04201	1.02013	1.00103	0.984709	1.07655	1.02055	1.06137	0.969357	0.98703	0.973994	1.00562	0.995259	0.988164	1.02417	1.0265	0.988414	0.986002	1.03305	1.04827	1.05303	0.912482	1.00023	1.00514	1.04895	0.996552	0.997047	0.967112	1.03141	1.03704	1.02167	1.02289	1.02093	1.01795	1.00649	1.07377	1.05666
150	1.0188	1.00905	0.988399	1.04319	1.09259	1.06188	1.06086	1.0501	1.05269	1.00144	1.01765	1.01996	1.03221	1.05276	1.00266	0.934111	0.945331	0.965866	1.00687	1.00494	1.02992	0.998588	0.964492	1.0272	1.02151	1.06759	1.06485	0.948821	1.11498	1.01245	1.07022	1.01727	1.04865	0.990519	1.04456	1.05424	1.05916	1.01433	0.991251	1.02917	1.00396	1.0841	1.03741
180	1.03172	1.02105	1.04978	0.998855	1.0232	1.02927	1.00157	1.02319	1.07292	1.0344	1.01327	0.946561	0.969158	1.16975	1.04821	0.868374	0.924783	0.926892	0.994515	0.984261	1.01584	0.9842	0.959838	0.946095	0.949931	1.12019	1.12641	1.03164	1.05868	1.02031	1.05634	1.03494	1.07065	1.03287	1.05263	1.04501	1.06203	1.06331	1.00776	1.05202	1.04061	1.05594	1.02738
210	1.07615	1.03855	1.10322	0.928003	1.01238	1.0002	0.943141	1.0371	1.0711	0.964347	0.939265	0.944667	0.98243	1.01371	1.03499	0.877056	0.86761	0.878142	0.971749	0.999018	0.990525	0.96214	0.952993	0.903661	0.976692	1.16342	1.17736	1.04162	1.09132	0.994313	1.03956	1.05908	1.0743	1.0456	1.05806	1.04242	1.04593	1.07137	1.0053	1.05519	1.04031	1.1313	1.04428
240	1.05849	1.02935	1.1719	0.90982	1.00363	0.98738	0.725566	1.03191	1.11707	0.968323	0.97569	0.982563	1.0396	1.0801	1.07287	0.823859	0.863981	0.838173	0.96832	1.02604	0.988296	0.956994	1.00885	0.949227	0.966633	1.23862	1.09606	1.15607	1.06867	0.985701	1.00925	1.08182	1.09038	1.02988	1.05695	1.00014	1.00387	1.05865	0.951656	1.05031	1.0573	1.03652	0.926198
270	1.1033	1.09409	1.21012	0.95347	0.921176	1.00987	0.58783	0.851087	0.802414	0.973417	1.00089	0.932949	0.959509	0.898552	1.08603	0.790921	0.851233	0.933004	1.03124	1.015	0.880902	0.954901	1.00513	0.910725	0.922761	0.730975	0.851793	1.27795	0.935421	0.988386	0.859918	1.09777	1.02442	1.09802	0.955359	1.03194	0.972828	1.13649	0.928538	0.987586	1.04828	0.61088	0.617198
300	1.10255	1.14175	1.1258	0.690707	0.833266	1.01941	0.572454	1.26725	0.934046	1.25869	0.905432	0.941489	0.986098	1.17322	1.08836	0.701754	0.760067	0.835482	0.991433	0.99314	0.959481	0.900496	0.986111	0.872393	0.979419	0.59347	0.951806	1.15816	0.941339	0.815719	0.812072	0.942506	0.939335	0.982137	0.894353	1.03059	1.02751	0.967479	0.882549	1.11067	1.04382	0.630427	0.611575
330	1.12261	1.12957	0.881482	0.682305	0.82751	0.985042	0.539441	1.00136	0.929347	0.954636	0.954557	1.00171	1.04185	1.15332	1.06107	0.713329	0.772429	0.857286	1.0013	0.956524	0.934892	0.899142	0.978688	0.917352	0.462351	0.618405	1.08663	1.16513	0.884743	0.82054	0.844136	0.589434	0.706971	0.882374	0.8404	1.03319	0.969736	1.1519	0.847851	1.14237	1.03901	0.580782	0.614858
360	1.14572	1.28316	0.758607	0.707513	0.81796	0.831953	0.366928	1.04744	0.956825	0.869057	1.02181	0.947648	1.10335	1.13804	1.0445	0.731796	0.78533	0.804316	0.977868	1.00218	0.856757	0.928332	0.94296	0.876278	0.534702	0.662348	0.90894	1.02843	0.93776	0.865888	0.83622	0.463932	0.570631	0.81076	0.762624	1.0297	0.959823	1.14825	0.86399	1.26071	1.0236	0.63	0.594955
390	1.15088	1.34489	0.676098	0.705242	0.821477	0.863114	0.451005	1.0431	0.955525	1.02183	1.01453	0.960501	1.05729	1.05774	1.05085	0.75688	0.784557	0.795066	0.988551	1.04625	0.802409	0.967025	0.88366	1.00347	0.686981	0.610485	0.9485	1.08522	0.89474	0.923594	0.841871	0.440263	0.545686	0.814858	0.695304	1.05943	0.9122	1.1609	0.831212	1.33081	1.03838	0.661039	0.626721
420	1.15717	1.22929	0.643772	0.689552	0.85629	0.887627	0.477916	1.02281	0.988922	1.04307	0.932186	0.948948	0.983185	1.077	1.02828	0.722839	0.788189	0.757212	0.964343	1.04818	0.72778	1.00177	0.858348	0.946097	0.599663	0.606336	1.01559	1.00066	0.940508	0.934367	0.847983	0.45279	0.57082	0.869918	0.651721	1.01403	0.857155	1.14118	0.800317	1.29271	1.05093	0.646766	0.638157
450	1.073	1.14094	0.592	0.694921	0.90101	0.89012	0.476116	1.04145	1.00682	1.12956	0.969568	1.01786	1.00814	1.04067	1.02157	0.705063	0.831299	0.765407	0.953425	1.0399	0.658242	1.00055	0.787646	0.737437	0.598914	0.634589	1.07961	1.03718	0.899042	0.934551	0.877865	0.481585	0.635103	0.946595	0.661247	0.989934	0.769594	1.09779	0.807215	1.31575	1.06961	0.645043	0.652006
480	1.13839	1.21226	0.579181	0.698413	0.894887	0.899223	0.443317	1.04631	1.01246	1.19564	1.02477	1.09727	1.0546	1.04397	1.05242	0.685216	0.756976	0.763291	0.962352	1.04325	0.611283	0.950154	0.750408	0.652074	0.572779	0.621198	1.06408	0.922877	0.954735	0.934501	0.866038	0.519723	0.68823	0.917863	0.718743	0.948197	0.705889	1.14252	0.802281	1.41009	1.0434	0.638445	0.648242
510	1.11338	1.26929	0.539081	0.691915	0.898012	0.867004	0.361633	1.03299	1.02985	1.2878	1.01845	0.947995	0.983522	1.01489	1.05838	0.631607	0.754968	0.737877	0.967342	0.976254	0.581902	0.918609	0.707371	0.617612	0.559468	0.670088	1.00856	0.938907	0.916737	0.920988	0.845835	0.55902	0.751125	0.845468	0.778991	0.915508	0.619646	1.31895	0.78694	1.35835	1.10052	0.655149	0.671075
540	1.10079	1.25951	0.513715	0.666827	0.884048	0.785625	0.297519	0.987008	1.02827	1.24387	0.945344	0.854534	0.951727	0.9979	1.03738	0.574413	0.770032	0.725594	0.964304	0.963945	0.536403	0.877675	0.6552	0.539453	0.56397	0.735336	0.958451	0.82327	0.97063	0.887696	0.815568	0.579761	0.793594	0.802335	0.855664	0.908701	0.583539	1.02584	0.793377	1.36596	1.03299	0.611386	0.676965
570	1.07756	1.21748	0.474423	0.618214	0.864503	0.759026	0.238453	1.01536	1.03381	1.20012	0.979808	0.848678	0.983522	0.947493	1.04379	0.531829	0.789348	0.719032	0.964224	0.930249	0.497861	0.82644	0.628689	0.488196	0.530601	0.726741	0.90539	0.827999	0.933582	0.858302	0.796837	0.603332	0.824737	0.733063	0.895967	0.950617	0.55297	0.943896	0.760931	1.47586	1.0169	0.637615	0.691957
600	1.00161	1.22641	0.436679	0.599756	0.854421	0.737963	0.212217	0.996336	1.04307	1.224	1.00469	0.863511	0.990806	1.02017	1.06585	0.524662	0.710467	0.736712	0.93257	0.907085	0.441431	0.802161	0.592643	0.442022	0.480551	0.74022	0.912778	0.747516	0.994246	0.804839	0.772016	0.625118	0.858785	0.687033	0.943351	0.903416	0.545007	0.865289	0.769377	1.44662	0.994897	0.590156	0.686438
630	0.977028	1.20597	0.408258	0.612106	0.867638	0.720938	0.208206	0.927586	1.05059	1.24672	0.938938	0.727743	0.875854	0.989335	0.983089	0.489932	0.784093	0.732023	0.93292	0.893236	0.382018	0.716579	0.607873	0.369536	0.436495	0.733312	0.852025	0.733444	0.95827	0.751192	0.748963	0.652483	0.883662	0.617667	0.971666	0.957872	0.492469	0.822101	0.77561	1.40072	0.998824	0.631031	0.674621
660	0.973993	1.22879	0.387207	0.605846	0.884669	0.712276	0.202133	0.866881	1.04791	1.12011	0.902537	0.646116	0.863323	0.977928	0.984863	0.402834	0.779921	0.709325	0.919396	0.877771	0.314036	0.655415	0.616978	0.330709	0.421206	0.696434	0.701889	0.648491	1.04152	0.720693	0.702275	0.663279	0.905198	0.583608	0.984012	0.755906	0.440387	0.767667	0.758509	1.43807	1.00215	0.601435	0.68969
690	0.915788	1.25097	0.384368	0.623883	0.894081	0.676919	0.185519	0.833098	1.04331	1.05923	0.955233	0.654651	0.864792	0.97222	1.00129	0.436045	0.731328	0.659688	0.867193	0.842692	0.267358	0.610475	0.558007	0.291443	0.393208	0.651477	0.717222	0.635637	0.986501	0.648792	0.668169	0.684944	0.925611	0.533529	0.997956	0.799971	0.427194	0.690737	0.777572	1.42564	0.9998	0.649364	0.705607
720	0.936581	1.27079	0.386099	0.599661	0.867754	0.598225	0.164231	0.791233	1.00713	1.09234	0.955973	0.626574	0.797241	0.995368	0.995897	0.411378	0.718887	0.625751	0.799401	0.868421	0.254276	0.560106	0.536177	0.251228	0.384584	0.657802	0.720817	0.605433	1.04206	0.635595	0.623575	0.699248	0.935879	0.495491	0.995997	0.71184	0.379343	0.681357	0.732337	1.48533	0.973354	0.688837	0.694796
750	0.878382	1.30257	0.384241	0.566146	0.82994	0.515035	0.148993	0.731045	0.958112	0.979315	0.882928	0.552921	0.719317	1.02021	0.951875	0.336131	0.729781	0.62589	0.739055	0.855752	0.212215	0.499416	0.559335	0.246542	0.351904	0.65077	0.679065	0.554227	1.00612	0.577446	0.598817	0.705947	0.9442	0.474815	0.99244	0.739159	0.370711	0.657226	0.724726	1.31755	0.960316	0.672254	0.702745
780	0.856289	1.27209	0.376622	0.514381	0.797845	0.496531	0.128502	0.721445	0.907028	0.839654	0.892471	0.473915	0.68458	0.979304	0.925079	0.320696	0.72445	0.610093	0.626821	0.790024	0.208777	0.452193	0.537491	0.213409	0.360124	0.606583	0.47298	0.55197	0.992037	0.531116	0.580015	0.712347	0.941106	0.436407	0.988156	0.620397	0.345582	0.567162	0.669669	1.40287	0.950368	0.646848	0.702169
810	0.848482	1.22958	0.370975	0.4691	0.787371	0.45798	0.12535	0.698824	0.872924	0.775825	0.917807	0.474838	0.65311	0.965128	0.862143	0.279627	0.700502	0.518318	0.553959	0.720618	0.186381	0.409455	0.558473	0.211561	0.337946	0.596419	0.300185	0.487209	0.999603	0.471991	0.53997	0.717112	0.920679	0.414385	0.974805	0.68766	0.359808	0.539954	0.636809	1.43623	0.944722	0.662596	0.687019
840	0.845783	1.23339	0.367077	0.428483	0.764778	0.436963	0.127892	0.661721	0.795813	0.760257	0.892668	0.377527	0.565274	0.987299	0.843693	0.233182	0.694784	0.462712	0.442233	0.661911	0.179886	0.365336	0.55424	0.208188	0.314676	0.590523	0.299619	0.469514	0.950259	0.447283	0.543563	0.702681	0.895176	0.37667	0.960943	0.638043	0.377029	0.532381	0.56795	1.38025	0.932544	0.714951	0.696079
870	0.825187	1.17879	0.360711	0.405651	0.771381	0.39101	0.130599	0.602372	0.758346	0.663406	0.852299	0.302783	0.548007	1.00586	0.710547	0.198039	0.679488	0.420077	0.396349	0.640167	0.177051	0.316491	0.567116	0.196047	0.316595	0.560402	0.137775	0.393343	0.985281	0.420446	0.526588	0.691878	0.857886	0.375815	0.944734	0.616008	0.343004	0.489296	0.54546	1.30737	0.917462	0.709771	0.709547
900	0.783879	1.08572	0.363609	0.382913	0.765576	0.382566	0.142735	0.541434	0.731776	0.56122	0.852844	0.256891	0.52115	0.993832	0.67583	0.228499	0.678096	0.416013	0.34672	0.59105	0.150324	0.275467	0.558706	0.206389	0.334935	0.49085	0.170328	0.382312	0.944156	0.408225	0.527971	0.679991	0.815556	0.338281	0.937528	0.552779	0.323483	0.463412	0.486469	1.22077	0.898824	0.717369	0.711724
930	0.782805	1.09446	0.359189	0.382125	0.732998	0.334076	0.135224	0.488077	0.680515	0.538792	0.840273	0.199252	0.467574	0.946355	0.516909	0.199144	0.652214	0.387805	0.328908	0.518211	0.165061	0.242719	0.53544	0.190026	0.323827	0.440523	0.0958783	0.325012	1.00889	0.394428	0.521916	0.659619	0.793636	0.315523	0.934727	0.561378	0.303394	0.42555	0.459463	1.19276	0.883811	0.771622	0.713964
960	0.785077	1.01301	0.348995	0.355753	0.708458	0.304919	0.132635	0.42132	0.653376	0.477181	0.788622	0.104942	0.423906	0.892419	0.373702	0.171719	0.682343	0.41069	0.277953	0.490555	0.139807	0.232483	0.516785	0.195825	0.319789	0.37189	0.165289	0.31845	0.962184	0.386684	0.512613	0.617809	0.787054	0.306099	0.9229	0.509341	0.294204	0.403952	0.424679	1.14971	0.803516	0.716339	0.696079
990	0.705454	0.9816	0.33921	0.344473	0.651644	0.269408	0.109743	0.345008	0.612954	0.427819	0.798424	0.0457985	0.403906	0.873472	0.359111	0.175575	0.62409	0.390765	0.257524	0.430852	0.117143	0.211215	0.47213	0.18454	0.297951	0.346619	0.0799286	0.29123	0.96915	0.35139	0.52018	0.586032	0.757008	0.287115	0.921333	0.508893	0.270007	0.386485	0.39512	1.11311	0.749833	0.676792	0.69456
1020	0.724973	0.957701	0.344513	0.306391	0.610806	0.231944	0.108992	0.314315	0.560904	0.378132	0.801694	0.000763823	0.34729	0.833221	0.278634	0.163311	0.662413	0.362563	0.241155	0.441866	0.13513	0.204187	0.441833	0.191358	0.286559	0.314409	0.144105	0.265404	0.944895	0.335956	0.51707	0.541939	0.740977	0.268041	0.898911	0.523224	0.276249	0.37264	0.374591	1.09638	0.702028	0.640475	0.705099
1050	0.719926	0.929953	0.344378	0.265705	0.59459	0.196616	0.108619	0.23767	0.529858	0.352845	0.767358	-0.0173219	0.31462	0.86512	0.237919	0.156282	0.669134	0.36714	0.236553	0.372227	0.142135	0.199516	0.418974	0.183162	0.281876	0.295769	0.204471	0.262211	0.867625	0.306829	0.522293	0.503357	0.713978	0.276511	0.879522	0.460259	0.266903	0.356667	0.371082	1.07094	0.676581	0.676303	0.692764
1080	0.707541	0.879535	0.337997	0.248822	0.580067	0.18578	0.10604	0.220578	0.494489	0.294319	0.68107	-0.042318	0.309016	0.797817	0.197199	0.176128	0.673538	0.346544	0.221429	0.383312	0.13069	0.189599	0.373418	0.177845	0.272765	0.269946	0.131795	0.216128	0.876391	0.289237	0.529995	0.468036	0.693372	0.257202	0.866625	0.472892	0.285264	0.333964	0.319993	0.996118	0.613902	0.576559	0.703149
1110	0.698062	0.872353	0.340243	0.237017	0.545668	0.175766	0.119344	0.149146	0.479339	0.297618	0.659437	-0.0444017	0.271855	0.711592	0.173402	0.166067	0.693547	0.327135	0.197726	0.359007	0.137975	0.179441	0.352986	0.176554	0.272401	0.278942	0.0754322	0.207245	0.809537	0.27857	0.519083	0.441746	0.689301	0.259727	0.847589	0.49304	0.298329	0.322331	0.303352	1.03843	0.593174	0.668953	0.710409
1140	0.696598	0.834727	0.334221	0.238028	0.522619	0.163027	0.110325	0.110181	0.469655	0.25466	0.616561	-0.0625211	0.266654	0.690119	0.150985	0.163174	0.698725	0.322795	0.190047	0.334982	0.104896	0.170706	0.299996	0.158132	0.284237	0.302462	0.16863	0.18692	0.807712	0.266719	0.510772	0.419817	0.693304	0.238613	0.834845	0.423184	0.288485	0.290726	0.255068	0.989319	0.60865	0.618987	0.706319
1170	0.639383	0.816381	0.333884	0.237926	0.513411	0.155875	0.111378	0.0731208	0.428858	0.266843	0.553907	-0.0449568	0.234555	0.651037	0.139653	0.125685	0.743919	0.3121	0.176013	0.31249	0.0882528	0.167535	0.257052	0.16135	0.271188	0.292728	0.319483	0.166744	0.769943	0.258344	0.498988	0.391533	0.687473	0.229537	0.806143	0.455606	0.281241	0.273022	0.225007	0.940115	0.611835	0.621249	0.684502
1200	0.655016	0.758605	0.329075	0.247837	0.511703	0.157016	0.116854	0.0511628	0.410931	0.226916	0.525391	-0.0814158	0.200112	0.627183	0.137717	0.141675	0.75999	0.314914	0.190669	0.28763	0.100586	0.162505	0.240523	0.15509	0.2785	0.30314	0.302855	0.152366	0.722611	0.247913	0.485347	0.37077	0.685628	0.243448	0.788746	0.406075	0.281458	0.27028	0.190388	0.889446	0.575231	0.607736	0.689155
1230	0.620711	0.688441	0.314451	0.232856	0.476963	0.127703	0.112273	0.0277338	0.408439	0.230589	0.52561	-0.0487681	0.189027	0.616652	0.0878943	0.0988127	0.700425	0.307466	0.161274	0.275443	0.0900944	0.156816	0.233808	0.149378	0.277026	0.291438	0.143377	0.123808	0.713162	0.234403	0.462664	0.357235	0.685975	0.211317	0.775903	0.429632	0.275958	0.243992	0.206947	0.84043	0.570236	0.610498	0.702704
1260	0.619994	0.63095	0.309087	0.229025	0.439077	0.124269	0.107609	0.0102942	0.387526	0.271534	0.50378	-0.0396161	0.196062	0.577647	0.0941492	0.0763501	0.74415	0.299401	0.177923	0.273589	0.0988522	0.153168	0.18534	0.138064	0.268504	0.266871	0.265942	0.118525	0.656153	0.230004	0.455906	0.338632	0.68585	0.205504	0.76251	0.390133	0.264651	0.229286	0.170907	0.785203	0.580345	0.576723	0.69407
1290	0.59255	0.54216	0.284381	0.222749	0.403415	0.118334	0.0873834	0.00576018	0.371206	0.220122	0.463	-0.0270263	0.162346	0.53397	0.0765108	0.121138	0.702507	0.314105	0.16225	0.293587	0.0644593	0.145289	0.173768	0.128466	0.247132	0.258	0.236866	0.10422	0.628485	0.215097	0.452203	0.322688	0.701807	0.199669	0.743667	0.350457	0.243966	0.221038	0.165684	0.732579	0.580112	0.614657	0.68179
1320	0.602305	0.424479	0.275698	0.21923	0.34555	0.112899	0.0894448	-0.00212317	0.349383	0.197164	0.445483	-0.0588586	0.136182	0.486601	0.051701	0.0883409	0.780539	0.305652	0.150988	0.284355	0.0646723	0.148485	0.154056	0.115926	0.2439	0.244918	0.23855	0.0903631	0.600261	0.225077	0.43022	0.311373	0.705168	0.194462	0.725535	0.350367	0.252761	0.230347	0.128181	0.670881	0.549853	0.516685	0.674118
1350	0.598633	0.360022	0.255329	0.214699	0.297645	0.0885719	0.092076	-0.0187393	0.318659	0.175702	0.442042	-0.0242576	0.117783	0.436201	0.0851537	0.101018	0.736967	0.296643	0.15184	0.236061	0.075308	0.146868	0.171388	0.106637	0.238588	0.228306	0.3255	0.0889982	0.525257	0.210776	0.414691	0.305404	0.698514	0.192282	0.720822	0.288301	0.24918	0.220543	0.136961	0.614731	0.513856	0.547151	0.647131
1380	0.583541	0.288985	0.232091	0.22351	0.269269	0.0762791	0.091315	-0.0127908	0.304133	0.216762	0.436486	-0.0424567	0.0922325	0.440178	0.0707689	0.104739	0.718115	0.282843	0.155075	0.211524	0.0663128	0.139422	0.138699	0.0907032	0.23051	0.229781	0.407003	0.0645214	0.442741	0.202558	0.383963	0.29354	0.695488	0.197561	0.704781	0.306932	0.248968	0.208953	0.12889	0.563277	0.479391	0.479511	0.659461
1410	0.548302	0.243876	0.203167	0.221331	0.231987	0.0883857	0.0910103	-0.0132955	0.300626	0.203055	0.39405	-0.0460878	0.0726086	0.370134	0.047225	0.147464	0.701737	0.278154	0.168837	0.17029	0.0781909	0.132154	0.128667	0.0778876	0.215117	0.235032	0.320875	0.0648269	0.34497	0.205854	0.355781	0.277166	0.688382	0.185338	0.700533	0.211188	0.256644	0.208408	0.129604	0.516224	0.458569	0.466724	0.677763
1440	0.563193	0.195388	0.192835	0.219139	0.222295	0.0766133	0.0987502	-0.0193307	0.281225	0.16586	0.404922	-0.0164259	0.0676655	0.367753	0.0461605	0.153939	0.744771	0.281798	0.147904	0.163307	0.0725738	0.13663	0.132808	0.0669761	0.206595	0.199472	0.377958	0.0607654	0.280245	0.1886	0.347268	0.270873	0.659013	0.178876	0.681261	0.238235	0.258158	0.212475	0.111458	0.468269	0.452781	0.478973	0.663769
1470	0.551961	0.15527	0.168975	0.225333	0.200764	0.0697175	0.0927424	-0.026405	0.280221	0.19014	0.424245	-0.0408783	0.0572829	0.312229	0.0384876	0.0778652	0.715176	0.257552	0.14588	0.174391	0.0639699	0.130302	0.0974734	0.0509861	0.20437	0.205153	0.251884	0.0461606	0.269424	0.199317	0.335956	0.262229	0.616183	0.164106	0.672007	0.263405	0.271718	0.198425	0.137966	0.407606	0.440905	0.439477	0.647286
1500	0.530736	0.138222	0.130298	0.227594	0.240918	0.0556571	0.100772	-0.0141474	0.264917	0.208592	0.396163	-0.020913	0.0442149	0.294307	0.0486546	0.155316	0.660791	0.247499	0.121705	0.12618	0.0413377	0.129107	0.0743505	0.0528166	0.184394	0.229041	0.257069	0.0451505	0.248752	0.182253	0.320182	0.255236	0.58785	0.17052	0.668468	0.205993	0.282141	0.196083	0.118441	0.372019	0.416201	0.344272	0.635169
1530	0.532776	0.105689	0.109793	0.222028	0.269393	0.0768747	0.103018	-0.0215819	0.262779	0.194531	0.36612	-0.0314563	0.0385614	0.248171	0.07966	0.0212261	0.656387	0.247709	0.116212	0.122509	0.0505924	0.132561	0.095551	0.0335993	0.186134	0.20107	0.232445	0.0391185	0.217623	0.168822	0.323409	0.242107	0.562452	0.153897	0.647637	0.228026	0.275624	0.204479	0.115056	0.338955	0.385293	0.36566	0.626095
1560	0.538979	0.0782657	0.0852074	0.209055	0.288358	0.0630861	0.0846202	-0.0134117	0.254383	0.131614	0.353877	-0.0144569	0.0364469	0.182697	0.063193	0.101018	0.680105	0.228506	0.123151	0.148668	0.0436459	0.122139	0.0983638	0.0252615	0.175304	0.198705	0.250189	0.0284543	0.2131	0.167452	0.321575	0.225544	0.540306	0.1482	0.633736	0.256598	0.257327	0.188652	0.108699	0.292568	0.340627	0.355481	0.637341
1590	0.554026	0.0588863	0.081499	0.205879	0.228685	0.0461405	0.071033	-0.0188836	0.23295	0.147995	0.330479	-0.00389513	0.0310511	0.188226	0.0151509	0.123206	0.64565	0.219849	0.114303	0.114103	0.0643934	0.118829	0.0636514	0.0295184	0.155854	0.183105	0.278344	0.0302566	0.193542	0.171089	0.305273	0.210789	0.506947	0.157853	0.621457	0.280509	0.259996	0.188047	0.109995	0.257166	0.323453	0.319367	0.647676
1620	0.523886	0.0610404	0.0622828	0.173609	0.180688	0.050066	0.0772179	-0.0157644	0.219193	0.153644	0.31192	-0.000711304	0.0229005	0.160152	0.0612572	0.0893025	0.603543	0.215802	0.105606	0.097611	0.0397986	0.110444	0.0723372	0.0296134	0.154278	0.21059	0.352038	0.0250295	0.170045	0.159761	0.278842	0.193866	0.48178	0.143291	0.618726	0.221847	0.26062	0.194559	0.11652	0.222666	0.317223	0.333727	0.627895
1650	0.522726	0.0489334	0.0481318	0.174607	0.155931	0.0406797	0.0878915	0.00126958	0.196473	0.139817	0.274949	0.0308754	0.0191785	0.172691	0.0363479	0.154765	0.641784	0.212389	0.147674	0.122629	0.0606957	0.106709	0.0738432	0.0240606	0.148702	0.191888	0.284135	0.0171433	0.153904	0.160317	0.272361	0.181393	0.44593	0.149033	0.595566	0.256057	0.256327	0.192545	0.104434	0.194922	0.310438	0.293328	0.637069
1680	0.458465	0.049132	0.0399136	0.17517	0.1409	0.0487456	0.077486	-0.0112318	0.17758	0.128636	0.251879	-0.0106935	0.0188184	0.170038	0.0412784	0.13189	0.577506	0.202275	0.103193	0.091026	0.0444175	0.0906064	0.0511154	0.024856	0.156055	0.186792	0.340337	0.0208018	0.15662	0.15452	0.269351	0.176333	0.421291	0.14387	0.578084	0.245041	0.24577	0.180056	0.118567	0.173571	0.298841	0.294865	0.613393
1710	0.497458	0.0400409	0.0378837	0.18478	0.130148	0.0541917	0.0770761	-0.0160669	0.185065	0.139086	0.245932	-0.00683433	0.0149838	0.121851	0.032481	0.113696	0.582681	0.180053	0.149387	0.115168	0.0159773	0.0830674	0.0730286	0.0297617	0.144238	0.187652	0.251157	0.0191405	0.146602	0.133689	0.274897	0.158016	0.399801	0.142437	0.565397	0.177603	0.250373	0.198801	0.114345	0.132752	0.280505	0.341634	0.605521
1740	0.521429	0.0385685	0.0306022	0.173581	0.130087	0.0258807	0.0918363	-0.016862	0.157716	0.155755	0.241707	0.0140414	0.012602	0.150908	0.0225681	0.15449	0.625329	0.163084	0.109467	0.114855	0.0308059	0.0787296	0.0610417	0.0270424	0.138564	0.180493	0.300742	0.0139779	0.146739	0.131161	0.279641	0.143028	0.386234	0.117292	0.56657	0.291617	0.240877	0.170442	0.0979948	0.110991	0.258891	0.275269	0.595517
1770	0.4617	0.0330897	0.0278384	0.176865	0.117246	0.0414798	0.0867675	0.00131427	0.162476	0.111638	0.207439	0.0154345	0.0104307	0.0834292	0.0170852	0.0480964	0.574184	0.175669	0.100113	0.084397	0.0445012	0.0697693	0.033498	0.0201739	0.137838	0.199163	0.36698	0.0170647	0.128456	0.136955	0.268604	0.130644	0.375229	0.146443	0.550514	0.209129	0.236737	0.159014	0.10661	0.0968202	0.23693	0.249483	0.595399
1800	0.489072	0.0304283	0.0244369	0.18599	0.127681	0.0313147	0.0842963	-0.012676	0.148328	0.119772	0.199921	0.0349967	0.0101636	0.150489	0.0420906	0.0735929	0.543278	0.167788	0.119721	0.088345	0.0374085	0.0631229	0.0354915	0.0262336	0.136768	0.192224	0.306175	0.0151446	0.10839	0.128291	0.24497	0.122852	0.333994	0.141485	0.547547	0.21307	0.251462	0.169179	0.110287	0.0779722	0.229911	0.304854	0.585768
1830	0.439654	0.036185	0.0196352	0.183415	0.124443	0.0171058	0.0978531	-0.0124744	0.128444	0.122187	0.201121	0.0407305	0.00886262	0.0939417	0.0336064	0.1753	0.524816	0.153124	0.0888033	0.109015	0.0266629	0.0628939	0.0405064	0.0231931	0.123981	0.210985	0.319353	0.00870378	0.0887829	0.120203	0.220363	0.107668	0.325308	0.137918	0.522321	0.163183	0.250852	0.162677	0.104311	0.0545981	0.227496	0.316912	0.581373
1860	0.441748	0.0210843	0.0146605	0.177625	0.116424	0.0260062	0.0777014	-0.00434466	0.130556	0.142902	0.178117	0.0309947	0.00912838	0.0476827	0.00335308	0.0465794	0.414028	0.156453	0.102917	0.096822	0.0216231	0.0573876	0.0484519	0.0242729	0.135373	0.192776	0.252148	0.0118371	0.0780818	0.117968	0.214027	0.105839	0.311403	0.118053	0.517849	0.190947	0.246329	0.167117	0.0832395	0.048971	0.225124	0.309166	0.59364
1890	0.448821	0.0403162	0.0103764	0.16153	0.113591	0.0331076	0.0790051	-0.0255959	0.107234	0.139415	0.172757	0.0369109	0.00889091	0.0958906	0.0385822	0.148426	0.3917	0.156516	0.121824	0.0962751	0.0157685	0.0544838	0.0162259	0.0204508	0.127517	0.183165	0.107279	0.0131158	0.0675974	0.0938926	0.191235	0.0955545	0.30594	0.136324	0.499483	0.247279	0.22587	0.157907	0.101047	0.0477275	0.213877	0.304947	0.603489
1920	0.416188	0.0295889	0.00660857	0.153797	0.102544	0.030784	0.0666298	-0.0217553	0.101981	0.1114	0.158226	0.0255577	0.0072665	0.0573816	0.0266364	0.176126	0.389149	0.151608	0.0957429	0.0820285	0.0291638	0.054016	0.0403247	0.0169568	0.11499	0.174199	0.297089	0.00917315	0.0539844	0.115777	0.179561	0.0924692	0.289147	0.114442	0.487801	0.194532	0.261923	0.133125	0.0839063	0.0332201	0.212179	0.325181	0.614944
1950	0.385556	0.041186	0.0129982	0.150728	0.102256	0.0260244	0.0748387	-0.0119384	0.100233	0.0958444	0.146658	0.032163	0.00832885	0.0586684	0.0391436	0.100604	0.400507	0.158826	0.115119	0.0846356	0.029763	0.0465249	0.0321959	0.0177128	0.126224	0.173064	0.210631	0.0100072	0.0486063	0.0950234	0.173342	0.0745891	0.257779	0.104814	0.480376	0.248447	0.235338	0.135914	0.0853299	0.0291622	0.209623	0.355146	0.56674
1980	0.389742	0.0313953	-0.00652478	0.142651	0.101535	0.0296995	0.0730849	-0.0114628	0.104105	0.10894	0.147942	0.0305101	0.00793177	0.0970197	0.0176392	0.046028	0.408312	0.154207	0.092083	0.0677037	0.0361923	0.0493913	0.0531483	0.0158663	0.102691	0.173802	0.210194	0.0131832	0.0440472	0.072771	0.167447	0.0696803	0.243942	0.112014	0.459137	0.291259	0.248864	0.124306	0.105688	0.0219135	0.186221	0.315691	0.563053
2010	0.381655	0.0310233	0.0101061	0.143112	0.110619	0.0218696	0.0768569	-0.00951298	0.0993472	0.137418	0.124849	0.0133452	0.0071428	0.0669891	0.00930543	0.0350047	0.392008	0.143411	0.11882	0.0686944	0.0150383	0.0489995	0.025822	0.0207239	0.110447	0.15384	0.172523	0.0122653	0.036393	0.102452	0.16618	0.0740399	0.229985	0.111713	0.440426	0.21656	0.248138	0.100254	0.106903	0.0252114	0.18794	0.297047	0.55261
2040	0.358199	0.0368594	0.00104872	0.137833	0.0947024	0.0277907	0.0755117	-0.00905209	0.0897463	0.0650368	0.134	0.0420651	0.00764114	0.0758142	0.0138307	0.0701487	0.379261	0.132345	0.0977746	0.0578048	0.0298424	0.044886	0.0282279	0.0266801	0.11172	0.153871	0.220219	0.00772478	0.0297506	0.0823304	0.162675	0.0694411	0.2204	0.10074	0.423402	0.189334	0.253303	0.113165	0.0905949	0.0211254	0.178226	0.261565	0.518726
2070	0.360868	0.0323462	0.00208934	0.137848	0.106632	0.0211514	0.0869266	-0.000968137	0.097575	0.0751171	0.134699	0.0443073	0.00837275	0.103663	0.0139269	0.101018	0.363499	0.126234	0.0896258	0.0455332	0.0236532	0.0386718	0.0110862	0.015734	0.104166	0.148591	0.187751	0.0090752	0.0268918	0.0876792	0.146687	0.0629201	0.212773	0.0987703	0.405512	0.252476	0.239963	0.116626	0.111962	0.017974	0.172673	0.274983	0.546819
2100	0.341687	0.0363935	-0.00703428	0.131822	0.0986614	0.0271459	0.0830399	-0.00372391	0.0908222	0.0747762	0.123827	0.0254098	0.0070244	0.0845708	0.0268896	0.116728	0.305323	0.130498	0.0981595	0.0543668	0.0298915	0.0355369	0.0329576	0.00904952	0.0996811	0.140609	0.19843	0.0129611	0.0283385	0.0947387	0.128822	0.0587794	0.202256	0.0951593	0.389298	0.21495	0.233219	0.10694	0.0909729	0.0145898	0.159169	0.283745	0.512246
2130	0.352098	0.0398631	-0.00161768	0.131204	0.0879201	0.0227424	0.0932144	-0.0149268	0.0824971	0.0766451	0.108924	0.045312	0.0073435	0.0333244	0.0318777	0.0775904	0.396257	0.12693	0.0950065	0.0625007	0.00583681	0.0324983	0.0380776	0.00719394	0.0979027	0.141065	0.221393	0.00858837	0.0229733	0.0782228	0.127788	0.0515231	0.19724	0.116227	0.360347	0.213518	0.230239	0.115103	0.0968683	0.0130569	0.152361	0.279054	0.497667
2160	0.34745	0.0464082	-0.00570851	0.126949	0.0795323	0.0189521	0.0914646	-0.00513963	0.0795909	0.0446628	0.112303	0.0254347	0.00674084	0.0882465	0.0402156	0.0748312	0.381426	0.116642	0.121784	0.0364178	0.00540746	0.0286283	0.0208071	0.0159292	0.0827958	0.158446	0.261276	0.00839345	0.0198965	0.0637104	0.130465	0.0505208	0.184849	0.105089	0.338577	0.167931	0.240004	0.0960923	0.0972011	0.0106489	0.138555	0.254666	0.500692
2190	0.349275	0.0385992	-0.00653289	0.137414	0.0925781	0.0165453	0.089499	-0.00126999	0.0867229	0.0858546	0.0992094	0.0751854	0.00610897	0.0660614	0.0471732	0.143192	0.270943	0.111126	0.0849834	0.0495999	0.0261946	0.0310238	0.0409828	0.00881477	0.0742703	0.153167	0.169162	0.011808	0.0180233	0.0567021	0.129918	0.0472027	0.172038	0.109353	0.316359	0.170078	0.221909	0.0784774	0.0771329	0.00984197	0.137324	0.259114	0.507303
2220	0.355798	0.0345947	-0.00439761	0.11629	0.0739679	0.0093881	0.0809629	0.00590549	0.0657751	0.0461169	0.0948743	0.0376517	0.00623798	0.091312	0.0393499	0.0912297	0.384205	0.114058	0.0686902	0.0426129	0.0173262	0.0283947	0.0345599	0.00622881	0.0708373	0.143987	0.190448	0.0126954	0.0176477	0.0755349	0.121639	0.0441972	0.165167	0.0871935	0.30177	0.219698	0.237123	0.0886712	0.10665	0.014869	0.118244	0.278601	0.503762
2250	0.356987	0.039159	-0.00323536	0.128068	0.0813551	0.0125731	0.0692363	0.00587493	0.0578257	0.0567927	0.0978144	0.0448794	0.00748635	0.0781678	0.0413845	0.0434139	0.366127	0.100499	0.0526299	0.0370499	0.0120937	0.0261184	0.0258852	0.00772213	0.0597474	0.148837	0.204637	0.00871202	0.0150111	0.0752455	0.114917	0.0458246	0.163387	0.101453	0.268394	0.242086	0.223058	0.0930702	0.0943188	0.00888119	0.118826	0.259389	0.486371
2280	0.37022	0.0256576	-0.0151024	0.109688	0.0724635	0.000471892	0.0763883	0.000649859	0.0588774	0.0320193	0.0854187	0.0249707	0.00572189	0.0331168	0.0283199	0.108048	0.31529	0.0937624	0.10159	0.0362232	0.0224953	0.0262369	0.00884067	0.00353562	0.0620707	0.140179	0.0988614	0.0104048	0.0114685	0.0819881	0.111449	0.0432417	0.152297	0.0864751	0.251902	0.213964	0.240551	0.0600313	0.093522	0.00766116	0.110063	0.236177	0.456342
2310	0.35816	0.0337717	-0.00849519	0.106313	0.0668826	0.0249417	0.0718786	-0.00333515	0.0484029	0.0339869	0.0819334	0.053492	0.00508155	0.0702414	0.0279598	0.0933001	0.369526	0.105156	0.0863107	0.0239118	0.0188255	0.029066	0.0237621	0.0124603	0.0655629	0.132776	0.122814	0.0164596	0.00896403	0.06318	0.110747	0.0405551	0.141803	0.092844	0.233863	0.198738	0.238209	0.0951517	0.098162	0.0125156	0.102696	0.249588	0.440593
2340	0.378388	0.0330378	-0.00969393	0.103371	0.0675021	0.0149701	0.0654725	-0.00622273	0.0510847	0.0278952	0.0865083	0.0344688	0.00488853	0.0378573	0.0219089	0.136989	0.362881	0.0871068	0.07208	0.022571	0.019549	0.0236852	0.023134	0.0151071	0.0647365	0.124426	0.121757	0.0145952	0.00948747	0.065608	0.0974565	0.0327926	0.137075	0.0882798	0.208559	0.189782	0.242103	0.0530826	0.0991242	0.00655174	0.0834084	0.200929	0.459843
2370	0.388284	0.0397023	-0.00854114	0.105264	0.0592307	0.0186506	0.0613625	-0.00278529	0.0575215	0.0327094	0.0900382	0.0311919	0.00478727	0.0563978	0.0138266	0.139055	0.311738	0.0919108	0.0694707	0.0308186	0.0159359	0.0320161	0.033848	0.00403179	0.0571646	0.132102	0.116087	0.00987527	0.00528025	0.0673963	0.0895549	0.0329584	0.13447	0.0933722	0.197989	0.226772	0.245752	0.0599238	0.0969522	0.00612293	0.0835715	0.225768	0.436698
2400	0.387637	0.0212998	-0.00727484	0.110159	0.0607086	0.0115535	0.0694933	-0.000403927	0.0419789	0.020752	0.0828271	0.0705937	0.00823502	0.0910733	0.0313672	0.0715264	0.337696	0.0871	0.0702911	0.00812614	0.0219214	0.0275718	0.017969	0.0134996	0.0562349	0.143553	-0.0926799	0.0122197	-0.000230951	0.0538347	0.0846934	0.0342606	0.122657	0.0835788	0.183433	0.154317	0.245785	0.0564163	0.0989166	0.0117324	0.0752501	0.207738	0.211014
2430	0.373307	0.0461495	-0.00878035	0.126399	0.0754984	0.00753207	0.0700537	-0.000476896	0.0552639	-0.0011255	0.0761154	0.0403426	0.00650051	0.0690314	-0.00305303	0.0833778	0.312431	0.0767666	0.0776582	0.0199681	0.0115409	0.0258162	0.0242552	0.0141489	0.0607973	0.129492	0.0705006	0.0143804	0.00496324	0.0701377	0.0789506	0.0332975	0.117346	0.0781402	0.166664	0.213606	0.242257	0.058456	0.105186	0.00830714	0.0743443	0.224268	0.201029
2460	0.380101	0.0381786	-0.00638288	0.135984	0.0776865	0.0145838	0.065609	-0.00750706	0.0508737	-0.0202344	0.0669035	0.036037	0.00450267	0.107109	0.0169832	0.118386	0.30115	0.0692177	0.0553974	0.0341664	0.0121131	0.0272727	0.0368971	0.0122554	0.0518514	0.125777	-0.0312288	0.0155655	-0.000986591	0.0505439	0.0748718	0.0345769	0.113753	0.0932838	0.151948	0.110252	0.209388	0.0538881	0.085998	0.00727871	0.0780153	0.194199	0.208357
2490	0.374072	0.0426671	-0.0116792	0.137454	0.084912	0.0213395	0.0704927	0.0160238	0.039419	-0.0207807	0.0672949	0.0755775	0.00609276	0.121805	0.060034	0.122517	0.322708	0.0693505	0.0647515	0.0188985	0.00585202	0.0242779	0.0350885	0.00316109	0.0454254	0.114197	0.0375956	0.0110308	-0.00149416	0.0478836	0.06956	0.0328824	0.108616	0.0893486	0.150135	0.130853	0.24568	0.040523	0.0984127	0.00922144	0.0647693	0.206953	0.19863
2520	0.372608	0.0313996	-0.00881819	0.158799	0.0720464	0.021539	0.0644414	0.00398418	0.0413076	-0.02739	0.0628923	0.053844	0.00577701	0.0642806	0.0229282	0.0997782	0.281607	0.0775593	0.0494323	0.0248955	0.0153392	0.0268744	0.00915514	0.0102259	0.0410638	0.113738	0.0865776	0.0111195	-0.00436721	0.0652128	0.0628012	0.0372117	0.100285	0.0745522	0.141149	0.121894	0.230148	0.0471612	0.0803931	0.00778033	0.0712765	0.206823	0.186436
2550	0.375741	0.0307403	-0.0159863	0.169197	0.0783194	-0.0023443	0.0682566	0.00365239	0.0435276	0.0166648	0.062827	0.0271673	0.00632791	0.132175	0.00732104	0.010615	0.323635	0.0525341	0.0634682	0.0207905	0.016836	0.0222145	0.0140895	0.0078395	0.0421129	0.11119	0.0612814	0.0145234	-0.0044899	0.0384542	0.060537	0.0350958	0.0970278	0.0790189	0.128465	0.169005	0.212975	0.0389699	0.0862056	0.00250505	0.063305	0.161493	0.168578
2580	0.39323	0.0209391	-0.0173134	0.169657	0.0686174	0.0294023	0.0683462	-0.00454652	0.0362884	-0.0185708	0.0574906	0.0683506	0.00597107	0.0976942	0.00691084	0.109842	0.267157	0.06657	0.0622569	0.0356288	0.0287995	0.0168024	0.0187243	0.00453756	0.0485773	0.115643	0.0642332	0.0154331	-0.00277805	0.047382	0.0581019	0.0294504	0.0926528	0.0851098	0.122286	0.139984	0.196116	0.053375	0.107612	0.00852696	0.0531024	0.174719	0.168524
2610	0.364252	0.0397199	-0.0132523	0.168936	0.0709203	0.00990184	0.0711682	0.000331998	0.03134	-0.00787031	0.0388205	0.0647821	0.00526952	0.130527	0.0328435	0.00661357	0.242824	0.0560487	0.0651811	0.0326324	0.0413648	0.0157318	0.00990892	0.00823217	0.0491829	0.123073	0.073718	0.0121324	-0.0112901	0.0396903	0.0605737	0.0264234	0.0935401	0.0758973	0.119964	0.130223	0.20978	0.0637357	0.0983328	0.00568947	0.0557296	0.196266	0.172709
2640	0.354853	0.0324006	-0.0236125	0.161162	0.0658475	-0.0132845	0.0526199	0.020572	0.0430676	-0.00537284	0.0574036	0.0422024	0.00353738	0.0811254	0.0449373	0.0429979	0.22119	0.0545269	0.0670167	0.0220937	0.0123303	0.0130767	0.0133112	0.00592311	0.0476879	0.127832	0.10243	0.00875517	-0.011104	0.0139338	0.0523136	0.0298276	0.0831607	0.0811053	0.110411	0.173124	0.205018	0.0542392	0.0821104	0.00539004	0.0653729	0.158208	0.15087
2670	0.349864	0.0383502	-0.0210434	0.155123	0.0797993	0.0213061	0.0656887	-0.00789768	0.0431972	-0.219699	0.0427422	0.043168	0.00474142	0.0654657	0.0515481	0.0304576	0.27473	0.0589147	0.0492388	0.0152317	0.023114	0.0199101	0.0240521	-0.00325979	0.0425169	0.11085	0.101194	0.00976956	-0.0128317	0.0384519	0.0523768	0.0291417	0.0847165	0.0854586	0.106419	0.124404	0.184449	0.0350767	0.104017	0.000216418	0.0526379	0.118349	0.153269
2700	0.337862	0.0343091	-0.0241517	0.129644	0.0748674	0.014309	0.0646173	0.0047488	0.0379188	-0.190424	0.039604	0.0638414	0.00313292	0.0753472	0.0232307	0.0888923	0.235791	0.0613317	0.0628799	0.0413068	0.0137375	0.0191664	0.0103198	0.00761435	0.046155	0.120831	0.0836995	0.0118934	-0.0121799	0.035083	0.0489444	0.0266423	0.0795783	0.0742029	0.101709	0.0684255	0.204206	0.0420273	0.0952797	-0.00244749	0.0598186	0.128555	0.134649
2730	0.359112	0.036687	-0.0209609	0.108402	0.0615332	0.0174412	0.0615516	-0.00294578	0.0303	-0.176794	0.0315673	0.0645398	0.00315816	0.0967146	0.047382	0.104741	0.266002	0.0595038	0.0599177	0.00564256	0.0186294	0.017634	0.0227255	0.00430495	0.0307208	0.106674	0.0679506	0.0130794	-0.0120038	0.0425094	0.050372	0.0283431	0.077562	0.0832103	0.0963011	0.115625	0.20604	0.0526313	0.0917253	0.00234784	0.063747	0.105467	0.1307
2760	0.345707	0.0329834	-0.029321	0.0913865	0.0606867	-0.0028362	0.0501096	0.0135982	0.034032	-0.198068	0.0327219	0.058988	0.0038705	0.156784	0.0519526	0.0333523	0.191292	0.0498745	0.0646728	0.0432045	0.0154025	0.0113716	0.0115445	0.00139781	0.0326397	0.109809	0.100486	0.00884391	-0.0105743	0.0166971	0.0440179	0.028314	0.0655596	0.0515855	0.0955522	0.0929654	0.214353	0.0446338	0.0855814	-0.00217085	0.05164	0.0948759	0.118143
2790	0.343853	0.0255635	-0.0286466	0.0887741	0.0653524	-0.0149713	0.0500976	0.00846106	0.0282109	-0.20232	0.0340949	0.0495854	0.00243448	0.0702248	0.0332496	0.124998	0.274344	0.042753	0.0566047	0.0312901	0.0235408	0.013092	-0.00249363	0.00565421	0.0329427	0.0898491	-0.0264747	0.00701442	-0.00762736	0.0473251	0.0452848	0.0174194	0.0663108	0.0580443	0.0818433	0.0332271	0.185988	0.0375066	0.0845761	-0.000237581	0.0417853	0.0920057	0.132255
2820	0.338494	0.0237409	-0.0227286	0.117092	0.0586239	0.00488754	0.0411446	0.0258838	0.0268764	-0.159345	0.0356183	0.0390052	0.00200308	0.148665	0.0502789	0.113835	0.22088	0.040316	0.0577339	0.0299514	-0.000214676	0.0111321	0.00779613	0.0094726	0.0291061	0.116748	0.0396033	0.0101017	-0.00177031	0.00471439	0.0337727	0.0223738	0.0640046	0.0690423	0.0783334	0.0500661	0.187618	0.0295041	0.100838	0.000941001	0.0448998	0.0983669	0.112388
2850	0.360825	0.0310757	-0.0294494	0.122001	0.0519429	-0.00223148	0.0498448	0.0203261	0.03231	-0.184098	0.0214158	0.0391521	0.00348909	0.122355	0.0357371	0.0769035	0.205583	0.0412896	0.0390602	0.00583929	0.00284149	0.0114493	0.0102021	0.0118836	0.0343797	0.109191	0.0969575	0.0111767	0.00047796	0.0330507	0.0397939	0.0167272	0.0582207	0.0715882	0.0664243	0.0289283	0.159786	0.0454761	0.0887991	0.00318341	0.0458989	0.0649755	0.111849
2880	0.357106	0.0287127	-0.0292764	0.101731	0.0552559	0.0177299	0.0404605	0.00359522	0.0218683	-0.182853	0.0283193	0.0207098	0.00171373	0.0852225	0.0197781	0.0396892	0.229146	0.0297689	0.0640512	0.0246625	-0.00839855	0.01333	0.00654537	0.0102313	0.0355283	0.0999506	0.273494	0.010958	0.00275786	0.036185	0.0367494	0.0217715	0.053882	0.0614913	0.0712746	0.0348402	0.144329	0.03013	0.0783041	0.00272739	0.0385786	0.108988	0.0920729
2910	0.353271	0.0201448	-0.0212083	0.0899011	0.0567104	0.0109803	0.0435209	-0.0128342	0.0218214	-0.181765	0.0191274	0.0377751	0.00152229	0.0799216	0.0064094	0.0169499	0.246221	0.0303246	0.0544635	0.0136948	0.0160846	0.0127183	0.000599702	0.00405046	0.0270044	0.0909846	-0.0320993	0.00721904	0.00178338	0.0130393	0.0288118	0.0174194	0.0514036	0.0593389	0.0657964	0.0319738	0.147002	0.0313139	0.0821526	0.00572537	0.045364	0.0614384	0.089411
2940	0.345232	0.0319319	-0.0348187	0.114583	0.0467933	-0.0038	0.0578235	0.000851303	0.0249887	-0.197	0.022372	0.0550367	-0.000223445	0.0935868	0.0250129	0.109838	0.204888	0.0386529	0.0515354	-0.000235787	0.0115189	0.0131663	0.0163089	0.0017478	0.0285428	0.082203	-0.0376692	0.00485957	0.00111784	0.00413228	0.0232317	0.0170967	0.0491604	0.0562364	0.0551147	0.107563	0.130268	0.0403387	0.0995004	0.00528787	0.0337676	0.0645503	0.0902817
2970	0.332084	0.0292373	-0.0342132	0.107691	0.0550562	0.00398379	0.052566	-0.00191923	0.0212807	-0.205844	0.0138789	0.0672095	0.00267177	0.113267	-0.0238431	0.0689065	0.225516	0.0321236	0.0539933	-0.0155428	0.0101033	0.00988186	0.0183079	0.0110865	0.040073	0.0692463	0.0973883	0.00871493	0.000455268	0.0218066	0.0224863	0.0168854	0.0512249	0.0420903	0.0570566	0.128164	0.141201	0.0205886	0.0663464	0.00189145	0.0354171	0.0388524	0.0715261
3000	0.358512	0.0181407	-0.0270141	0.0938134	0.0352451	0.022316	0.0538463	-0.00129951	0.0175123	-0.183165	0.0046195	0.0318194	0.00237242	0.0880036	-0.00325443	0.0613293	0.162395	0.0371142	0.0576158	-0.00864033	0.0264685	0.00823562	0.00519584	-0.000207005	0.0317715	0.0560993	-0.0382328	0.0123822	0.00217548	0.0131665	0.0223231	0.0224409	0.0448374	0.0444988	0.0505104	0.0854419	0.152792	0.0188118	0.0638376	0.00477215	0.0360222	0.0805782	0.0870348
3030	0.327671	0.00567022	-0.0246315	0.11956	0.0303743	0.00575247	0.0499352	-0.0013571	0.0169442	-0.172095	0.00982536	0.0728682	0.002491	0.146728	0.0116441	0.0129543	0.17669	0.0356163	0.0573037	0.00248713	0.00897073	0.00899389	0.0206767	0.00216128	0.0323164	0.0588041	-0.0603909	0.0128486	0.000279603	0.0224123	0.0227561	0.0181661	0.0455569	0.0491972	0.0417081	0.0893859	0.123911	0.0394454	0.0839919	-0.000403232	0.0344194	0.0534895	0.0952563
3060	0.340144	-0.00207865	-0.0267667	0.136154	0.0253272	0.0113278	0.0516036	0.0135417	0.0161883	-0.176474	-0.00217885	0.0633098	0.00132006	0.0923954	-0.0165755	0.0380406	0.217019	0.0211521	0.0366443	-0.0102163	0.0296717	0.00868108	-0.00097027	0.0136474	0.0243597	0.0551514	0.00577192	0.010414	0.00233557	0.0155645	0.0186563	0.0125119	0.0443124	0.0547316	0.0516001	0.0302744	0.125642	0.0432008	0.079017	-0.000221079	0.0277712	0.0965697	0.0812848
3090	0.364038	0.00664205	-0.0230732	0.123775	0.0366373	0.0027804	0.0505182	0.00664121	0.0110066	-0.182122	0.0213489	0.0597901	0.0030575	0.105504	0.0176367	0.0458925	0.168888	0.0255327	0.0510671	0.0153858	0.0112375	0.00927313	0.00147358	0.0109462	0.0196752	0.0690298	0.0927714	0.00597045	0.00635222	-0.000474545	0.0212983	0.0187229	0.037809	0.0476699	0.0436745	0.0726364	0.119919	0.0489572	0.0602841	0.00430795	0.0327453	0.0537814	0.0671728
3120	0.328717	-0.00163485	-0.021261	0.123891	0.0350526	0.00243528	0.0604276	0.0122421	0.0250098	-0.164849	0.0185404	0.0772571	0.00144803	0.0987797	-0.0218579	0.0718011	0.166646	0.0259177	0.0443263	-0.0120316	0.007801	0.0111678	0.0195832	-0.00163576	0.0145644	0.057298	0.100927	0.00515923	-0.000514112	0.0227551	0.0251537	0.0104339	0.0350308	0.0559611	0.0421996	0.0234672	0.0980937	0.0277603	0.0621699	0.00237669	0.0265399	0.0503107	0.0632412
3150	0.313551	0.00651387	-0.0102183	0.114638	0.0291737	-0.00391221	0.0601168	0.00561632	0.0151848	-0.148147	0.0102821	0.0708674	-2.82888e-05	0.123254	0.00671109	-0.0141946	0.186425	0.0278022	0.0462773	-0.0073783	0.0250224	0.00889188	-0.0111012	0.00491903	0.0248455	0.0577608	0.0463059	0.00704594	0.000189607	0.00347539	0.0223333	0.0123309	0.0340641	0.0407515	0.0374763	0.0589341	0.108765	0.0304121	0.0678542	-0.0035879	0.0268421	0.0499418	0.0622889
3180	0.306856	-0.00188242	-0.013132	0.109636	0.0378372	-0.00091285	0.0524435	0.012545	0.0161781	-0.160043	0.00372611	0.0574309	0.00126989	0.0730745	-0.00258941	0.0595337	0.161083	0.0299442	0.0305999	-0.000668301	0.010487	0.0106093	0.0336734	0.00499905	0.015756	0.0553946	0.0289399	0.00750367	-0.000740352	0.0261293	0.0315188	0.0130839	0.028034	0.041422	0.029308	0.0134338	0.0987083	0.0199662	0.0483312	-0.002693	0.0247977	0.0206916	0.0680525
3210	0.252486	0.00101239	-0.0187365	0.110293	0.0274642	0.0163203	0.0498592	0.00395508	0.0171705	-0.13467	0.00912848	0.0412971	0.00262476	0.0959113	-0.00915006	0.112458	0.153747	0.0178876	0.0326316	0.00473208	0.0182001	0.00829518	0.0109614	0.00919943	0.0295723	0.0534306	0.0779421	0.00806518	-0.00153561	0.00366349	0.0181718	0.0127916	0.031438	0.0440137	0.0261492	0.0361847	0.118827	0.0292988	0.0657616	0.0015381	0.0162221	0.0368939	0.065309
3240	0.263302	-0.00778942	-0.0103467	0.107653	0.0316644	0.00559416	0.0491101	0.0135845	0.017572	-0.105773	0.00124278	0.0553587	0.00143553	0.098952	0.00874726	0.0647696	0.147951	0.00487426	0.0426114	-0.00418239	0.0110211	0.00434117	0.00194686	0.0108459	0.0190692	0.0417617	0.119349	0.00828144	-0.00250066	0.0040575	0.0194561	0.0157946	0.0273934	0.0475805	0.022835	0.0266006	0.0779959	0.0078256	0.0513395	0.000143733	0.0267734	0.0337658	0.0503852
3270	0.286816	0.00168221	-0.00256234	0.101205	0.0175221	0.0181575	0.0446617	-0.000115794	0.0345041	-0.0954049	0.0116347	0.0455861	-0.000419759	0.106532	-0.00661244	0.0894418	0.141693	0.0075756	0.0366443	0.0132538	0.0048471	0.00605584	0.010206	0.00169658	0.0184805	0.0382921	-0.00282458	0.00280703	-0.000994476	0.0175932	0.0180366	0.0116463	0.0177019	0.0476273	0.0220519	0.0455003	0.106748	0.0155806	0.0468672	0.000546335	0.0213811	0.0629473	0.0408261
3300	0.248549	0.00353825	-0.00823977	0.0843217	0.0184078	0.0160728	0.0471704	0.0120112	0.0160967	-0.129708	0.00350603	0.0323243	0.000342514	0.074957	-0.00330375	0.0507182	0.165487	0.0126401	0.0490027	-0.00789178	0.0123717	0.0115148	0.00528829	0.00357883	0.0246619	0.037892	0.168041	-8.3886e-05	0.00210548	0.0112487	0.0153858	0.0163374	0.0212942	0.0455857	0.0196687	0.0224792	0.0648338	0.021056	0.0474085	-0.00127747	0.0109695	0.0566576	0.0531378
3330	0.198632	-0.0106224	-0.0026137	0.0520264	0.0129413	0.00707413	0.0471967	0.00970091	0.0149132	-0.0913424	0.00346303	0.0604019	0.000341477	0.0630768	-0.00391288	0.0412042	0.055936	0.012501	0.043079	0.00580378	0.0327507	0.00670006	0.0101286	0.00680714	0.0215326	0.0309235	0.10244	-0.000160014	0.00495257	0.01675	0.0164294	0.0130611	0.0199972	0.0484841	0.0192261	0.0235551	0.0842058	0.0136587	0.0219071	0.00327599	0.0102498	0.0582131	0.0448756
3360	0.172362	0.00115843	-0.00382865	0.0484187	0.0218871	0.00485782	0.0252003	0.000634476	0.00761555	-0.0833941	0.00989192	0.0289921	0.000109314	0.0759968	-0.00518621	0.0642201	0.081586	0.00238148	0.0490848	0.00386706	0.0201246	0.00604233	0.0134431	0.0134788	0.0106025	0.0366328	-0.0269869	0.00273478	0.00220471	0.026758	0.0143806	0.00929754	0.0188096	0.0500124	0.0152915	0.0459463	0.0776393	0.000791693	0.042812	0.00254108	0.00599567	-0.00844607	0.0329266
3390	0.17594	-0.00393101	-0.00550714	0.0325985	0.0127523	0.0109821	0.03824	0.0079114	0.016415	-0.0769779	0.00208999	0.0306317	0.00143553	0.087161	-0.0253195	0.0752472	0.1274	0.0153801	0.0401561	-0.00501048	0.0233489	0.00975597	-0.010718	0.00655106	0.021856	0.0447404	0.116866	0.00413223	0.00615233	0.0128012	0.0172452	0.00317637	0.0158429	0.05478	0.0124431	0.0498855	0.0634597	0.00716784	0.0293894	0.00274881	-0.00529887	0.0282546	0.0484308
3420	0.0784574	-0.000774178	-0.00119062	0.0302874	0.00823679	-0.00729309	0.0387609	-0.0032915	0.00915117	-0.0668196	-0.00536065	0.0492039	0.0043369	0.0507317	0.0309619	0.071389	0.113105	0.00891107	0.0507576	0.00410071	0.00499501	0.00964867	0.00722013	0.0121765	0.0172889	0.0280338	0.198916	0.00577068	0.00464374	0.0155415	0.012149	0.00698549	0.0122604	0.0547774	0.00481035	0.0502452	0.0421423	0.0301895	0.0287652	0.00328078	0.000790172	0.0392559	0.0309222
3450	0.0928863	0.00330713	-0.000801408	0.0170813	-0.00213774	0.0064227	0.040724	0.024499	0.025591	-0.0726525	0.00579635	0.0283236	0.00180091	0.0503539	-0.0391987	0.0839292	0.0893857	0.0111052	0.0589025	0.000551118	0.0168605	0.00665845	0.0225833	0.0107162	0.0143601	0.044249	0.0844918	0.00459627	0.00299006	0.00471554	0.0141917	0.00590983	0.00705911	0.052487	0.0128326	0.0733526	0.0426303	0.0175915	0.0420978	0.00132496	0.00778588	0.0447423	0.0280019
3480	0.0907168	0.000765104	0.00220961	0.00728597	0.00578181	0.00885131	0.0352445	0.00970174	0.00500585	-0.0127092	0.0122877	0.0184806	0.000209666	0.0692846	0.00762437	-0.00303202	0.123848	0.0240454	0.0142694	0.0149136	0.0194619	0.0167883	0.0210884	0.00968547	0.00658502	0.0288049	0.0584613	-0.000921776	2.74026e-05	0.0125084	0.0141176	0.0105858	0.00530033	0.0444983	0.00475509	0.0598293	0.0242458	0.0238889	0.0310193	0.00211089	-0.000952702	0.00731347	0.0355885
3510	0.107159	0.00842947	-0.00559634	-0.00318927	-0.00356841	0.0104356	0.0323428	-0.00138495	0.0118566	-0.0448558	0.00189411	0.0177098	4.10919e-05	0.0754779	-0.000408551	0.0662885	0.0924781	0.00019554	0.0457304	0.00915097	0.0218377	0.0112203	0.0174214	0.00705683	0.0138159	0.0232475	0.0983715	-0.00183967	-0.000795542	0.00479434	0.00794325	0.00556308	0.00272671	0.0366043	0.000570747	0.0625151	0.0123215	0.0117135	0.0196503	0.00568204	0.00429948	0.00764689	0.0309041
3540	0.0602839	0.00725175	-0.000900063	0.0048035	-0.00888011	2.42618e-06	0.0396785	0.00347985	0.0104407	-0.0649999	-0.00172276	0.0218017	0.00174567	0.0591894	-0.00371066	0.082689	0.180266	-0.00363921	0.0224169	0.00903733	0.011049	0.00344223	-0.00798339	0.0144754	0.0225626	0.0404725	0.183148	-0.00212915	-0.00422097	0.0171187	0.0136072	0.0073778	0.00170678	0.0451959	0.00124469	0.0137919	0.0178249	0.0196139	0.0307296	0.00550668	0.00597276	0.0607213	0.0312805
3570	0.0741866	0.0209	-0.00254613	-0.00398974	0.0015071	0.00849526	0.0303821	0.00467708	0.00491201	0.00296574	-2.13394e-05	-0.0157791	0.00183517	0.0805069	-0.00696181	-0.0130898	0.187091	0.00814291	0.035359	0.00355244	0.0304856	0.0048312	-0.00202666	0.0121962	0.0210676	0.0268071	0.105053	-0.00126265	-0.0029241	0.00232038	0.00860099	0.00539731	0.00409208	0.0336404	0.00624399	0.0446929	0.0055259	0.00473059	0.0229123	0.00405034	-0.00511278	0.0384272	0.0346362
3600	0.0119774	0.0105634	0.0036935	0.00471283	0.00322543	0.00841945	0.0340457	0.00909595	0.00514757	0.00871238	0.00152402	0.00953443	0.000908899	0.0255101	0.00625403	0.0523706	0.0706138	0.00204472	0.0267845	0.014714	0.00604641	0.0070811	0.0145651	0.00410648	0.00908953	0.0156014	0.0246802	0.00168742	0.000826791	0.00500141	0.0168416	0.00519483	0.00284638	0.0239375	0.00320929	0.0169269	0.0115465	0.00802247	0.00610615	0.00182935	0.00420611	0.0199136	0.0228051

## Sheet: Supplementary. Fig 3e
Genotype	ExpDate	Condition	Strain & Age	green_px	Red_px	green/red				Licofelone_Vessel-Tailfin_Ratio	DMSO	Licofelone
WT (tg(kdrl:eGFP)	20250505	90 min DMSO NW + HYPO E3	Casper | 3dpf	50513	326191	0.154857				Compare normal and lognormal
WT (tg(kdrl:eGFP)	20250505	90 min DMSO NW + HYPO E3	Casper | 3dpf	41634	333248	0.124934				Probability normal (Gaussian)	53.04%	37.29%
WT (tg(kdrl:eGFP)	20250505	90 min DMSO NW + HYPO E3	Casper | 3dpf	56668	305318	0.185603				Probability lognormal	46.96%	62.71%
WT (tg(kdrl:eGFP)	20250505	90 min DMSO NW + HYPO E3	Casper | 3dpf	50963	362733	0.140497				Likelihood ratio (LR)	1.129	0.5947
WT (tg(kdrl:eGFP)	20250505	90 min DMSO NW + HYPO E3	Casper | 3dpf	53551	422426	0.12677				1/LR	0.8855	1.682
WT (tg(kdrl:eGFP)	20250505	90 min DMSO NW + HYPO E3	Casper | 3dpf	49344	520672	0.0947698				Which distribution is more likely?	Normal	Lognormal
WT (tg(kdrl:eGFP)	20250519	90 min DMSO NW + HYPO E3	Casper | 3dpf	46111	337076	0.136797
WT (tg(kdrl:eGFP)	20250519	90 min DMSO NW + HYPO E3	Casper | 3dpf	79935	500125	0.15983				Test for normal distribution
WT (tg(kdrl:eGFP)	20250519	90 min DMSO NW + HYPO E3	Casper | 3dpf	55547	376267	0.147627				D'Agostino & Pearson test
WT (tg(kdrl:eGFP)	20250519	90 min DMSO NW + HYPO E3	Casper | 3dpf	55387	532187	0.104074				K2	0.0693	1.157
WT (tg(kdrl:eGFP)	20250505	90 min 50uM Licofelone NW + HYPO E3	Casper | 2dpf	40158	412653	0.0973166				P value	0.9659	0.5609
WT (tg(kdrl:eGFP)	20250505	90 min 50uM Licofelone NW + HYPO E3	Casper | 2dpf	58662	338254	0.173426				Passed normality test (alpha=0.05)?	Yes	Yes
WT (tg(kdrl:eGFP)	20250505	90 min 50uM Licofelone NW + HYPO E3	Casper | 3dpf	47143	394897	0.11938				P value summary	ns	ns
WT (tg(kdrl:eGFP)	20250505	90 min 50uM Licofelone NW + HYPO E3	Casper | 3dpf	57760	385961	0.149652
WT (tg(kdrl:eGFP)	20250505	90 min 50uM Licofelone NW + HYPO E3	Casper | 3dpf	48566	498614	0.097402				Anderson-Darling test
WT (tg(kdrl:eGFP)	20250505	90 min 50uM Licofelone NW + HYPO E3	Casper | 3dpf	52817	393890	0.134091				A2*	0.1487	0.2758
WT (tg(kdrl:eGFP)	20250519	90 min 50uM Licofelone NW + HYPO E3	Casper | 3dpf	57959	447756	0.129443				P value	0.9444	0.5959
WT (tg(kdrl:eGFP)	20250519	90 min 50uM Licofelone NW + HYPO E3	Casper | 3dpf	55399	496802	0.111511				Passed normality test (alpha=0.05)?	Yes	Yes
WT (tg(kdrl:eGFP)	20250519	90 min 50uM Licofelone NW + HYPO E3	Casper | 3dpf	53276	509619	0.104541				P value summary	ns	ns
WT (tg(kdrl:eGFP)	20250519	90 min 50uM Licofelone NW + HYPO E3	Casper | 3dpf	50195	399188	0.125743
WT (tg(kdrl:eGFP)	20250519	90 min 50uM Licofelone NW + HYPO E3	Casper | 3dpf	45448	283629	0.160237				Shapiro-Wilk test
WT (tg(kdrl:eGFP)	20250519	90 min 50uM Licofelone NW + HYPO E3	Casper | 3dpf	66115	500401	0.132124				W	0.983	0.9423
WT (tg(kdrl:eGFP)	20250519	90 min 50uM Licofelone NW + HYPO E3	Casper | 3dpf	37125	337654	0.10995				P value	0.9793	0.4879
										Passed normality test (alpha=0.05)?	Yes	Yes
										P value summary	ns	ns
										Kolmogorov-Smirnov test
										KS distance	0.1183	0.1437
										P value	>0.1000	>0.1000
										Passed normality test (alpha=0.05)?	Yes	Yes
										P value summary	ns	ns
										Number of values	10	13
										Impossible values in lognormal distributions
										Number of zeroes	0	0
										Number of negative values	0	0
										Table Analyzed	Licofelone_NW_90min
										Column B	Licofelone
										vs.	vs.
										Column A	DMSO
										Unpaired t test with Welch's correction
										P value	0.3154
										P value summary	ns
										Significantly different (P < 0.05)?	No
										One- or two-tailed P value?	Two-tailed
										Welch-corrected t, df	t=1.033, df=18.15
										How large is the effect?
										Mean of column A	0.1376
										Mean of column B	0.1265
										Difference between means (B - A) ± SEM	-0.01105 ± 0.01070
										95% confidence interval	-0.03352 to 0.01142
										R squared (eta squared)	0.05549
										F test to compare variances
										F, DFn, Dfd	1.281, 9, 12
										P value	0.6747
										P value summary	ns
										Significantly different (P < 0.05)?	No
										Data analyzed
										Sample size, column A	10
										Sample size, column B	13

## Sheet: Supplementary. Fig 3h
Genotype	ExpDate	Condition	Strain & Age	Area Under Curve vessel Dextran (T=0-120)			Agonist(Iv_norm)	DMSO	ATP	Ad	AA
WT (tg(kdrl:eGFP)	20220709	ISO-Wound+140mM_1%_DMSO	Casper | 3dpf	4100.56			Compare normal and lognormal
WT (tg(kdrl:eGFP)	20220709	ISO-Wound+140mM_1%_DMSO	Casper | 3dpf	4296.68			Probability normal (Gaussian)	41.84%	50.54%	50.84%	44.52%
WT (tg(kdrl:eGFP)	20220709	ISO-Wound+140mM_1%_DMSO	Casper | 3dpf	3742.46			Probability lognormal	58.16%	49.46%	49.16%	55.48%
WT (tg(kdrl:eGFP)	20220709	ISO-Wound+140mM_1%_DMSO	Casper | 3dpf	3838.73			Likelihood ratio (LR)	0.7193	1.022	1.034	0.8023
WT (tg(kdrl:eGFP)	20221011	ISO-Wound+140mM_1%_DMSO	Casper | 3dpf	3808.22			1/LR	1.39	0.9785	0.9671	1.246
WT (tg(kdrl:eGFP)	20221011	ISO-Wound+140mM_1%_DMSO	Casper | 3dpf	3877.95			Which distribution is more likely?	Lognormal	Normal	Normal	Lognormal
WT (tg(kdrl:eGFP)	20221017	ISO-Wound+140mM_1%_DMSO	Casper | 3dpf	4274.48
WT (tg(kdrl:eGFP)	20221017	ISO-Wound+140mM_1%_DMSO	Casper | 3dpf	3865.37			Test for normal distribution
WT (tg(kdrl:eGFP)	20221017	ISO-Wound+140mM_1%_DMSO	Casper | 3dpf	3833.19			D'Agostino & Pearson test
WT (tg(kdrl:eGFP)	20221017	ISO-Wound+140mM_1%_DMSO	Casper | 3dpf	3962.31			K2	3.32	0.5123	2.006	2.603
WT (tg(kdrl:eGFP)	20230108	ISO-Wound+140mM_1%_DMSO	Casper | 3dpf	3931.47			P value	0.1901	0.774	0.3669	0.2721
WT (tg(kdrl:eGFP)	20230108	ISO-Wound+140mM_1%_DMSO	Casper | 3dpf	3849.37			Passed normality test (alpha=0.05)?	Yes	Yes	Yes	Yes
WT (tg(kdrl:eGFP)	20230108	ISO-Wound+140mM_1%_DMSO	Casper | 3dpf	3904.99			P value summary	ns	ns	ns	ns
WT (tg(kdrl:eGFP)	20230108	ISO-Wound+140mM_1%_DMSO	Casper | 3dpf	4397.61
WT (tg(kdrl:eGFP)	20221101	ISO-Wound + 140mM NaCl 5mM ATP	Casper | 3dpf	4730.29			Anderson-Darling test
WT (tg(kdrl:eGFP)	20221101	ISO-Wound + 140mM NaCl 5mM ATP	Casper | 3dpf	3961.12			A2*	1.022	0.2004	0.3308	0.4903
WT (tg(kdrl:eGFP)	20221101	ISO-Wound + 140mM NaCl 5mM ATP	Casper | 3dpf	4148.51			P value	0.0074	0.818	0.4178	0.198
WT (tg(kdrl:eGFP)	20221103	ISO-Wound + 140mM NaCl 5mM ATP	Casper | 3dpf	4532.34			Passed normality test (alpha=0.05)?	No	Yes	Yes	Yes
WT (tg(kdrl:eGFP)	20221103	ISO-Wound + 140mM NaCl 5mM ATP	Casper | 3dpf	4523.8			P value summary	**	ns	ns	ns
WT (tg(kdrl:eGFP)	20221103	ISO-Wound + 140mM NaCl 5mM ATP	Casper | 3dpf	4246.7
WT (tg(kdrl:eGFP)	20221103	ISO-Wound + 140mM NaCl 5mM ATP	Casper | 3dpf	4796.99			Shapiro-Wilk test
WT (tg(kdrl:eGFP)	20221103	ISO-Wound + 140mM NaCl 5mM ATP	Casper | 3dpf	4293.79			W	0.8403	0.9604	0.904	0.9476
WT (tg(kdrl:eGFP)	20221101	Wound + 140mM NaCl 5mM Ad	Casper | 3dpf	4006.58			P value	0.0165	0.814	0.3137	0.2829
WT (tg(kdrl:eGFP)	20221101	Wound + 140mM NaCl 5mM Ad	Casper | 3dpf	3983.07			Passed normality test (alpha=0.05)?	No	Yes	Yes	Yes
WT (tg(kdrl:eGFP)	20221103	Wound + 140mM NaCl 5mM Ad	Casper | 3dpf	3884.29			P value summary	*	ns	ns	ns
WT (tg(kdrl:eGFP)	20221103	Wound + 140mM NaCl 5mM Ad	Casper | 3dpf	3843.87
WT (tg(kdrl:eGFP)	20221103	Wound + 140mM NaCl 5mM Ad	Casper | 3dpf	3749.68			Kolmogorov-Smirnov test
WT (tg(kdrl:eGFP)	20221103	Wound + 140mM NaCl 5mM Ad	Casper | 3dpf	3651.82			KS distance	0.2434	0.1598	0.1894	0.1392
WT (tg(kdrl:eGFP)	20221103	Wound + 140mM NaCl 5mM Ad	Casper | 3dpf	3971.23			P value	0.024	>0.1000	>0.1000	>0.1000
WT (tg(kdrl:eGFP)	20221103	Wound + 140mM NaCl 5mM Ad	Casper | 3dpf	3674.7			Passed normality test (alpha=0.05)?	No	Yes	Yes	Yes
WT (tg(kdrl:eGFP)	20221011	ISO-Wound + 140mM NaCl 5um AA	Casper | 3dpf	4640.91			P value summary	*	ns	ns	ns
WT (tg(kdrl:eGFP)	20221011	ISO-Wound + 140mM NaCl 5um AA	Casper | 3dpf	4384.05
WT (tg(kdrl:eGFP)	20221011	ISO-Wound + 140mM NaCl 5um AA	Casper | 3dpf	5037.04			Number of values	14	8	8	22
WT (tg(kdrl:eGFP)	20221012	ISO-Wound + 140mM NaCl 5um AA	Casper | 3dpf	4124.98			Impossible values in lognormal distributions
WT (tg(kdrl:eGFP)	20221012	ISO-Wound + 140mM NaCl 5um AA	Casper | 3dpf	4016.87			Number of zeroes	0	0	0	0
WT (tg(kdrl:eGFP)	20221012	ISO-Wound + 140mM NaCl 5um AA	Casper | 3dpf	5144.84			Number of negative values	0	0	0	0
WT (tg(kdrl:eGFP)	20221012	ISO-Wound + 140mM NaCl 5um AA	Casper | 3dpf	4023.44
WT (tg(kdrl:eGFP)	20221012	ISO-Wound + 140mM NaCl 5um AA	Casper | 3dpf	4282.42
WT (tg(kdrl:eGFP)	20221012	ISO-Wound + 140mM NaCl 5um AA	Casper | 3dpf	5709.09
WT (tg(kdrl:eGFP)	20221013	ISO-Wound + 140mM NaCl 5um AA	Casper | 3dpf	5322.32			Number of families	1
WT (tg(kdrl:eGFP)	20221013	ISO-Wound + 140mM NaCl 5um AA	Casper | 3dpf	4554.29			Number of comparisons per family	3
WT (tg(kdrl:eGFP)	20221013	ISO-Wound + 140mM NaCl 5um AA	Casper | 3dpf	4890.91			Alpha	0.05
WT (tg(kdrl:eGFP)	20221013	ISO-Wound + 140mM NaCl 5um AA	Casper | 3dpf	5162.2
WT (tg(kdrl:eGFP)	20221013	ISO-Wound + 140mM NaCl 5um AA	Casper | 3dpf	3959.83			Dunnett's T3 multiple comparisons test	Mean Diff.	95.00% CI of diff.	Below threshold?	Summary	Adjusted P Value	A-?
WT (tg(kdrl:eGFP)	20221013	ISO-Wound + 140mM NaCl 5um AA	Casper | 3dpf	4281.6			DMSO vs. ATP	-426.8	-751.1 to -102.5	Yes	*	0.0108	B	ATP
WT (tg(kdrl:eGFP)	20221026	ISO-Wound + 140mM NaCl 5um AA	Casper | 3dpf	3753.33			DMSO vs. Ad	131.7	-61.51 to 325.0	No	ns	0.243	C	Ad
WT (tg(kdrl:eGFP)	20221026	ISO-Wound + 140mM NaCl 5um AA	Casper | 3dpf	4501.07			DMSO vs. AA	-645.6	-971.4 to -319.7	Yes	****	<0.0001	D	AA
WT (tg(kdrl:eGFP)	20221026	ISO-Wound + 140mM NaCl 5um AA	Casper | 3dpf	4052.81
WT (tg(kdrl:eGFP)	20221026	ISO-Wound + 140mM NaCl 5um AA	Casper | 3dpf	4357.35			Test details	Mean 1	Mean 2	Mean Diff.	SE of diff.	n1	n2	t	DF
WT (tg(kdrl:eGFP)	20221027	ISO-Wound + 140mM NaCl 5um AA	Casper | 3dpf	5132.01			DMSO vs. ATP	3977	4404	-426.8	116.5	14	8	3.664	11.12
WT (tg(kdrl:eGFP)	20221027	ISO-Wound + 140mM NaCl 5um AA	Casper | 3dpf	5061.54			DMSO vs. Ad	3977	3846	131.7	74.16	14	8	1.776	19.19
WT (tg(kdrl:eGFP)	20221027	ISO-Wound + 140mM NaCl 5um AA	Casper | 3dpf	5311.99			DMSO vs. AA	3977	4623	-645.6	128.9	14	22	5.007	29.08
							Distribution assumption	Normal (Gaussian)
							Brown-Forsythe ANOVA test
							F* (DFn, DFd)	18.83 (3.000, 37.65)
							P value	<0.0001
							P value summary	****
							Significant diff. among means (P < 0.05)?	Yes
							Welch's ANOVA test
							W (DFn, DFd)	16.86 (3.000, 21.83)
							P value	<0.0001
							P value summary	****
							Significant diff. among means (P < 0.05)?	Yes
							Data summary
							Number of treatments (columns)	4
							Number of values (total)	52

## Sheet: Supplementary. Fig 3i
Genotype	ExpDate	Condition	Strain & Age	Dextran Bleedout (T=120)			Agonist(Ib_norm)	DMSO	ATP	Ad	AA
WT (tg(kdrl:eGFP)	20220709	ISO-Wound+140mM_1%_DMSO	Casper | 3dpf	0.803406			Compare normal and lognormal
WT (tg(kdrl:eGFP)	20220709	ISO-Wound+140mM_1%_DMSO	Casper | 3dpf	1.49443			Probability normal (Gaussian)	58.25%	46.9%	74.69%	88.34%
WT (tg(kdrl:eGFP)	20220709	ISO-Wound+140mM_1%_DMSO	Casper | 3dpf	1.60943			Probability lognormal	41.75%	53.1%	25.31%	11.66%
WT (tg(kdrl:eGFP)	20220709	ISO-Wound+140mM_1%_DMSO	Casper | 3dpf	0.417074			Likelihood ratio (LR)	1.395	0.8831	2.951	7.576
WT (tg(kdrl:eGFP)	20221011	ISO-Wound+140mM_1%_DMSO	Casper | 3dpf	0.651948			1/LR	0.7167	1.132	0.3389	0.132
WT (tg(kdrl:eGFP)	20221011	ISO-Wound+140mM_1%_DMSO	Casper | 3dpf	0.719672			Which distribution is more likely?	Normal	Lognormal	Normal	Normal
WT (tg(kdrl:eGFP)	20221017	ISO-Wound+140mM_1%_DMSO	Casper | 3dpf	0.836932
WT (tg(kdrl:eGFP)	20221017	ISO-Wound+140mM_1%_DMSO	Casper | 3dpf	0.993119			Test for normal distribution
WT (tg(kdrl:eGFP)	20221017	ISO-Wound+140mM_1%_DMSO	Casper | 3dpf	1.27192			D'Agostino & Pearson test
WT (tg(kdrl:eGFP)	20221017	ISO-Wound+140mM_1%_DMSO	Casper | 3dpf	0.885377			K2	1.576	3.286	0.641	1.143
WT (tg(kdrl:eGFP)	20230108	ISO-Wound+140mM_1%_DMSO	Casper | 3dpf	0.454527			P value	0.4548	0.1934	0.7258	0.5648
WT (tg(kdrl:eGFP)	20230108	ISO-Wound+140mM_1%_DMSO	Casper | 3dpf	1.46854			Passed normality test (alpha=0.05)?	Yes	Yes	Yes	Yes
WT (tg(kdrl:eGFP)	20230108	ISO-Wound+140mM_1%_DMSO	Casper | 3dpf	1.09321			P value summary	ns	ns	ns	ns
WT (tg(kdrl:eGFP)	20230108	ISO-Wound+140mM_1%_DMSO	Casper | 3dpf	1.34613
WT (tg(kdrl:eGFP)	20221101	ISO-Wound + 140mM NaCl 5mM ATP	Casper | 3dpf	0.00316961			Anderson-Darling test
WT (tg(kdrl:eGFP)	20221101	ISO-Wound + 140mM NaCl 5mM ATP	Casper | 3dpf	0.00836348			A2*	0.243	0.3539	0.2607	0.6826
WT (tg(kdrl:eGFP)	20221101	ISO-Wound + 140mM NaCl 5mM ATP	Casper | 3dpf	0.0091137			P value	0.7155	0.3634	0.5993	0.0643
WT (tg(kdrl:eGFP)	20221103	ISO-Wound + 140mM NaCl 5mM ATP	Casper | 3dpf	0.00870213			Passed normality test (alpha=0.05)?	Yes	Yes	Yes	Yes
WT (tg(kdrl:eGFP)	20221103	ISO-Wound + 140mM NaCl 5mM ATP	Casper | 3dpf	0.00648812			P value summary	ns	ns	ns	ns
WT (tg(kdrl:eGFP)	20221103	ISO-Wound + 140mM NaCl 5mM ATP	Casper | 3dpf	0.0142585
WT (tg(kdrl:eGFP)	20221103	ISO-Wound + 140mM NaCl 5mM ATP	Casper | 3dpf	0.00701501			Shapiro-Wilk test
WT (tg(kdrl:eGFP)	20221103	ISO-Wound + 140mM NaCl 5mM ATP	Casper | 3dpf	0.00599111			W	0.9528	0.9307	0.9374	0.9382
WT (tg(kdrl:eGFP)	20221101	Wound + 140mM NaCl 5mM Ad	Casper | 3dpf	1.0208			P value	0.6055	0.5229	0.5857	0.1821
WT (tg(kdrl:eGFP)	20221101	Wound + 140mM NaCl 5mM Ad	Casper | 3dpf	0.858958			Passed normality test (alpha=0.05)?	Yes	Yes	Yes	Yes
WT (tg(kdrl:eGFP)	20221103	Wound + 140mM NaCl 5mM Ad	Casper | 3dpf	0.824907			P value summary	ns	ns	ns	ns
WT (tg(kdrl:eGFP)	20221103	Wound + 140mM NaCl 5mM Ad	Casper | 3dpf	1.09272
WT (tg(kdrl:eGFP)	20221103	Wound + 140mM NaCl 5mM Ad	Casper | 3dpf	1.13819			Kolmogorov-Smirnov test
WT (tg(kdrl:eGFP)	20221103	Wound + 140mM NaCl 5mM Ad	Casper | 3dpf	0.601235			KS distance	0.1195	0.2257	0.1515	0.2011
WT (tg(kdrl:eGFP)	20221103	Wound + 140mM NaCl 5mM Ad	Casper | 3dpf	0.604448			P value	>0.1000	>0.1000	>0.1000	0.021
WT (tg(kdrl:eGFP)	20221103	Wound + 140mM NaCl 5mM Ad	Casper | 3dpf	0.305426			Passed normality test (alpha=0.05)?	Yes	Yes	Yes	No
WT (tg(kdrl:eGFP)	20221011	ISO-Wound + 140mM NaCl 5um AA	Casper | 3dpf	0.669255			P value summary	ns	ns	ns	*
WT (tg(kdrl:eGFP)	20221011	ISO-Wound + 140mM NaCl 5um AA	Casper | 3dpf	0.885576
WT (tg(kdrl:eGFP)	20221011	ISO-Wound + 140mM NaCl 5um AA	Casper | 3dpf	0.940304			Number of values	14	8	8	22
WT (tg(kdrl:eGFP)	20221012	ISO-Wound + 140mM NaCl 5um AA	Casper | 3dpf	1.26662			Impossible values in lognormal distributions
WT (tg(kdrl:eGFP)	20221012	ISO-Wound + 140mM NaCl 5um AA	Casper | 3dpf	0.979025			Number of zeroes	0	0	0	0
WT (tg(kdrl:eGFP)	20221012	ISO-Wound + 140mM NaCl 5um AA	Casper | 3dpf	1.75199			Number of negative values	0	0	0	0
WT (tg(kdrl:eGFP)	20221012	ISO-Wound + 140mM NaCl 5um AA	Casper | 3dpf	0.975139
WT (tg(kdrl:eGFP)	20221012	ISO-Wound + 140mM NaCl 5um AA	Casper | 3dpf	0.575234
WT (tg(kdrl:eGFP)	20221012	ISO-Wound + 140mM NaCl 5um AA	Casper | 3dpf	1.54603
WT (tg(kdrl:eGFP)	20221013	ISO-Wound + 140mM NaCl 5um AA	Casper | 3dpf	0.893685			Number of families	1
WT (tg(kdrl:eGFP)	20221013	ISO-Wound + 140mM NaCl 5um AA	Casper | 3dpf	1.08973			Number of comparisons per family	3
WT (tg(kdrl:eGFP)	20221013	ISO-Wound + 140mM NaCl 5um AA	Casper | 3dpf	1.10144			Alpha	0.05
WT (tg(kdrl:eGFP)	20221013	ISO-Wound + 140mM NaCl 5um AA	Casper | 3dpf	0.3829
WT (tg(kdrl:eGFP)	20221013	ISO-Wound + 140mM NaCl 5um AA	Casper | 3dpf	0.274602			Dunnett's T3 multiple comparisons test	Mean Diff.	95.00% CI of diff.	Below threshold?	Summary	Adjusted P Value	A-?
WT (tg(kdrl:eGFP)	20221013	ISO-Wound + 140mM NaCl 5um AA	Casper | 3dpf	0.973633			DMSO vs. ATP	0.9954	0.7139 to 1.277	Yes	****	<0.0001	B	ATP
WT (tg(kdrl:eGFP)	20221026	ISO-Wound + 140mM NaCl 5um AA	Casper | 3dpf	1.08518			DMSO vs. Ad	0.1974	-0.1821 to 0.5769	No	ns	0.4553	C	Ad
WT (tg(kdrl:eGFP)	20221026	ISO-Wound + 140mM NaCl 5um AA	Casper | 3dpf	0.942059			DMSO vs. AA	0.009658	-0.3190 to 0.3383	No	ns	0.9998	D	AA
WT (tg(kdrl:eGFP)	20221026	ISO-Wound + 140mM NaCl 5um AA	Casper | 3dpf	0.923059
WT (tg(kdrl:eGFP)	20221026	ISO-Wound + 140mM NaCl 5um AA	Casper | 3dpf	1.69519			Test details	Mean 1	Mean 2	Mean Diff.	SE of diff.	n1	n2	t	DF
WT (tg(kdrl:eGFP)	20221027	ISO-Wound + 140mM NaCl 5um AA	Casper | 3dpf	1.06687			DMSO vs. ATP	1.003	0.007888	0.9954	0.1036	14	8	9.608	13
WT (tg(kdrl:eGFP)	20221027	ISO-Wound + 140mM NaCl 5um AA	Casper | 3dpf	1.08818			DMSO vs. Ad	1.003	0.8058	0.1974	0.1449	14	8	1.362	18.44
WT (tg(kdrl:eGFP)	20221027	ISO-Wound + 140mM NaCl 5um AA	Casper | 3dpf	0.753664			DMSO vs. AA	1.003	0.9936	0.009658	0.1292	14	22	0.07476	26.4
							Distribution assumption	Normal (Gaussian)				Distribution assumption	No assumption
							Brown-Forsythe ANOVA test					Kruskal-Wallis test
							F* (DFn, DFd)	25.15 (3.000, 34.39)				P value	0.0001
							P value	<0.0001				Exact or approximate P value?	Approximate
							P value summary	****				P value summary	***
							Significant diff. among means (P < 0.05)?	Yes				Do the medians vary signif. (P < 0.05)?	Yes
												Number of groups	4
							Welch's ANOVA test					Kruskal-Wallis statistic	20.94
							W (DFn, DFd)	98.74 (3.000, 18.70)
							P value	<0.0001				Data summary
							P value summary	****				Number of treatments (columns)	4
							Significant diff. among means (P < 0.05)?	Yes				Number of values (total)	52
							Data summary
							Number of treatments (columns)	4
							Number of values (total)	52

## Sheet: Supplementary. Fig 3j
Genotype	ExpDate	Condition	Strain & Age	Dilation Area max (T1-120)			Agonist(Dv_norm)	DMSO	ATP	Ad	AA
WT (tg(kdrl:eGFP)	20220709	ISO-Wound+140mM_1%_DMSO	Casper | 3dpf	1.0509			Compare normal and lognormal
WT (tg(kdrl:eGFP)	20220709	ISO-Wound+140mM_1%_DMSO	Casper | 3dpf	1.01118			Probability normal (Gaussian)	43.07%	49.03%	45.43%	36.65%
WT (tg(kdrl:eGFP)	20220709	ISO-Wound+140mM_1%_DMSO	Casper | 3dpf	1.11433			Probability lognormal	56.93%	50.97%	54.57%	63.35%
WT (tg(kdrl:eGFP)	20220709	ISO-Wound+140mM_1%_DMSO	Casper | 3dpf	1.11913			Likelihood ratio (LR)	0.7565	0.9618	0.8324	0.5785
WT (tg(kdrl:eGFP)	20221011	ISO-Wound+140mM_1%_DMSO	Casper | 3dpf	1.02767			1/LR	1.322	1.04	1.201	1.729
WT (tg(kdrl:eGFP)	20221011	ISO-Wound+140mM_1%_DMSO	Casper | 3dpf	1.07008			Which distribution is more likely?	Lognormal	Lognormal	Lognormal	Lognormal
WT (tg(kdrl:eGFP)	20221017	ISO-Wound+140mM_1%_DMSO	Casper | 3dpf	1.0211
WT (tg(kdrl:eGFP)	20221017	ISO-Wound+140mM_1%_DMSO	Casper | 3dpf	1.0469			Test for normal distribution
WT (tg(kdrl:eGFP)	20221017	ISO-Wound+140mM_1%_DMSO	Casper | 3dpf	1.03384			D'Agostino & Pearson test
WT (tg(kdrl:eGFP)	20221017	ISO-Wound+140mM_1%_DMSO	Casper | 3dpf	1.02452			K2	2.28	2.959	1	3.329
WT (tg(kdrl:eGFP)	20230108	ISO-Wound+140mM_1%_DMSO	Casper | 3dpf	1.17105			P value	0.3197	0.2277	0.6064	0.1893
WT (tg(kdrl:eGFP)	20230108	ISO-Wound+140mM_1%_DMSO	Casper | 3dpf	1.20157			Passed normality test (alpha=0.05)?	Yes	Yes	Yes	Yes
WT (tg(kdrl:eGFP)	20230108	ISO-Wound+140mM_1%_DMSO	Casper | 3dpf	1.07411			P value summary	ns	ns	ns	ns
WT (tg(kdrl:eGFP)	20230108	ISO-Wound+140mM_1%_DMSO	Casper | 3dpf	1.18596
WT (tg(kdrl:eGFP)	20221101	ISO-Wound + 140mM NaCl 5mM ATP	Casper | 3dpf	1.16975			Anderson-Darling test
WT (tg(kdrl:eGFP)	20221101	ISO-Wound + 140mM NaCl 5mM ATP	Casper | 3dpf	1.26866			A2*	0.6942	0.4404	0.3334	0.594
WT (tg(kdrl:eGFP)	20221101	ISO-Wound + 140mM NaCl 5mM ATP	Casper | 3dpf	1.25			P value	0.0541	0.2121	0.4114	0.1084
WT (tg(kdrl:eGFP)	20221103	ISO-Wound + 140mM NaCl 5mM ATP	Casper | 3dpf	1.27664			Passed normality test (alpha=0.05)?	Yes	Yes	Yes	Yes
WT (tg(kdrl:eGFP)	20221103	ISO-Wound + 140mM NaCl 5mM ATP	Casper | 3dpf	1.15992			P value summary	ns	ns	ns	ns
WT (tg(kdrl:eGFP)	20221103	ISO-Wound + 140mM NaCl 5mM ATP	Casper | 3dpf	1.15904
WT (tg(kdrl:eGFP)	20221103	ISO-Wound + 140mM NaCl 5mM ATP	Casper | 3dpf	1.1385			Shapiro-Wilk test
WT (tg(kdrl:eGFP)	20221103	ISO-Wound + 140mM NaCl 5mM ATP	Casper | 3dpf	1.2103			W	0.8743	0.8832	0.9166	0.9218
WT (tg(kdrl:eGFP)	20221101	Wound + 140mM NaCl 5mM Ad	Casper | 3dpf	1.17987			P value	0.0483	0.2021	0.4027	0.083
WT (tg(kdrl:eGFP)	20221101	Wound + 140mM NaCl 5mM Ad	Casper | 3dpf	1.27618			Passed normality test (alpha=0.05)?	No	Yes	Yes	Yes
WT (tg(kdrl:eGFP)	20221103	Wound + 140mM NaCl 5mM Ad	Casper | 3dpf	1.27191			P value summary	*	ns	ns	ns
WT (tg(kdrl:eGFP)	20221103	Wound + 140mM NaCl 5mM Ad	Casper | 3dpf	1.3507
WT (tg(kdrl:eGFP)	20221103	Wound + 140mM NaCl 5mM Ad	Casper | 3dpf	1.43622			Kolmogorov-Smirnov test
WT (tg(kdrl:eGFP)	20221103	Wound + 140mM NaCl 5mM Ad	Casper | 3dpf	1.18576			KS distance	0.1929	0.2345	0.234	0.1677
WT (tg(kdrl:eGFP)	20221103	Wound + 140mM NaCl 5mM Ad	Casper | 3dpf	1.51005			P value	>0.1000	>0.1000	>0.1000	>0.1000
WT (tg(kdrl:eGFP)	20221103	Wound + 140mM NaCl 5mM Ad	Casper | 3dpf	1.25717			Passed normality test (alpha=0.05)?	Yes	Yes	Yes	Yes
WT (tg(kdrl:eGFP)	20221011	ISO-Wound + 140mM NaCl 5um AA	Casper | 3dpf	1.19904			P value summary	ns	ns	ns	ns
WT (tg(kdrl:eGFP)	20221011	ISO-Wound + 140mM NaCl 5um AA	Casper | 3dpf	1.19346
WT (tg(kdrl:eGFP)	20221011	ISO-Wound + 140mM NaCl 5um AA	Casper | 3dpf	1.14395			Number of values	14	8	8	22
WT (tg(kdrl:eGFP)	20221012	ISO-Wound + 140mM NaCl 5um AA	Casper | 3dpf	1.1059			Impossible values in lognormal distributions
WT (tg(kdrl:eGFP)	20221012	ISO-Wound + 140mM NaCl 5um AA	Casper | 3dpf	1.22758			Number of zeroes	0	0	0	0
WT (tg(kdrl:eGFP)	20221012	ISO-Wound + 140mM NaCl 5um AA	Casper | 3dpf	1.13815			Number of negative values	0	0	0	0
WT (tg(kdrl:eGFP)	20221012	ISO-Wound + 140mM NaCl 5um AA	Casper | 3dpf	1.09126
WT (tg(kdrl:eGFP)	20221012	ISO-Wound + 140mM NaCl 5um AA	Casper | 3dpf	1.04762
WT (tg(kdrl:eGFP)	20221012	ISO-Wound + 140mM NaCl 5um AA	Casper | 3dpf	1.0783
WT (tg(kdrl:eGFP)	20221013	ISO-Wound + 140mM NaCl 5um AA	Casper | 3dpf	1.02436			Number of families	1
WT (tg(kdrl:eGFP)	20221013	ISO-Wound + 140mM NaCl 5um AA	Casper | 3dpf	1.01419			Number of comparisons per family	3
WT (tg(kdrl:eGFP)	20221013	ISO-Wound + 140mM NaCl 5um AA	Casper | 3dpf	1.27273			Alpha	0.05
WT (tg(kdrl:eGFP)	20221013	ISO-Wound + 140mM NaCl 5um AA	Casper | 3dpf	1.09215
WT (tg(kdrl:eGFP)	20221013	ISO-Wound + 140mM NaCl 5um AA	Casper | 3dpf	1.05796			Dunnett's T3 multiple comparisons test	Mean Diff.	95.00% CI of diff.	Below threshold?	Summary	Adjusted P Value	A-?
WT (tg(kdrl:eGFP)	20221013	ISO-Wound + 140mM NaCl 5um AA	Casper | 3dpf	1.09203			DMSO vs. ATP	-0.1218	-0.2050 to -0.03857	Yes	**	0.0024	B	ATP
WT (tg(kdrl:eGFP)	20221026	ISO-Wound + 140mM NaCl 5um AA	Casper | 3dpf	1.05355			DMSO vs. Ad	-0.2262	-0.3094 to -0.1430	Yes	****	<0.0001	D	Ad
WT (tg(kdrl:eGFP)	20221026	ISO-Wound + 140mM NaCl 5um AA	Casper | 3dpf	1.06198			DMSO vs. AA	-0.01561	-0.07980 to 0.04859	No	ns	0.89	E	AA
WT (tg(kdrl:eGFP)	20221026	ISO-Wound + 140mM NaCl 5um AA	Casper | 3dpf	1.01777
WT (tg(kdrl:eGFP)	20221026	ISO-Wound + 140mM NaCl 5um AA	Casper | 3dpf	1.02857			Test details	Mean 1	Mean 2	Mean Diff.	SE of diff.	n1	n2	t	DF
WT (tg(kdrl:eGFP)	20221027	ISO-Wound + 140mM NaCl 5um AA	Casper | 3dpf	1.00531			DMSO vs. ATP	1.082	1.204	-0.1218	0.02605	14	8	4.675	16.92
WT (tg(kdrl:eGFP)	20221027	ISO-Wound + 140mM NaCl 5um AA	Casper | 3dpf	1.06737			DMSO vs. Ad	1.082	1.308	-0.2262	0.04478	14	8	5.05	9.551
WT (tg(kdrl:eGFP)	20221027	ISO-Wound + 140mM NaCl 5um AA	Casper | 3dpf	1.14097			DMSO vs. AA	1.082	1.098	-0.01561	0.02342	14	22	0.6663	30.29
							Distribution assumption	Normal (Gaussian)					Distribution assumption	No assumption
							ANOVA summary
							F	19.38					Kruskal-Wallis test
							P value	<0.0001					P value	<0.0001
							P value summary	****					Exact or approximate P value?	Approximate
							Significant diff. among means (P < 0.05)?	Yes					P value summary	****
							R squared	0.5478					Do the medians vary signif. (P < 0.05)?	Yes
													Number of groups	4
							Brown-Forsythe test						Kruskal-Wallis statistic	23.88
							F (DFn, DFd)	0.9444 (3, 48)
							P value	0.4266					Data summary
							P value summary	ns					Number of treatments (columns)	4
							Are SDs significantly different (P < 0.05)?	No					Number of values (total)	52
							Bartlett's test
							Bartlett's statistic (corrected)	5.084
							P value	0.1657
							P value summary	ns
							Are SDs significantly different (P < 0.05)?	No
							ANOVA table	SS	DF	MS	F (DFn, DFd)	P value
							Treatment (between columns)	0.3452	3	0.1151	F (3, 48) = 19.38	P<0.0001
							Residual (within columns)	0.285	48	0.005937
							Total	0.6302	51
							Data summary
							Number of treatments (columns)	4
							Number of values (total)	52

## Sheet: Supplementary. Fig 3k
Genotype	ExpDate	Condition	Strain & Age
WT (tg(kdrl:eGFP)	20220709	ISO-Wound+140mM_1%_DMSO	Casper | 3dpf
WT (tg(kdrl:eGFP)	20220709	ISO-Wound+140mM_1%_DMSO	Casper | 3dpf
WT (tg(kdrl:eGFP)	20220709	ISO-Wound+140mM_1%_DMSO	Casper | 3dpf
WT (tg(kdrl:eGFP)	20220709	ISO-Wound+140mM_1%_DMSO	Casper | 3dpf
WT (tg(kdrl:eGFP)	20221011	ISO-Wound+140mM_1%_DMSO	Casper | 3dpf
WT (tg(kdrl:eGFP)	20221011	ISO-Wound+140mM_1%_DMSO	Casper | 3dpf
WT (tg(kdrl:eGFP)	20221017	ISO-Wound+140mM_1%_DMSO	Casper | 3dpf
WT (tg(kdrl:eGFP)	20221017	ISO-Wound+140mM_1%_DMSO	Casper | 3dpf
WT (tg(kdrl:eGFP)	20221017	ISO-Wound+140mM_1%_DMSO	Casper | 3dpf
WT (tg(kdrl:eGFP)	20221017	ISO-Wound+140mM_1%_DMSO	Casper | 3dpf
WT (tg(kdrl:eGFP)	20230108	ISO-Wound+140mM_1%_DMSO	Casper | 3dpf
WT (tg(kdrl:eGFP)	20230108	ISO-Wound+140mM_1%_DMSO	Casper | 3dpf
WT (tg(kdrl:eGFP)	20230108	ISO-Wound+140mM_1%_DMSO	Casper | 3dpf
WT (tg(kdrl:eGFP)	20230108	ISO-Wound+140mM_1%_DMSO	Casper | 3dpf
WT (tg(kdrl:eGFP)	20221101	ISO-Wound + 140mM NaCl 5mM ATP	Casper | 3dpf
WT (tg(kdrl:eGFP)	20221101	ISO-Wound + 140mM NaCl 5mM ATP	Casper | 3dpf
WT (tg(kdrl:eGFP)	20221101	ISO-Wound + 140mM NaCl 5mM ATP	Casper | 3dpf
WT (tg(kdrl:eGFP)	20221103	ISO-Wound + 140mM NaCl 5mM ATP	Casper | 3dpf
WT (tg(kdrl:eGFP)	20221103	ISO-Wound + 140mM NaCl 5mM ATP	Casper | 3dpf
WT (tg(kdrl:eGFP)	20221103	ISO-Wound + 140mM NaCl 5mM ATP	Casper | 3dpf
WT (tg(kdrl:eGFP)	20221103	ISO-Wound + 140mM NaCl 5mM ATP	Casper | 3dpf
WT (tg(kdrl:eGFP)	20221103	ISO-Wound + 140mM NaCl 5mM ATP	Casper | 3dpf
WT (tg(kdrl:eGFP)	20221101	Wound + 140mM NaCl 5mM Ad	Casper | 3dpf
WT (tg(kdrl:eGFP)	20221101	Wound + 140mM NaCl 5mM Ad	Casper | 3dpf
WT (tg(kdrl:eGFP)	20221103	Wound + 140mM NaCl 5mM Ad	Casper | 3dpf
WT (tg(kdrl:eGFP)	20221103	Wound + 140mM NaCl 5mM Ad	Casper | 3dpf
WT (tg(kdrl:eGFP)	20221103	Wound + 140mM NaCl 5mM Ad	Casper | 3dpf
WT (tg(kdrl:eGFP)	20221103	Wound + 140mM NaCl 5mM Ad	Casper | 3dpf
WT (tg(kdrl:eGFP)	20221103	Wound + 140mM NaCl 5mM Ad	Casper | 3dpf
WT (tg(kdrl:eGFP)	20221103	Wound + 140mM NaCl 5mM Ad	Casper | 3dpf
WT (tg(kdrl:eGFP)	20221011	ISO-Wound + 140mM NaCl 5um AA	Casper | 3dpf
WT (tg(kdrl:eGFP)	20221011	ISO-Wound + 140mM NaCl 5um AA	Casper | 3dpf
WT (tg(kdrl:eGFP)	20221011	ISO-Wound + 140mM NaCl 5um AA	Casper | 3dpf
WT (tg(kdrl:eGFP)	20221012	ISO-Wound + 140mM NaCl 5um AA	Casper | 3dpf
WT (tg(kdrl:eGFP)	20221012	ISO-Wound + 140mM NaCl 5um AA	Casper | 3dpf
WT (tg(kdrl:eGFP)	20221012	ISO-Wound + 140mM NaCl 5um AA	Casper | 3dpf
WT (tg(kdrl:eGFP)	20221012	ISO-Wound + 140mM NaCl 5um AA	Casper | 3dpf
WT (tg(kdrl:eGFP)	20221012	ISO-Wound + 140mM NaCl 5um AA	Casper | 3dpf
WT (tg(kdrl:eGFP)	20221012	ISO-Wound + 140mM NaCl 5um AA	Casper | 3dpf
WT (tg(kdrl:eGFP)	20221013	ISO-Wound + 140mM NaCl 5um AA	Casper | 3dpf
WT (tg(kdrl:eGFP)	20221013	ISO-Wound + 140mM NaCl 5um AA	Casper | 3dpf
WT (tg(kdrl:eGFP)	20221013	ISO-Wound + 140mM NaCl 5um AA	Casper | 3dpf
WT (tg(kdrl:eGFP)	20221013	ISO-Wound + 140mM NaCl 5um AA	Casper | 3dpf
WT (tg(kdrl:eGFP)	20221013	ISO-Wound + 140mM NaCl 5um AA	Casper | 3dpf
WT (tg(kdrl:eGFP)	20221013	ISO-Wound + 140mM NaCl 5um AA	Casper | 3dpf
WT (tg(kdrl:eGFP)	20221026	ISO-Wound + 140mM NaCl 5um AA	Casper | 3dpf
WT (tg(kdrl:eGFP)	20221026	ISO-Wound + 140mM NaCl 5um AA	Casper | 3dpf
WT (tg(kdrl:eGFP)	20221026	ISO-Wound + 140mM NaCl 5um AA	Casper | 3dpf
WT (tg(kdrl:eGFP)	20221026	ISO-Wound + 140mM NaCl 5um AA	Casper | 3dpf
WT (tg(kdrl:eGFP)	20221027	ISO-Wound + 140mM NaCl 5um AA	Casper | 3dpf
WT (tg(kdrl:eGFP)	20221027	ISO-Wound + 140mM NaCl 5um AA	Casper | 3dpf
WT (tg(kdrl:eGFP)	20221027	ISO-Wound + 140mM NaCl 5um AA	Casper | 3dpf
Time (sec)	//rtsmcs/Niethammer/Zaza/Zaza's Papier/70kDa/Pharmacology/ECs ISO Agonist Rescue/ISO-Wound + 140mM NaCl 1% DMSO/20220709_2dpf_tg(kdrl_qf2_quas_eGFP)_70kDa dextran-ISO-NaCl+ISO DMSO_E1_F1-2_F1_Dextran_Vessel.csv	//rtsmcs/Niethammer/Zaza/Zaza's Papier/70kDa/Pharmacology/ECs ISO Agonist Rescue/ISO-Wound + 140mM NaCl 1% DMSO/20220709_2dpf_tg(kdrl_qf2_quas_eGFP)_70kDa dextran-ISO-NaCl+ISO DMSO_E1_F1-2_F2_Dextran_Vessel.csv	//rtsmcs/Niethammer/Zaza/Zaza's Papier/70kDa/Pharmacology/ECs ISO Agonist Rescue/ISO-Wound + 140mM NaCl 1% DMSO/20220709_3dpf_tg(kdrl_qf2_quas_eGFP)_70kDa dextran-ISO-NaCl+ISO DMSO_E2_F3-4_F3_Dextran_Vessel.csv	//rtsmcs/Niethammer/Zaza/Zaza's Papier/70kDa/Pharmacology/ECs ISO Agonist Rescue/ISO-Wound + 140mM NaCl 1% DMSO/20220709_3dpf_tg(kdrl_qf2_quas_eGFP)_70kDa dextran-ISO-NaCl+ISO DMSO_E2_F3-4_F4_Dextran_Vessel.csv	//rtsmcs/Niethammer/Zaza/Zaza's Papier/70kDa/Pharmacology/ECs ISO Agonist Rescue/ISO-Wound + 140mM NaCl 1% DMSO/20221011_3dpf_tg(kdrl_qf2_quas_eGFP)_70kDa dextran-ISO-NaCl+ISO DMSO_E3_F5-6_F5_Dextran_Vessel.csv	//rtsmcs/Niethammer/Zaza/Zaza's Papier/70kDa/Pharmacology/ECs ISO Agonist Rescue/ISO-Wound + 140mM NaCl 1% DMSO/20221011_3dpf_tg(kdrl_qf2_quas_eGFP)_70kDa dextran-ISO-NaCl+ISO DMSO_E3_F5-6_F6_Dextran_Vessel.csv	//rtsmcs/Niethammer/Zaza/Zaza's Papier/70kDa/Pharmacology/ECs ISO Agonist Rescue/ISO-Wound + 140mM NaCl 1% DMSO/20221017_3dpf_tg(kdrl_qf2_quas_eGFP)_70kDa dextran-ISO-NaCl+ISO DMSO_E4_F7-8_F7_Dextran_Vessel.csv	//rtsmcs/Niethammer/Zaza/Zaza's Papier/70kDa/Pharmacology/ECs ISO Agonist Rescue/ISO-Wound + 140mM NaCl 1% DMSO/20221017_3dpf_tg(kdrl_qf2_quas_eGFP)_70kDa dextran-ISO-NaCl+ISO DMSO_E4_F7-8_F8_Dextran_Vessel.csv	//rtsmcs/Niethammer/Zaza/Zaza's Papier/70kDa/Pharmacology/ECs ISO Agonist Rescue/ISO-Wound + 140mM NaCl 1% DMSO/20221017_3dpf_tg(kdrl_qf2_quas_eGFP)_70kDa dextran-ISO-NaCl+ISO DMSO_E6_F11-12_F11_Dextran_Vessel.csv	//rtsmcs/Niethammer/Zaza/Zaza's Papier/70kDa/Pharmacology/ECs ISO Agonist Rescue/ISO-Wound + 140mM NaCl 1% DMSO/20221017_3dpf_tg(kdrl_qf2_quas_eGFP)_70kDa dextran-ISO-NaCl+ISO DMSO_E6_F11-12_F12_Dextran_Vessel.csv	//rtsmcs/Niethammer/Zaza/Zaza's Papier/70kDa/Pharmacology/ECs ISO Agonist Rescue/ISO-Wound + 140mM NaCl 1% DMSO/20230108_3dpf_tg(kdrl_qf2_quas_eGFP)_70kDa dextran-ISO-NaCl+ISO DMSO_E8_F15-16_F15_Dextran_Vessel.csv	//rtsmcs/Niethammer/Zaza/Zaza's Papier/70kDa/Pharmacology/ECs ISO Agonist Rescue/ISO-Wound + 140mM NaCl 1% DMSO/20230108_3dpf_tg(kdrl_qf2_quas_eGFP)_70kDa dextran-ISO-NaCl+ISO DMSO_E8_F15-16_F16_Dextran_Vessel.csv	//rtsmcs/Niethammer/Zaza/Zaza's Papier/70kDa/Pharmacology/ECs ISO Agonist Rescue/ISO-Wound + 140mM NaCl 1% DMSO/20230108_3dpf_tg(kdrl_qf2_quas_eGFP)_70kDa dextran-ISO-NaCl+ISO DMSO_E10_F19-20_F19_Dextran_Vessel.csv	//rtsmcs/Niethammer/Zaza/Zaza's Papier/70kDa/Pharmacology/ECs ISO Agonist Rescue/ISO-Wound + 140mM NaCl 1% DMSO/20230108_3dpf_tg(kdrl_qf2_quas_eGFP)_70kDa dextran-ISO-NaCl+ISO DMSO_E10_F19-20_F20_Dextran_Vessel.csv	//rtsmcs/Niethammer/Zaza/Zaza's Papier/70kDa/Pharmacology/ECs ISO Agonist Rescue/ISO-Wound + 140mM NaCl 5mM ATP/20221103_2dpf_tg(kdrl_qf2_quas_eGFP)_70kDa dextran-ISO-NaCl+ISO E3 5mM ATP_E1_F1_Dextran_Vessel.csv	//rtsmcs/Niethammer/Zaza/Zaza's Papier/70kDa/Pharmacology/ECs ISO Agonist Rescue/ISO-Wound + 140mM NaCl 5mM ATP/20221103_2dpf_tg(kdrl_qf2_quas_eGFP)_70kDa dextran-ISO-NaCl+ISO E3 5mM ATP_E1_F2_Dextran_Vessel.csv	//rtsmcs/Niethammer/Zaza/Zaza's Papier/70kDa/Pharmacology/ECs ISO Agonist Rescue/ISO-Wound + 140mM NaCl 5mM ATP/20221103_2dpf_tg(kdrl_qf2_quas_eGFP)_70kDa dextran-ISO-NaCl+ISO E3 5mM ATP_E2_F3_Dextran_Vessel.csv	//rtsmcs/Niethammer/Zaza/Zaza's Papier/70kDa/Pharmacology/ECs ISO Agonist Rescue/ISO-Wound + 140mM NaCl 5mM ATP/20221103_2dpf_tg(kdrl_qf2_quas_eGFP)_70kDa dextran-ISO-NaCl+ISO E3 5mM ATP_E2_F4_Dextran_Vessel.csv	//rtsmcs/Niethammer/Zaza/Zaza's Papier/70kDa/Pharmacology/ECs ISO Agonist Rescue/ISO-Wound + 140mM NaCl 5mM ATP/20221103_2dpf_tg(kdrl_qf2_quas_eGFP)_70kDa dextran-ISO-NaCl+ISO E3 5mM ATP_E3_F5_Dextran_Vessel.csv	//rtsmcs/Niethammer/Zaza/Zaza's Papier/70kDa/Pharmacology/ECs ISO Agonist Rescue/ISO-Wound + 140mM NaCl 5mM ATP/20221103_2dpf_tg(kdrl_qf2_quas_eGFP)_70kDa dextran-ISO-NaCl+ISO E3 5mM ATP_E3_F6_Dextran_Vessel.csv	//rtsmcs/Niethammer/Zaza/Zaza's Papier/70kDa/Pharmacology/ECs ISO Agonist Rescue/ISO-Wound + 140mM NaCl 5mM ATP/20221103_2dpf_tg(kdrl_qf2_quas_eGFP)_70kDa dextran-ISO-NaCl+ISO E3 5mM ATP_E4_F7_Dextran_Vessel.csv	//rtsmcs/Niethammer/Zaza/Zaza's Papier/70kDa/Pharmacology/ECs ISO Agonist Rescue/ISO-Wound + 140mM NaCl 5mM ATP/20221103_2dpf_tg(kdrl_qf2_quas_eGFP)_70kDa dextran-ISO-NaCl+ISO E3 5mM ATP_E4_F8_Dextran_Vessel.csv	Z:/Zaza/Zaza's Papier/70kDa/Pharmacology/ECs ISO Agonist Rescue/ISO-Wound + 140mM NaCl 5mM Ad/20221103_2dpf_tg(kdrl_qf2_quas_eGFP)_70kDa dextran-ISO-NaCl+ISO E3 5mM Adenosine_E2_F3_Dextran_Vessel.csv	Z:/Zaza/Zaza's Papier/70kDa/Pharmacology/ECs ISO Agonist Rescue/ISO-Wound + 140mM NaCl 5mM Ad/20221103_2dpf_tg(kdrl_qf2_quas_eGFP)_70kDa dextran-ISO-NaCl+ISO E3 5mM Adenosine_E2_F4_Dextran_Vessel.csv	Z:/Zaza/Zaza's Papier/70kDa/Pharmacology/ECs ISO Agonist Rescue/ISO-Wound + 140mM NaCl 5mM Ad/20221103_2dpf_tg(kdrl_qf2_quas_eGFP)_70kDa dextran-ISO-NaCl+ISO E3 5mM Adenosine_E3_F5_Dextran_Vessel.csv	Z:/Zaza/Zaza's Papier/70kDa/Pharmacology/ECs ISO Agonist Rescue/ISO-Wound + 140mM NaCl 5mM Ad/20221103_2dpf_tg(kdrl_qf2_quas_eGFP)_70kDa dextran-ISO-NaCl+ISO E3 5mM Adenosine_E3_F6_Dextran_Vessel.csv	Z:/Zaza/Zaza's Papier/70kDa/Pharmacology/ECs ISO Agonist Rescue/ISO-Wound + 140mM NaCl 5mM Ad/20221103_2dpf_tg(kdrl_qf2_quas_eGFP)_70kDa dextran-ISO-NaCl+ISO E3 5mM Adenosine_E4_F7_Dextran_Vessel.csv	Z:/Zaza/Zaza's Papier/70kDa/Pharmacology/ECs ISO Agonist Rescue/ISO-Wound + 140mM NaCl 5mM Ad/20221103_2dpf_tg(kdrl_qf2_quas_eGFP)_70kDa dextran-ISO-NaCl+ISO E3 5mM Adenosine_E4_F8_Dextran_Vessel.csv	Z:/Zaza/Zaza's Papier/70kDa/Pharmacology/ECs ISO Agonist Rescue/ISO-Wound + 140mM NaCl 5mM Ad/20221103_2dpf_tg(kdrl_qf2_quas_eGFP)_70kDa dextran-ISO-NaCl+ISO E3 5mM Adenosine_E5_F9_Dextran_Vessel.csv	Z:/Zaza/Zaza's Papier/70kDa/Pharmacology/ECs ISO Agonist Rescue/ISO-Wound + 140mM NaCl 5mM Ad/20221103_2dpf_tg(kdrl_qf2_quas_eGFP)_70kDa dextran-ISO-NaCl+ISO E3 5mM Adenosine_E5_F10_Dextran_Vessel.csv	//rtsmcs/Niethammer/Zaza/Zaza's Papier/70kDa/Pharmacology/ECs ISO Agonist Rescue/ISO-Wound + 140mM NaCl 5um AA/20221011_3dpf_tg(kdrl_qf2_quas_eGFP)_70kDa dextran-ISO-NaCl+ISO 5uM AA_E1_F1-2_F2_Dextran_Vessel.csv	//rtsmcs/Niethammer/Zaza/Zaza's Papier/70kDa/Pharmacology/ECs ISO Agonist Rescue/ISO-Wound + 140mM NaCl 5um AA/20221011_3dpf_tg(kdrl_qf2_quas_eGFP)_70kDa dextran-ISO-NaCl+ISO 5uM AA_E2_F3-4_F3_Dextran_Vessel.csv	//rtsmcs/Niethammer/Zaza/Zaza's Papier/70kDa/Pharmacology/ECs ISO Agonist Rescue/ISO-Wound + 140mM NaCl 5um AA/20221011_3dpf_tg(kdrl_qf2_quas_eGFP)_70kDa dextran-ISO-NaCl+ISO 5uM AA_E2_F3-4_F4_Dextran_Vessel.csv	//rtsmcs/Niethammer/Zaza/Zaza's Papier/70kDa/Pharmacology/ECs ISO Agonist Rescue/ISO-Wound + 140mM NaCl 5um AA/20221012_3dpf_tg(kdrl_qf2_quas_eGFP)_70kDa dextran-ISO-NaCl+ISO 5uM AA_E3_F5-6_F5_Dextran_Vessel.csv	//rtsmcs/Niethammer/Zaza/Zaza's Papier/70kDa/Pharmacology/ECs ISO Agonist Rescue/ISO-Wound + 140mM NaCl 5um AA/20221012_3dpf_tg(kdrl_qf2_quas_eGFP)_70kDa dextran-ISO-NaCl+ISO 5uM AA_E3_F5-6_F6_Dextran_Vessel.csv	//rtsmcs/Niethammer/Zaza/Zaza's Papier/70kDa/Pharmacology/ECs ISO Agonist Rescue/ISO-Wound + 140mM NaCl 5um AA/20221012_3dpf_tg(kdrl_qf2_quas_eGFP)_70kDa dextran-ISO-NaCl+ISO 5uM AA_E4_F7-8_F7_Dextran_Vessel.csv	//rtsmcs/Niethammer/Zaza/Zaza's Papier/70kDa/Pharmacology/ECs ISO Agonist Rescue/ISO-Wound + 140mM NaCl 5um AA/20221012_3dpf_tg(kdrl_qf2_quas_eGFP)_70kDa dextran-ISO-NaCl+ISO 5uM AA_E4_F7-8_F8_Dextran_Vessel.csv	//rtsmcs/Niethammer/Zaza/Zaza's Papier/70kDa/Pharmacology/ECs ISO Agonist Rescue/ISO-Wound + 140mM NaCl 5um AA/20221012_3dpf_tg(kdrl_qf2_quas_eGFP)_70kDa dextran-ISO-NaCl+ISO 5uM AA_E5_F9-10_F9_Dextran_Vessel.csv	//rtsmcs/Niethammer/Zaza/Zaza's Papier/70kDa/Pharmacology/ECs ISO Agonist Rescue/ISO-Wound + 140mM NaCl 5um AA/20221012_3dpf_tg(kdrl_qf2_quas_eGFP)_70kDa dextran-ISO-NaCl+ISO 5uM AA_E5_F9-10_F10_Dextran_Vessel.csv	//rtsmcs/Niethammer/Zaza/Zaza's Papier/70kDa/Pharmacology/ECs ISO Agonist Rescue/ISO-Wound + 140mM NaCl 5um AA/20221013_3dpf_tg(kdrl_qf2_quas_eGFP)_70kDa dextran-ISO-NaCl+ISO 5uM AA_E6_F11-12_F11_Dextran_Vessel.csv	//rtsmcs/Niethammer/Zaza/Zaza's Papier/70kDa/Pharmacology/ECs ISO Agonist Rescue/ISO-Wound + 140mM NaCl 5um AA/20221013_3dpf_tg(kdrl_qf2_quas_eGFP)_70kDa dextran-ISO-NaCl+ISO 5uM AA_E6_F11-12_F12_Dextran_Vessel.csv	//rtsmcs/Niethammer/Zaza/Zaza's Papier/70kDa/Pharmacology/ECs ISO Agonist Rescue/ISO-Wound + 140mM NaCl 5um AA/20221013_3dpf_tg(kdrl_qf2_quas_eGFP)_70kDa dextran-ISO-NaCl+ISO 5uM AA_E7_F13-14_F13_Dextran_Vessel.csv	//rtsmcs/Niethammer/Zaza/Zaza's Papier/70kDa/Pharmacology/ECs ISO Agonist Rescue/ISO-Wound + 140mM NaCl 5um AA/20221013_3dpf_tg(kdrl_qf2_quas_eGFP)_70kDa dextran-ISO-NaCl+ISO 5uM AA_E7_F13-14_F14_Dextran_Vessel.csv	//rtsmcs/Niethammer/Zaza/Zaza's Papier/70kDa/Pharmacology/ECs ISO Agonist Rescue/ISO-Wound + 140mM NaCl 5um AA/20221013_3dpf_tg(kdrl_qf2_quas_eGFP)_70kDa dextran-ISO-NaCl+ISO 5uM AA_E8_F15-16_F15_Dextran_Vessel.csv	//rtsmcs/Niethammer/Zaza/Zaza's Papier/70kDa/Pharmacology/ECs ISO Agonist Rescue/ISO-Wound + 140mM NaCl 5um AA/20221013_3dpf_tg(kdrl_qf2_quas_eGFP)_70kDa dextran-ISO-NaCl+ISO 5uM AA_E9_F17-18_F17_Dextran_Vessel.csv	//rtsmcs/Niethammer/Zaza/Zaza's Papier/70kDa/Pharmacology/ECs ISO Agonist Rescue/ISO-Wound + 140mM NaCl 5um AA/20221026_3dpf_tg(kdrl_qf2_quas_eGFP)_70kDa dextran-ISO-NaCl+ISO 5uM AA_E10_F19-20_F19_Dextran_Vessel.csv	//rtsmcs/Niethammer/Zaza/Zaza's Papier/70kDa/Pharmacology/ECs ISO Agonist Rescue/ISO-Wound + 140mM NaCl 5um AA/20221026_3dpf_tg(kdrl_qf2_quas_eGFP)_70kDa dextran-ISO-NaCl+ISO 5uM AA_E10_F19-20_F20_Dextran_Vessel.csv	//rtsmcs/Niethammer/Zaza/Zaza's Papier/70kDa/Pharmacology/ECs ISO Agonist Rescue/ISO-Wound + 140mM NaCl 5um AA/20221026_3dpf_tg(kdrl_qf2_quas_eGFP)_70kDa dextran-ISO-NaCl+ISO 5uM AA_E11_F21-22_F21_Dextran_Vessel.csv	//rtsmcs/Niethammer/Zaza/Zaza's Papier/70kDa/Pharmacology/ECs ISO Agonist Rescue/ISO-Wound + 140mM NaCl 5um AA/20221026_3dpf_tg(kdrl_qf2_quas_eGFP)_70kDa dextran-ISO-NaCl+ISO 5uM AA_E11_F21-22_F22_Dextran_Vessel.csv
0	0.834267	1.00064	1.02749	1.00555	0.995082	0.949147	0.994337	1.03915	0.995416	0.979826	0.939608	0.95924	1.0269	0.993951	1.04918	1.02038	0.983621	1.01256	1.04687	1.0289	0.989137	1.05642	1.03208	1.01991	1.01822	1.01024	1.04308	1.03639	1.05301	1.02946	0.978456	0.964112	1.00224	1.01641	1.07651	1.06006	1.02095	0.997353	0.952252	0.969719	0.987195	0.979534	0.986832	0.984656	1.01212	1.02379	0.96035	0.989766	0.987393
30	1.01901	0.947443	1.03074	1.00377	0.987988	0.99284	1.03879	1.05529	1.00215	0.987088	0.979012	0.973211	1.00175	0.991389	1.01645	1.0066	0.987929	1.0172	1.02347	1.01568	0.961408	1.02159	1.00847	0.992034	0.998215	1.00741	1.01654	1.02523	1.01641	1.01203	0.950675	0.967717	1.02865	1.02045	1.06159	1.04289	1.02554	1.03292	1.00061	1.00571	0.98333	0.97815	1.01267	0.995132	1.00483	1.01923	0.986425	0.999728	0.921726
60	1.09736	1.0261	0.996186	0.995269	1.00966	1.02115	1.03653	1.02104	1.0061	0.988876	0.991671	0.975565	0.998521	0.991952	1.01209	0.999348	0.992029	1.01482	1.00996	1.00563	0.945271	1.00604	0.976494	0.960833	0.995366	1.00609	1.01046	1.02118	1.01	1.00276	0.981945	0.987882	1.01852	1.00154	1.03915	1.02505	0.973954	0.993018	0.966951	0.978806	0.990823	0.987999	1.01031	0.997888	1.01087	1.01372	0.991204	1.00064	1.00691
90	1.0252	0.962596	0.977182	0.962075	1.02839	1.03001	0.989728	0.974249	1.00368	0.992386	0.997141	0.992356	0.998565	0.994048	1.00452	0.997199	0.994738	1.00522	0.999672	0.997194	0.94406	0.995657	0.947221	0.952496	0.99553	1.00081	0.99426	1.00874	0.998247	0.993114	1.01319	1.01197	1.01139	1.01424	1.02061	0.996014	1.00545	0.979423	0.962703	0.95946	1.02196	1.02071	1.01414	1.00341	1.0077	1.01012	0.999186	0.997879	0.981165
120	0.991859	1.03019	0.958356	0.958092	1.02549	0.988569	0.958594	0.973941	0.997071	0.996926	0.993616	1.00129	1.00069	1.00046	0.998463	0.995215	1.00125	0.99854	0.997786	0.993668	0.976654	0.988446	0.951796	0.969274	0.992912	0.996508	0.984029	1.00207	0.992804	0.995691	1.0435	1.02896	1.00807	0.995126	1.0008	0.974457	1.03163	1.01447	1.02723	1.02749	1.04036	1.04017	1.00764	1.00548	1.00923	1.00536	1.00138	0.993954	0.947457
150	1.01328	0.976488	0.965899	0.972026	0.991362	0.975039	0.962697	0.987978	0.998728	1.00002	1.00241	1.01073	0.99521	1.00158	0.991511	0.99666	0.998652	0.993039	0.988452	0.993972	0.994618	0.984466	0.976525	0.994078	0.992974	0.996144	0.98393	0.993791	0.990052	0.994135	1.03829	1.02567	0.999833	0.98114	0.969103	0.96845	0.989746	1.0119	0.975661	0.978085	1.04375	1.04551	1.00254	1.00061	1.00548	0.998431	1.01074	0.995715	1.04291
180	1.04029	1.01998	0.979057	1.00618	0.962951	0.96788	0.985138	1.00421	0.997476	1.0034	1.01656	1.0206	0.994907	1.00994	0.983026	0.995832	0.998292	0.981732	0.984028	0.990978	1.00658	0.985564	1.00783	1.02066	0.991165	0.99189	0.982395	0.977331	0.977053	0.98769	1.01926	1.00381	0.985632	0.978254	0.961864	0.962863	0.987611	0.961305	0.999617	0.989346	0.992027	0.993982	0.990858	1.00948	1.00241	0.984045	1.00774	0.992198	0.997013
210	0.945809	0.991052	1.00574	1.01721	0.975964	0.98689	1.00633	1.0087	1.00195	1.00234	1.0052	1.02292	0.995463	1.00539	0.984781	0.991124	1.00338	0.977663	0.98157	0.97994	1.03013	0.997302	1.03038	1.04026	0.989505	0.989311	0.975832	0.969963	0.975569	0.982308	1.0027	0.998543	0.975147	0.977442	0.955305	0.962916	1.00806	0.991635	1.04322	1.04038	0.965649	0.969923	0.998258	0.99964	0.993606	0.987283	1.0148	0.996892	1.02005
240	1.05619	1.01796	1.02019	1.03143	1.00134	1.01103	1.0201	0.988811	1.00012	1.0042	1.01961	1.01361	0.998385	1.01441	0.972423	0.98701	1.00447	0.980802	0.969921	0.981897	1.04878	0.987859	1.04195	1.03589	0.991604	0.984395	0.991672	0.966875	0.974923	0.984334	0.992861	0.982027	0.975909	0.979607	0.957024	0.968244	1.00212	1.03363	0.995118	0.989032	0.957572	0.962596	0.994354	0.999848	0.977774	0.964261	1.01894	0.998623	1.07278
270	0.97674	1.02755	1.03914	1.04839	1.02179	1.07744	1.00776	0.946624	0.997299	1.04494	1.05517	1.03049	0.98961	0.996871	0.987561	1.01064	1.03565	1.01843	0.998276	1.01213	1.10337	0.976651	1.02726	1.01456	1.03451	1.0172	1.01781	0.998421	1.01193	1.01848	0.979126	1.02931	0.994616	1.03579	0.958055	1.03905	0.95495	0.984339	1.07664	1.06197	1.01733	1.02144	0.982406	1.00386	0.97597	0.993753	1.00922	1.0346	1.02259
300	1.11265	1.02824	1.01143	1.00577	1.06549	1.04672	0.981464	0.912232	1.03598	1.03683	1.05558	1.01517	1.00856	1.02144	0.984921	0.992761	1.03939	1.03041	0.979294	0.999134	1.08871	1.00587	0.87724	0.952622	1.0173	1.00503	1.02516	0.982312	1.00475	1.01671	0.995011	1.01621	1.0029	1.00559	1.00017	1.03169	1.00122	1.00121	1.05863	1.04853	1.02524	1.02851	1.00913	1.02493	0.987012	0.969127	1.04064	1.02812	1.06717
330	1.03177	1.03322	0.98619	0.967507	1.03035	1.0036	0.960762	0.909494	1.0268	1.03241	1.06927	1.00411	1.00264	1.02227	0.976315	0.983794	1.0272	1.02526	0.973849	0.995671	1.08494	0.998861	0.878405	0.939825	1.01048	0.992039	1.03065	0.991429	0.999779	1.01289	0.974664	1.02	0.988514	0.998109	0.992336	1.0206	1.00686	1.03245	1.05602	1.03321	1.04576	1.05008	0.997803	0.996445	0.962783	0.961141	1.03524	1.01515	1.08626
360	1.08349	1.03479	0.956415	0.9566	0.997315	0.984764	0.965218	0.916221	1.02156	1.03272	1.06616	0.997468	1.00536	1.02578	0.969506	0.975576	1.02059	1.01977	0.973638	0.994498	1.09902	0.992393	0.872974	0.954208	1.00629	0.99566	1.04229	0.990663	0.999567	1.00846	0.962871	1.0414	0.994657	0.998314	0.983614	0.990768	0.950691	0.994882	1.10935	1.08824	1.04743	1.05174	0.99561	1.00036	0.950392	0.945071	1.03251	1.01389	1.03755
390	1.02622	1.04356	0.955102	0.973387	0.980128	0.983461	0.982102	0.932818	1.01862	1.038	1.02026	1.00356	0.999376	1.02276	0.968489	0.973668	1.02454	1.01714	0.97538	0.996411	1.0972	0.989867	0.88829	0.943822	0.991502	1.00505	1.06005	0.98711	1.00758	1.00519	0.961856	1.07816	0.99091	1.01394	0.958677	0.976861	0.979875	0.998044	1.05543	1.03661	1.03167	1.03658	0.993122	0.990187	0.940503	0.938404	1.03157	1.0012	1.11345
420	1.02483	1.05057	0.965571	0.979578	0.985435	1.0082	1.00729	0.95253	1.02557	1.04456	1.02439	0.998116	0.998493	1.02994	0.972321	0.963442	1.01807	1.02428	0.98159	0.987418	1.11984	0.9942	0.891673	0.981446	0.997285	1.00909	1.06443	0.995633	1.0145	0.997203	0.973852	1.10377	1.00416	1.03084	0.942439	0.970168	1.0075	1.0379	1.12845	1.09204	0.996274	1.0009	1.00013	0.998236	0.941116	0.934634	1.03534	1.00418	1.0844
450	0.991325	1.06461	0.988363	1.00338	1.02258	1.0347	1.02501	0.959467	1.02717	1.04691	1.05264	0.998598	0.998925	1.033	0.974441	0.960116	1.01513	1.0298	0.978974	0.993169	1.1341	0.984538	0.882054	1.00595	1.00008	0.996091	1.06226	1.0093	1.02902	1.0024	0.991439	1.12319	1.02588	1.04091	0.937085	0.96825	0.954678	0.999269	1.10871	1.08639	0.970258	0.9765	1.00189	0.991628	0.938218	0.934707	1.035	1.00747	1.07062
480	1.08511	1.0691	0.998034	1.01249	1.03289	1.06036	1.02579	0.947071	1.02528	1.05404	1.05148	1.00771	0.997596	1.03678	0.974733	0.954722	1.01669	1.03943	0.984611	0.991529	1.14279	0.982245	0.829413	0.991015	0.997822	1.01218	1.0534	1.01546	1.04275	0.999794	0.994056	1.14295	1.04706	1.04625	0.925815	0.937503	0.995465	1.01552	1.09936	1.06566	0.970647	0.977891	1.00714	0.98997	0.937768	0.936567	1.03974	1.00461	1.15856
510	1.08405	1.05148	1.01722	1.02005	1.05274	1.07041	1.01244	0.927592	1.02647	1.06133	1.05683	1.00876	0.995975	1.03934	0.973256	0.956981	1.01643	1.04337	0.981555	0.992296	1.15496	0.98975	0.846618	0.965312	0.992818	0.998737	1.04332	1.01652	1.04986	1.00065	0.988945	1.14838	1.05306	1.05665	0.908231	0.950762	1.01127	1.06167	1.16035	1.13097	0.98756	0.995782	1.02782	0.982693	0.941727	0.935882	1.04807	1.0089	1.09393
540	1.06846	1.09092	1.01475	1.00025	1.04487	1.03949	0.989781	0.90891	1.02458	1.06165	1.06571	1.0146	1.00512	1.04868	0.975908	0.950282	1.01574	1.05346	0.99601	0.990168	1.16093	0.997248	0.885155	0.954899	0.995411	1.01359	1.03636	1.02364	1.06684	0.998654	0.965262	1.12869	1.06857	1.05404	0.91441	0.960526	0.943069	1.01164	1.09893	1.07611	1.01137	1.01838	1.04302	0.984624	0.952572	0.938208	1.05556	1.01417	1.18366
570	1.00414	1.05417	1.00928	0.985991	1.00408	1.01093	0.972119	0.918853	1.0255	1.06907	1.08644	1.01708	1.00297	1.05267	0.976295	0.948019	1.01393	1.06228	0.996251	0.987498	1.16281	1.00111	0.832031	0.963882	0.993598	1.00604	1.02174	1.02949	1.07261	0.998808	0.959228	1.12741	1.07219	1.03504	0.925089	0.981354	0.996981	1.02666	1.18025	1.136	1.01829	1.02537	1.04283	0.987162	0.955098	0.94429	1.05557	1.00902	1.13449
600	1.09814	1.12141	0.973418	0.958194	0.983161	1.00553	0.981003	0.935108	1.03191	1.07121	1.06274	1.02202	1.00426	1.05935	0.983138	0.945215	1.01315	1.06871	1.00013	0.99717	1.17758	1.01527	0.888218	0.979099	0.995095	1.0052	1.00878	1.02553	1.08052	1.00212	0.967789	1.12674	1.06731	1.03958	0.935572	0.998385	0.989503	1.06503	1.1451	1.12348	1.02396	1.03131	1.05931	0.987027	0.962073	0.94673	1.05291	1.01311	1.15732
630	1.08632	1.04647	0.963232	0.953709	0.981326	1.02468	1.00008	0.956558	1.03422	1.07163	1.07513	1.02148	1.01152	1.06817	0.98554	0.948618	1.01543	1.08072	1.00934	1.00552	1.18484	1.01769	0.845304	1.00616	0.997807	1.02414	1.01057	1.02665	1.08661	1.00503	0.954036	1.11932	1.05949	1.01288	0.955052	1.01069	0.985776	1.00579	1.18848	1.14816	1.00106	1.00493	1.073	0.988722	0.962291	0.94977	1.05941	1.02348	1.19127
660	1.04543	1.12331	0.96005	0.958877	1.00554	1.05024	1.02267	0.988608	1.03836	1.07238	1.08299	1.03796	1.0155	1.07575	0.987898	0.948004	1.01739	1.08545	1.00732	1.0037	1.18884	1.0248	0.903829	1.03019	0.992997	1.0142	0.99241	1.02385	1.09043	1.00465	0.942318	1.11891	1.04961	1.01131	0.96984	1.02646	1.01714	1.06229	1.20576	1.17275	0.972277	0.978495	1.08447	0.991492	0.97003	0.953395	1.05951	1.01527	1.14706
690	1.0324	1.04695	0.972141	0.975048	1.02098	1.07129	1.04356	0.999111	1.03596	1.07764	1.15077	1.04002	1.01683	1.08164	0.993426	0.948077	1.01913	1.09507	1.02294	1.0128	1.20104	1.03142	0.953453	1.04223	0.996976	1.0366	0.978404	1.01753	1.09854	1.00758	0.947131	1.12753	1.03884	1.00263	0.982682	1.02695	0.969131	1.05417	1.17933	1.13316	0.957145	0.960192	1.0989	0.992936	0.976219	0.955606	1.06636	1.01994	1.2268
720	1.03888	1.11467	0.993867	0.992532	1.04182	1.09506	1.05538	1.00328	1.04669	1.08207	1.13051	1.05079	1.02566	1.09293	1.00364	0.952522	1.02072	1.10602	1.03045	1.0156	1.20223	1.04508	0.974095	1.02483	0.987631	1.03571	0.975378	1.00461	1.09945	1.00323	0.966752	1.15062	1.03555	0.991823	0.99435	1.02861	0.999135	1.04931	1.25712	1.21656	0.965201	0.971461	1.10759	0.994581	0.977193	0.959762	1.07729	1.02211	1.15974
750	1.08196	1.07453	1.01032	1.01111	1.05917	1.09425	1.05309	0.973235	1.04628	1.08536	1.07782	1.0512	1.03068	1.09886	1.00664	0.94976	1.01977	1.11522	1.04319	1.01893	1.20579	1.05227	0.962565	0.99357	1.00072	1.02407	0.976827	0.999738	1.1043	1.00788	0.983624	1.15981	1.00985	0.994341	0.994027	1.02053	1.00127	1.07963	1.19092	1.14994	0.987327	0.993433	1.12234	1.00402	0.982013	0.963877	1.07676	1.0256	1.24376
780	1.00179	1.09653	1.02741	1.028	1.05925	1.08273	1.02134	0.972043	1.04762	1.08979	1.13225	1.05317	1.034	1.10423	1.01736	0.954759	1.01972	1.12412	1.05432	1.03162	1.21628	1.06164	0.961444	0.977949	1.00391	1.04854	0.969982	0.993152	1.11061	1.00758	1.00899	1.18208	1.01345	1.00169	0.975806	1.01148	0.993265	1.02082	1.2856	1.24328	1.01386	1.02428	1.12711	1.00875	0.984976	0.974034	1.08484	1.02753	1.18066
810	1.09761	1.13362	1.03752	1.0316	1.02118	1.04629	1.02219	0.957197	1.05601	1.09561	1.12374	1.05811	1.03973	1.11504	1.02273	0.95296	1.02769	1.12885	1.06658	1.03737	1.22575	1.06802	0.962836	0.979625	1.00378	1.03597	0.961989	0.991319	1.10926	1.00471	1.02128	1.19818	1.0288	1.00365	0.966458	1.01711	1.01979	1.07473	1.21133	1.16901	1.045	1.05476	1.14342	1.00691	0.990423	0.976738	1.0973	1.02746	1.23831
840	1.07696	1.08761	1.04204	1.02704	0.992729	1.02627	1.01762	0.957791	1.05682	1.09338	1.14653	1.07009	1.04812	1.12041	1.02676	0.958227	1.02817	1.1371	1.07849	1.05002	1.24186	1.06892	0.975357	0.992026	1.00597	1.05999	0.964126	0.981186	1.11186	1.00666	1.03539	1.22011	1.03464	1.0139	0.969769	1.02148	0.963075	1.05005	1.30404	1.25375	1.05851	1.07068	1.14848	1.01487	1.0006	0.983689	1.09114	1.02901	1.20517
870	1.0786	1.15484	1.03564	1.00918	0.987572	1.03031	1.00816	0.97997	1.05818	1.10067	1.14425	1.07191	1.0519	1.12566	1.03433	0.970017	1.03478	1.14715	1.09152	1.05525	1.25021	1.07539	0.99809	1.01116	0.999992	1.06561	0.967908	0.975191	1.10989	1.00285	1.04915	1.23418	1.04705	1.01693	0.970311	1.02148	1.01337	1.05362	1.23811	1.19221	1.03102	1.04521	1.1546	1.02438	1.00687	0.98783	1.09602	1.03734	1.23854
900	1.17663	1.08268	1.01117	0.993688	0.995923	1.04539	1.02498	0.998888	1.06215	1.10417	1.14961	1.08352	1.05749	1.13673	1.04506	0.966855	1.03759	1.15953	1.10731	1.0624	1.26107	1.08048	1.02114	1.02579	1.02426	1.07233	0.970258	0.971969	1.11408	1.00082	1.06838	1.2458	1.06524	1.02312	0.954452	1.03881	1.00125	1.07626	1.33183	1.2745	1.01603	1.03293	1.16592	1.02516	1.01543	0.995036	1.09618	1.03422	1.20353
930	1.20942	1.13132	0.992228	0.976273	1.01429	1.07023	1.04182	1.02364	1.06491	1.10786	1.13719	1.08301	1.06341	1.14191	1.05315	0.968666	1.05186	1.16478	1.12356	1.06664	1.27295	1.09069	1.04535	1.05168	1.02169	1.07474	0.993211	0.972936	1.10295	1.00502	1.05623	1.24354	1.06605	1.03581	0.961124	1.05765	1.01025	1.04832	1.25611	1.20833	1.00262	1.01989	1.16947	1.02142	1.02439	0.994897	1.09429	1.04579	1.25558
960	1.16226	1.16144	0.980512	0.972499	1.03317	1.08738	1.06227	1.03949	1.06539	1.10651	1.16765	1.08033	1.06764	1.14618	1.05533	0.976117	1.0531	1.167	1.133	1.07035	1.28016	1.09181	1.07088	1.06021	1.02944	1.08295	1.00405	0.975393	1.09739	0.990916	1.05632	1.22729	1.10318	1.04281	0.97295	1.08151	1.01032	1.10554	1.35084	1.28625	1.01151	1.02873	1.17866	1.03415	1.02681	1.00227	1.09906	1.04624	1.22812
990	1.15025	1.10832	0.980433	0.973987	1.05022	1.10247	1.08255	1.04885	1.0668	1.11413	1.17295	1.08175	1.06719	1.15235	1.06684	0.981744	1.05994	1.18224	1.15084	1.0739	1.29098	1.10461	1.07875	1.04862	1.0385	1.0849	1.00889	0.9925	1.09489	0.98824	1.03494	1.21535	1.11579	1.06031	0.98317	1.10165	1.00318	1.0337	1.28078	1.22495	1.02022	1.0406	1.1801	1.03476	1.03601	1.00501	1.1076	1.04947	1.26661
1020	1.22587	1.18535	0.987643	0.987899	1.06673	1.11634	1.0975	1.04263	1.06792	1.11535	1.14647	1.08741	1.07543	1.16199	1.07552	0.980036	1.06295	1.18945	1.16098	1.08599	1.30094	1.11524	1.04374	1.02554	1.04712	1.07869	1.01185	0.99465	1.09564	0.984409	1.04023	1.2058	1.13012	1.07094	1.00327	1.11984	1.0326	1.11755	1.37666	1.31458	1.05062	1.07105	1.17434	1.04367	1.04371	1.00881	1.11233	1.05517	1.24506
1050	1.16596	1.13916	1.00039	0.996133	1.07675	1.11166	1.09179	1.01588	1.06983	1.11629	1.17326	1.08479	1.07634	1.16763	1.088	0.985285	1.0732	1.19641	1.17635	1.0906	1.31043	1.1262	1.03161	1.00219	1.04856	1.08807	1.01419	1.00003	1.08221	0.981086	1.05799	1.19866	1.14721	1.07569	1.01334	1.14313	1.0084	1.0432	1.2914	1.22829	1.06709	1.08918	1.18857	1.03971	1.04675	1.01224	1.12276	1.06027	1.25388
1080	1.1075	1.1546	1.01491	1.00935	1.06057	1.07885	1.08359	1.00279	1.07488	1.12232	1.17472	1.08837	1.08408	1.17163	1.10134	0.994133	1.07658	1.19681	1.18746	1.10028	1.31531	1.13841	1.02711	1.00229	1.05454	1.0923	1.04377	1.00858	1.08183	0.979967	1.06027	1.18681	1.16093	1.08628	1.0259	1.1522	1.04206	1.11626	1.40164	1.33514	1.08365	1.10697	1.1899	1.0439	1.0479	1.01232	1.12637	1.06403	1.24145
1110	1.16571	1.21938	1.03146	1.0278	1.03279	1.05182	1.06366	0.989909	1.07887	1.12354	1.18884	1.08789	1.08435	1.17519	1.11017	0.999965	1.08466	1.20856	1.20064	1.10496	1.33053	1.14674	1.03064	1.01305	1.0586	1.09571	1.04136	1.01764	1.0783	0.984871	1.08515	1.17323	1.1839	1.09681	1.04611	1.1598	1.01348	1.04185	1.3242	1.24993	1.09812	1.1209	1.19293	1.06968	1.05741	1.01213	1.12501	1.06368	1.3168
1140	1.18235	1.14027	1.04211	1.03624	1.00786	1.03831	1.05902	0.989985	1.0753	1.12237	1.16729	1.08481	1.09047	1.17681	1.11799	1.00462	1.09341	1.21537	1.20678	1.11023	1.33401	1.15605	1.04774	1.02239	1.06087	1.09582	1.03813	1.0232	1.07514	0.980418	1.11108	1.1723	1.19863	1.09611	1.05424	1.1487	1.04374	1.10533	1.40998	1.34198	1.09242	1.11846	1.19284	1.07226	1.06751	1.01305	1.13515	1.06986	1.24503
1170	1.10452	1.19065	1.06271	1.05026	0.996551	1.03608	1.04805	1.0015	1.07855	1.12407	1.18304	1.07819	1.0888	1.18375	1.13587	1.01269	1.09545	1.22023	1.21037	1.11443	1.33787	1.16801	1.07032	1.044	1.06749	1.09431	1.03054	1.03776	1.07646	0.975485	1.14798	1.17527	1.22626	1.10063	1.04453	1.14515	1.00558	1.05056	1.36865	1.28717	1.06458	1.094	1.201	1.06357	1.07019	1.01583	1.13812	1.07215	1.32491
1200	1.12955	1.21902	1.06861	1.05479	1.00489	1.05632	1.05814	1.01703	1.08322	1.12778	1.17027	1.07687	1.09715	1.18614	1.14073	1.0175	1.10511	1.24691	1.22741	1.11712	1.34534	1.16935	1.09088	1.06625	1.06967	1.09545	1.02154	1.04152	1.07249	0.965066	1.17153	1.18171	1.23486	1.10851	1.04897	1.14532	1.04816	1.108	1.41829	1.34357	1.04719	1.07699	1.20411	1.07965	1.07572	1.01176	1.14267	1.07705	1.2392
1230	1.22513	1.15093	1.06529	1.04854	1.01727	1.06599	1.08428	1.02708	1.08581	1.12739	1.13114	1.07197	1.10265	1.19516	1.15176	1.02404	1.11141	1.24997	1.23072	1.11906	1.34936	1.17611	1.10909	1.08184	1.07128	1.09237	1.02944	1.04055	1.05707	0.961222	1.2127	1.19577	1.24975	1.10535	1.051	1.14889	0.994928	1.05695	1.41042	1.32868	1.03985	1.07031	1.20666	1.08183	1.07026	1.00762	1.14051	1.0802	1.31884
1260	1.06654	1.22134	1.06296	1.04175	1.02987	1.08581	1.11028	1.04632	1.08153	1.12986	1.12589	1.06835	1.10318	1.19936	1.16006	1.02999	1.12622	1.25618	1.24171	1.13208	1.34982	1.17791	1.12244	1.08706	1.07069	1.09435	1.01463	1.03982	1.04521	0.962633	1.24076	1.19986	1.24535	1.0992	1.03837	1.12939	1.05414	1.09617	1.39806	1.32447	1.04509	1.07495	1.20641	1.0899	1.07564	1.01071	1.15021	1.08258	1.23954
1290	1.11714	1.24003	1.04886	1.01445	1.05321	1.10859	1.12364	1.06959	1.08455	1.13339	1.14454	1.06763	1.10011	1.19786	1.16824	1.03505	1.12826	1.24978	1.24992	1.13349	1.35556	1.17846	1.12043	1.07993	1.06897	1.09038	1.00273	1.03264	1.04701	0.97082	1.25113	1.21256	1.25087	1.0974	1.03707	1.13466	1.06786	1.12364	1.49385	1.39849	1.06211	1.09237	1.21317	1.09232	1.07869	1.00971	1.15779	1.08656	1.30699
1320	1.10582	1.16434	1.01839	1.01138	1.07145	1.11058	1.14591	1.09505	1.08732	1.1334	1.12787	1.06147	1.09693	1.20953	1.17549	1.04309	1.13337	1.25186	1.25814	1.14177	1.36578	1.18579	1.10068	1.04954	1.06477	1.0875	0.999341	1.02855	1.05397	0.982213	1.27679	1.22359	1.25115	1.09805	1.03927	1.14717	1.00923	1.07594	1.40193	1.32078	1.0847	1.11837	1.21592	1.08986	1.09202	1.01323	1.16281	1.09188	1.25052
1350	1.12619	1.20987	1.01203	0.997118	1.07753	1.12554	1.16413	1.10059	1.08612	1.13111	1.11553	1.0446	1.11202	1.20959	1.19029	1.04893	1.1419	1.26859	1.25775	1.15169	1.36526	1.1981	1.08483	1.04068	1.06528	1.08891	0.992584	1.02182	1.06198	0.986369	1.29259	1.23914	1.26166	1.08817	1.02021	1.16314	1.07394	1.13035	1.50538	1.41493	1.10107	1.13736	1.23128	1.09825	1.09643	1.00285	1.16862	1.09156	1.27832
1380	1.26295	1.22782	0.999641	0.990677	1.09008	1.11717	1.17967	1.09946	1.08585	1.13381	1.10667	1.05296	1.11656	1.21277	1.1956	1.05536	1.14333	1.27777	1.27022	1.15338	1.3757	1.19694	1.07202	1.03945	1.06853	1.07575	0.993158	1.01521	1.07058	0.997973	1.30175	1.25015	1.25793	1.09893	1.0242	1.19465	1.00136	1.06495	1.44729	1.3509	1.12279	1.16077	1.23812	1.10484	1.10159	1.00539	1.16847	1.0977	1.30711
1410	1.21808	1.1639	1.00068	1.00217	1.08006	1.08001	1.17657	1.06491	1.08635	1.13601	1.12955	1.04799	1.10081	1.21013	1.20895	1.06283	1.15137	1.28253	1.27667	1.16324	1.37481	1.2104	1.06474	1.0335	1.06008	1.07461	0.980971	1.00485	1.08403	1.0088	1.3105	1.2588	1.26222	1.09039	1.03633	1.22437	1.07679	1.13454	1.48275	1.39585	1.14371	1.18301	1.24495	1.10488	1.11297	1.00129	1.17158	1.09555	1.23541
1440	1.09231	1.20469	1.01424	1.01106	1.04536	1.07793	1.14062	1.04371	1.08672	1.13541	1.10721	1.03332	1.11334	1.22569	1.22168	1.08678	1.15213	1.28322	1.28336	1.16684	1.38193	1.22128	1.07043	1.0468	1.05816	1.07652	0.986728	1.00723	1.09607	1.0247	1.32031	1.26469	1.23414	1.08444	1.05482	1.24489	1.01387	1.06435	1.5059	1.3992	1.14247	1.18394	1.25662	1.10871	1.11458	1.00075	1.17486	1.1044	1.32641
1470	1.19824	1.22409	1.01981	1.01804	1.04476	1.07341	1.12299	1.03132	1.08658	1.13424	1.10354	1.03844	1.10656	1.22077	1.23892	1.10135	1.15786	1.28597	1.28106	1.16557	1.38713	1.23277	1.08581	1.06094	1.05447	1.06403	0.983527	0.991348	1.10754	1.03604	1.32381	1.26744	1.23668	1.07401	1.07035	1.27069	1.06114	1.13167	1.45852	1.36597	1.13156	1.17561	1.26551	1.11203	1.11023	1.00689	1.18073	1.10488	1.24426
1500	1.16543	1.15538	1.0314	1.04001	1.03203	1.0503	1.11189	1.03372	1.0867	1.13574	1.12389	1.01881	1.11155	1.22592	1.25153	1.10477	1.16531	1.29942	1.29425	1.17596	1.38421	1.23165	1.10995	1.08877	1.04252	1.05297	0.986308	0.991828	1.11725	1.04696	1.32572	1.27011	1.25958	1.07735	1.08093	1.28308	1.04964	1.07161	1.55824	1.45602	1.10352	1.14661	1.27794	1.1098	1.11915	1.00203	1.18324	1.10397	1.2901
1530	1.05762	1.17931	1.05225	1.05145	1.01387	1.0533	1.10858	1.03739	1.09258	1.13553	1.08556	1.03201	1.10889	1.24472	1.26465	1.116	1.16642	1.30327	1.3021	1.17409	1.38884	1.23738	1.13269	1.10547	1.0455	1.04836	0.989719	0.983517	1.12552	1.05196	1.32534	1.27152	1.24809	1.08718	1.09677	1.31031	1.04544	1.09766	1.47865	1.36655	1.08902	1.13393	1.29016	1.11415	1.11207	1.00938	1.18181	1.10652	1.30807
1560	1.1488	1.22884	1.06064	1.06296	1.02142	1.06201	1.12305	1.04881	1.08901	1.1358	1.09034	1.01599	1.12731	1.2515	1.27924	1.11704	1.16948	1.29411	1.30366	1.18074	1.39336	1.24274	1.14589	1.11634	1.03912	1.04696	1.01455	0.984516	1.12937	1.04919	1.33545	1.27013	1.23948	1.08388	1.11485	1.32682	1.09629	1.12324	1.54418	1.44847	1.07723	1.11936	1.29947	1.11649	1.11625	0.997735	1.18332	1.11662	1.23659
1590	1.20987	1.16814	1.07659	1.08113	1.02389	1.06587	1.14282	1.06002	1.09106	1.13553	1.06587	1.01118	1.1305	1.26342	1.29767	1.12004	1.17787	1.30682	1.3112	1.18716	1.40112	1.24802	1.15828	1.11958	1.03423	1.03325	1.01753	0.981942	1.1255	1.04323	1.31208	1.26554	1.24774	1.08877	1.13168	1.32471	1.02521	1.08121	1.56144	1.44958	1.07897	1.12279	1.31906	1.1158	1.11951	0.995134	1.18804	1.11631	1.32486
1620	1.15813	1.16311	1.08733	1.08534	1.03578	1.07974	1.1501	1.08068	1.09074	1.13709	1.09274	1.01816	1.13489	1.25999	1.30916	1.12571	1.17911	1.29873	1.313	1.19231	1.39666	1.24563	1.1615	1.12122	1.03123	1.03017	1.02538	0.989529	1.11288	1.02272	1.30573	1.24598	1.25903	1.08265	1.13421	1.33117	1.09704	1.15993	1.49791	1.39997	1.09786	1.14451	1.32229	1.11753	1.13075	0.996132	1.19024	1.1182	1.25367
1650	1.08595	1.22735	1.08824	1.09327	1.05079	1.09267	1.16929	1.09034	1.09096	1.13162	1.08618	1.01169	1.13479	1.2736	1.32018	1.1272	1.18557	1.30344	1.31564	1.1972	1.39783	1.24957	1.15568	1.10352	1.03566	1.0263	1.04157	1.00198	1.10386	1.01207	1.30652	1.2369	1.24907	1.08206	1.13402	1.33787	1.0575	1.08604	1.59527	1.49693	1.10973	1.15723	1.33764	1.11676	1.14783	1.00197	1.20179	1.12691	1.27623
1680	1.21329	1.21563	1.09511	1.09799	1.06485	1.10145	1.2074	1.09884	1.09678	1.13484	1.08103	1.00311	1.13115	1.25471	1.34079	1.14081	1.18578	1.30614	1.32059	1.20623	1.40039	1.2676	1.12911	1.09134	1.02812	1.02368	1.04765	1.00576	1.08479	1.0074	1.31401	1.24068	1.23582	1.08502	1.13187	1.31768	1.06337	1.12689	1.55046	1.44496	1.14551	1.19465	1.34703	1.11439	1.13851	1.00033	1.1957	1.1251	1.30076
1710	1.08696	1.15845	1.09118	1.08697	1.07698	1.11337	1.22668	1.11407	1.09095	1.12705	1.10948	1.00916	1.1323	1.2814	1.34558	1.14468	1.19137	1.31291	1.32221	1.21493	1.39492	1.25222	1.12963	1.08017	1.02762	1.02302	1.06429	1.00776	1.0816	1.0076	1.31635	1.23704	1.26321	1.07838	1.11994	1.32297	1.11608	1.15139	1.56353	1.46509	1.15352	1.20774	1.35771	1.12348	1.14514	0.997414	1.19999	1.13184	1.23264
1740	1.09342	1.20407	1.0766	1.07822	1.09223	1.1278	1.24408	1.13659	1.08714	1.13025	1.09195	1.00546	1.11349	1.27981	1.36215	1.14917	1.19477	1.31782	1.32931	1.21336	1.39871	1.25538	1.11251	1.06561	1.02984	1.02373	1.07301	1.00996	1.08402	1.0004	1.30653	1.23822	1.30161	1.07667	1.12128	1.33518	1.04436	1.09733	1.65694	1.54063	1.17298	1.22859	1.38143	1.11753	1.1493	1.00002	1.20418	1.13508	1.29862
1770	1.18577	1.25227	1.06163	1.06401	1.09574	1.12095	1.26293	1.13987	1.0846	1.13099	1.07754	1.01132	1.12407	1.28904	1.37564	1.1671	1.19534	1.31189	1.33359	1.21442	1.40503	1.26126	1.10891	1.06491	1.03691	1.02557	1.07516	1.01386	1.0721	0.983631	1.28366	1.23932	1.31847	1.07874	1.10401	1.3243	1.10276	1.16264	1.55715	1.4338	1.19219	1.25185	1.38696	1.12253	1.15442	1.00234	1.20136	1.13489	1.26578
1800	1.16455	1.20478	1.0503	1.05374	1.09867	1.0904	1.27765	1.13779	1.08256	1.1277	1.0639	1.01235	1.13436	1.27962	1.38259	1.17662	1.1993	1.31251	1.33122	1.22332	1.40602	1.25805	1.11923	1.0736	1.05171	1.03777	1.07454	1.02178	1.05334	0.981757	1.31332	1.22431	1.317	1.08505	1.10417	1.32057	1.07554	1.12567	1.61253	1.49186	1.2032	1.26498	1.39682	1.10805	1.15437	1.00051	1.20535	1.13702	1.2375
1830	1.20752	1.18675	1.03082	1.03905	1.0795	1.08686	1.28253	1.13551	1.08233	1.12846	1.10835	1.00725	1.12434	1.30116	1.39311	1.18466	1.20074	1.31803	1.33345	1.22638	1.4116	1.25517	1.13056	1.08968	1.06451	1.0427	1.06808	1.04123	1.05746	0.992446	1.33247	1.22965	1.35396	1.08851	1.10809	1.33866	1.05997	1.12594	1.6866	1.55794	1.18706	1.24516	1.41529	1.11512	1.15378	1.00376	1.21392	1.14048	1.29785
1860	1.19954	1.24288	1.02146	1.03482	1.06969	1.09136	1.28222	1.12678	1.08849	1.12932	1.08361	1.01596	1.13573	1.29397	1.40046	1.18987	1.20353	1.31579	1.32748	1.22639	1.41331	1.25171	1.15427	1.10754	1.06818	1.05994	1.05569	1.03827	1.07041	1.00503	1.33776	1.22167	1.33529	1.09059	1.07974	1.3529	1.12164	1.17874	1.57493	1.45783	1.18402	1.24699	1.42909	1.11507	1.15815	1.00508	1.2201	1.14332	1.26458
1890	1.31641	1.2745	1.0228	1.0389	1.0677	1.09333	1.2612	1.10468	1.08289	1.12624	1.08393	1.0147	1.12733	1.30704	1.40899	1.19494	1.20671	1.32367	1.35043	1.23112	1.40547	1.25938	1.16937	1.13007	1.08956	1.07702	1.05606	1.04951	1.08277	1.01573	1.3521	1.2241	1.3519	1.09972	1.08433	1.37797	1.06998	1.11305	1.63292	1.5159	1.15529	1.21748	1.43797	1.10373	1.1622	1.00275	1.21894	1.14209	1.23523
1920	1.2551	1.2039	1.02	1.03917	1.05748	1.07439	1.25536	1.09459	1.0823	1.12868	1.08858	1.0149	1.13698	1.29489	1.41493	1.1981	1.21499	1.32199	1.35037	1.22994	1.41242	1.26367	1.19188	1.14179	1.10423	1.09485	1.05193	1.04385	1.09778	1.02545	1.35802	1.23043	1.35195	1.10156	1.09359	1.39547	1.09323	1.15447	1.7007	1.55842	1.14125	1.20467	1.46166	1.11231	1.16675	1.01014	1.22232	1.15031	1.30223
1950	1.20517	1.19778	1.02274	1.04627	1.04204	1.06563	1.22214	1.08041	1.08309	1.12943	1.07894	1.02249	1.12351	1.28816	1.42099	1.20542	1.21004	1.31781	1.34545	1.23589	1.40167	1.26699	1.21103	1.1658	1.11943	1.11376	1.03907	1.04212	1.10684	1.03813	1.37058	1.23146	1.36921	1.10259	1.10386	1.43828	1.12595	1.17714	1.62373	1.4884	1.14156	1.20698	1.47944	1.11428	1.16581	1.00597	1.2308	1.15156	1.25387
1980	1.22241	1.24925	1.0334	1.06049	1.03753	1.06912	1.23109	1.07041	1.0846	1.12875	1.09868	1.02322	1.13081	1.29213	1.42882	1.20936	1.21495	1.3209	1.3494	1.2403	1.40487	1.26666	1.22184	1.17129	1.12811	1.12877	1.03695	1.0303	1.12704	1.04761	1.38316	1.23805	1.388	1.11276	1.12008	1.47021	1.07141	1.13002	1.6634	1.54321	1.14899	1.22164	1.493	1.10934	1.16507	1.00925	1.23206	1.15254	1.23885
2010	1.29541	1.27505	1.04377	1.06169	1.03984	1.07727	1.22435	1.07106	1.08033	1.12863	1.10999	1.02341	1.13485	1.30434	1.43347	1.2137	1.2185	1.33835	1.35546	1.24884	1.40368	1.27546	1.22203	1.16814	1.1308	1.12873	1.02437	1.0369	1.13794	1.06334	1.37164	1.24021	1.40363	1.11934	1.12571	1.48853	1.1072	1.18162	1.73373	1.59378	1.16415	1.23907	1.50557	1.10834	1.18086	1.01308	1.23786	1.16234	1.29013
2040	1.26368	1.20835	1.04757	1.07509	1.04595	1.07917	1.22773	1.08284	1.08086	1.12642	1.10992	1.02918	1.13452	1.3047	1.44011	1.21722	1.21736	1.33399	1.35705	1.2475	1.41182	1.27559	1.21932	1.15121	1.1283	1.13225	1.01576	1.02046	1.1498	1.07009	1.39059	1.25242	1.40424	1.12293	1.14873	1.50628	1.14147	1.1936	1.66876	1.53102	1.18006	1.25693	1.50869	1.10692	1.184	1.01172	1.23455	1.15756	1.24849
2070	1.18404	1.18453	1.05997	1.08154	1.05371	1.09182	1.22594	1.08675	1.07875	1.12443	1.08662	1.02799	1.13275	1.31216	1.44343	1.22065	1.21924	1.33678	1.35805	1.25786	1.41	1.2717	1.18978	1.1212	1.13323	1.12916	1.01267	1.01328	1.15473	1.06968	1.39929	1.25409	1.41552	1.1305	1.16462	1.5424	1.06821	1.13725	1.68632	1.56243	1.21458	1.29432	1.51733	1.10561	1.18403	1.01726	1.23505	1.16451	1.20802
2100	1.15368	1.23566	1.06795	1.0994	1.05841	1.10497	1.23035	1.0916	1.07912	1.12434	1.07776	1.03797	1.12124	1.31419	1.45275	1.22047	1.2231	1.34266	1.36162	1.2621	1.4149	1.27595	1.17655	1.10812	1.12532	1.12261	1.01146	1.01124	1.1579	1.06886	1.41679	1.26016	1.44237	1.13644	1.17287	1.55841	1.12271	1.20908	1.77104	1.63017	1.21797	1.30519	1.53368	1.12412	1.18947	1.01854	1.24238	1.16192	1.27419
2130	1.22929	1.26122	1.07601	1.10465	1.0748	1.11397	1.24447	1.11145	1.08119	1.12786	1.09316	1.03751	1.12559	1.30417	1.45684	1.21918	1.22024	1.33763	1.3566	1.264	1.41629	1.27822	1.15645	1.10126	1.12065	1.11193	1.00716	1.00067	1.15097	1.0568	1.4193	1.26333	1.45239	1.13491	1.18529	1.57806	1.15498	1.19555	1.70215	1.56924	1.24352	1.33251	1.54689	1.11332	1.18847	1.02005	1.24766	1.16607	1.2824
2160	1.2686	1.20229	1.08547	1.11705	1.08694	1.12981	1.26291	1.12735	1.0794	1.12285	1.10318	1.04006	1.12604	1.31034	1.45827	1.22123	1.22438	1.33689	1.36656	1.26364	1.42112	1.27362	1.14951	1.10011	1.11017	1.10689	1.00722	0.994721	1.13887	1.04628	1.453	1.2695	1.47969	1.15481	1.19296	1.59402	1.08546	1.1497	1.69763	1.56817	1.26573	1.36113	1.57949	1.11314	1.19237	1.02776	1.25386	1.16394	1.19774
2190	1.21852	1.16659	1.09337	1.12569	1.09532	1.1369	1.27909	1.13557	1.08019	1.12217	1.11383	1.04931	1.12568	1.31193	1.46473	1.22449	1.22718	1.34061	1.37003	1.27283	1.42163	1.27129	1.15632	1.11141	1.11723	1.09536	1.00929	0.991624	1.13011	1.03188	1.44928	1.28246	1.48876	1.15095	1.20265	1.59257	1.13139	1.21232	1.78155	1.64283	1.29946	1.40447	1.58555	1.13363	1.20807	1.0323	1.26452	1.173	1.24358
2220	1.19613	1.19245	1.10502	1.13518	1.10485	1.13683	1.29663	1.14504	1.08048	1.12029	1.0847	1.05451	1.124	1.30934	1.47069	1.22298	1.22568	1.34011	1.37568	1.27423	1.42465	1.27289	1.16995	1.12071	1.10782	1.08467	1.01731	0.986233	1.10558	1.01999	1.45771	1.28741	1.49775	1.16303	1.20867	1.59561	1.18481	1.25177	1.7419	1.60024	1.31831	1.42975	1.59002	1.11982	1.20733	1.03137	1.26724	1.16927	1.29734
2250	1.26566	1.24566	1.10306	1.13153	1.11705	1.14588	1.30331	1.16369	1.07971	1.12282	1.10989	1.05852	1.12259	1.31741	1.47745	1.22245	1.22806	1.34734	1.37416	1.27798	1.42634	1.27138	1.18221	1.13095	1.10344	1.07618	1.02182	0.984153	1.10922	1.00804	1.46649	1.29406	1.52443	1.1789	1.21003	1.60642	1.10865	1.17289	1.7618	1.59321	1.3326	1.45631	1.61141	1.12499	1.21544	1.03783	1.27891	1.17786	1.23362
2280	1.23236	1.23475	1.10379	1.13671	1.12343	1.14697	1.32304	1.16915	1.07818	1.11924	1.11882	1.07326	1.12259	1.30752	1.47867	1.223	1.23062	1.34734	1.37474	1.27961	1.42932	1.27579	1.19592	1.15447	1.09286	1.06397	1.03575	0.981694	1.10349	1.00341	1.48677	1.3027	1.55097	1.1775	1.21046	1.60917	1.12765	1.21268	1.74989	1.63625	1.34216	1.4678	1.6331	1.14091	1.22153	1.04054	1.28262	1.18109	1.21456
2310	1.22859	1.17815	1.10198	1.13797	1.12362	1.13983	1.33137	1.17195	1.08123	1.11901	1.13044	1.08155	1.1193	1.32022	1.48087	1.22437	1.22792	1.34903	1.37886	1.28144	1.42919	1.26845	1.21464	1.16974	1.08623	1.05434	1.04557	0.98296	1.08489	0.997244	1.48513	1.30331	1.55532	1.19236	1.19776	1.59972	1.19275	1.27844	1.81148	1.67687	1.32651	1.45205	1.62643	1.12976	1.22722	1.04016	1.28377	1.18157	1.26398
2340	1.21331	1.17473	1.09865	1.12372	1.12264	1.12931	1.34225	1.17763	1.08162	1.12001	1.09459	1.08611	1.11878	1.31995	1.49077	1.22149	1.23365	1.35311	1.37742	1.27883	1.42996	1.26897	1.24013	1.186	1.08466	1.0514	1.06217	0.987951	1.08118	0.999893	1.49373	1.30882	1.5833	1.20926	1.18977	1.58813	1.14735	1.21909	1.70615	1.57632	1.30899	1.43516	1.64121	1.13921	1.2353	1.04731	1.28707	1.18496	1.2601
2370	1.20716	1.22576	1.08719	1.12119	1.11245	1.11865	1.34436	1.17142	1.08763	1.12132	1.11982	1.08069	1.11848	1.31757	1.49323	1.21846	1.23191	1.34727	1.37478	1.28319	1.43151	1.25968	1.2537	1.20148	1.08041	1.05178	1.08307	0.993425	1.08028	1.00007	1.4955	1.31155	1.58505	1.20516	1.1803	1.58056	1.12037	1.20611	1.73574	1.61233	1.31644	1.45082	1.6503	1.12124	1.25051	1.05609	1.29156	1.18645	1.23667
2400	1.30112	1.25157	1.075	1.10842	1.10042	1.10723	1.34456	1.15685	1.08099	1.11866	1.09705	1.09023	1.11409	1.31649	1.49684	1.21451	1.23547	1.35149	1.37986	1.27859	1.42772	1.25378	1.26953	1.21466	1.07997	1.04392	1.08916	0.995566	1.08364	1.00368	1.48127	1.30723	1.62438	1.23274	1.17331	1.59142	1.17568	1.27015	1.81425	1.68407	1.29717	1.43307	1.67539	1.1469	1.25564	1.05791	1.29762	1.18745	1.23854
2430	1.31768	1.22621	1.06664	1.0983	1.08339	1.10107	1.32522	1.14376	1.08152	1.12024	1.13295	1.09504	1.11642	1.32157	1.50125	1.2171	1.23355	1.35474	1.3781	1.29329	1.43869	1.25335	1.28386	1.22304	1.09017	1.04825	1.09651	1.01875	1.09171	1.00758	1.45959	1.31139	1.65426	1.24966	1.17263	1.60424	1.18517	1.2788	1.79999	1.65811	1.30181	1.43867	1.68585	1.14042	1.26207	1.06084	1.30539	1.19003	1.23777
2460	1.39367	1.17639	1.05278	1.08834	1.08467	1.097	1.32202	1.14419	1.08075	1.11967	1.11541	1.09714	1.11582	1.31296	1.50418	1.21287	1.23666	1.35875	1.38852	1.29361	1.43822	1.25246	1.28968	1.22511	1.10337	1.05379	1.0965	1.02676	1.10452	1.01728	1.43822	1.30989	1.65092	1.26186	1.16128	1.61145	1.13278	1.22264	1.72691	1.59991	1.31153	1.45435	1.69607	1.13558	1.27884	1.06799	1.31689	1.19084	1.24376
2490	1.23694	1.19549	1.04714	1.08089	1.07621	1.09319	1.29551	1.12654	1.08356	1.11833	1.1209	1.1013	1.1168	1.32372	1.50617	1.21043	1.23858	1.36461	1.38505	1.28784	1.43666	1.24603	1.2862	1.21416	1.11581	1.07478	1.10587	1.02691	1.10145	1.02149	1.44333	1.29369	1.66109	1.26574	1.15567	1.62787	1.15746	1.26654	1.7768	1.65493	1.32836	1.47072	1.71573	1.12678	1.28525	1.07096	1.31875	1.19052	1.23159
2520	1.18598	1.23565	1.03182	1.07694	1.05828	1.0763	1.29056	1.12662	1.08208	1.11847	1.11252	1.11277	1.11825	1.32409	1.50407	1.20979	1.23425	1.36162	1.38075	1.29434	1.44266	1.24566	1.27465	1.19607	1.1229	1.08048	1.10662	1.0324	1.10773	1.03235	1.41927	1.2887	1.67736	1.28162	1.15781	1.64686	1.2175	1.33222	1.86782	1.73904	1.34136	1.48875	1.70715	1.13512	1.28347	1.07278	1.3296	1.19815	1.23864
2550	1.26962	1.26599	1.02918	1.07645	1.06783	1.07844	1.27423	1.10506	1.08199	1.11784	1.11223	1.11079	1.11595	1.31667	1.50985	1.21124	1.23733	1.36164	1.37998	1.2859	1.44362	1.25008	1.25044	1.17659	1.14187	1.09582	1.10567	1.03544	1.11748	1.03943	1.42878	1.30073	1.70152	1.28392	1.1613	1.66821	1.18368	1.29274	1.86129	1.70861	1.36364	1.51453	1.73063	1.13638	1.28908	1.07312	1.34004	1.20107	1.23457
2580	1.24618	1.22798	1.02887	1.0778	1.06198	1.07725	1.27474	1.10214	1.08401	1.1202	1.11123	1.11822	1.11692	1.31937	1.51531	1.20559	1.23921	1.36418	1.38847	1.29513	1.44199	1.25205	1.23272	1.1575	1.16314	1.11395	1.10161	1.05877	1.13358	1.0528	1.43138	1.29106	1.71798	1.29279	1.16936	1.69932	1.14726	1.26354	1.76199	1.62798	1.38204	1.53753	1.7377	1.13328	1.29275	1.07969	1.34995	1.20078	1.23347
2610	1.15552	1.18826	1.0326	1.08225	1.06671	1.07753	1.26732	1.10162	1.08044	1.11793	1.10897	1.11816	1.11417	1.32349	1.51886	1.20508	1.23838	1.36422	1.38433	1.29397	1.44408	1.24996	1.22157	1.14978	1.17174	1.12729	1.08852	1.06297	1.13906	1.04985	1.4146	1.29275	1.74469	1.30529	1.18077	1.72278	1.19648	1.32186	1.83255	1.70088	1.4194	1.58173	1.73792	1.12746	1.29467	1.08228	1.35591	1.19588	1.2224
2640	1.09282	1.1955	1.03213	1.08726	1.06639	1.07144	1.26295	1.10573	1.08334	1.11772	1.10931	1.12504	1.1175	1.32159	1.52557	1.20163	1.2406	1.36696	1.37994	1.29438	1.44117	1.25718	1.21229	1.14751	1.17961	1.12866	1.09155	1.06385	1.1429	1.06004	1.41456	1.28117	1.75	1.29329	1.188	1.7491	1.22881	1.35879	1.90294	1.76105	1.44524	1.611	1.75237	1.11172	1.29055	1.07831	1.36607	1.20609	1.22842
2670	1.10178	1.239	1.04053	1.10151	1.07007	1.07763	1.26597	1.1046	1.08049	1.11534	1.1264	1.12283	1.11792	1.32084	1.52573	1.19643	1.23731	1.36629	1.39592	1.29759	1.44935	1.25861	1.21506	1.14786	1.17583	1.12969	1.08272	1.05837	1.16534	1.06788	1.42379	1.28582	1.75601	1.29812	1.20205	1.76705	1.18633	1.31557	1.90807	1.74907	1.47159	1.63974	1.76554	1.11973	1.29738	1.08435	1.36916	1.20398	1.23213
2700	1.15074	1.26542	1.04144	1.10169	1.07937	1.09083	1.26804	1.11386	1.08415	1.11711	1.08514	1.12934	1.11685	1.32098	1.53052	1.19593	1.2422	1.37401	1.39295	1.29275	1.43545	1.26581	1.21902	1.15434	1.17131	1.12266	1.0746	1.05345	1.17385	1.0715	1.44062	1.2682	1.7627	1.28578	1.20976	1.78418	1.16336	1.2968	1.81204	1.66848	1.49363	1.66404	1.76636	1.11971	1.31919	1.08824	1.37277	1.2067	1.23403
2730	1.18965	1.26781	1.05247	1.11697	1.08899	1.0914	1.2741	1.11407	1.07944	1.1139	1.08387	1.13011	1.11166	1.32196	1.53107	1.18967	1.2372	1.36883	1.39757	1.29551	1.43754	1.25921	1.22866	1.16237	1.1643	1.11679	1.06654	1.04852	1.16949	1.07769	1.43667	1.27097	1.76649	1.27596	1.22131	1.81641	1.20933	1.34605	1.84585	1.70945	1.51214	1.68789	1.77237	1.1196	1.32017	1.09036	1.38121	1.20348	1.22211
2760	1.16596	1.21793	1.0586	1.12494	1.08809	1.10308	1.28756	1.13497	1.08174	1.11451	1.10188	1.13449	1.11011	1.3182	1.53293	1.18846	1.24052	1.37544	1.3938	1.28728	1.4365	1.25354	1.23917	1.17495	1.15605	1.11502	1.05894	1.04023	1.18427	1.08249	1.41472	1.2667	1.73287	1.27498	1.23785	1.8363	1.25038	1.39039	1.93626	1.79022	1.53244	1.71145	1.77777	1.12382	1.32782	1.09263	1.39363	1.20938	1.22456
2790	1.1136	1.18765	1.06807	1.13488	1.10475	1.11943	1.29712	1.12994	1.08042	1.11443	1.11263	1.13579	1.11534	1.32197	1.53692	1.18961	1.23484	1.37436	1.39198	1.29097	1.43963	1.25236	1.25525	1.18761	1.14199	1.10234	1.05449	1.03625	1.18417	1.08118	1.4288	1.26638	1.75249	1.27767	1.24936	1.85938	1.20333	1.33779	1.9895	1.82391	1.54876	1.73062	1.79005	1.13181	1.31421	1.09556	1.40508	1.20718	1.23818
2820	1.17641	1.21243	1.07314	1.14899	1.1011	1.12465	1.30644	1.13636	1.08046	1.11401	1.09316	1.13714	1.11127	1.32024	1.53829	1.1884	1.24644	1.38103	1.4016	1.30023	1.43511	1.2579	1.26921	1.19719	1.13287	1.09703	1.05626	1.03231	1.18849	1.08319	1.41119	1.26559	1.72826	1.26827	1.26368	1.88922	1.18202	1.31785	1.88605	1.72174	1.56197	1.75024	1.79751	1.13645	1.31712	1.09748	1.41384	1.21015	1.2301
2850	1.10508	1.25549	1.08404	1.15872	1.10958	1.1278	1.31341	1.15183	1.07972	1.11551	1.08546	1.1363	1.10601	1.32224	1.5427	1.18729	1.23857	1.38036	1.39647	1.29632	1.42241	1.25854	1.2901	1.21467	1.12174	1.07874	1.04461	1.03268	1.19063	1.07983	1.4209	1.25808	1.72708	1.27445	1.26741	1.90099	1.23579	1.36724	1.86773	1.71882	1.56503	1.75874	1.80322	1.13493	1.3223	1.10753	1.42106	1.21019	1.22657
2880	1.11829	1.28135	1.09395	1.16027	1.12251	1.13145	1.31488	1.15847	1.07174	1.11316	1.11495	1.13833	1.10746	1.31927	1.54645	1.18492	1.23977	1.37934	1.40118	1.29919	1.4339	1.26606	1.30509	1.22834	1.10913	1.074	1.04122	1.01753	1.19375	1.0796	1.42527	1.25784	1.7314	1.2567	1.27899	1.91912	1.27306	1.42195	1.94553	1.79396	1.55638	1.74872	1.8074	1.13797	1.38002	1.11093	1.42693	1.21166	1.20841
2910	1.18828	1.26619	1.10043	1.16704	1.12756	1.13265	1.33553	1.16777	1.07719	1.11211	1.09413	1.13864	1.10955	1.31942	1.55091	1.18834	1.24077	1.3849	1.3953	1.30125	1.43019	1.26333	1.31781	1.24379	1.10237	1.06678	1.03832	1.01226	1.19405	1.0748	1.42773	1.2318	1.7042	1.24248	1.28642	1.92637	1.2376	1.37577	2.0249	1.85838	1.55495	1.74779	1.81534	1.15127	1.3871	1.11281	1.43631	1.21428	1.21406
2940	1.12801	1.21877	1.10954	1.18101	1.12995	1.13461	1.34746	1.17595	1.07507	1.11272	1.09603	1.13645	1.10709	1.31418	1.55293	1.18031	1.23668	1.38104	1.4037	1.30619	1.42909	1.2656	1.34077	1.25229	1.10093	1.06069	1.03252	1.00666	1.19106	1.06674	1.42988	1.24357	1.69891	1.2483	1.29689	1.92302	1.20276	1.3361	2.01144	1.82269	1.54483	1.73283	1.82025	1.15701	1.39911	1.12832	1.44649	1.21482	1.21842
2970	1.10596	1.22023	1.1106	1.18276	1.13081	1.1376	1.35496	1.18219	1.07756	1.11544	1.11479	1.13165	1.10973	1.32028	1.5563	1.1765	1.23628	1.38489	1.40447	1.3039	1.43108	1.27056	1.34516	1.25915	1.09747	1.04977	1.03649	1.00472	1.18948	1.04961	1.44861	1.23464	1.71282	1.25871	1.30648	1.91767	1.24266	1.38236	1.92703	1.75735	1.53871	1.73226	1.82545	1.16419	1.41605	1.13247	1.45357	1.21194	1.22648
3000	1.09561	1.2425	1.11032	1.1838	1.13088	1.13591	1.3652	1.18746	1.06253	1.11286	1.103	1.14394	1.10771	1.3214	1.55909	1.17093	1.23372	1.38275	1.3916	1.3033	1.4178	1.27206	1.35469	1.26748	1.11483	1.05056	1.03667	0.999182	1.19098	1.0439	1.44812	1.23834	1.7124	1.26017	1.30926	1.91236	1.2854	1.43497	1.92718	1.76389	1.54799	1.7465	1.83107	1.17635	1.42234	1.13458	1.46841	1.21637	1.21527
3030	1.10472	1.30319	1.11279	1.183	1.12929	1.13434	1.37322	1.1889	1.07347	1.11402	1.08115	1.14413	1.10327	1.31658	1.56184	1.16924	1.24014	1.38872	1.40445	1.30904	1.42249	1.27289	1.36032	1.26161	1.13142	1.05851	1.04202	0.993279	1.15981	1.04499	1.4603	1.23779	1.73854	1.27775	1.31106	1.92076	1.31427	1.44902	2.00927	1.84319	1.55649	1.75936	1.83153	1.17883	1.43383	1.13976	1.48829	1.21999	1.2133
3060	1.13482	1.34206	1.10788	1.17734	1.12532	1.12423	1.37916	1.19348	1.06475	1.10835	1.08791	1.14668	1.10467	1.31889	1.56607	1.1699	1.23897	1.38828	1.39628	1.30597	1.42819	1.2735	1.35528	1.25135	1.13889	1.07291	1.0492	0.992628	1.15621	1.04525	1.49133	1.24171	1.77083	1.292	1.3083	1.92893	1.24918	1.36978	2.07389	1.89308	1.56638	1.77153	1.83062	1.17071	1.43986	1.14615	1.49655	1.22084	1.22468
3090	1.13713	1.35687	1.08937	1.17952	1.11633	1.10936	1.3816	1.19191	1.07664	1.11278	1.09025	1.13617	1.10824	1.31786	1.57172	1.16238	1.2424	1.38781	1.396	1.29925	1.42566	1.27693	1.33907	1.23593	1.1483	1.08255	1.05857	0.987225	1.15867	1.04351	1.47493	1.24508	1.79361	1.30929	1.2945	1.92474	1.23917	1.35622	2.05184	1.8499	1.57657	1.78249	1.8369	1.18421	1.45129	1.14798	1.50389	1.22339	1.22785
3120	1.13895	1.32245	1.09184	1.16556	1.11159	1.10459	1.38424	1.18996	1.06971	1.11212	1.07223	1.14102	1.10597	1.3205	1.57726	1.15685	1.24225	1.39167	1.39787	1.30182	1.43034	1.28212	1.32482	1.21075	1.17038	1.11186	1.0647	0.990711	1.15505	1.04507	1.48853	1.26384	1.81104	1.32564	1.29427	1.92937	1.28397	1.40619	1.97281	1.78441	1.59444	1.80475	1.83754	1.19562	1.46505	1.15377	1.518	1.22169	1.23371
3150	1.06459	1.28817	1.07456	1.15926	1.09149	1.10166	1.38614	1.18403	1.07338	1.1068	1.06195	1.14707	1.10373	1.31924	1.58226	1.15653	1.23711	1.38625	1.39881	1.30357	1.43249	1.2896	1.30662	1.19874	1.19416	1.13013	1.07141	0.986683	1.16175	1.04486	1.49222	1.26327	1.84669	1.34731	1.28935	1.93031	1.34061	1.464	1.9676	1.80445	1.61266	1.82577	1.8438	1.20413	1.48094	1.15964	1.52627	1.22425	1.22869
3180	1.0629	1.29413	1.06731	1.13912	1.0914	1.09559	1.38243	1.17569	1.06456	1.10136	1.08007	1.14506	1.10137	1.31778	1.58815	1.15898	1.24027	1.39163	1.4015	1.2988	1.43162	1.29797	1.28494	1.18502	1.20412	1.14932	1.07767	0.991758	1.16594	1.04253	1.51426	1.26981	1.86965	1.3516	1.27539	1.92966	1.34319	1.43692	2.05478	1.87814	1.63666	1.8519	1.83792	1.20012	1.49738	1.16623	1.54586	1.22862	1.22065
3210	1.08442	1.33186	1.07076	1.14074	1.0891	1.0933	1.37199	1.17302	1.06504	1.10351	1.06488	1.14515	1.10292	1.31077	1.60888	1.15358	1.24064	1.39139	1.4049	1.30361	1.43548	1.31221	1.27906	1.17859	1.20343	1.1555	1.09748	0.998175	1.1625	1.03861	1.52376	1.28052	1.89987	1.36583	1.27726	1.94332	1.27432	1.38488	2.10622	1.91607	1.66188	1.88548	1.85094	1.19725	1.50442	1.16504	1.55416	1.22621	1.21505
3240	1.14609	1.37469	1.0485	1.12556	1.08573	1.07614	1.37065	1.1637	1.06184	1.10066	1.06944	1.14288	1.10047	1.31274	1.61065	1.15266	1.23823	1.38715	1.39108	1.30003	1.43403	1.31554	1.27234	1.1778	1.20155	1.14885	1.10128	1.01103	1.15942	1.04053	1.53879	1.26943	1.92593	1.36408	1.27137	1.92797	1.2704	1.37679	2.10636	1.88587	1.68719	1.91413	1.86013	1.21098	1.5154	1.17473	1.56596	1.23026	1.21947
3270	1.17012	1.41165	1.05383	1.12574	1.08215	1.0706	1.35895	1.15153	1.06287	1.10084	1.07405	1.15151	1.08917	1.30905	1.61886	1.14285	1.24316	1.39244	1.40142	1.30203	1.43787	1.32346	1.27425	1.18214	1.19465	1.14337	1.11409	1.02055	1.16267	1.04186	1.54741	1.27892	1.94494	1.33748	1.26845	1.92289	1.31516	1.42168	2.01471	1.81409	1.71669	1.94626	1.84766	1.2143	1.54275	1.17935	1.58053	1.23255	1.20816
3300	1.19026	1.39972	1.03784	1.12421	1.05817	1.05852	1.35337	1.15027	1.06328	1.10355	1.10118	1.14774	1.09888	1.31321	1.62665	1.14543	1.23934	1.38972	1.40141	1.2959	1.43537	1.33831	1.28258	1.18668	1.18612	1.13433	1.12589	1.02225	1.16802	1.03679	1.54232	1.28327	1.93032	1.32238	1.27262	1.93636	1.37094	1.48221	2.00661	1.81833	1.73125	1.96633	1.85151	1.21264	1.53883	1.18083	1.58387	1.2239	1.21311
3330	1.19433	1.36725	1.03619	1.12455	1.05935	1.05389	1.34148	1.14187	1.06301	1.09872	1.08653	1.14653	1.09169	1.31753	1.63841	1.13735	1.2371	1.38422	1.4021	1.29553	1.44297	1.3431	1.2874	1.19304	1.1742	1.12465	1.12763	1.03258	1.15918	1.03592	1.55718	1.30355	1.90583	1.32334	1.26987	1.94675	1.38957	1.49973	2.06762	1.87222	1.76856	2.01001	1.85509	1.2258	1.53578	1.18613	1.59729	1.23377	1.20932
3360	1.11799	1.3245	1.032	1.12742	1.05857	1.05749	1.34428	1.14153	1.0668	1.09872	1.06482	1.14884	1.09683	1.32182	1.63743	1.13702	1.23587	1.39074	1.40447	1.3017	1.44439	1.33712	1.29726	1.20653	1.15701	1.11684	1.13663	1.03625	1.16223	1.02796	1.58881	1.29812	1.90268	1.3155	1.25401	1.96528	1.33946	1.44313	2.13955	1.93581	1.80147	2.04898	1.87158	1.22568	1.54895	1.19823	1.61146	1.23689	1.20667
3390	1.09883	1.33682	1.03102	1.12702	1.05827	1.06226	1.3351	1.12598	1.06694	1.1011	1.05329	1.1341	1.0875	1.31787	1.64255	1.13828	1.23827	1.3896	1.40159	1.29964	1.43472	1.34807	1.31224	1.21624	1.15306	1.11273	1.13281	1.05143	1.16306	1.03267	1.60982	1.31131	1.89163	1.28819	1.24658	1.9667	1.30682	1.40757	2.1698	1.94841	1.82521	2.0803	1.8746	1.22819	1.5459	1.20148	1.60662	1.2354	1.20296
3420	1.08666	1.36488	1.03023	1.13181	1.0657	1.06332	1.32293	1.11974	1.06723	1.09715	1.06441	1.14424	1.09477	1.31578	1.64506	1.13321	1.23541	1.39026	1.40477	1.29081	1.44354	1.35036	1.32276	1.23197	1.15001	1.09799	1.13385	1.06075	1.16398	1.03413	1.62876	1.31951	1.88264	1.28314	1.2502	1.9943	1.33168	1.43378	2.11916	1.90084	1.86236	2.126	1.87718	1.23704	1.54492	1.19791	1.61908	1.23629	1.21848
3450	1.10336	1.39811	1.03521	1.13264	1.06319	1.06708	1.31502	1.11831	1.06391	1.09687	1.0701	1.15189	1.09643	1.31666	1.64448	1.1305	1.23668	1.38652	1.40678	1.30035	1.43399	1.34942	1.33778	1.2384	1.13787	1.07973	1.13745	1.06298	1.15511	1.03276	1.64608	1.32295	1.84674	1.28626	1.25521	2.0066	1.38095	1.48914	2.06273	1.8469	1.88126	2.1488	1.88491	1.23071	1.55484	1.203	1.62861	1.24085	1.21911
3480	1.20292	1.43191	1.03276	1.14209	1.06731	1.08353	1.31079	1.11565	1.06221	1.09678	1.0507	1.14205	1.09172	1.31624	1.65358	1.13358	1.23389	1.38773	1.40682	1.29394	1.42792	1.35747	1.34561	1.25076	1.13571	1.08143	1.1289	1.07111	1.14163	1.03772	1.6676	1.33159	1.85296	1.29622	1.25612	2.01999	1.42047	1.53682	2.05919	1.85558	1.9145	2.18433	1.86454	1.24016	1.5534	1.19994	1.62407	1.24004	1.22521
3510	1.15833	1.43661	1.03502	1.14793	1.07086	1.08795	1.30618	1.11773	1.06531	1.09968	1.07415	1.14935	1.09883	1.31182	1.65067	1.12561	1.22021	1.38702	1.39679	1.29613	1.43397	1.35579	1.37054	1.26398	1.13534	1.07585	1.12549	1.07067	1.14963	1.03109	1.66961	1.33243	1.86254	1.30971	1.26294	2.04025	1.40617	1.51113	2.10064	1.90035	1.92426	2.19536	1.8874	1.24266	1.55388	1.20862	1.61081	1.2393	1.21854
3540	1.15331	1.40184	1.04122	1.15743	1.08883	1.07744	1.31034	1.11917	1.06515	1.0978	1.06149	1.147	1.09527	1.32132	1.65659	1.12533	1.23271	1.38743	1.40508	1.29706	1.42055	1.36277	1.36988	1.26964	1.16653	1.08801	1.12601	1.07607	1.14795	1.034	1.686	1.33844	1.88219	1.32594	1.27284	2.04816	1.35684	1.46409	2.17006	1.96406	1.94488	2.21362	1.8641	1.24474	1.56766	1.21009	1.61568	1.24415	1.20957
3570	1.0797	1.36114	1.04256	1.16129	1.08929	1.0849	1.30573	1.11934	1.06683	1.09703	1.05717	1.14581	1.10122	1.31789	1.65952	1.12743	1.23478	1.38779	1.40912	1.29502	1.42741	1.36846	1.38561	1.27564	1.17081	1.10605	1.12147	1.06965	1.14007	1.02985	1.69687	1.33833	1.91813	1.34187	1.27647	2.06294	1.33601	1.44431	2.22369	1.99662	1.94811	2.21794	1.88574	1.25015	1.57341	1.2123	1.6307	1.24368	1.20572
3600	1.09364	1.35148	1.05182	1.1607	1.09779	1.09062	1.30797	1.12527	1.069	1.09987	1.06856	1.15438	1.08978	1.31746	1.65848	1.12584	1.23429	1.38664	1.40297	1.29771	1.41681	1.36698	1.39293	1.27889	1.17553	1.1046	1.11103	1.07018	1.14062	1.03152	1.69174	1.34187	1.94582	1.35703	1.28991	2.07496	1.3619	1.47229	2.19326	1.95463	1.94749	2.22397	1.89112	1.25668	1.59129	1.21611	1.6258	1.24187	1.20445
[truncated: 4 more columns]

## Sheet: Supplementary. Fig 3l
Genotype	ExpDate	Condition	Strain & Age
WT (tg(kdrl:eGFP)	20220709	ISO-Wound+140mM_1%_DMSO	Casper | 3dpf
WT (tg(kdrl:eGFP)	20220709	ISO-Wound+140mM_1%_DMSO	Casper | 3dpf
WT (tg(kdrl:eGFP)	20220709	ISO-Wound+140mM_1%_DMSO	Casper | 3dpf
WT (tg(kdrl:eGFP)	20220709	ISO-Wound+140mM_1%_DMSO	Casper | 3dpf
WT (tg(kdrl:eGFP)	20221011	ISO-Wound+140mM_1%_DMSO	Casper | 3dpf
WT (tg(kdrl:eGFP)	20221011	ISO-Wound+140mM_1%_DMSO	Casper | 3dpf
WT (tg(kdrl:eGFP)	20221017	ISO-Wound+140mM_1%_DMSO	Casper | 3dpf
WT (tg(kdrl:eGFP)	20221017	ISO-Wound+140mM_1%_DMSO	Casper | 3dpf
WT (tg(kdrl:eGFP)	20221017	ISO-Wound+140mM_1%_DMSO	Casper | 3dpf
WT (tg(kdrl:eGFP)	20221017	ISO-Wound+140mM_1%_DMSO	Casper | 3dpf
WT (tg(kdrl:eGFP)	20230108	ISO-Wound+140mM_1%_DMSO	Casper | 3dpf
WT (tg(kdrl:eGFP)	20230108	ISO-Wound+140mM_1%_DMSO	Casper | 3dpf
WT (tg(kdrl:eGFP)	20230108	ISO-Wound+140mM_1%_DMSO	Casper | 3dpf
WT (tg(kdrl:eGFP)	20230108	ISO-Wound+140mM_1%_DMSO	Casper | 3dpf
WT (tg(kdrl:eGFP)	20221101	ISO-Wound + 140mM NaCl 5mM ATP	Casper | 3dpf
WT (tg(kdrl:eGFP)	20221101	ISO-Wound + 140mM NaCl 5mM ATP	Casper | 3dpf
WT (tg(kdrl:eGFP)	20221101	ISO-Wound + 140mM NaCl 5mM ATP	Casper | 3dpf
WT (tg(kdrl:eGFP)	20221103	ISO-Wound + 140mM NaCl 5mM ATP	Casper | 3dpf
WT (tg(kdrl:eGFP)	20221103	ISO-Wound + 140mM NaCl 5mM ATP	Casper | 3dpf
WT (tg(kdrl:eGFP)	20221103	ISO-Wound + 140mM NaCl 5mM ATP	Casper | 3dpf
WT (tg(kdrl:eGFP)	20221103	ISO-Wound + 140mM NaCl 5mM ATP	Casper | 3dpf
WT (tg(kdrl:eGFP)	20221103	ISO-Wound + 140mM NaCl 5mM ATP	Casper | 3dpf
WT (tg(kdrl:eGFP)	20221101	Wound + 140mM NaCl 5mM Ad	Casper | 3dpf
WT (tg(kdrl:eGFP)	20221101	Wound + 140mM NaCl 5mM Ad	Casper | 3dpf
WT (tg(kdrl:eGFP)	20221103	Wound + 140mM NaCl 5mM Ad	Casper | 3dpf
WT (tg(kdrl:eGFP)	20221103	Wound + 140mM NaCl 5mM Ad	Casper | 3dpf
WT (tg(kdrl:eGFP)	20221103	Wound + 140mM NaCl 5mM Ad	Casper | 3dpf
WT (tg(kdrl:eGFP)	20221103	Wound + 140mM NaCl 5mM Ad	Casper | 3dpf
WT (tg(kdrl:eGFP)	20221103	Wound + 140mM NaCl 5mM Ad	Casper | 3dpf
WT (tg(kdrl:eGFP)	20221103	Wound + 140mM NaCl 5mM Ad	Casper | 3dpf
WT (tg(kdrl:eGFP)	20221011	ISO-Wound + 140mM NaCl 5um AA	Casper | 3dpf
WT (tg(kdrl:eGFP)	20221011	ISO-Wound + 140mM NaCl 5um AA	Casper | 3dpf
WT (tg(kdrl:eGFP)	20221011	ISO-Wound + 140mM NaCl 5um AA	Casper | 3dpf
WT (tg(kdrl:eGFP)	20221012	ISO-Wound + 140mM NaCl 5um AA	Casper | 3dpf
WT (tg(kdrl:eGFP)	20221012	ISO-Wound + 140mM NaCl 5um AA	Casper | 3dpf
WT (tg(kdrl:eGFP)	20221012	ISO-Wound + 140mM NaCl 5um AA	Casper | 3dpf
WT (tg(kdrl:eGFP)	20221012	ISO-Wound + 140mM NaCl 5um AA	Casper | 3dpf
WT (tg(kdrl:eGFP)	20221012	ISO-Wound + 140mM NaCl 5um AA	Casper | 3dpf
WT (tg(kdrl:eGFP)	20221012	ISO-Wound + 140mM NaCl 5um AA	Casper | 3dpf
WT (tg(kdrl:eGFP)	20221013	ISO-Wound + 140mM NaCl 5um AA	Casper | 3dpf
WT (tg(kdrl:eGFP)	20221013	ISO-Wound + 140mM NaCl 5um AA	Casper | 3dpf
WT (tg(kdrl:eGFP)	20221013	ISO-Wound + 140mM NaCl 5um AA	Casper | 3dpf
WT (tg(kdrl:eGFP)	20221013	ISO-Wound + 140mM NaCl 5um AA	Casper | 3dpf
WT (tg(kdrl:eGFP)	20221013	ISO-Wound + 140mM NaCl 5um AA	Casper | 3dpf
WT (tg(kdrl:eGFP)	20221013	ISO-Wound + 140mM NaCl 5um AA	Casper | 3dpf
WT (tg(kdrl:eGFP)	20221026	ISO-Wound + 140mM NaCl 5um AA	Casper | 3dpf
WT (tg(kdrl:eGFP)	20221026	ISO-Wound + 140mM NaCl 5um AA	Casper | 3dpf
WT (tg(kdrl:eGFP)	20221026	ISO-Wound + 140mM NaCl 5um AA	Casper | 3dpf
WT (tg(kdrl:eGFP)	20221026	ISO-Wound + 140mM NaCl 5um AA	Casper | 3dpf
WT (tg(kdrl:eGFP)	20221027	ISO-Wound + 140mM NaCl 5um AA	Casper | 3dpf
WT (tg(kdrl:eGFP)	20221027	ISO-Wound + 140mM NaCl 5um AA	Casper | 3dpf
WT (tg(kdrl:eGFP)	20221027	ISO-Wound + 140mM NaCl 5um AA	Casper | 3dpf
Time (sec)	//rtsmcs/Niethammer/Zaza/Zaza's Papier/70kDa/Pharmacology/ECs ISO Agonist Rescue/ISO-Wound + 140mM NaCl 1% DMSO/20220709_2dpf_tg(kdrl_qf2_quas_eGFP)_70kDa dextran-ISO-NaCl+ISO DMSO_E1_F1-2_F1_Dextran_Bleedout.csv	//rtsmcs/Niethammer/Zaza/Zaza's Papier/70kDa/Pharmacology/ECs ISO Agonist Rescue/ISO-Wound + 140mM NaCl 1% DMSO/20220709_2dpf_tg(kdrl_qf2_quas_eGFP)_70kDa dextran-ISO-NaCl+ISO DMSO_E1_F1-2_F2_Dextran_Bleedout.csv	//rtsmcs/Niethammer/Zaza/Zaza's Papier/70kDa/Pharmacology/ECs ISO Agonist Rescue/ISO-Wound + 140mM NaCl 1% DMSO/20220709_3dpf_tg(kdrl_qf2_quas_eGFP)_70kDa dextran-ISO-NaCl+ISO DMSO_E2_F3-4_F3_Dextran_Bleedout.csv	//rtsmcs/Niethammer/Zaza/Zaza's Papier/70kDa/Pharmacology/ECs ISO Agonist Rescue/ISO-Wound + 140mM NaCl 1% DMSO/20220709_3dpf_tg(kdrl_qf2_quas_eGFP)_70kDa dextran-ISO-NaCl+ISO DMSO_E2_F3-4_F4_Dextran_Bleedout.csv	//rtsmcs/Niethammer/Zaza/Zaza's Papier/70kDa/Pharmacology/ECs ISO Agonist Rescue/ISO-Wound + 140mM NaCl 1% DMSO/20221011_3dpf_tg(kdrl_qf2_quas_eGFP)_70kDa dextran-ISO-NaCl+ISO DMSO_E3_F5-6_F5_Dextran_Bleedout.csv	//rtsmcs/Niethammer/Zaza/Zaza's Papier/70kDa/Pharmacology/ECs ISO Agonist Rescue/ISO-Wound + 140mM NaCl 1% DMSO/20221011_3dpf_tg(kdrl_qf2_quas_eGFP)_70kDa dextran-ISO-NaCl+ISO DMSO_E3_F5-6_F6_Dextran_Bleedout.csv	//rtsmcs/Niethammer/Zaza/Zaza's Papier/70kDa/Pharmacology/ECs ISO Agonist Rescue/ISO-Wound + 140mM NaCl 1% DMSO/20221017_3dpf_tg(kdrl_qf2_quas_eGFP)_70kDa dextran-ISO-NaCl+ISO DMSO_E4_F7-8_F7_Dextran_Bleedout.csv	//rtsmcs/Niethammer/Zaza/Zaza's Papier/70kDa/Pharmacology/ECs ISO Agonist Rescue/ISO-Wound + 140mM NaCl 1% DMSO/20221017_3dpf_tg(kdrl_qf2_quas_eGFP)_70kDa dextran-ISO-NaCl+ISO DMSO_E4_F7-8_F8_Dextran_Bleedout.csv	//rtsmcs/Niethammer/Zaza/Zaza's Papier/70kDa/Pharmacology/ECs ISO Agonist Rescue/ISO-Wound + 140mM NaCl 1% DMSO/20221017_3dpf_tg(kdrl_qf2_quas_eGFP)_70kDa dextran-ISO-NaCl+ISO DMSO_E6_F11-12_F11_Dextran_Bleedout.csv	//rtsmcs/Niethammer/Zaza/Zaza's Papier/70kDa/Pharmacology/ECs ISO Agonist Rescue/ISO-Wound + 140mM NaCl 1% DMSO/20221017_3dpf_tg(kdrl_qf2_quas_eGFP)_70kDa dextran-ISO-NaCl+ISO DMSO_E6_F11-12_F12_Dextran_Bleedout.csv	//rtsmcs/Niethammer/Zaza/Zaza's Papier/70kDa/Pharmacology/ECs ISO Agonist Rescue/ISO-Wound + 140mM NaCl 1% DMSO/20230108_3dpf_tg(kdrl_qf2_quas_eGFP)_70kDa dextran-ISO-NaCl+ISO DMSO_E8_F15-16_F15_Dextran_Bleedout.csv	//rtsmcs/Niethammer/Zaza/Zaza's Papier/70kDa/Pharmacology/ECs ISO Agonist Rescue/ISO-Wound + 140mM NaCl 1% DMSO/20230108_3dpf_tg(kdrl_qf2_quas_eGFP)_70kDa dextran-ISO-NaCl+ISO DMSO_E8_F15-16_F16_Dextran_Bleedout.csv	//rtsmcs/Niethammer/Zaza/Zaza's Papier/70kDa/Pharmacology/ECs ISO Agonist Rescue/ISO-Wound + 140mM NaCl 1% DMSO/20230108_3dpf_tg(kdrl_qf2_quas_eGFP)_70kDa dextran-ISO-NaCl+ISO DMSO_E10_F19-20_F19_Dextran_Bleedout.csv	//rtsmcs/Niethammer/Zaza/Zaza's Papier/70kDa/Pharmacology/ECs ISO Agonist Rescue/ISO-Wound + 140mM NaCl 1% DMSO/20230108_3dpf_tg(kdrl_qf2_quas_eGFP)_70kDa dextran-ISO-NaCl+ISO DMSO_E10_F19-20_F20_Dextran_Bleedout.csv	//rtsmcs/Niethammer/Zaza/Zaza's Papier/70kDa/Pharmacology/ECs ISO Agonist Rescue/ISO-Wound + 140mM NaCl 5mM ATP/20221103_2dpf_tg(kdrl_qf2_quas_eGFP)_70kDa dextran-ISO-NaCl+ISO E3 5mM ATP_E1_F1_Dextran_Bleedout.csv	//rtsmcs/Niethammer/Zaza/Zaza's Papier/70kDa/Pharmacology/ECs ISO Agonist Rescue/ISO-Wound + 140mM NaCl 5mM ATP/20221103_2dpf_tg(kdrl_qf2_quas_eGFP)_70kDa dextran-ISO-NaCl+ISO E3 5mM ATP_E1_F2_Dextran_Bleedout.csv	//rtsmcs/Niethammer/Zaza/Zaza's Papier/70kDa/Pharmacology/ECs ISO Agonist Rescue/ISO-Wound + 140mM NaCl 5mM ATP/20221103_2dpf_tg(kdrl_qf2_quas_eGFP)_70kDa dextran-ISO-NaCl+ISO E3 5mM ATP_E2_F3_Dextran_Bleedout.csv	//rtsmcs/Niethammer/Zaza/Zaza's Papier/70kDa/Pharmacology/ECs ISO Agonist Rescue/ISO-Wound + 140mM NaCl 5mM ATP/20221103_2dpf_tg(kdrl_qf2_quas_eGFP)_70kDa dextran-ISO-NaCl+ISO E3 5mM ATP_E2_F4_Dextran_Bleedout.csv	//rtsmcs/Niethammer/Zaza/Zaza's Papier/70kDa/Pharmacology/ECs ISO Agonist Rescue/ISO-Wound + 140mM NaCl 5mM ATP/20221103_2dpf_tg(kdrl_qf2_quas_eGFP)_70kDa dextran-ISO-NaCl+ISO E3 5mM ATP_E3_F5_Dextran_Bleedout.csv	//rtsmcs/Niethammer/Zaza/Zaza's Papier/70kDa/Pharmacology/ECs ISO Agonist Rescue/ISO-Wound + 140mM NaCl 5mM ATP/20221103_2dpf_tg(kdrl_qf2_quas_eGFP)_70kDa dextran-ISO-NaCl+ISO E3 5mM ATP_E3_F6_Dextran_Bleedout.csv	//rtsmcs/Niethammer/Zaza/Zaza's Papier/70kDa/Pharmacology/ECs ISO Agonist Rescue/ISO-Wound + 140mM NaCl 5mM ATP/20221103_2dpf_tg(kdrl_qf2_quas_eGFP)_70kDa dextran-ISO-NaCl+ISO E3 5mM ATP_E4_F7_Dextran_Bleedout.csv	//rtsmcs/Niethammer/Zaza/Zaza's Papier/70kDa/Pharmacology/ECs ISO Agonist Rescue/ISO-Wound + 140mM NaCl 5mM ATP/20221103_2dpf_tg(kdrl_qf2_quas_eGFP)_70kDa dextran-ISO-NaCl+ISO E3 5mM ATP_E4_F8_Dextran_Bleedout.csv	Z:/Zaza/Zaza's Papier/70kDa/Pharmacology/ECs ISO Agonist Rescue/ISO-Wound + 140mM NaCl 5mM Ad/20221103_2dpf_tg(kdrl_qf2_quas_eGFP)_70kDa dextran-ISO-NaCl+ISO E3 5mM Adenosine_E2_F3_Dextran_Bleedout.csv	Z:/Zaza/Zaza's Papier/70kDa/Pharmacology/ECs ISO Agonist Rescue/ISO-Wound + 140mM NaCl 5mM Ad/20221103_2dpf_tg(kdrl_qf2_quas_eGFP)_70kDa dextran-ISO-NaCl+ISO E3 5mM Adenosine_E2_F4_Dextran_Bleedout.csv	Z:/Zaza/Zaza's Papier/70kDa/Pharmacology/ECs ISO Agonist Rescue/ISO-Wound + 140mM NaCl 5mM Ad/20221103_2dpf_tg(kdrl_qf2_quas_eGFP)_70kDa dextran-ISO-NaCl+ISO E3 5mM Adenosine_E3_F5_Dextran_Bleedout.csv	Z:/Zaza/Zaza's Papier/70kDa/Pharmacology/ECs ISO Agonist Rescue/ISO-Wound + 140mM NaCl 5mM Ad/20221103_2dpf_tg(kdrl_qf2_quas_eGFP)_70kDa dextran-ISO-NaCl+ISO E3 5mM Adenosine_E3_F6_Dextran_Bleedout.csv	Z:/Zaza/Zaza's Papier/70kDa/Pharmacology/ECs ISO Agonist Rescue/ISO-Wound + 140mM NaCl 5mM Ad/20221103_2dpf_tg(kdrl_qf2_quas_eGFP)_70kDa dextran-ISO-NaCl+ISO E3 5mM Adenosine_E4_F7_Dextran_Bleedout.csv	Z:/Zaza/Zaza's Papier/70kDa/Pharmacology/ECs ISO Agonist Rescue/ISO-Wound + 140mM NaCl 5mM Ad/20221103_2dpf_tg(kdrl_qf2_quas_eGFP)_70kDa dextran-ISO-NaCl+ISO E3 5mM Adenosine_E4_F8_Dextran_Bleedout.csv	Z:/Zaza/Zaza's Papier/70kDa/Pharmacology/ECs ISO Agonist Rescue/ISO-Wound + 140mM NaCl 5mM Ad/20221103_2dpf_tg(kdrl_qf2_quas_eGFP)_70kDa dextran-ISO-NaCl+ISO E3 5mM Adenosine_E5_F9_Dextran_Bleedout.csv	Z:/Zaza/Zaza's Papier/70kDa/Pharmacology/ECs ISO Agonist Rescue/ISO-Wound + 140mM NaCl 5mM Ad/20221103_2dpf_tg(kdrl_qf2_quas_eGFP)_70kDa dextran-ISO-NaCl+ISO E3 5mM Adenosine_E5_F10_Dextran_Bleedout.csv	//rtsmcs/Niethammer/Zaza/Zaza's Papier/70kDa/Pharmacology/ECs ISO Agonist Rescue/ISO-Wound + 140mM NaCl 5um AA/20221011_3dpf_tg(kdrl_qf2_quas_eGFP)_70kDa dextran-ISO-NaCl+ISO 5uM AA_E1_F1-2_F2_Dextran_Bleedout.csv	//rtsmcs/Niethammer/Zaza/Zaza's Papier/70kDa/Pharmacology/ECs ISO Agonist Rescue/ISO-Wound + 140mM NaCl 5um AA/20221011_3dpf_tg(kdrl_qf2_quas_eGFP)_70kDa dextran-ISO-NaCl+ISO 5uM AA_E2_F3-4_F3_Dextran_Bleedout.csv	//rtsmcs/Niethammer/Zaza/Zaza's Papier/70kDa/Pharmacology/ECs ISO Agonist Rescue/ISO-Wound + 140mM NaCl 5um AA/20221011_3dpf_tg(kdrl_qf2_quas_eGFP)_70kDa dextran-ISO-NaCl+ISO 5uM AA_E2_F3-4_F4_Dextran_Bleedout.csv	//rtsmcs/Niethammer/Zaza/Zaza's Papier/70kDa/Pharmacology/ECs ISO Agonist Rescue/ISO-Wound + 140mM NaCl 5um AA/20221012_3dpf_tg(kdrl_qf2_quas_eGFP)_70kDa dextran-ISO-NaCl+ISO 5uM AA_E3_F5-6_F5_Dextran_Bleedout.csv	//rtsmcs/Niethammer/Zaza/Zaza's Papier/70kDa/Pharmacology/ECs ISO Agonist Rescue/ISO-Wound + 140mM NaCl 5um AA/20221012_3dpf_tg(kdrl_qf2_quas_eGFP)_70kDa dextran-ISO-NaCl+ISO 5uM AA_E3_F5-6_F6_Dextran_Bleedout.csv	//rtsmcs/Niethammer/Zaza/Zaza's Papier/70kDa/Pharmacology/ECs ISO Agonist Rescue/ISO-Wound + 140mM NaCl 5um AA/20221012_3dpf_tg(kdrl_qf2_quas_eGFP)_70kDa dextran-ISO-NaCl+ISO 5uM AA_E4_F7-8_F7_Dextran_Bleedout.csv	//rtsmcs/Niethammer/Zaza/Zaza's Papier/70kDa/Pharmacology/ECs ISO Agonist Rescue/ISO-Wound + 140mM NaCl 5um AA/20221012_3dpf_tg(kdrl_qf2_quas_eGFP)_70kDa dextran-ISO-NaCl+ISO 5uM AA_E4_F7-8_F8_Dextran_Bleedout.csv	//rtsmcs/Niethammer/Zaza/Zaza's Papier/70kDa/Pharmacology/ECs ISO Agonist Rescue/ISO-Wound + 140mM NaCl 5um AA/20221012_3dpf_tg(kdrl_qf2_quas_eGFP)_70kDa dextran-ISO-NaCl+ISO 5uM AA_E5_F9-10_F9_Dextran_Bleedout.csv	//rtsmcs/Niethammer/Zaza/Zaza's Papier/70kDa/Pharmacology/ECs ISO Agonist Rescue/ISO-Wound + 140mM NaCl 5um AA/20221012_3dpf_tg(kdrl_qf2_quas_eGFP)_70kDa dextran-ISO-NaCl+ISO 5uM AA_E5_F9-10_F10_Dextran_Bleedout.csv	//rtsmcs/Niethammer/Zaza/Zaza's Papier/70kDa/Pharmacology/ECs ISO Agonist Rescue/ISO-Wound + 140mM NaCl 5um AA/20221013_3dpf_tg(kdrl_qf2_quas_eGFP)_70kDa dextran-ISO-NaCl+ISO 5uM AA_E6_F11-12_F11_Dextran_Bleedout.csv	//rtsmcs/Niethammer/Zaza/Zaza's Papier/70kDa/Pharmacology/ECs ISO Agonist Rescue/ISO-Wound + 140mM NaCl 5um AA/20221013_3dpf_tg(kdrl_qf2_quas_eGFP)_70kDa dextran-ISO-NaCl+ISO 5uM AA_E6_F11-12_F12_Dextran_Bleedout.csv	//rtsmcs/Niethammer/Zaza/Zaza's Papier/70kDa/Pharmacology/ECs ISO Agonist Rescue/ISO-Wound + 140mM NaCl 5um AA/20221013_3dpf_tg(kdrl_qf2_quas_eGFP)_70kDa dextran-ISO-NaCl+ISO 5uM AA_E7_F13-14_F13_Dextran_Bleedout.csv	//rtsmcs/Niethammer/Zaza/Zaza's Papier/70kDa/Pharmacology/ECs ISO Agonist Rescue/ISO-Wound + 140mM NaCl 5um AA/20221013_3dpf_tg(kdrl_qf2_quas_eGFP)_70kDa dextran-ISO-NaCl+ISO 5uM AA_E7_F13-14_F14_Dextran_Bleedout.csv	//rtsmcs/Niethammer/Zaza/Zaza's Papier/70kDa/Pharmacology/ECs ISO Agonist Rescue/ISO-Wound + 140mM NaCl 5um AA/20221013_3dpf_tg(kdrl_qf2_quas_eGFP)_70kDa dextran-ISO-NaCl+ISO 5uM AA_E8_F15-16_F15_Dextran_Bleedout.csv	//rtsmcs/Niethammer/Zaza/Zaza's Papier/70kDa/Pharmacology/ECs ISO Agonist Rescue/ISO-Wound + 140mM NaCl 5um AA/20221013_3dpf_tg(kdrl_qf2_quas_eGFP)_70kDa dextran-ISO-NaCl+ISO 5uM AA_E9_F17-18_F17_Dextran_Bleedout.csv	//rtsmcs/Niethammer/Zaza/Zaza's Papier/70kDa/Pharmacology/ECs ISO Agonist Rescue/ISO-Wound + 140mM NaCl 5um AA/20221026_3dpf_tg(kdrl_qf2_quas_eGFP)_70kDa dextran-ISO-NaCl+ISO 5uM AA_E10_F19-20_F19_Dextran_Bleedout.csv	//rtsmcs/Niethammer/Zaza/Zaza's Papier/70kDa/Pharmacology/ECs ISO Agonist Rescue/ISO-Wound + 140mM NaCl 5um AA/20221026_3dpf_tg(kdrl_qf2_quas_eGFP)_70kDa dextran-ISO-NaCl+ISO 5uM AA_E10_F19-20_F20_Dextran_Bleedout.csv	//rtsmcs/Niethammer/Zaza/Zaza's Papier/70kDa/Pharmacology/ECs ISO Agonist Rescue/ISO-Wound + 140mM NaCl 5um AA/20221026_3dpf_tg(kdrl_qf2_quas_eGFP)_70kDa dextran-ISO-NaCl+ISO 5uM AA_E11_F21-22_F21_Dextran_Bleedout.csv	//rtsmcs/Niethammer/Zaza/Zaza's Papier/70kDa/Pharmacology/ECs ISO Agonist Rescue/ISO-Wound + 140mM NaCl 5um AA/20221026_3dpf_tg(kdrl_qf2_quas_eGFP)_70kDa dextran-ISO-NaCl+ISO 5uM AA_E11_F21-22_F22_Dextran_Bleedout.csv
0	1.04194	0.904841	0.837762	1.00232	0.945059	0.994812	1.0008	1.0535	0.994139	0.991198	0.659487	1.20789	1.00973	0.914836	1.05647	1.00244	0.968571	1.01832	1.05288	1.035	1.03725	0.999853	1.08192	0.980561	1.04658	1.08011	0.947114	1.09959	0.981085	0.936019	1.0266	1.02403	0.976972	0.944273	1.14865	1.02031	0.998972	1.00208	0.922874	0.98225	0.999928	0.971081	0.848286	0.845936	1.03922	0.94806	0.987273	1.07587	0.887792
30	1.11886	0.885227	0.77964	0.972757	0.941102	1.01956	1.07887	1.09239	1.04427	0.991988	0.72703	1.13708	1.01787	0.944386	1.01807	0.993384	0.973431	1.0055	1.01825	1.00818	0.992005	0.994805	1.08622	0.996805	1.02911	1.03046	0.947904	1.08117	0.964601	0.933562	0.994215	1.00485	1.00207	0.965079	1.14133	1.02246	0.990505	1.03025	0.978219	0.97142	0.981855	0.964344	0.904787	0.927622	1.02848	0.981885	1.01459	1.06424	0.852367
60	1.02121	0.955502	0.745131	0.968689	0.96965	1.03085	1.07769	1.07418	1.01097	0.998874	0.821676	1.06778	0.998182	0.990372	1.03951	0.998122	0.981078	0.99941	1.00072	1.00507	0.996006	0.998275	1.05872	0.991309	1.00357	0.999957	0.964698	1.03563	0.978215	0.94757	1.02659	1.01146	1.00114	0.980591	1.08696	1.03155	0.96012	0.98666	0.9266	1.04983	0.987489	0.978013	0.96284	0.977932	1.02565	1.00054	1.01689	1.0309	0.951451
90	1.05343	0.92517	0.743445	0.948386	1.0113	1.03243	1.03439	1.01302	1.01041	1.00313	0.879266	1.02865	1.01298	1.00734	1.02238	1.00687	0.995725	1.01192	1.02872	1.02441	0.982244	1.02548	1.01474	0.974523	0.986924	0.986689	0.975822	1.01912	0.977014	0.959337	1.00964	1.01728	0.996637	0.984887	1.02865	1.03443	1.00498	0.990961	0.966591	0.991381	0.998015	1.01823	1.03888	0.992961	1.01328	1.01361	1.01622	1.01548	0.954302
120	1.01893	1.02287	0.816886	0.965596	1.01648	1.00265	0.967335	0.9513	0.992308	1.00198	0.973156	0.980672	0.991357	1.04787	1.00903	1.01856	0.997394	0.997806	1.03492	0.988247	1.00226	1.01162	0.995036	0.988501	0.987854	0.994521	0.986995	1.0058	0.986352	0.990783	1.04557	1.04465	0.993812	0.9917	0.984897	1.00875	1.05716	1.02468	1.01516	1.00316	1.03024	1.04877	1.03375	1.02438	1.01607	1.01306	0.998195	0.996595	0.959223
150	0.98593	0.961786	0.942415	0.986445	1.00617	0.960202	0.943906	0.945223	0.993288	1.0099	1.05448	1.15015	0.998548	1.06526	1.02173	1.01097	1.01504	1.00166	1.03061	0.985187	0.991014	0.980919	0.999272	1.02486	0.986731	0.989065	1.00985	0.968877	1.00898	1.0138	1.01688	1.01032	1.0072	0.990874	0.941011	0.997955	0.986347	1.01354	0.957675	1.0324	1.05072	1.05409	1.06114	1.0258	1.00058	1.01446	1.00697	0.994042	1.05633
180	1.00779	1.06718	1.04011	1.02572	0.985571	0.952163	0.949653	0.953443	0.987015	0.997274	1.12001	0.998727	0.994566	1.07945	1.01267	1.015	1.0172	0.991175	0.944108	0.998624	1.00059	0.987153	1.03128	1.07312	0.988897	0.998929	1.02813	0.936616	1.00653	1.02993	1.00707	0.979564	1.00263	1.01117	0.925376	0.989166	1.00421	0.959666	0.991106	0.964594	1.04308	1.00036	1.02733	1.03092	0.985587	1.00623	0.995007	0.974135	1.02833
210	0.937845	1.04136	1.19069	1.01755	1.00498	0.975498	0.960669	0.972425	1.00955	0.985621	1.20896	1.02756	0.980887	1.10612	0.997161	0.999292	1.01477	1.00208	1.03741	0.950167	0.99695	0.977506	1.04809	1.12607	0.988999	1.00688	1.04406	0.932036	1.01635	1.04446	0.98133	0.975373	1.00358	1.01636	0.917146	0.973461	1.07429	1.00145	1.1084	1.02219	0.973079	0.970543	1.06149	1.02402	0.97515	1.00431	0.999754	0.972242	1.07344
240	0.973044	1.13275	1.33814	1.03898	1.0448	1.01481	0.988463	0.979312	0.976286	0.981774	1.27311	1.01852	1.00286	1.14112	0.977417	1.00177	1.02567	0.990387	0.956045	0.980322	1.03473	0.988697	1.05745	1.15138	0.992362	1.01306	1.057	0.96838	1.02432	1.06197	0.957272	0.950653	1.00718	1.01628	0.914661	0.96756	1.03365	1.03287	1.02052	1.00216	0.949828	0.964732	1.03976	1.01423	0.958087	0.988188	0.99039	0.967517	1.13953
270	0.841029	1.10332	1.56578	1.07356	1.07489	1.01702	0.998217	0.965207	0.981776	1.03826	1.28281	0.382971	0.993016	0.703255	0.845554	0.953598	1.01112	0.981748	0.89633	1.02479	0.966954	1.03569	0.627272	0.692866	0.98897	0.90032	1.03844	0.952789	1.05655	1.08257	0.934828	0.981814	1.00877	1.09879	0.911327	0.95435	0.889775	0.957857	1.11285	0.980613	0.985762	1.02983	1.02173	1.13621	0.957894	1.02967	0.97472	0.908976	1.09724
300	0.935255	1.15705	1.72453	1.00543	0.755374	0.931735	0.981167	0.927731	1.05089	1.03023	1.012	1.24711	0.9709	0.905642	0.946376	0.912436	0.971839	0.978587	0.886717	0.992999	0.942714	0.984864	0.628659	0.623417	1.00108	0.948649	1.077	0.930507	1.03114	1.05265	0.910636	0.953815	0.666333	1.07935	1.0065	0.980396	0.989007	0.966493	1.08521	1.06133	0.909601	1.03247	1.05135	0.709676	0.964306	1.01194	0.972416	0.875776	1.1342
330	0.881324	1.15677	1.84885	0.972808	0.82944	0.71997	0.96605	0.882608	1.04492	1.02729	1.34038	1.35589	0.957712	0.916919	0.949069	0.90496	0.950933	0.888255	0.820269	0.989339	0.956432	0.943812	0.641902	0.652135	0.993011	0.962598	1.05091	0.913349	1.01645	1.01587	0.89627	0.899057	0.666522	1.06026	1.04311	0.993488	0.952995	1.00099	1.05699	1.00781	0.953629	1.05622	1.04746	0.681313	0.936282	0.991606	0.968748	0.911904	1.16176
360	0.940422	1.21885	1.94083	0.966574	0.754001	0.671015	0.960243	0.86689	1.06128	1.01783	1.42577	1.47759	0.967523	0.925616	0.918557	0.873724	0.926852	0.831096	0.88553	0.941154	0.954947	0.90791	0.682998	0.657111	0.980994	0.97721	1.00098	0.881673	1.01404	0.94411	0.882897	0.900799	0.717924	1.06458	1.05494	1.00301	0.934851	0.942892	1.12923	1.04669	0.965325	1.04836	1.07432	0.679714	0.923916	0.973859	0.96443	0.965523	1.12755
390	0.847316	1.19906	2.07548	0.971442	0.665191	0.629843	0.975072	0.870812	1.0657	1.00687	1.49318	1.42807	0.973068	0.925216	0.888112	0.845938	0.900278	0.798002	0.720208	0.943069	0.980987	0.865615	0.748856	0.665138	0.968106	0.989649	0.94385	0.875712	0.992357	0.803281	0.900143	0.906532	0.80819	1.06782	1.04792	0.99517	0.971331	0.927255	1.07636	1.0353	0.969228	1.01998	1.14052	0.650695	0.907308	0.955282	0.945413	0.988097	1.20734
420	0.944125	1.25162	2.22465	0.990626	0.634655	0.628765	0.99851	0.875981	1.04797	1.00237	1.5583	1.58518	0.957999	0.942968	0.879754	0.822226	0.8838	0.753177	0.745462	0.924167	1.02794	0.819397	0.752054	0.662902	0.966984	0.993893	0.928184	0.864229	0.969587	0.754093	0.921836	0.894715	0.88006	1.06686	1.04174	0.988114	0.954408	0.97557	1.15686	1.01617	0.931021	0.973494	1.17842	0.631612	0.904928	0.950299	0.897328	1.01164	1.19405
450	0.866782	1.26202	2.51475	0.993338	0.664051	0.610379	1.01342	0.888888	1.06399	0.99307	1.65675	1.56361	0.961538	0.949763	0.780235	0.765208	0.861497	0.696769	0.644679	0.930069	1.07133	0.789898	0.793464	0.673298	0.952574	0.992473	0.932849	0.88277	0.956312	0.68244	0.923393	0.890294	0.922938	1.04113	1.06869	0.982834	0.906077	0.923357	1.14139	1.07102	0.895574	0.950629	1.23533	0.630465	0.898938	0.938457	0.919139	0.998493	1.19349
480	0.90803	1.34357	2.58652	0.998758	0.732243	0.597767	1.04194	0.886048	1.08841	0.979014	1.66541	1.44321	0.957865	0.939839	0.812514	0.756893	0.851972	0.632371	0.52986	0.87593	1.15026	0.724967	0.816033	0.677422	0.958181	0.992874	0.917771	0.894467	0.957782	0.629188	0.930245	0.897323	0.944868	1.04079	1.05887	0.959319	1.00065	0.898282	1.08558	1.02912	0.884593	0.95505	1.23876	0.617808	0.902797	0.935574	0.93869	0.994858	1.27879
510	0.850839	1.3339	2.63419	0.982378	0.805527	0.577496	1.03465	0.862144	1.08224	0.971195	1.75374	1.43009	0.97753	0.959239	0.814269	0.728193	0.836078	0.573813	0.547506	0.819834	1.12445	0.712912	0.827363	0.648832	0.954194	0.997111	0.894621	0.847809	0.935272	0.598178	0.933537	0.859793	0.967277	1.06186	1.05763	0.953571	0.96535	0.890569	1.1757	1.07755	0.891515	0.970765	1.24868	0.606391	0.90734	0.930711	0.952427	0.98794	1.21773
540	0.93979	1.48127	2.53842	0.958061	0.818362	0.57926	0.997666	0.827045	1.11115	0.959902	1.78454	1.45309	0.98148	0.982753	0.802494	0.701684	0.812998	0.516539	0.516215	0.791424	1.07601	0.672732	0.799622	0.630451	0.944485	0.99471	0.874013	0.887078	0.941388	0.582994	0.915469	0.858637	1.00658	1.08055	1.05599	0.948029	0.895218	0.830498	1.11376	1.08052	0.908681	0.998311	1.31079	0.596237	0.896769	0.93172	0.963159	1.00759	1.32557
570	0.921752	1.42871	2.38048	0.947188	0.835639	0.592344	0.974999	0.821486	1.12408	0.948858	1.85703	1.32517	0.976679	0.969656	0.798103	0.676591	0.804531	0.435891	0.42316	0.762255	0.964796	0.605855	0.805537	0.628645	0.941836	0.990056	0.855412	0.83604	0.93857	0.578878	0.897472	0.85845	1.00812	1.08443	1.06624	0.972411	0.965403	0.785566	1.1844	1.05781	0.929746	1.00844	1.35892	0.595813	0.887192	0.931228	0.963783	0.981865	1.2834
600	0.965698	1.59561	2.15595	0.917176	0.864667	0.593012	0.97416	0.802394	1.1541	0.929425	1.88772	1.4565	0.987565	0.981487	0.783176	0.656896	0.77434	0.37565	0.261926	0.738601	0.85821	0.600666	0.79897	0.643665	0.93957	0.981172	0.845882	0.820438	0.952539	0.58059	0.870604	0.833545	1.01419	1.07367	1.08494	0.9859	0.933303	0.784749	1.15912	1.11016	0.955415	1.00741	1.32132	0.589341	0.880964	0.936929	0.965348	0.984536	1.31335
630	0.959165	1.5293	2.05966	0.887553	0.879276	0.62855	1.00391	0.822827	1.14845	0.917063	1.93502	1.44732	1.00635	1.00686	0.786295	0.634524	0.747108	0.321506	0.295599	0.694465	0.764936	0.563916	0.821493	0.668342	0.949186	0.984205	0.838285	0.812183	0.959913	0.581792	0.850659	0.822953	1.01157	1.06473	1.1046	1.018	0.94209	0.742257	1.17652	1.0511	0.962832	0.990711	1.36371	0.581381	0.873457	0.940942	0.969467	0.974787	1.32768
660	0.970035	1.67164	2.07802	0.899678	0.898552	0.664973	1.01547	0.844245	1.14951	0.908768	1.98811	1.30529	0.99909	1.02794	0.74571	0.609147	0.720516	0.276372	0.162015	0.663709	0.6642	0.561562	0.843097	0.69288	0.940963	0.981213	0.821184	0.780598	0.946655	0.583063	0.831759	0.821328	1.00072	1.06096	1.1167	1.04053	0.966256	0.792626	1.2263	1.1556	0.93233	0.972398	1.27557	0.595596	0.872891	0.940906	0.973233	0.963212	1.31996
690	1.01315	1.60512	2.09467	0.901974	0.929151	0.698102	1.04293	0.862617	1.14967	0.903752	2.03138	1.32439	1.00781	1.03909	0.74691	0.575228	0.678194	0.243168	0.2896	0.584066	0.551632	0.529217	0.867302	0.707795	0.94816	0.990153	0.813209	0.768618	0.956313	0.59527	0.849373	0.842096	0.990132	1.05592	1.11789	1.03616	0.921353	0.781877	1.16766	1.07893	0.917174	0.96456	1.41346	0.598558	0.874149	0.943508	0.971799	0.957308	1.41326
720	0.955564	1.71119	2.05292	0.911954	0.965351	0.742438	1.06955	0.875271	1.18146	0.903062	2.03589	1.3086	1.00856	1.0604	0.726824	0.555031	0.650389	0.197522	0.184616	0.567184	0.47536	0.48459	0.884719	0.711132	0.948451	0.983533	0.806151	0.702924	0.933856	0.593894	0.847344	0.869132	0.987792	1.0457	1.11914	1.03602	0.961881	0.792829	1.23327	1.16685	0.910372	0.968718	1.28154	0.58048	0.884352	0.942508	0.978809	0.94674	1.35067
750	0.993217	1.70134	1.96555	0.911299	0.98759	0.775603	1.07696	0.897044	1.19065	0.903325	2.039	1.15985	1.00348	1.06468	0.706735	0.531157	0.622507	0.195996	0.174389	0.506493	0.395534	0.451852	0.889974	0.70985	0.949322	0.969407	0.804369	0.732782	0.921265	0.61317	0.844775	0.872687	0.951192	1.03672	1.10769	1.03191	0.949356	0.822758	1.16476	1.09495	0.922439	0.970875	1.26693	0.579827	0.874574	0.951634	0.980475	0.932733	1.45753
780	0.928013	1.69095	1.9066	0.939859	0.985279	0.764149	1.06591	0.870335	1.1767	0.903473	2.07259	1.16552	1.02128	1.0675	0.682353	0.50861	0.590153	0.157752	0.119313	0.470113	0.337429	0.418381	0.882345	0.688451	0.942084	0.969492	0.793325	0.68072	0.920036	0.615775	0.852965	0.880995	0.972647	1.04335	1.07839	1.00673	0.954753	0.774148	1.28446	1.14364	0.943421	0.994663	1.18367	0.587184	0.867145	0.957947	0.98161	0.924705	1.40326
810	0.998386	1.92467	1.95412	0.930136	0.964264	0.775273	1.05591	0.874757	1.19609	0.899153	2.06787	1.18351	1.01025	1.05979	0.696018	0.477	0.561698	0.147071	0.163395	0.451704	0.263988	0.400735	0.868783	0.682843	0.941713	0.965887	0.787355	0.659161	0.912715	0.621196	0.843107	0.892049	0.981791	1.04005	1.07018	1.00396	0.990456	0.816451	1.21375	1.10652	0.980206	1.01818	1.16856	0.571094	0.866041	0.959343	0.994384	0.921556	1.47942
840	0.941761	1.80934	2.0312	0.912343	0.934495	0.758921	1.05291	0.847864	1.19315	0.908976	2.07147	1.22892	1.03325	1.08881	0.64537	0.44169	0.536406	0.136992	0.141753	0.435537	0.208717	0.359098	0.874137	0.681721	0.94389	0.977666	0.796253	0.655188	0.882541	0.61636	0.855377	0.894328	0.985444	1.03663	1.07686	1.00991	0.947279	0.793663	1.26712	1.12657	0.990362	1.01263	1.15527	0.561032	0.86658	0.965761	0.993861	0.926048	1.43875
870	0.942054	1.87422	1.99194	0.880649	0.928168	0.763773	1.02265	0.853469	1.20117	0.918427	2.03464	1.21759	1.03766	1.10561	0.625275	0.419295	0.507059	0.123536	0.0845356	0.411881	0.167567	0.336278	0.908457	0.685858	0.932079	0.981671	0.795724	0.617034	0.853366	0.620995	0.861329	0.894861	0.987717	1.04117	1.08304	0.998846	1.01676	0.804719	1.24323	1.14951	0.978879	0.974374	1.14708	0.56509	0.864045	0.960123	0.987575	0.911425	1.51544
900	0.964661	1.76407	1.94324	0.873949	0.928413	0.777428	1.0358	0.857062	1.20508	0.925354	1.97975	1.24604	1.02608	1.113	0.610769	0.382654	0.464861	0.122124	0.172818	0.392053	0.159786	0.302759	0.94689	0.710839	0.94096	0.98705	0.795878	0.665728	0.848442	0.617844	0.863717	0.887979	0.99708	1.03393	1.06598	1.01025	0.98096	0.801405	1.35481	1.16603	0.952729	0.955919	1.09155	0.584032	0.863597	0.962922	0.989071	0.888643	1.46625
930	0.881734	1.74545	1.86462	0.833912	0.928782	0.812436	1.0527	0.876772	1.22351	0.928047	1.96762	1.28048	1.01037	1.14199	0.594576	0.36142	0.428967	0.116809	0.146242	0.383858	0.140225	0.284436	0.981616	0.717244	0.938106	0.976174	0.806176	0.657997	0.831681	0.618882	0.846399	0.884836	0.99358	1.06379	1.07746	1.02158	0.990541	0.786204	1.23615	1.16068	0.927082	0.925935	1.0485	0.571972	0.868956	0.96977	0.987927	0.881909	1.55633
960	0.936564	1.76613	1.88257	0.832286	0.94318	0.848999	1.07213	0.897661	1.20799	0.934329	1.9362	1.28386	0.994614	1.16536	0.567062	0.330007	0.381154	0.107527	0.118117	0.35556	0.107259	0.244933	1.00149	0.730917	0.939609	0.984072	0.822805	0.665389	0.818465	0.614735	0.855887	0.845828	1.01092	1.06245	1.07427	1.02914	1.00291	0.823293	1.32885	1.15715	0.917253	0.913394	1.02454	0.560634	0.863573	0.976792	0.99061	0.874831	1.5072
990	0.869198	1.63196	1.93307	0.821221	0.958512	0.873516	1.07978	0.903626	1.20221	0.939808	1.80659	1.27443	0.981414	1.20367	0.552823	0.318572	0.347207	0.10438	0.120196	0.329342	0.108384	0.248614	1.02724	0.737104	0.945391	0.9885	0.827847	0.670265	0.801214	0.608104	0.804616	0.845207	1.02635	1.07173	1.07241	1.0425	0.994781	0.780448	1.16563	1.15732	0.919311	0.93133	0.963382	0.540255	0.861477	0.981272	0.989965	0.866881	1.51305
1020	0.862875	1.71806	1.92379	0.83618	0.960113	0.906137	1.09535	0.895955	1.21453	0.939939	1.7648	1.24921	0.976458	1.25428	0.517999	0.295336	0.301067	0.0976833	0.0440787	0.342999	0.103706	0.231098	1.01237	0.716181	0.953715	0.987789	0.842026	0.680398	0.799173	0.602803	0.803037	0.835835	1.01287	1.06123	1.10502	1.0524	1.01479	0.829417	1.32472	1.16568	0.919459	0.955856	0.931981	0.539656	0.872706	0.984057	0.999886	0.869915	1.43506
1050	0.917247	1.67395	2.02978	0.826456	0.969395	0.967845	1.1196	0.892926	1.22217	0.931923	1.69326	1.23031	0.962473	1.31671	0.487373	0.268019	0.262655	0.0951798	0.0564497	0.287719	0.103573	0.21451	0.987117	0.710366	0.958559	0.991364	0.823375	0.686677	0.782515	0.592557	0.809206	0.831728	1.00992	1.07574	1.10522	1.06826	1.00009	0.77476	1.26852	1.12998	0.937758	0.959936	0.926932	0.532345	0.866858	0.987419	1.00123	0.840094	1.5062
1080	0.826519	1.60757	2.05315	0.851795	0.95579	0.956494	1.11216	0.876525	1.24138	0.935694	1.59212	1.25484	0.953176	1.32993	0.466083	0.254685	0.238976	0.0890453	-0.0106019	0.298476	0.0843232	0.201233	0.986211	0.69386	0.955246	0.995051	0.840052	0.649422	0.76475	0.58559	0.808055	0.843623	1.00883	1.08924	1.11053	1.08484	1.03046	0.821173	1.40011	1.16421	0.958175	0.984352	0.91424	0.539385	0.864135	0.987492	1.01008	0.847438	1.43689
1110	0.880468	1.71512	1.99772	0.853494	0.893033	0.961349	1.08023	0.863275	1.26177	0.943371	1.62094	1.26863	0.922053	1.40633	0.440355	0.237067	0.223024	0.0901558	0.0986335	0.261604	0.068044	0.187125	0.974289	0.699802	0.957277	0.995599	0.852201	0.649332	0.753318	0.572223	0.770755	0.844912	1.00677	1.09424	1.10931	1.07317	1.00031	0.769237	1.3182	1.11506	0.959328	0.986902	0.886427	0.532848	0.862463	0.996822	1.00216	0.834256	1.60189
1140	0.870021	1.61867	2.16882	0.868295	0.88182	0.928211	1.0593	0.855327	1.23629	0.94248	1.57871	1.24419	0.942497	1.39235	0.420161	0.212829	0.202257	0.0850494	-0.00723566	0.240026	0.0627373	0.190793	0.971987	0.703177	0.963236	0.999374	0.858978	0.658792	0.74593	0.564473	0.771225	0.83429	1.02844	1.08652	1.11731	1.04808	1.04794	0.817547	1.45021	1.17419	0.962626	0.97404	0.853197	0.530824	0.862885	0.995687	1.00958	0.835827	1.52332
1170	0.807577	1.61739	2.33133	0.879293	0.867961	0.923759	1.048	0.845565	1.2697	0.943591	1.50255	1.22879	0.903266	1.37203	0.402236	0.197562	0.178269	0.0783526	-0.0017616	0.229922	0.049561	0.181358	0.980832	0.716618	0.973791	1.00028	0.867984	0.657258	0.723192	0.565443	0.779463	0.834923	1.04923	1.09405	1.09089	1.0336	1.02712	0.772803	1.37676	1.07967	0.940675	0.945386	0.858369	0.52451	0.86257	0.995585	1.01926	0.835137	1.64788
1200	0.854363	1.73948	2.31226	0.870423	0.873666	0.927901	1.05438	0.849382	1.2674	0.958555	1.48535	1.18513	0.88397	1.36137	0.390967	0.18383	0.165209	0.0698109	0.0408323	0.21523	0.0522142	0.175814	1.00501	0.742978	0.968384	0.999861	0.874496	0.648085	0.703675	0.556623	0.755193	0.867159	1.00999	1.10083	1.08738	1.04299	1.08175	0.814677	1.50079	1.23312	0.917509	0.934099	0.833953	0.520074	0.859997	0.999893	1.02276	0.842153	1.55624
1230	0.817643	1.62801	2.26444	0.844787	0.876635	0.941038	1.07683	0.845983	1.23016	0.964369	1.47578	1.12863	0.860902	1.32636	0.370696	0.164498	0.152356	0.0669212	-0.0306053	0.203645	0.0607143	0.164665	1.03141	0.752549	0.966992	1.00477	0.887068	0.659483	0.700056	0.554062	0.762729	0.889418	0.988194	1.10093	1.07434	1.02416	0.988676	0.766567	1.44018	1.15975	0.902057	0.921945	0.79259	0.502247	0.862886	0.991475	1.0185	0.81691	1.64945
1260	0.777357	1.64912	2.25995	0.836216	0.886978	0.96664	1.06624	0.853305	1.24522	0.959579	1.45152	1.06812	0.835752	1.28588	0.355538	0.151527	0.145762	0.0759622	-0.0500203	0.212007	0.050999	0.171875	1.05969	0.759678	0.971681	1.00019	0.885767	0.623646	0.692449	0.544559	0.748522	0.886189	0.978291	1.10024	1.0446	1.05283	1.0465	0.808478	1.4249	1.27412	0.894271	0.923254	0.777878	0.488282	0.868117	0.990772	1.02173	0.81846	1.60304
1290	0.828953	1.71662	2.23051	0.798664	0.888263	1.08131	1.08452	0.89579	1.24853	0.966947	1.51664	1.06647	0.789886	1.20951	0.347895	0.137627	0.125885	0.0657832	-0.0225077	0.196762	0.0604447	0.142933	1.08181	0.765719	0.979375	0.9942	0.87966	0.621892	0.681443	0.534927	0.754634	0.875729	0.964335	1.09111	1.01859	1.02181	1.05493	0.833287	1.43151	1.28543	0.893413	0.923673	0.76812	0.482138	0.858604	0.987594	1.02466	0.815298	1.67639
1320	0.793319	1.61962	2.24926	0.7983	0.885102	1.11574	1.1075	0.938227	1.25617	0.97139	1.49766	1.06853	0.750068	1.21653	0.331684	0.123474	0.12843	0.0674042	-0.0175529	0.180158	0.0455133	0.148316	1.05033	0.74473	0.980966	0.990564	0.877784	0.639172	0.683316	0.535334	0.771222	0.907796	0.954382	1.08037	1.01457	1.02356	0.984666	0.805988	1.33031	1.38124	0.910373	0.936902	0.71708	0.464081	0.85671	0.989727	1.03274	0.811104	1.64314
1350	0.767891	1.64387	2.30008	0.747993	0.8791	1.13456	1.12196	0.955243	1.27586	0.970956	1.46622	1.03552	0.705626	1.17618	0.303955	0.131541	0.119122	0.0605147	0.0288768	0.165082	0.0409245	0.147064	1.03852	0.733648	0.988108	0.989886	0.883206	0.64163	0.666577	0.533094	0.762045	0.921396	0.967609	1.07613	1.00159	1.01547	1.03147	0.8417	1.40305	1.46115	0.920711	0.960594	0.702579	0.452624	0.844482	0.988444	1.03515	0.827838	1.67644
1380	0.794686	1.72005	2.27521	0.733104	0.890057	1.13575	1.12787	0.967841	1.27546	0.974266	1.44218	1.02404	0.691764	1.147	0.290619	0.113503	0.116133	0.0625371	-0.00450927	0.179336	0.0444329	0.13493	1.04114	0.740241	0.987637	0.976334	0.875828	0.611179	0.675501	0.540443	0.786513	0.961808	0.938169	1.08002	0.990418	1.05682	0.954152	0.79806	1.35418	1.34238	0.929912	0.972799	0.732533	0.449009	0.853039	0.984414	1.04283	0.813231	1.76507
1410	0.792526	1.61294	2.31331	0.740079	0.868259	1.11695	1.10824	0.963979	1.268	0.979506	1.47725	0.993887	0.668724	1.12639	0.283429	0.106752	0.109093	0.0652372	-0.0137242	0.174476	0.0495139	0.137636	1.03687	0.738289	0.97876	0.976576	0.872371	0.592938	0.697909	0.533893	0.779993	0.957082	0.941818	1.09228	0.998204	1.05318	1.01643	0.850938	1.38818	1.35624	0.950746	0.991948	0.679945	0.444243	0.853467	0.968327	1.0406	0.822171	1.6576
1440	0.741064	1.62776	2.4212	0.742007	0.825626	1.10769	1.07279	0.956863	1.26047	0.985894	1.48748	0.988744	0.637204	1.10881	0.249184	0.109339	0.0911975	0.0535327	-0.0127089	0.163876	0.0447026	0.133524	1.0289	0.7374	0.978436	0.980249	0.877887	0.633905	0.703862	0.556305	0.78333	0.970139	0.911614	1.08006	1.00432	1.06513	0.962955	0.800118	1.39313	1.30471	0.945862	0.980571	0.690985	0.442432	0.849111	0.971112	1.03615	0.830196	1.81158
1470	0.772598	1.71137	2.35012	0.72969	0.815766	1.12046	1.02188	0.933224	1.26904	0.985317	1.44456	1.00648	0.600957	1.08302	0.216533	0.0940561	0.0896813	0.0394821	-0.0942733	0.167428	0.0195176	0.132588	1.02495	0.750242	0.974488	0.972208	0.875248	0.59771	0.70585	0.55697	0.791436	0.939493	0.919503	1.05036	1.02203	1.04247	0.986763	0.859497	1.30349	1.40179	0.938856	0.973908	0.658934	0.437069	0.845099	0.972567	1.04373	0.816965	1.7127
1500	0.770236	1.64346	2.3639	0.759226	0.799031	1.1061	0.99246	0.916003	1.24973	0.987733	1.47482	0.987185	0.55355	1.08505	0.205728	0.0930636	0.0932456	0.0606286	-0.0321863	0.145959	0.0264872	0.127714	1.03789	0.764333	0.959568	0.961523	0.879464	0.629399	0.713976	0.555492	0.783471	0.919776	0.916323	1.03785	1.02073	1.09204	0.972294	0.81259	1.41672	1.40202	0.920413	0.951257	0.655727	0.43158	0.840654	0.963865	1.04446	0.806751	1.76263
1530	0.734445	1.63729	2.42389	0.759156	0.764822	1.07313	0.979896	0.915839	1.26743	0.980035	1.60134	1.01542	0.523635	1.04781	0.163491	0.0957859	0.0782127	0.0485052	0.0102159	0.133725	0.0675048	0.130422	1.05491	0.776689	0.907293	0.959195	0.881429	0.626837	0.696043	0.552706	0.774746	0.929919	0.901394	1.02663	1.03695	1.07081	0.947252	0.823359	1.29388	1.31726	0.883901	0.943573	0.632064	0.430724	0.839398	0.972605	1.04468	0.831234	1.82247
1560	0.781603	1.74196	2.47837	0.753435	0.76989	1.08913	0.975966	0.896999	1.27178	0.976208	1.71159	1.02518	0.478069	1.06795	0.154565	0.0918192	0.0837136	0.0377794	0.00869091	0.133124	0.0467714	0.116861	1.07991	0.791453	0.916428	0.954068	0.899121	0.626851	0.702682	0.56251	0.794502	0.892479	0.899551	1.02186	1.05031	1.09144	0.996988	0.839526	1.3625	1.39328	0.885505	0.929343	0.605712	0.434918	0.848888	0.966417	1.04678	0.81309	1.74659
1590	0.801584	1.73628	2.57054	0.768182	0.768682	1.08716	0.976249	0.881527	1.27744	0.986048	1.63347	1.02831	0.444763	1.01073	0.12953	0.0902819	0.0704734	0.0539333	-0.00324642	0.117555	0.0402946	0.126548	1.09249	0.802998	0.920153	0.950937	0.920788	0.651324	0.698085	0.552176	0.787227	0.882604	0.90926	1.04573	1.07262	1.11605	0.899961	0.796736	1.37647	1.31629	0.884915	0.929762	0.628126	0.438278	0.830217	0.972164	1.0427	0.826789	1.87031
1620	0.769057	1.65793	2.6034	0.774447	0.768128	1.13468	0.991711	0.90663	1.2665	0.991149	1.59328	1.04081	0.418454	0.957745	0.116007	0.084301	0.0644572	0.0442338	0.00205021	0.114058	0.034223	0.107455	1.09758	0.811281	0.928165	0.940927	0.934929	0.664439	0.698926	0.544137	0.7501	0.901915	0.901333	1.03574	1.09403	1.12738	0.97015	0.838929	1.29495	1.33747	0.884404	0.932691	0.571715	0.439767	0.829617	0.964387	1.03773	0.83522	1.79378
1650	0.749097	1.72013	2.59291	0.78072	0.76232	1.13705	1.00272	0.925967	1.24684	0.990051	1.47324	1.05623	0.419427	0.922777	0.12177	0.0797362	0.0682604	0.0327869	0.00704286	0.106465	0.0272544	0.104536	1.09448	0.81145	0.922669	0.944855	0.951127	0.63142	0.67174	0.544655	0.746525	0.886892	0.882392	1.04245	1.09111	1.11609	0.956327	0.786831	1.35005	1.42801	0.890089	0.95125	0.551201	0.432523	0.827367	0.965041	1.05055	0.835123	1.80767
1680	0.796698	1.74932	2.68547	0.772243	0.763928	1.15183	1.00631	0.940725	1.25699	1.00397	1.27321	1.06055	0.380928	0.940892	0.112667	0.0801979	0.0599099	0.0414731	0.0611739	0.100405	0.0275682	0.111795	1.06725	0.787863	0.909491	0.943441	0.963926	0.699601	0.690634	0.532323	0.755444	0.886038	0.867646	1.02219	1.06987	1.12963	0.943057	0.822664	1.30842	1.40916	0.908747	0.978155	0.523379	0.418283	0.827624	0.972224	1.04354	0.816077	1.87005
1710	0.771042	1.65725	2.62147	0.755818	0.75133	1.20686	1.02663	0.976762	1.23861	0.984803	1.10783	1.07865	0.345314	0.960957	0.11172	0.0791284	0.0648784	0.031484	0.0590826	0.087787	0.03301	0.0993387	1.07749	0.775884	0.907267	0.954568	0.971709	0.69847	0.677593	0.51901	0.746608	0.882091	0.889486	1.03862	1.05858	1.09846	1.03208	0.839751	1.35606	1.53835	0.933488	0.98962	0.542667	0.418607	0.822796	0.971572	1.04462	0.815778	1.7606
1740	0.750909	1.69262	2.61593	0.743705	0.746854	1.21939	1.05473	0.966399	1.25015	0.98432	1.02833	1.11009	0.335789	0.965618	0.108163	0.0756866	0.0580838	0.0419226	0.048737	0.0904088	0.0349425	0.0962042	1.04932	0.773257	0.902876	0.955368	0.983475	0.692988	0.693454	0.516353	0.737174	0.868181	0.923493	1.03335	1.05964	1.09996	0.944206	0.798105	1.38716	1.58863	0.938292	1.01218	0.512442	0.418588	0.827246	0.976553	1.04781	0.830518	1.83311
1770	0.784503	1.75561	2.48347	0.746331	0.742389	1.22907	1.06807	0.97068	1.24963	0.985129	1.06077	1.1436	0.311803	0.984445	0.0913126	0.0726956	0.0535771	0.0243241	-0.011836	0.0945586	0.0476708	0.10383	1.01671	0.770151	0.911513	0.955765	0.9959	0.682807	0.691137	0.512009	0.742984	0.864482	0.916208	1.0388	1.0416	1.07632	1.04486	0.839253	1.31061	1.54554	0.956618	1.03211	0.502878	0.41793	0.826204	0.975455	1.05233	0.815646	1.80395
1800	0.777472	1.72022	2.52664	0.716539	0.735986	1.23039	1.04593	0.987499	1.25155	0.988638	0.973426	1.11904	0.29323	0.956217	0.0695057	0.0666825	0.0674539	0.0377476	0.0288448	0.0710709	0.0542379	0.0958138	1.03618	0.777339	0.927102	0.968838	1.00893	0.715115	0.701695	0.508041	0.744498	0.852171	0.903099	1.03381	1.03993	1.08619	1.01527	0.803377	1.40329	1.623	0.969356	1.01899	0.476964	0.416053	0.826341	0.977299	1.04375	0.846777	1.77628
1830	0.743466	1.64001	2.41885	0.684198	0.738557	1.16726	1.02952	0.976656	1.23932	0.98782	0.981025	1.06281	0.279995	0.984498	0.0905397	0.0669413	0.0514244	0.0365263	-0.0328794	0.105975	0.0510877	0.101352	1.05444	0.787728	0.931684	0.988151	1.01059	0.695008	0.719114	0.511717	0.722106	0.865702	0.918113	1.03048	1.0436	1.07489	0.955851	0.802897	1.47949	1.56506	0.958046	1.01094	0.456173	0.421464	0.826745	0.975809	1.04339	0.829412	1.86458
1860	0.743106	1.68787	2.44824	0.689179	0.694945	1.17356	1.03508	0.965835	1.25128	0.981609	0.974788	1.02666	0.267795	1.00594	0.0716466	0.0705955	0.0529925	0.0326742	-0.0109383	0.0897534	0.0393516	0.0842056	1.0733	0.804013	0.937778	1.00982	1.01444	0.730868	0.72515	0.532419	0.749402	0.853393	0.909294	1.04342	1.02732	1.11808	1.04716	0.828405	1.37784	1.54513	0.940456	1.01283	0.436701	0.417743	0.831935	0.975506	1.05289	0.833682	1.81136
1890	0.765489	1.74905	2.56867	0.685234	0.687306	1.21154	1.02778	0.955783	1.25393	0.979461	1.15173	0.994194	0.236614	1.04597	0.074092	0.0649627	0.0554693	0.0233302	0.00146905	0.0931919	0.053651	0.0794584	1.07137	0.798806	0.952487	1.02721	1.00551	0.650337	0.739868	0.536601	0.743457	0.848141	0.908144	1.04381	1.01319	1.16486	0.968273	0.769247	1.46949	1.66554	0.926169	0.968374	0.434654	0.413765	0.832159	0.971276	1.04751	0.853873	1.79987
1920	0.771555	1.71031	2.49204	0.660632	0.677082	1.16487	1.02337	0.92508	1.24846	0.992854	1.29921	1.00653	0.250497	1.07149	0.0757775	0.0637019	0.0480724	0.0307974	-0.0142336	0.0728725	0.0510448	0.0941396	1.09783	0.817683	0.96352	1.04162	1.00983	0.67734	0.739085	0.528782	0.754467	0.858586	0.912296	1.03288	1.01115	1.1865	1.00229	0.791112	1.53736	1.52481	0.908636	0.941906	0.42881	0.410493	0.832457	0.974561	1.04732	0.860109	1.87586
1950	0.696818	1.63444	2.50042	0.650312	0.671702	1.14378	0.990956	0.910752	1.23993	0.997007	1.18663	0.973654	0.221108	1.0735	0.0749452	0.0611956	0.0431455	0.0203445	-0.027705	0.0750574	0.0508648	0.0845614	1.12015	0.839147	0.974799	1.04855	1.0075	0.678571	0.732194	0.531834	0.743982	0.839773	0.929182	1.05472	1.00325	1.14992	1.05649	0.788114	1.42125	1.46973	0.889677	0.930818	0.417116	0.410254	0.829461	0.973413	1.0529	0.854965	1.81539
1980	0.694692	1.67564	2.44492	0.656458	0.643164	1.1473	0.956639	0.908426	1.2446	1.00115	1.05906	0.962529	0.218826	1.06599	0.0608679	0.0612924	0.0457781	0.027232	-0.0635493	0.092539	0.0609836	0.0607277	1.12998	0.846992	0.967642	1.05694	0.997095	0.684329	0.770508	0.537143	0.741939	0.854056	0.934438	1.0474	1.03057	1.19416	0.95309	0.746441	1.50511	1.52288	0.893145	0.930719	0.408166	0.399803	0.829996	0.979605	1.04753	0.87045	1.78539
2010	0.707084	1.7246	2.37452	0.665132	0.635529	1.12073	0.925199	0.9094	1.2695	0.994179	0.942487	0.914336	0.20307	1.09445	0.0578928	0.0646618	0.041556	0.0231359	-0.00873349	0.0763683	0.0319316	0.0637731	1.13396	0.850046	0.970195	1.05766	0.992607	0.646496	0.774201	0.535216	0.775984	0.834804	0.945962	1.05117	1.05011	1.2276	0.944583	0.766549	1.52751	1.65887	0.889495	0.933024	0.408143	0.396865	0.832783	0.984078	1.05624	0.867377	1.87222
2040	0.733347	1.68008	2.3899	0.665739	0.627733	1.08276	0.926488	0.912866	1.25117	0.987283	0.874169	0.896194	0.185834	1.06792	0.0562896	0.0562576	0.0470255	0.0170052	-0.000937181	0.0895303	0.0491092	0.0539956	1.14061	0.851096	0.965915	1.07162	0.98122	0.648352	0.791657	0.529446	0.74956	0.835546	0.953292	1.05218	1.06764	1.29466	0.969476	0.763249	1.39498	1.53008	0.889321	0.931332	0.421412	0.385497	0.832272	0.982909	1.05155	0.871245	1.78549
2070	0.702621	1.58329	2.43188	0.668225	0.646476	1.10697	0.939823	0.925746	1.25798	0.987171	0.81547	0.874595	0.176813	1.04883	0.0495719	0.0532679	0.040318	0.020069	0.0417399	0.0353976	0.0291874	0.0785674	1.13667	0.838852	0.949706	1.0652	0.977478	0.670393	0.77195	0.53397	0.765586	0.84595	0.967595	1.04416	1.07644	1.29329	0.940808	0.714708	1.43717	1.4227	0.904935	0.947451	0.431556	0.379668	0.835556	0.986519	1.04756	0.890606	1.7614
2100	0.714983	1.63102	2.49506	0.672298	0.649599	1.12038	0.933056	0.926449	1.28192	0.991706	0.665804	0.868549	0.163411	1.09153	0.0459866	0.0543828	0.0421688	0.0213874	0.027595	0.0677905	0.0096256	0.0598566	1.1014	0.822592	0.937174	1.05345	0.974117	0.644066	0.772996	0.536357	0.776225	0.857178	0.995479	1.04412	1.0776	1.30422	1.00426	0.761853	1.49964	1.29579	0.907145	0.965518	0.400037	0.38741	0.84217	0.990196	1.04936	0.887594	1.84171
2130	0.763341	1.6709	2.58274	0.644305	0.645584	1.10127	0.929315	0.92445	1.27841	0.991968	0.613356	0.882355	0.178619	1.07187	0.0467441	0.0572043	0.0445374	0.00566866	0.043311	0.0617291	0.0120095	0.0634512	1.06104	0.80607	0.927185	1.04677	0.973395	0.658117	0.751711	0.529112	0.78212	0.86036	0.990523	1.0598	1.1006	1.3424	1.0323	0.746593	1.46848	1.13047	0.910316	0.967101	0.408526	0.379795	0.84903	0.992514	1.04325	0.890428	1.84153
2160	0.814496	1.65161	2.52296	0.651888	0.636986	1.11005	0.950679	0.941011	1.28679	0.99264	0.913678	0.865203	0.203436	1.11336	0.043444	0.042849	0.039524	0.0107432	0.0276198	0.0306461	0.0187552	0.0636013	1.05795	0.786931	0.917212	1.03808	0.971411	0.655706	0.753988	0.516999	0.828063	0.866873	1.00448	1.07039	1.10914	1.39261	1.01119	0.708362	1.53475	1.11534	0.910598	0.997813	0.384945	0.372748	0.841369	0.994165	1.03952	0.899527	1.73325
2190	0.762459	1.55593	2.55886	0.659208	0.643939	1.10161	0.942792	0.947262	1.27705	0.987095	0.914247	0.882176	0.201118	1.16566	0.0381286	0.052444	0.0303942	0.0164247	0.029799	0.0495982	0.0358867	0.0596848	1.05427	0.784054	0.909959	1.03215	0.976898	0.629969	0.724006	0.504324	0.789628	0.855327	1.00439	1.04855	1.12063	1.29905	1.00357	0.735068	1.69603	1.08207	0.926453	1.0113	0.380718	0.3616	0.862988	0.997225	1.04176	0.900289	1.81783
2220	0.726397	1.54305	2.56221	0.660202	0.639547	1.11899	0.96377	0.958605	1.27662	0.981849	0.808333	0.890423	0.183793	1.12941	0.041628	0.0424457	0.0403713	0.0178562	0.0941333	0.0415689	0.0284673	0.0487877	1.06027	0.790364	0.885439	1.0312	0.977392	0.626862	0.71156	0.49449	0.815039	0.86253	1.03562	1.06218	1.12455	1.35181	1.10245	0.757025	1.61139	1.15891	0.931377	1.00733	0.399316	0.362436	0.86142	1.00253	1.04244	0.903716	1.88885
2250	0.725254	1.60614	2.57034	0.637713	0.650996	1.13611	0.968301	0.977508	1.28412	0.985599	0.750355	0.861137	0.168634	1.14097	0.0335502	0.0449677	0.0432691	0.00128379	-0.012153	0.0232722	0.0130422	0.062477	1.04688	0.80479	0.889069	1.02133	0.978045	0.66453	0.738194	0.491147	0.793114	0.849159	1.03153	1.08631	1.11404	1.38194	1.00096	0.702361	1.51485	1.09494	0.939538	1.02083	0.428619	0.358698	0.861532	1.01276	1.04149	0.913445	1.79572
2280	0.741165	1.59258	2.60147	0.645306	0.656679	1.11476	0.971394	0.977267	1.27896	0.986457	0.765747	0.912131	0.16256	1.14454	0.0334778	0.0437794	0.0334411	0.0212273	0.0514906	0.040368	0.0115596	0.0405156	1.04002	0.823364	0.877514	1.01407	0.984304	0.652641	0.714388	0.483735	0.776723	0.826326	1.05915	1.09505	1.10454	1.40072	1.05734	0.717438	1.4747	1.13339	0.93668	1.0053	0.397173	0.363478	0.869058	1.00289	1.0536	0.925952	1.7857
2310	0.732727	1.49013	2.80341	0.634103	0.671384	1.0976	0.966821	0.980928	1.27785	0.976051	0.729457	0.903518	0.154178	1.08964	0.0185519	0.0397948	0.0279496	0.00846278	-0.0204981	0.0328822	0.017451	0.049633	1.06059	0.834455	0.871678	1.0066	0.989235	0.664258	0.731589	0.475619	0.797571	0.82945	1.06162	1.11727	1.09074	1.42624	1.03773	0.752607	1.63546	1.15172	0.927342	0.968473	0.412249	0.362456	0.859224	1.01093	1.04616	0.933236	1.85032
2340	0.721206	1.45092	2.7913	0.617531	0.665324	1.13283	0.967055	0.98325	1.30008	0.993431	0.781097	0.928064	0.138567	1.11937	0.0228276	0.0449596	0.0377197	0.0120744	-0.0092216	0.0396046	0.023117	0.0293793	1.09415	0.855911	0.876895	1.00491	1.02155	0.71649	0.719175	0.46951	0.807019	0.845976	1.0811	1.09768	1.08088	1.41364	1.01239	0.698793	1.49665	1.02841	0.899634	0.942369	0.401787	0.359871	0.849129	1.01128	1.05696	0.915984	1.82253
2370	0.744933	1.49162	2.59408	0.60969	0.660229	1.10739	0.966259	0.990787	1.28576	0.988127	0.765022	0.905118	0.150719	1.189	0.023408	0.0419692	0.0309129	0.00830192	-0.0715337	0.0209789	-0.00359654	0.0396855	1.11181	0.869523	0.874458	1.00561	1.03228	0.691433	0.71488	0.466137	0.801663	0.857479	1.0721	1.09912	1.06983	1.38404	0.94864	0.69052	1.54109	1.00701	0.891926	0.938302	0.385782	0.349095	0.848413	1.02086	1.04813	0.92463	1.77912
2400	0.838347	1.51859	2.57232	0.594219	0.649453	1.07015	0.997216	0.979144	1.27789	0.981869	0.706305	0.899934	0.182104	1.18493	0.0359669	0.0481839	0.0353109	0.011832	-0.0388018	0.0163891	0.0191568	0.0469757	1.12689	0.875142	0.880128	1.00616	1.05064	0.715254	0.720416	0.45681	0.808133	0.842703	1.09321	1.09477	1.0551	1.3682	0.996218	0.71562	1.62741	0.994686	0.868621	0.916281	0.380422	0.358278	0.85304	1.02126	1.04137	0.930438	1.76997
2430	0.842808	1.53459	2.47302	0.58816	0.639087	1.05663	0.961145	0.972321	1.278	0.981796	0.634273	0.933711	0.204322	1.16603	0.0107653	0.0381881	0.0174884	0.0178686	-0.0248785	0.0132725	0.00831857	0.0437744	1.1224	0.883973	0.890762	1.01021	1.06586	0.704731	0.707362	0.450253	0.792604	0.843158	1.11176	1.09584	1.02209	1.37312	1.0033	0.704946	1.56695	0.938333	0.850023	0.903365	0.37593	0.355506	0.836296	1.0194	1.03448	0.921708	1.77726
2460	0.78377	1.44485	2.5163	0.567502	0.644755	1.06431	0.935376	0.945513	1.28066	0.974995	0.541269	0.96164	0.215693	1.16125	0.0192255	0.0400057	0.0196635	0.0177435	0.0557302	-0.000217981	0.0297709	0.0554025	1.12826	0.889555	0.905719	1.01992	1.07454	0.729963	0.707144	0.440228	0.794488	0.848246	1.12721	1.12517	1.03096	1.38329	0.930152	0.663197	1.43679	0.884101	0.839501	0.909197	0.35285	0.346649	0.839865	1.02667	1.03449	0.944367	1.77926
2490	0.717725	1.39899	2.2852	0.572336	0.637445	1.06405	0.940314	0.963682	1.27768	0.978374	0.704126	0.988602	0.228849	1.18025	0.016973	0.0368782	0.0283485	0.00269737	-0.0251478	0.0237609	0.000764958	0.028082	1.14294	0.88619	0.913047	1.03475	1.08333	0.724233	0.667543	0.431367	0.794779	0.841072	1.13144	1.1303	1.01401	1.39773	0.951964	0.677909	1.48226	0.890041	0.833304	0.921715	0.348196	0.327864	0.848328	1.02729	1.03193	0.94889	1.76211
2520	0.691141	1.41302	2.28415	0.550743	0.623176	1.07125	0.926433	0.955643	1.26479	0.968541	0.558164	1.00356	0.178639	1.21126	0.0197572	0.0332007	0.0326975	0.00125038	-0.0514271	-0.00114567	-0.0156512	0.0398526	1.13443	0.883873	0.913469	1.04383	1.08861	0.72536	0.689213	0.44061	0.797705	0.828482	1.12283	1.13544	1.02094	1.36078	1.02006	0.699519	1.54409	0.916608	0.838139	0.900745	0.318598	0.31385	0.849745	1.02804	1.03891	0.965442	1.77957
2550	0.787415	1.46625	2.24137	0.547855	0.618664	1.04288	0.930246	0.948705	1.25432	0.964762	0.751415	1.02877	0.176606	1.28062	0.0206327	0.0308394	0.0267305	0.011703	-0.038646	0.0191722	0.0172253	0.0237663	1.11619	0.862112	0.933274	1.06068	1.08895	0.714555	0.705779	0.433635	0.788744	0.816101	1.14755	1.15532	1.00939	1.39821	0.969387	0.669337	1.55651	0.857939	0.847434	0.916993	0.321522	0.314608	0.851341	1.02531	1.04103	0.962013	1.78498
2580	0.84206	1.44471	2.32492	0.547603	0.618888	1.05593	0.905376	0.9303	1.26365	0.971519	0.777874	1.0717	0.187961	1.20673	0.0203728	0.0290863	0.0335632	-0.000194667	-0.00679959	0.0433189	0.00431793	0.0371056	1.10122	0.843625	0.944022	1.07521	1.09164	0.706986	0.726103	0.432127	0.789401	0.821283	1.14231	1.15912	0.989987	1.44119	0.919016	0.635929	1.41338	0.908952	0.852999	0.935544	0.322532	0.310719	0.850159	1.04029	1.03516	0.98383	1.76507
2610	0.791903	1.3955	2.23125	0.546599	0.625888	1.04085	0.937485	0.924068	1.27028	0.975726	0.729954	1.08554	0.221755	1.20983	0.0143248	0.0344941	0.0329317	-0.00016164	0.00430899	0.018355	-0.00152834	0.0289561	1.08131	0.821661	0.940356	1.08606	1.08018	0.705248	0.736224	0.425261	0.766935	0.852722	1.13987	1.17365	0.994208	1.42272	0.963344	0.652007	1.43538	0.953707	0.859699	0.966573	0.320653	0.316468	0.850504	1.04123	1.03062	0.963015	1.75533
2640	0.73834	1.37265	2.26951	0.548175	0.631938	1.01841	0.921932	0.918287	1.28475	0.976618	0.682993	1.15289	0.229458	1.2177	0.0151809	0.0244875	0.0235929	0.0111419	0.0407672	0.0210316	0.00341816	0.0263568	1.06139	0.82567	0.938437	1.08982	1.08717	0.699687	0.737986	0.421457	0.780434	0.868547	1.13815	1.17617	0.995853	1.41	0.9677	0.654231	1.48097	0.924646	0.875774	0.963076	0.347832	0.309459	0.852247	1.03742	1.03308	0.969651	1.75109
2670	0.754777	1.39497	2.29946	0.554383	0.645011	1.02342	0.898426	0.927908	1.27149	0.972253	0.620248	1.14995	0.238029	1.25145	0.0236813	0.0318108	0.0226659	0.0107906	0.0133741	0.00846577	0.0104319	0.0384908	1.04448	0.818824	0.934374	1.09407	1.08532	0.693155	0.754953	0.420755	0.770856	0.856579	1.13169	1.18886	1.02707	1.39625	0.920354	0.623876	1.48032	1.06634	0.880369	0.987009	0.333462	0.319591	0.853405	1.05088	1.03699	0.959926	1.73439
2700	0.788636	1.43783	2.26283	0.566043	0.649703	1.02833	0.891724	0.931891	1.24764	0.956029	0.590904	1.20499	0.251264	1.28616	0.0292557	0.0233892	0.0178866	-0.00823664	0.0335323	0.0214154	0.00899387	0.0417273	1.04457	0.816117	0.924132	1.09136	1.07579	0.676513	0.759344	0.41653	0.772472	0.848069	1.12147	1.18957	1.01638	1.39302	0.925402	0.60601	1.48075	1.00368	0.892392	1.00651	0.35583	0.31649	0.855657	1.04897	1.02762	0.959767	1.75608
2730	0.827844	1.48063	2.17495	0.58182	0.655028	1.00722	0.896659	0.932887	1.2535	0.955237	0.693669	1.23659	0.293564	1.25122	0.0209591	0.0236881	0.0220231	0.0148697	0.00519806	0.00764961	0.00314665	0.0283851	1.04231	0.82108	0.916111	1.08788	1.06944	0.653472	0.731714	0.412349	0.757445	0.873159	1.1072	1.16687	1.01909	1.36143	0.949023	0.628991	1.55328	0.991464	0.908431	1.00743	0.355609	0.315444	0.862881	1.04949	1.0204	0.96519	1.75731
2760	0.848743	1.43857	2.10497	0.555409	0.645371	1.03486	0.904678	0.956183	1.26248	0.94521	0.579306	1.22062	0.301293	1.35318	0.0145817	0.0222821	0.0285904	0.00504153	0.0310106	-0.00628444	0.0172234	0.0425949	1.04294	0.820072	0.901992	1.07382	1.05967	0.629992	0.720371	0.411438	0.745575	0.89009	1.07755	1.17335	1.03597	1.34692	0.986594	0.647902	1.69608	0.992775	0.919429	1.0077	0.340836	0.308678	0.880256	1.042	1.01243	0.964321	1.75895
2790	0.815095	1.3812	2.06641	0.593878	0.654485	1.06902	0.908875	0.950859	1.25947	0.945454	0.581204	1.22466	0.3675	1.3404	0.0243291	0.0209242	0.0227288	0.00862131	-0.0255137	0.0160069	0.0253181	0.0341435	1.04672	0.824729	0.886207	1.06483	1.05276	0.619171	0.723001	0.400592	0.754324	0.848329	1.0869	1.18372	1.05444	1.39017	0.962523	0.617671	1.80724	0.919208	0.919101	1.02398	0.345358	0.304302	0.891654	1.04682	1.005	0.967797	1.76155
2820	0.768092	1.38849	2.10679	0.597999	0.653485	1.05689	0.926607	0.983491	1.24933	0.936769	0.601752	1.2478	0.349761	1.49203	0.00319987	0.0197106	0.021119	0.011703	0.0466773	0.0176428	0.0171356	0.0422549	1.04506	0.829833	0.877126	1.05569	1.05518	0.602207	0.708101	0.397428	0.730921	0.875841	1.05325	1.17535	1.06693	1.43093	0.826968	0.609797	1.77029	0.876592	0.92686	1.00573	0.341009	0.305863	0.89622	1.05417	1.01952	0.975769	1.74668
2850	0.753856	1.43499	2.15662	0.594672	0.66574	1.04733	0.930528	1.00351	1.24889	0.944507	0.63926	1.20689	0.36219	1.50764	0.0177245	0.0159126	0.0244925	0.00618195	0.0196883	0.00502319	0.0139877	0.00633639	1.05261	0.820704	0.869727	1.04601	1.04273	0.611034	0.731746	0.391859	0.751574	0.922776	1.04899	1.16525	1.07105	1.4097	0.818245	0.633756	1.79522	0.829228	0.928564	1.00034	0.357297	0.311528	0.907243	1.04782	1.00519	0.973679	1.73949
2880	0.775977	1.46676	2.15547	0.550937	0.676232	1.06153	0.926149	1.01353	1.22736	0.942938	0.588509	1.20707	0.335281	1.47111	0.00569439	0.0132861	0.0294596	0.00798058	-0.00364661	0.0107596	0.00823175	0.0243971	1.06912	0.835381	0.850831	1.03409	1.03695	0.60547	0.683865	0.387554	0.731567	0.953948	1.03498	1.19549	1.09386	1.40253	0.841666	0.670724	1.95275	0.83398	0.933684	0.980378	0.356558	0.302605	0.912058	1.04495	1.00158	0.968263	1.74144
2910	0.794803	1.47893	2.16372	0.552987	0.687462	1.04094	0.930843	1.03371	1.24636	0.932578	0.657014	1.21915	0.406553	1.4532	0.016359	0.0143377	0.0294521	-0.00640848	0.0288571	-0.0175348	0.0156957	0.0282966	1.07397	0.837445	0.84871	1.03652	1.03209	0.597028	0.67765	0.37977	0.727696	0.92114	1.02006	1.15412	1.08691	1.47176	0.807361	0.651214	2.02395	0.85719	0.912282	0.979563	0.326919	0.296378	0.907314	1.03867	1.00311	0.965731	1.71984
2940	0.76932	1.43391	2.18644	0.534716	0.685742	1.02742	0.922006	1.04782	1.25802	0.935724	0.626719	1.18956	0.496409	1.49537	0.0116675	0.0098279	0.0292743	0.00872039	0.0319765	0.0166086	0.00328335	0.0477776	1.06991	0.842782	0.84992	1.02885	1.02661	0.581677	0.683289	0.366878	0.718835	0.94546	1.01044	1.16584	1.08715	1.49124	0.820281	0.640974	1.89966	0.814029	0.911605	0.965133	0.347009	0.293663	0.919124	1.05407	1.00507	0.961911	1.71908
2970	0.757827	1.37711	2.1536	0.541593	0.687874	1.00384	0.965622	1.04804	1.24436	0.929147	0.545729	1.17723	0.517696	1.4453	0.0173386	0.0171336	0.0260572	0.0053481	0.0722	-0.0326135	0.0147056	0.0401733	1.06497	0.84083	0.842571	1.03526	1.02216	0.603705	0.649788	0.367474	0.729797	0.962866	0.997209	1.15848	1.07378	1.50766	0.740444	0.653643	1.7854	0.794162	0.905389	0.949633	0.341171	0.293779	0.93173	1.04974	0.987571	0.963096	1.708
3000	0.75903	1.35409	2.18965	0.536587	0.693772	1.00049	0.969414	1.05767	1.23766	0.915651	0.418759	1.21489	0.574988	1.39983	-0.00207835	0.0129229	0.033918	-0.00558745	0.0843136	0.0020186	0.00962528	0.014643	1.06628	0.853991	0.852118	1.0359	1.01831	0.600399	0.656874	0.360022	0.729359	1.01706	1.01186	1.14716	1.06423	1.48534	0.748318	0.676138	1.74927	0.84294	0.894244	0.930817	0.358295	0.299707	0.932892	1.04593	0.982534	0.963866	1.7227
3030	0.744486	1.3976	2.27563	0.530857	0.718014	0.966008	0.961926	1.07934	1.2431	0.912525	0.452999	1.1511	0.56662	1.44819	0.0111179	0.0106513	0.018062	0.000737093	0.0603711	-0.00567866	0.00512677	0.0277332	1.062	0.862665	0.862007	1.04499	1.01855	0.593059	0.659345	0.355194	0.723724	1.02415	1.01429	1.14706	1.06686	1.53224	0.733296	0.674715	1.66011	0.855314	0.902579	0.952565	0.36498	0.298025	0.932447	1.0576	0.978529	0.950636	1.72019
3060	0.772196	1.43512	2.12563	0.512007	0.710469	0.920537	0.960931	1.08661	1.24453	0.908345	0.507005	1.16227	0.597509	1.40653	0.012735	0.0147891	0.0192953	-0.00417621	0.00523197	-0.000382227	0.020597	0.0273094	1.05287	0.867825	0.869456	1.05973	1.01955	0.604469	0.651897	0.356824	0.723337	1.04716	1.02752	1.15771	1.07814	1.51883	0.722929	0.648298	1.74965	0.838287	0.899165	0.948965	0.357603	0.298615	0.941006	1.06413	0.973119	0.948987	1.75201
3090	0.813174	1.46535	2.16325	0.501866	0.690235	0.900563	0.952685	1.10619	1.23593	0.919565	0.559407	1.19441	0.634457	1.44326	0.00463785	0.0099567	0.011734	0.00942407	0.0342251	-0.013929	-0.00517318	0.0351781	1.05224	0.852008	0.88557	1.06342	1.02759	0.624099	0.664298	0.347586	0.724388	1.09004	1.02448	1.16282	1.06569	1.45077	0.713815	0.641148	1.70423	0.880839	0.891591	0.96122	0.349045	0.294944	0.940829	1.06383	0.970803	0.946104	1.73067
3120	0.826339	1.4461	2.09604	0.463992	0.687592	0.864935	0.96036	1.11079	1.2234	0.914164	0.470747	1.22527	0.593665	1.40105	0.0106745	0.0120983	0.0263959	-0.00163738	0.0336656	0.0036048	0.0110188	0.0121628	1.05495	0.846122	0.885989	1.08621	1.04027	0.64019	0.66437	0.342764	0.747065	1.16989	1.03367	1.20136	1.05443	1.52766	0.696391	0.662968	1.59863	0.906713	0.90505	0.979718	0.359876	0.295886	0.939989	1.06201	0.964403	0.92712	1.72592
3150	0.856944	1.38968	2.07165	0.43891	0.663296	0.854072	0.938399	1.10051	1.25838	0.914545	0.401596	1.2373	0.648288	1.50402	0.0197027	0.00693352	0.0238236	0.00732236	0.0158351	-0.00431754	0.0252755	0.0271828	1.03276	0.832324	0.900295	1.09879	1.0535	0.602187	0.640015	0.333596	0.72705	1.10701	1.032	1.23978	1.04822	1.52206	0.81452	0.682999	1.48798	0.899632	0.910568	0.98404	0.392704	0.285342	0.949235	1.07112	0.958975	0.928558	1.71425
3180	0.796809	1.34609	1.98802	0.414733	0.646717	0.834851	0.950869	1.08881	1.23951	0.916487	0.39966	1.27649	0.679109	1.6347	0.0172106	0.00983499	0.0245561	0.00200729	0.0538049	-0.00158467	0.0189345	0.0165793	1.01632	0.823628	0.911582	1.1088	1.04619	0.604278	0.643913	0.339113	0.735779	1.08146	1.03303	1.24392	1.03552	1.57769	0.807928	0.667755	1.54097	0.962648	0.917945	0.991907	0.363656	0.280755	0.94411	1.0757	0.954971	0.915878	1.6914
3210	0.81703	1.37619	2.00609	0.417681	0.657126	0.818173	0.951863	1.08597	1.23781	0.907512	0.472968	1.25823	0.73322	1.43263	0.0127261	0.0154368	0.0167777	0.00759435	-0.00347589	-0.00366208	0.00427215	0.0213265	0.999774	0.804988	0.905089	1.10911	1.05902	0.595831	0.646994	0.331268	0.749312	1.07742	1.04031	1.25972	1.03167	1.53864	0.798492	0.629623	1.61996	0.91885	0.939757	1.00304	0.385243	0.283382	0.953154	1.07395	0.956053	0.921298	1.71509
3240	0.845372	1.4184	1.84466	0.39423	0.661906	0.792358	0.946812	1.06715	1.25151	0.90688	0.542102	1.20832	0.744069	1.45734	0.00384421	0.0107986	0.0239119	-0.000769732	-0.0618201	0.0127301	0.0136281	0.0206318	1.00014	0.797931	0.9027	1.10391	1.06632	0.605638	0.66554	0.328597	0.754562	1.05458	1.03458	1.24858	1.01171	1.54843	0.795918	0.620621	1.60893	0.921616	0.963486	1.02475	0.368106	0.293786	0.943394	1.0759	0.961081	0.912494	1.74099
3270	0.862753	1.48245	1.82059	0.405609	0.6495	0.775982	0.9045	1.05114	1.25005	0.90819	0.4954	1.27846	0.729264	1.34562	0.0147796	0.00513085	0.0180976	0.00298801	0.0172833	-0.0109244	0.00368714	0.037037	1.0025	0.798717	0.884745	1.09625	1.08408	0.621043	0.642712	0.321865	0.749521	1.06763	1.02797	1.2768	1.00571	1.49198	0.869663	0.625743	1.47495	0.868034	0.955539	1.0365	0.355942	0.288515	0.954506	1.0714	0.957891	0.921574	1.71286
3300	0.915591	1.51844	1.70684	0.399183	0.637612	0.747493	0.889409	1.07761	1.23912	0.898553	0.466967	1.43405	0.765621	1.33192	0.00704259	0.00530095	0.0216281	-0.00707951	-0.0724437	0.000930221	-0.00386899	0.0365874	0.998746	0.80237	0.876501	1.09545	1.0892	0.617562	0.648285	0.323422	0.752633	1.00855	0.995698	1.22486	0.999552	1.49958	0.823668	0.633577	1.42878	0.913783	0.987742	1.03705	0.36182	0.285263	0.965503	1.07059	0.948284	0.92728	1.72377
3330	0.904272	1.50259	1.67759	0.384737	0.625215	0.716104	0.874635	1.0537	1.24777	0.894269	0.391426	1.382	0.783565	1.37441	0.00331544	0.011121	0.018027	0.001107	0.0125461	-0.0196654	0.00589046	0.0311116	0.9835	0.800278	0.857888	1.08913	1.10962	0.623783	0.64266	0.325226	0.735161	0.978923	0.982073	1.23581	0.99112	1.44849	0.781032	0.635231	1.48706	0.942403	1.00641	1.05713	0.377934	0.287857	0.974411	1.06627	0.939274	0.911534	1.71039
3360	0.861525	1.30046	1.66649	0.36692	0.632216	0.723278	0.875581	1.0291	1.25943	0.903113	0.40565	1.40569	0.734374	1.29475	0.020472	0.00815354	0.0176427	-0.00859139	0.002133	-0.00584442	0.0187988	0.0295722	0.984447	0.807328	0.833286	1.07723	1.11888	0.600914	0.638593	0.329471	0.727743	0.962503	0.987789	1.23949	0.982782	1.52758	0.866945	0.623492	1.54142	0.970902	1.01705	1.0592	0.393436	0.278315	0.983059	1.06827	0.952775	0.921584	1.68839
3390	0.852418	1.28377	1.67397	0.350456	0.628475	0.727954	0.865242	1.00795	1.25902	0.904178	0.428238	1.37679	0.805038	1.28305	0.0186848	0.00803452	0.0212049	0.00918433	-0.01718	0.000271716	0.0211379	0.0245307	0.968209	0.818289	0.826619	1.0681	1.11975	0.614545	0.622189	0.326003	0.709796	0.915778	0.971191	1.21904	0.976525	1.54786	0.887501	0.606019	1.50816	0.950551	1.04233	1.07564	0.407085	0.278626	0.989891	1.06273	0.947223	0.91193	1.69872
3420	0.851396	1.23252	1.62588	0.358476	0.637305	0.724158	0.847666	1.00099	1.24716	0.903267	0.502856	1.24466	0.815019	1.36235	0.0233901	0.00778377	0.0216336	0.00030696	0.0229702	-0.00114972	-0.00598265	0.0341036	0.97653	0.831784	0.824648	1.06008	1.11319	0.641177	0.623142	0.31637	0.69788	0.900683	0.945063	1.21105	0.972262	1.58902	0.892835	0.619102	1.44379	0.864211	1.05374	1.07242	0.384489	0.279192	1.00294	1.06122	0.947097	0.915293	1.70498
3450	0.880706	1.27591	1.6129	0.37829	0.636218	0.732524	0.83833	0.994342	1.24381	0.897993	0.479608	1.51447	0.858386	1.39572	0.0178832	0.0063934	0.0197976	-0.00280927	-0.00475451	-0.0108712	0.00107846	0.0354718	0.972131	0.835382	0.814414	1.04838	1.1199	0.646926	0.626042	0.313213	0.688817	0.92278	0.9255	1.20472	0.974025	1.64689	0.971214	0.626651	1.39573	0.767389	1.06443	1.0948	0.375847	0.279046	1.03508	1.06384	0.951709	0.905115	1.70628
3480	0.8673	1.40543	1.60857	0.368278	0.635774	0.729778	0.830623	0.991673	1.27198	0.89795	0.428477	1.37832	0.889958	1.42364	0.0237969	0.0130916	0.0119429	-0.000817136	0.0294674	-0.00945226	0.0224414	0.0260221	0.98994	0.85087	0.794907	1.049	1.11358	0.633196	0.624976	0.312806	0.661881	0.895153	0.931121	1.19711	0.97258	1.63673	0.993882	0.633764	1.40822	0.747593	1.08191	1.10591	0.362263	0.283245	1.04405	1.06682	0.951037	0.921425	1.70833
3510	0.869709	1.49901	1.62954	0.399149	0.641992	0.736076	0.82179	0.986452	1.27485	0.893825	0.363328	1.50089	0.998983	1.39656	0.0224774	0.00231174	0.0179727	-0.000273156	-0.0215469	-0.018024	0.000223205	0.0257389	1.01728	0.833394	0.80411	1.05403	1.12458	0.628401	0.627287	0.309458	0.664107	0.898149	0.923357	1.1982	0.982572	1.6175	1.14128	0.610305	1.35262	0.743136	1.07966	1.09692	0.360979	0.278416	1.02492	1.07543	0.968209	0.911926	1.71534
3540	0.88447	1.54435	1.61484	0.399101	0.648371	0.728243	0.846911	1.00008	1.27988	0.890662	0.414598	1.50644	0.985444	1.32563	0.0185311	0.00789571	0.0176516	-0.00675818	-0.00698293	-0.00349378	-0.00278706	0.0261018	1.02757	0.854313	0.813209	1.07927	1.12658	0.637827	0.633088	0.309158	0.645911	0.909635	0.926339	1.21059	0.981319	1.65296	1.09498	0.588106	1.44429	0.870562	1.08376	1.1076	0.38162	0.279147	0.981112	1.07275	0.962458	0.937802	1.66595
3570	0.830362	1.51138	1.59902	0.411522	0.64435	0.730786	0.844574	0.989902	1.28677	0.892102	0.442174	1.48037	1.03188	1.3785	0.0248157	0.00191484	0.0105908	0.000160863	-0.0310867	-0.00633919	0.0155161	0.0334066	1.02961	0.856838	0.823113	1.09011	1.12341	0.595963	0.610418	0.311823	0.657704	0.906612	0.941988	1.23407	0.982646	1.7056	1.01143	0.568364	1.58545	0.911252	1.10622	1.10967	0.407599	0.274212	0.955231	1.08315	0.945403	0.939435	1.66465
3600	0.803406	1.49443	1.60943	0.417074	0.651948	0.719672	0.836932	0.993119	1.27192	0.885377	0.454527	1.46854	1.09321	1.34613	0.00316961	0.00836348	0.0091137	0.00870213	0.00648812	0.0142585	0.00701501	0.00599111	1.0208	0.858958	0.824907	1.09272	1.13819	0.601235	0.604448	0.305426	0.669255	0.885576	0.940304	1.26662	0.979025	1.75199	0.975139	0.575234	1.54603	0.893685	1.08973	1.10144	0.3829	0.274602	0.973633	1.08518	0.942059	0.923059	1.69519
[truncated: 4 more columns]

## Sheet: Supplementary. Fig 3m
Genotype	ExpDate	Condition	Strain & Age
WT (tg(kdrl:eGFP)	20220709	ISO-Wound+140mM_1%_DMSO	Casper | 3dpf
WT (tg(kdrl:eGFP)	20220709	ISO-Wound+140mM_1%_DMSO	Casper | 3dpf
WT (tg(kdrl:eGFP)	20220709	ISO-Wound+140mM_1%_DMSO	Casper | 3dpf
WT (tg(kdrl:eGFP)	20220709	ISO-Wound+140mM_1%_DMSO	Casper | 3dpf
WT (tg(kdrl:eGFP)	20221011	ISO-Wound+140mM_1%_DMSO	Casper | 3dpf
WT (tg(kdrl:eGFP)	20221011	ISO-Wound+140mM_1%_DMSO	Casper | 3dpf
WT (tg(kdrl:eGFP)	20221017	ISO-Wound+140mM_1%_DMSO	Casper | 3dpf
WT (tg(kdrl:eGFP)	20221017	ISO-Wound+140mM_1%_DMSO	Casper | 3dpf
WT (tg(kdrl:eGFP)	20221017	ISO-Wound+140mM_1%_DMSO	Casper | 3dpf
WT (tg(kdrl:eGFP)	20221017	ISO-Wound+140mM_1%_DMSO	Casper | 3dpf
WT (tg(kdrl:eGFP)	20230108	ISO-Wound+140mM_1%_DMSO	Casper | 3dpf
WT (tg(kdrl:eGFP)	20230108	ISO-Wound+140mM_1%_DMSO	Casper | 3dpf
WT (tg(kdrl:eGFP)	20230108	ISO-Wound+140mM_1%_DMSO	Casper | 3dpf
WT (tg(kdrl:eGFP)	20230108	ISO-Wound+140mM_1%_DMSO	Casper | 3dpf
WT (tg(kdrl:eGFP)	20221101	ISO-Wound + 140mM NaCl 5mM ATP	Casper | 3dpf
WT (tg(kdrl:eGFP)	20221101	ISO-Wound + 140mM NaCl 5mM ATP	Casper | 3dpf
WT (tg(kdrl:eGFP)	20221101	ISO-Wound + 140mM NaCl 5mM ATP	Casper | 3dpf
WT (tg(kdrl:eGFP)	20221103	ISO-Wound + 140mM NaCl 5mM ATP	Casper | 3dpf
WT (tg(kdrl:eGFP)	20221103	ISO-Wound + 140mM NaCl 5mM ATP	Casper | 3dpf
WT (tg(kdrl:eGFP)	20221103	ISO-Wound + 140mM NaCl 5mM ATP	Casper | 3dpf
WT (tg(kdrl:eGFP)	20221103	ISO-Wound + 140mM NaCl 5mM ATP	Casper | 3dpf
WT (tg(kdrl:eGFP)	20221103	ISO-Wound + 140mM NaCl 5mM ATP	Casper | 3dpf
WT (tg(kdrl:eGFP)	20221101	Wound + 140mM NaCl 5mM Ad	Casper | 3dpf
WT (tg(kdrl:eGFP)	20221101	Wound + 140mM NaCl 5mM Ad	Casper | 3dpf
WT (tg(kdrl:eGFP)	20221103	Wound + 140mM NaCl 5mM Ad	Casper | 3dpf
WT (tg(kdrl:eGFP)	20221103	Wound + 140mM NaCl 5mM Ad	Casper | 3dpf
WT (tg(kdrl:eGFP)	20221103	Wound + 140mM NaCl 5mM Ad	Casper | 3dpf
WT (tg(kdrl:eGFP)	20221103	Wound + 140mM NaCl 5mM Ad	Casper | 3dpf
WT (tg(kdrl:eGFP)	20221103	Wound + 140mM NaCl 5mM Ad	Casper | 3dpf
WT (tg(kdrl:eGFP)	20221103	Wound + 140mM NaCl 5mM Ad	Casper | 3dpf
WT (tg(kdrl:eGFP)	20221011	ISO-Wound + 140mM NaCl 5um AA	Casper | 3dpf
WT (tg(kdrl:eGFP)	20221011	ISO-Wound + 140mM NaCl 5um AA	Casper | 3dpf
WT (tg(kdrl:eGFP)	20221011	ISO-Wound + 140mM NaCl 5um AA	Casper | 3dpf
WT (tg(kdrl:eGFP)	20221012	ISO-Wound + 140mM NaCl 5um AA	Casper | 3dpf
WT (tg(kdrl:eGFP)	20221012	ISO-Wound + 140mM NaCl 5um AA	Casper | 3dpf
WT (tg(kdrl:eGFP)	20221012	ISO-Wound + 140mM NaCl 5um AA	Casper | 3dpf
WT (tg(kdrl:eGFP)	20221012	ISO-Wound + 140mM NaCl 5um AA	Casper | 3dpf
WT (tg(kdrl:eGFP)	20221012	ISO-Wound + 140mM NaCl 5um AA	Casper | 3dpf
WT (tg(kdrl:eGFP)	20221012	ISO-Wound + 140mM NaCl 5um AA	Casper | 3dpf
WT (tg(kdrl:eGFP)	20221013	ISO-Wound + 140mM NaCl 5um AA	Casper | 3dpf
WT (tg(kdrl:eGFP)	20221013	ISO-Wound + 140mM NaCl 5um AA	Casper | 3dpf
WT (tg(kdrl:eGFP)	20221013	ISO-Wound + 140mM NaCl 5um AA	Casper | 3dpf
WT (tg(kdrl:eGFP)	20221013	ISO-Wound + 140mM NaCl 5um AA	Casper | 3dpf
WT (tg(kdrl:eGFP)	20221013	ISO-Wound + 140mM NaCl 5um AA	Casper | 3dpf
WT (tg(kdrl:eGFP)	20221013	ISO-Wound + 140mM NaCl 5um AA	Casper | 3dpf
WT (tg(kdrl:eGFP)	20221026	ISO-Wound + 140mM NaCl 5um AA	Casper | 3dpf
WT (tg(kdrl:eGFP)	20221026	ISO-Wound + 140mM NaCl 5um AA	Casper | 3dpf
WT (tg(kdrl:eGFP)	20221026	ISO-Wound + 140mM NaCl 5um AA	Casper | 3dpf
WT (tg(kdrl:eGFP)	20221026	ISO-Wound + 140mM NaCl 5um AA	Casper | 3dpf
WT (tg(kdrl:eGFP)	20221027	ISO-Wound + 140mM NaCl 5um AA	Casper | 3dpf
WT (tg(kdrl:eGFP)	20221027	ISO-Wound + 140mM NaCl 5um AA	Casper | 3dpf
WT (tg(kdrl:eGFP)	20221027	ISO-Wound + 140mM NaCl 5um AA	Casper | 3dpf
Time (sec)	//rtsmcs/Niethammer/Zaza/Zaza's Papier/70kDa/Pharmacology/ECs ISO Agonist Rescue/ISO-Wound + 140mM NaCl 1% DMSO/20220709_2dpf_tg(kdrl_qf2_quas_eGFP)_70kDa dextran-ISO-NaCl+ISO DMSO_E1_F1-2_F1_Dilation.csv	//rtsmcs/Niethammer/Zaza/Zaza's Papier/70kDa/Pharmacology/ECs ISO Agonist Rescue/ISO-Wound + 140mM NaCl 1% DMSO/20220709_2dpf_tg(kdrl_qf2_quas_eGFP)_70kDa dextran-ISO-NaCl+ISO DMSO_E1_F1-2_F2_Dilation.csv	//rtsmcs/Niethammer/Zaza/Zaza's Papier/70kDa/Pharmacology/ECs ISO Agonist Rescue/ISO-Wound + 140mM NaCl 1% DMSO/20220709_3dpf_tg(kdrl_qf2_quas_eGFP)_70kDa dextran-ISO-NaCl+ISO DMSO_E2_F3-4_F3_Dilation.csv	//rtsmcs/Niethammer/Zaza/Zaza's Papier/70kDa/Pharmacology/ECs ISO Agonist Rescue/ISO-Wound + 140mM NaCl 1% DMSO/20220709_3dpf_tg(kdrl_qf2_quas_eGFP)_70kDa dextran-ISO-NaCl+ISO DMSO_E2_F3-4_F4_Dilation.csv	//rtsmcs/Niethammer/Zaza/Zaza's Papier/70kDa/Pharmacology/ECs ISO Agonist Rescue/ISO-Wound + 140mM NaCl 1% DMSO/20221011_3dpf_tg(kdrl_qf2_quas_eGFP)_70kDa dextran-ISO-NaCl+ISO DMSO_E3_F5-6_F5_Dilation.csv	//rtsmcs/Niethammer/Zaza/Zaza's Papier/70kDa/Pharmacology/ECs ISO Agonist Rescue/ISO-Wound + 140mM NaCl 1% DMSO/20221011_3dpf_tg(kdrl_qf2_quas_eGFP)_70kDa dextran-ISO-NaCl+ISO DMSO_E3_F5-6_F6_Dilation.csv	//rtsmcs/Niethammer/Zaza/Zaza's Papier/70kDa/Pharmacology/ECs ISO Agonist Rescue/ISO-Wound + 140mM NaCl 1% DMSO/20221017_3dpf_tg(kdrl_qf2_quas_eGFP)_70kDa dextran-ISO-NaCl+ISO DMSO_E4_F7-8_F7_Dilation.csv	//rtsmcs/Niethammer/Zaza/Zaza's Papier/70kDa/Pharmacology/ECs ISO Agonist Rescue/ISO-Wound + 140mM NaCl 1% DMSO/20221017_3dpf_tg(kdrl_qf2_quas_eGFP)_70kDa dextran-ISO-NaCl+ISO DMSO_E4_F7-8_F8_Dilation.csv	//rtsmcs/Niethammer/Zaza/Zaza's Papier/70kDa/Pharmacology/ECs ISO Agonist Rescue/ISO-Wound + 140mM NaCl 1% DMSO/20221017_3dpf_tg(kdrl_qf2_quas_eGFP)_70kDa dextran-ISO-NaCl+ISO DMSO_E6_F11-12_F11_Dilation.csv	//rtsmcs/Niethammer/Zaza/Zaza's Papier/70kDa/Pharmacology/ECs ISO Agonist Rescue/ISO-Wound + 140mM NaCl 1% DMSO/20221017_3dpf_tg(kdrl_qf2_quas_eGFP)_70kDa dextran-ISO-NaCl+ISO DMSO_E6_F11-12_F12_Dilation.csv	//rtsmcs/Niethammer/Zaza/Zaza's Papier/70kDa/Pharmacology/ECs ISO Agonist Rescue/ISO-Wound + 140mM NaCl 1% DMSO/20230108_3dpf_tg(kdrl_qf2_quas_eGFP)_70kDa dextran-ISO-NaCl+ISO DMSO_E8_F15-16_F15_Dilation.csv	//rtsmcs/Niethammer/Zaza/Zaza's Papier/70kDa/Pharmacology/ECs ISO Agonist Rescue/ISO-Wound + 140mM NaCl 1% DMSO/20230108_3dpf_tg(kdrl_qf2_quas_eGFP)_70kDa dextran-ISO-NaCl+ISO DMSO_E8_F15-16_F16_Dilation.csv	//rtsmcs/Niethammer/Zaza/Zaza's Papier/70kDa/Pharmacology/ECs ISO Agonist Rescue/ISO-Wound + 140mM NaCl 1% DMSO/20230108_3dpf_tg(kdrl_qf2_quas_eGFP)_70kDa dextran-ISO-NaCl+ISO DMSO_E10_F19-20_F19_Dilation.csv	//rtsmcs/Niethammer/Zaza/Zaza's Papier/70kDa/Pharmacology/ECs ISO Agonist Rescue/ISO-Wound + 140mM NaCl 1% DMSO/20230108_3dpf_tg(kdrl_qf2_quas_eGFP)_70kDa dextran-ISO-NaCl+ISO DMSO_E10_F19-20_F20_Dilation.csv	//rtsmcs/Niethammer/Zaza/Zaza's Papier/70kDa/Pharmacology/ECs ISO Agonist Rescue/ISO-Wound + 140mM NaCl 5mM ATP/20221103_2dpf_tg(kdrl_qf2_quas_eGFP)_70kDa dextran-ISO-NaCl+ISO E3 5mM ATP_E1_F1_Dilation.csv	//rtsmcs/Niethammer/Zaza/Zaza's Papier/70kDa/Pharmacology/ECs ISO Agonist Rescue/ISO-Wound + 140mM NaCl 5mM ATP/20221103_2dpf_tg(kdrl_qf2_quas_eGFP)_70kDa dextran-ISO-NaCl+ISO E3 5mM ATP_E1_F2_Dilation.csv	//rtsmcs/Niethammer/Zaza/Zaza's Papier/70kDa/Pharmacology/ECs ISO Agonist Rescue/ISO-Wound + 140mM NaCl 5mM ATP/20221103_2dpf_tg(kdrl_qf2_quas_eGFP)_70kDa dextran-ISO-NaCl+ISO E3 5mM ATP_E2_F3_Dilation.csv	//rtsmcs/Niethammer/Zaza/Zaza's Papier/70kDa/Pharmacology/ECs ISO Agonist Rescue/ISO-Wound + 140mM NaCl 5mM ATP/20221103_2dpf_tg(kdrl_qf2_quas_eGFP)_70kDa dextran-ISO-NaCl+ISO E3 5mM ATP_E2_F4_Dilation.csv	//rtsmcs/Niethammer/Zaza/Zaza's Papier/70kDa/Pharmacology/ECs ISO Agonist Rescue/ISO-Wound + 140mM NaCl 5mM ATP/20221103_2dpf_tg(kdrl_qf2_quas_eGFP)_70kDa dextran-ISO-NaCl+ISO E3 5mM ATP_E3_F5_Dilation.csv	//rtsmcs/Niethammer/Zaza/Zaza's Papier/70kDa/Pharmacology/ECs ISO Agonist Rescue/ISO-Wound + 140mM NaCl 5mM ATP/20221103_2dpf_tg(kdrl_qf2_quas_eGFP)_70kDa dextran-ISO-NaCl+ISO E3 5mM ATP_E3_F6_Dilation.csv	//rtsmcs/Niethammer/Zaza/Zaza's Papier/70kDa/Pharmacology/ECs ISO Agonist Rescue/ISO-Wound + 140mM NaCl 5mM ATP/20221103_2dpf_tg(kdrl_qf2_quas_eGFP)_70kDa dextran-ISO-NaCl+ISO E3 5mM ATP_E4_F7_Dilation.csv	//rtsmcs/Niethammer/Zaza/Zaza's Papier/70kDa/Pharmacology/ECs ISO Agonist Rescue/ISO-Wound + 140mM NaCl 5mM ATP/20221103_2dpf_tg(kdrl_qf2_quas_eGFP)_70kDa dextran-ISO-NaCl+ISO E3 5mM ATP_E4_F8_Dilation.csv	Z:/Zaza/Zaza's Papier/70kDa/Pharmacology/ECs ISO Agonist Rescue/ISO-Wound + 140mM NaCl 5mM Ad/20221103_2dpf_tg(kdrl_qf2_quas_eGFP)_70kDa dextran-ISO-NaCl+ISO E3 5mM Adenosine_E2_F3_Dilation.csv	Z:/Zaza/Zaza's Papier/70kDa/Pharmacology/ECs ISO Agonist Rescue/ISO-Wound + 140mM NaCl 5mM Ad/20221103_2dpf_tg(kdrl_qf2_quas_eGFP)_70kDa dextran-ISO-NaCl+ISO E3 5mM Adenosine_E2_F4_Dilation.csv	Z:/Zaza/Zaza's Papier/70kDa/Pharmacology/ECs ISO Agonist Rescue/ISO-Wound + 140mM NaCl 5mM Ad/20221103_2dpf_tg(kdrl_qf2_quas_eGFP)_70kDa dextran-ISO-NaCl+ISO E3 5mM Adenosine_E3_F5_Dilation.csv	Z:/Zaza/Zaza's Papier/70kDa/Pharmacology/ECs ISO Agonist Rescue/ISO-Wound + 140mM NaCl 5mM Ad/20221103_2dpf_tg(kdrl_qf2_quas_eGFP)_70kDa dextran-ISO-NaCl+ISO E3 5mM Adenosine_E3_F6_Dilation.csv	Z:/Zaza/Zaza's Papier/70kDa/Pharmacology/ECs ISO Agonist Rescue/ISO-Wound + 140mM NaCl 5mM Ad/20221103_2dpf_tg(kdrl_qf2_quas_eGFP)_70kDa dextran-ISO-NaCl+ISO E3 5mM Adenosine_E4_F7_Dilation.csv	Z:/Zaza/Zaza's Papier/70kDa/Pharmacology/ECs ISO Agonist Rescue/ISO-Wound + 140mM NaCl 5mM Ad/20221103_2dpf_tg(kdrl_qf2_quas_eGFP)_70kDa dextran-ISO-NaCl+ISO E3 5mM Adenosine_E4_F8_Dilation.csv	Z:/Zaza/Zaza's Papier/70kDa/Pharmacology/ECs ISO Agonist Rescue/ISO-Wound + 140mM NaCl 5mM Ad/20221103_2dpf_tg(kdrl_qf2_quas_eGFP)_70kDa dextran-ISO-NaCl+ISO E3 5mM Adenosine_E5_F9_Dilation.csv	Z:/Zaza/Zaza's Papier/70kDa/Pharmacology/ECs ISO Agonist Rescue/ISO-Wound + 140mM NaCl 5mM Ad/20221103_2dpf_tg(kdrl_qf2_quas_eGFP)_70kDa dextran-ISO-NaCl+ISO E3 5mM Adenosine_E5_F10_Dilation.csv	//rtsmcs/Niethammer/Zaza/Zaza's Papier/70kDa/Pharmacology/ECs ISO Agonist Rescue/ISO-Wound + 140mM NaCl 5um AA/20221011_3dpf_tg(kdrl_qf2_quas_eGFP)_70kDa dextran-ISO-NaCl+ISO 5uM AA_E1_F1-2_F2_Dilation.csv	//rtsmcs/Niethammer/Zaza/Zaza's Papier/70kDa/Pharmacology/ECs ISO Agonist Rescue/ISO-Wound + 140mM NaCl 5um AA/20221011_3dpf_tg(kdrl_qf2_quas_eGFP)_70kDa dextran-ISO-NaCl+ISO 5uM AA_E2_F3-4_F3_Dilation.csv	//rtsmcs/Niethammer/Zaza/Zaza's Papier/70kDa/Pharmacology/ECs ISO Agonist Rescue/ISO-Wound + 140mM NaCl 5um AA/20221011_3dpf_tg(kdrl_qf2_quas_eGFP)_70kDa dextran-ISO-NaCl+ISO 5uM AA_E2_F3-4_F4_Dilation.csv	//rtsmcs/Niethammer/Zaza/Zaza's Papier/70kDa/Pharmacology/ECs ISO Agonist Rescue/ISO-Wound + 140mM NaCl 5um AA/20221012_3dpf_tg(kdrl_qf2_quas_eGFP)_70kDa dextran-ISO-NaCl+ISO 5uM AA_E3_F5-6_F5_Dilation.csv	//rtsmcs/Niethammer/Zaza/Zaza's Papier/70kDa/Pharmacology/ECs ISO Agonist Rescue/ISO-Wound + 140mM NaCl 5um AA/20221012_3dpf_tg(kdrl_qf2_quas_eGFP)_70kDa dextran-ISO-NaCl+ISO 5uM AA_E3_F5-6_F6_Dilation.csv	//rtsmcs/Niethammer/Zaza/Zaza's Papier/70kDa/Pharmacology/ECs ISO Agonist Rescue/ISO-Wound + 140mM NaCl 5um AA/20221012_3dpf_tg(kdrl_qf2_quas_eGFP)_70kDa dextran-ISO-NaCl+ISO 5uM AA_E4_F7-8_F7_Dilation.csv	//rtsmcs/Niethammer/Zaza/Zaza's Papier/70kDa/Pharmacology/ECs ISO Agonist Rescue/ISO-Wound + 140mM NaCl 5um AA/20221012_3dpf_tg(kdrl_qf2_quas_eGFP)_70kDa dextran-ISO-NaCl+ISO 5uM AA_E4_F7-8_F8_Dilation.csv	//rtsmcs/Niethammer/Zaza/Zaza's Papier/70kDa/Pharmacology/ECs ISO Agonist Rescue/ISO-Wound + 140mM NaCl 5um AA/20221012_3dpf_tg(kdrl_qf2_quas_eGFP)_70kDa dextran-ISO-NaCl+ISO 5uM AA_E5_F9-10_F9_Dilation.csv	//rtsmcs/Niethammer/Zaza/Zaza's Papier/70kDa/Pharmacology/ECs ISO Agonist Rescue/ISO-Wound + 140mM NaCl 5um AA/20221012_3dpf_tg(kdrl_qf2_quas_eGFP)_70kDa dextran-ISO-NaCl+ISO 5uM AA_E5_F9-10_F10_Dilation.csv	//rtsmcs/Niethammer/Zaza/Zaza's Papier/70kDa/Pharmacology/ECs ISO Agonist Rescue/ISO-Wound + 140mM NaCl 5um AA/20221013_3dpf_tg(kdrl_qf2_quas_eGFP)_70kDa dextran-ISO-NaCl+ISO 5uM AA_E6_F11-12_F11_Dilation.csv	//rtsmcs/Niethammer/Zaza/Zaza's Papier/70kDa/Pharmacology/ECs ISO Agonist Rescue/ISO-Wound + 140mM NaCl 5um AA/20221013_3dpf_tg(kdrl_qf2_quas_eGFP)_70kDa dextran-ISO-NaCl+ISO 5uM AA_E6_F11-12_F12_Dilation.csv	//rtsmcs/Niethammer/Zaza/Zaza's Papier/70kDa/Pharmacology/ECs ISO Agonist Rescue/ISO-Wound + 140mM NaCl 5um AA/20221013_3dpf_tg(kdrl_qf2_quas_eGFP)_70kDa dextran-ISO-NaCl+ISO 5uM AA_E7_F13-14_F13_Dilation.csv	//rtsmcs/Niethammer/Zaza/Zaza's Papier/70kDa/Pharmacology/ECs ISO Agonist Rescue/ISO-Wound + 140mM NaCl 5um AA/20221013_3dpf_tg(kdrl_qf2_quas_eGFP)_70kDa dextran-ISO-NaCl+ISO 5uM AA_E7_F13-14_F14_Dilation.csv	//rtsmcs/Niethammer/Zaza/Zaza's Papier/70kDa/Pharmacology/ECs ISO Agonist Rescue/ISO-Wound + 140mM NaCl 5um AA/20221013_3dpf_tg(kdrl_qf2_quas_eGFP)_70kDa dextran-ISO-NaCl+ISO 5uM AA_E8_F15-16_F15_Dilation.csv	//rtsmcs/Niethammer/Zaza/Zaza's Papier/70kDa/Pharmacology/ECs ISO Agonist Rescue/ISO-Wound + 140mM NaCl 5um AA/20221013_3dpf_tg(kdrl_qf2_quas_eGFP)_70kDa dextran-ISO-NaCl+ISO 5uM AA_E9_F17-18_F17_Dilation.csv	//rtsmcs/Niethammer/Zaza/Zaza's Papier/70kDa/Pharmacology/ECs ISO Agonist Rescue/ISO-Wound + 140mM NaCl 5um AA/20221026_3dpf_tg(kdrl_qf2_quas_eGFP)_70kDa dextran-ISO-NaCl+ISO 5uM AA_E10_F19-20_F19_Dilation.csv	//rtsmcs/Niethammer/Zaza/Zaza's Papier/70kDa/Pharmacology/ECs ISO Agonist Rescue/ISO-Wound + 140mM NaCl 5um AA/20221026_3dpf_tg(kdrl_qf2_quas_eGFP)_70kDa dextran-ISO-NaCl+ISO 5uM AA_E10_F19-20_F20_Dilation.csv	//rtsmcs/Niethammer/Zaza/Zaza's Papier/70kDa/Pharmacology/ECs ISO Agonist Rescue/ISO-Wound + 140mM NaCl 5um AA/20221026_3dpf_tg(kdrl_qf2_quas_eGFP)_70kDa dextran-ISO-NaCl+ISO 5uM AA_E11_F21-22_F21_Dilation.csv	//rtsmcs/Niethammer/Zaza/Zaza's Papier/70kDa/Pharmacology/ECs ISO Agonist Rescue/ISO-Wound + 140mM NaCl 5um AA/20221026_3dpf_tg(kdrl_qf2_quas_eGFP)_70kDa dextran-ISO-NaCl+ISO 5uM AA_E11_F21-22_F22_Dilation.csv
0	0.98908	0.951694	0.984871	0.955648	1.00462	0.946612	1.0045	0.930587	1.01703	1.02452	0.995389	0.96388	0.985426	1.01654	0.893911	0.895522	1.00001	0.98515	0.967531	0.993466	1.01835	0.962623	0.998352	0.90145	0.911056	0.944042	0.957645	0.98638	0.935655	0.868261	1.12573	1.06107	0.93327	0.994551	0.907928	0.983173	0.948592	0.989698	0.999916	0.95238	0.916003	0.99858	1.01419	1	0.97068	0.995396	0.941946	1.00104	0.996569
30	0.98908	0.958945	0.980682	0.92647	1.00354	0.946612	1.0045	0.949582	1.01664	1.02451	0.995389	1.02456	0.9944	1.01654	0.967172	0.895522	0.999999	1.03099	1.01962	0.944644	1.01835	0.963533	0.998352	0.913077	0.971083	0.943117	0.968756	0.98638	0.949115	1.0168	1.10465	1.05623	0.961679	0.994551	0.92074	1.01056	0.948592	0.989698	0.999916	0.968254	0.973058	1.01686	1.01357	1	0.970671	0.995388	0.999511	1.00103	1.00798
60	1.04146	1.01117	0.972626	0.950173	1.00257	0.987437	1.0045	0.969722	0.924932	1.02451	0.995389	1.03802	0.99692	1.01654	0.965941	0.970149	0.999999	1.00642	1.04433	0.938275	1.01835	0.964442	0.998352	0.959008	0.997497	0.942197	1.02146	0.982973	0.971622	1.00573	1.0399	1.00802	1.01104	0.994551	0.990466	1.02414	0.971084	0.989698	0.999916	1.04762	1.03813	0.998657	1.01295	1	0.970671	0.995388	0.999511	1.00103	1.00632
90	1.0459	1.01117	0.992808	0.950423	0.998165	0.987769	1.0045	0.949613	0.983488	1.00758	0.995389	1.03802	0.996852	1.01654	0.96471	0.970149	0.999999	0.95289	1.07082	0.987123	1.01835	0.968124	0.998352	0.993024	1.00122	0.992272	0.987163	0.98835	0.980062	1.00588	1.01004	1.00802	1.01104	0.994551	0.990466	1.02414	1.00439	0.989698	0.999916	1.03175	0.987105	0.984962	1.01233	1	0.970671	0.995388	0.999511	1.00103	1.00467
120	0.98908	1.01117	1.01204	1.01796	1.00239	0.987769	1.0045	0.98874	1.03384	1.02451	0.995389	1.03549	0.994886	1.01654	1.03683	1.04478	0.999999	0.948969	1.04425	0.993466	1.00874	1.02127	0.998352	0.99312	1.00944	0.995903	1.02146	1.03335	1.00759	1.00573	1.02395	1.00802	1.01104	0.994551	0.990466	1.00108	1.00439	1.00471	1.02325	0.95238	1.0281	1.01662	1.01171	1	0.970671	0.995388	0.999511	1.00103	1.00301
150	0.98908	1.01117	1.01594	1.03651	0.997851	1.0281	1.0211	1.02415	0.94126	1.02451	0.995389	0.96388	0.990839	1.01654	1.03675	1.04478	0.999999	0.945056	1.02449	0.993466	0.967436	1.02218	0.998352	1.00532	1.01383	0.994983	1.02146	1.03335	1.00192	1.00573	1.00924	1.00802	1.01104	0.994551	0.990466	0.983173	1.02538	1.03918	1.04339	0.968254	0.987072	0.998891	1.01109	1	0.979933	0.995388	0.999511	1.00103	1.00088
180	0.98908	1.01117	1.03002	1.02386	0.997622	1.02893	0.978794	1.0469	1.00083	1.00127	0.995389	0.96388	0.987418	1.01654	1.03552	1.04478	0.999999	0.962102	1.02655	0.993466	0.967436	1.02309	0.998352	1.03896	1.01817	1.04419	1.02146	0.987982	1.00571	1.00573	0.946039	1.00802	1.01104	0.994551	0.990466	0.983173	1.06019	1.02822	1.02296	1.04762	0.977061	0.984962	1.01048	1	1.04	0.995388	0.999511	1.00103	0.995281
210	0.98908	1.01117	1.02291	1.08661	0.994921	1.02893	0.994338	1.0469	1.03337	0.922058	0.995389	0.96388	0.992495	1.01654	1.03429	1.04478	0.999999	1.02461	1.01871	1.04146	0.987201	1.024	0.998352	1.05145	1.01674	1.04868	1.02146	1.02848	1.03788	1.00573	0.938104	0.998518	1.01104	0.994551	1.00205	0.983174	1.06019	0.989698	1.04347	1.03175	1.02815	0.984962	1.00986	1	1.04	0.995388	0.999511	1.00103	0.995281
240	0.98908	1.01117	1.02049	1.09202	0.993597	1.02893	1.0045	1.0469	1.01876	0.945355	0.995389	0.966493	0.986652	0.937233	1.03306	1.04478	0.999999	1.07387	0.946371	1.05881	1.01046	1.02491	1.00755	1.08479	1.03064	1.04777	0.971966	0.98638	1.0364	1.03276	0.938104	0.906836	1.01104	0.994551	1.073	1.01014	1.1062	0.989698	0.93394	0.968254	0.987021	1.01623	0.969414	1	1.05047	0.995388	1.00352	0.994811	0.995281
270	0.98908	1.01113	0.967621	0.960331	1.00472	1.02893	0.978765	1.0469	1.02984	1.00118	1.0415	1.04188	1.07411	0.930427	1.03182	1.04478	0.999999	1.06995	0.837334	1.05582	0.985318	1.02582	1.00563	1.05981	1.03033	1.04685	1.00717	0.98638	1.07404	1.04764	0.864249	0.937255	1.02775	1.04904	1.14395	0.997256	0.871	0.989698	0.933328	1.03175	1.0783	0.999285	0.934409	1	1.03623	1.0415	1.05795	0.996963	0.994722
300	0.98908	0.951958	1.02603	1.02957	0.992719	1.06842	0.968624	1.0469	0.909802	0.945411	1.05394	1.0513	0.892466	0.930427	0.957119	1.04478	0.999999	1.06604	0.909553	1.04866	1.00039	1.02673	0.998352	0.993696	1.10635	1.04593	0.97186	0.98638	1.11368	1.07876	0.776582	0.901911	0.994331	1.13044	1.03753	1.00573	0.790792	0.989698	0.999088	0.95238	0.997924	1.01615	0.973627	1	1.03332	1.05394	0.999511	1.01131	1.02747
330	0.98908	1.01075	0.989669	1.02372	0.994427	1.03075	0.968624	1.0469	1.0005	1.02451	1.05394	1.03802	1.02827	0.931832	1.02835	1.1194	0.999999	1.07559	0.959426	1.04866	0.967436	1.02764	0.998352	0.993791	1.14712	1.04501	1.00728	0.98638	1.18653	1.05839	0.830338	0.901911	1.01104	1.19346	1.04223	0.997591	1.00439	0.989698	0.999916	0.95238	1.02822	1.02436	1.00738	0.978306	1.04	1.05394	0.999511	0.994737	1.04996
360	0.98908	1.01117	0.972388	1.06553	0.970075	1.06809	0.968624	1.01138	1.01703	0.98586	1.05394	1.03802	0.994724	1.01402	1.02813	1.04478	0.999999	1.12849	1.10028	1.04866	0.967436	1.02855	1.08191	0.993887	1.17451	1.09339	1.02146	0.98638	1.19839	1.07882	0.858249	0.885585	1.01104	1.19346	1.00684	0.983173	1.02709	0.989698	0.999916	0.95238	0.980698	1.02436	1.00677	0.909092	1.04	1.05394	0.999511	0.910024	1.04831
390	0.98908	1.01117	0.971139	1.07601	0.968033	1.07008	0.994398	0.98874	0.941058	0.922058	1.05394	1.04319	0.993797	0.934333	1.0269	1.04478	1.00993	1.13426	1.27727	1.04866	0.975748	1.03329	1.08911	0.993983	1.19352	1.09871	1.03693	0.98638	1.19272	1.08954	0.844294	0.848857	1.01104	1.19346	0.990466	0.983173	1.05304	0.989698	1.06376	0.95238	0.922269	1.02436	1.00615	0.999062	1.04	1.05394	0.978899	0.910024	1.01249
420	0.98908	1.01117	0.968703	1.06773	0.974563	1.07008	0.978716	0.98874	1.00058	0.922058	1.05394	1.11217	0.988637	0.931832	1.02567	1.04478	1.08333	1.19667	1.40158	1.04866	1.01835	1.08538	1.08911	1.00705	1.21464	1.09779	1.10267	0.98638	1.21807	1.08954	0.844294	0.848857	1.01104	1.19346	0.990466	0.983173	1.00439	1.00066	1.02475	0.95238	0.977061	0.999837	1.00553	1	1.04	1.05394	0.937042	0.910024	1.02053
450	0.98908	1.01117	0.94686	1.0798	0.983843	1.07008	0.968624	0.98874	0.941008	0.922058	1.05394	1.11217	0.985291	1.01409	1.02444	1.04478	1.08333	1.25719	1.48174	1.04866	1.01835	1.09106	1.08911	1.03982	1.24671	1.1453	1.11854	0.989063	1.22869	1.08969	0.844294	0.83782	0.994331	1.19346	1.00496	0.957131	1.00439	1.03918	1.06658	0.95238	0.970755	0.984962	1.00491	1	1.04	1.05394	0.937042	0.910024	1.04334
480	0.98908	1.0092	0.959888	1.06413	0.987379	1.07008	0.968624	1.00702	0.924576	0.922058	1.05394	1.11217	0.981967	1.01654	1.02321	1.04478	1.08333	1.25533	1.51502	1.04866	1.03681	1.14221	1.08911	1.05317	1.26646	1.1515	1.14915	1.03341	1.24901	1.12437	0.844294	0.915665	1.01104	1.13878	1.073	0.968164	1.02584	1.03918	1.06658	0.95238	0.915995	0.984962	0.964423	1	1.04	1.05394	0.937042	0.910024	1.04169
510	0.98908	0.953488	0.967563	1.08271	0.993475	1.07008	0.968624	1.0469	0.924576	0.922058	1.05394	1.11217	0.980076	1.01654	1.16552	1.1194	1.08333	1.31963	1.51599	1.04866	1.06927	1.14312	1.08911	1.08565	1.26889	1.15058	1.14915	1.03335	1.29995	1.13145	0.844294	0.899607	1.01104	1.12899	1.073	0.983173	1.06019	1.03918	1.00177	0.95238	0.915995	0.984962	0.929462	0.980091	1.09215	1.05394	0.941204	0.990921	1.04004
540	0.98908	1.01117	0.985893	1.09017	0.990246	1.07008	0.968624	1.0469	0.924576	0.922058	1.09923	1.11217	0.986894	1.03096	1.16975	1.1194	1.08333	1.31572	1.50822	1.04866	1.06927	1.11648	1.08911	1.08575	1.26133	1.19721	1.17042	1.03335	1.35322	1.13145	0.844294	0.848857	1.01104	1.14037	1.073	0.983173	1.06019	1.03918	0.973665	0.95238	0.915995	0.984962	0.928843	0.929049	1.04	1.05394	0.999511	1.00103	1.03838
570	0.98908	1.01117	1.01142	1.08407	0.997703	1.07008	0.968624	1.0469	1.0007	0.922058	1.11249	1.11217	0.980214	1.0189	1.16852	1.1194	1.08333	1.31214	1.50111	1.04866	1.08013	1.15528	1.08911	1.08584	1.25762	1.20428	1.21298	1.03335	1.35749	1.13145	0.8687	0.848857	1.01104	1.07593	1.05842	0.983174	1.05381	1.03918	1.066	0.95238	0.915995	0.984962	0.887724	0.979998	1.03162	1.05394	0.979827	1.00103	1.06875
600	0.98908	1.01117	1.02063	1.0751	1.00544	1.07008	0.958793	1.02856	0.940881	0.922058	1.11249	1.11217	0.987293	1.09892	1.09607	1.19403	1.08333	1.37626	1.47913	1.04866	1.12019	1.15528	1.08911	1.09968	1.27102	1.20337	1.21298	1.07534	1.39374	1.13145	0.86678	0.848857	0.983515	1.09401	0.959489	0.983173	1.00439	1.03918	1.09126	0.95238	0.922385	0.984962	0.853394	0.909092	1.03121	1.09507	0.937042	1.00103	1.06168
630	0.98908	1.01117	1.04567	1.06499	1.0104	1.07008	0.93275	0.954038	1.00075	0.922058	1.11249	1.11217	0.979399	1.10125	1.09155	1.19403	1.08333	1.37425	1.47879	1.04866	1.12019	1.15528	1.08911	1.13168	1.27191	1.20245	1.22157	1.08032	1.43081	1.13145	0.844294	0.848857	0.93327	1.07592	0.922555	0.983173	1.00439	1.03918	1.06658	0.936508	0.977061	0.984962	0.852776	0.909092	1.03273	1.05394	0.937042	1.00103	1.03342
660	0.98908	1.00772	1.05647	1.04395	1.01528	1.07008	0.93275	0.930579	1.01703	0.922058	1.11249	1.11874	0.974689	1.10125	1.09032	1.19403	1.08333	1.37034	1.48591	1.04866	1.12019	1.16198	1.08911	1.13178	1.26514	1.20153	1.23587	1.08032	1.42617	1.15539	0.844294	0.848857	0.93327	1.09401	0.975816	0.983173	1.00439	1.04995	1.06658	0.873016	0.970638	0.984962	0.852158	0.909092	0.970671	1.05816	0.937042	1.00103	1.03177
690	0.98908	0.951694	1.03414	1.03225	1.01992	1.07008	0.907471	0.930579	1.01703	0.922058	1.11249	1.18631	0.983534	1.10125	1.08909	1.1194	1.08333	1.36643	1.44405	1.04866	1.12019	1.2103	1.17144	1.13187	1.2652	1.24732	1.23402	1.08032	1.4657	1.17335	0.844294	0.848857	0.960861	1.12422	0.907928	0.983174	1.00439	1.0779	1.06658	0.95238	0.915995	0.984962	0.851539	0.909092	0.970671	1.10825	0.937042	1.00103	1.03011
720	0.98908	0.951694	1.03652	1.0403	1.01381	1.07008	0.906745	0.930579	1.01703	0.922058	1.11249	1.18631	0.986211	1.10125	1.08786	1.1194	1.08333	1.42758	1.40516	1.09692	1.13351	1.2103	1.17987	1.14619	1.26133	1.25523	1.23218	1.08489	1.46111	1.17335	0.844294	0.848857	1.05537	1.14514	0.907928	0.983173	1.02555	1.04995	1.06658	0.936508	0.915995	0.984962	0.85092	0.909092	1.02396	1.05394	0.937042	1.00103	1.02846
750	0.98908	0.951694	1.03568	1.04363	1.01447	1.07008	0.93275	0.930579	1.01703	0.922058	1.11249	1.18631	0.982198	1.08667	1.08663	1.1194	1.08333	1.42888	1.38817	1.10385	1.1385	1.2103	1.09749	1.17771	1.25818	1.25431	1.23033	1.16649	1.45529	1.17335	0.844294	0.848857	1.04447	1.09401	0.907928	0.983173	1.06019	1.08867	1.06658	0.857142	0.915995	0.984962	0.850302	0.909092	0.970671	1.05821	0.937042	1.00103	1.0268
780	0.98908	0.951694	1.03713	1.06212	1.02087	1.07008	0.958058	0.930579	1.01703	0.922058	1.11249	1.18631	0.984563	1.09766	1.0854	1.1194	1.08333	1.42496	1.37315	1.10385	1.06927	1.2103	1.17151	1.1778	1.25468	1.25339	1.27895	1.17426	1.44949	1.17335	0.844294	0.848857	1.01104	1.09401	0.922668	0.983173	1.06019	1.08867	1.06658	0.857142	0.915995	0.984962	0.849684	0.909092	0.970671	1.11249	0.937042	1.00103	1.05661
810	0.98908	1.0075	1.04208	1.04987	1.00969	1.07008	0.933406	0.949033	1.01703	0.922058	1.11249	1.18631	0.986121	1.10125	1.15552	1.1194	1.09496	1.42104	1.32744	1.10385	1.08284	1.2103	1.17987	1.1779	1.25402	1.25248	1.33914	1.17426	1.48677	1.1735	0.844294	0.848857	1.01104	1.09401	0.990466	0.983173	1.06019	1.08867	1.06658	0.857142	0.915995	0.984962	0.889608	0.909092	1.02396	1.11249	0.937042	0.919882	1.08204
840	0.98908	1.01117	1.0375	1.03232	1.01033	1.07008	0.896874	0.970271	0.940679	0.922058	1.11249	1.18631	0.973858	1.10125	1.08606	1.1194	1.15501	1.47856	1.30042	1.10385	1.12019	1.2103	1.17987	1.17799	1.25023	1.25156	1.35248	1.17426	1.48541	1.17335	0.844294	0.861879	1.01104	1.09401	0.960673	0.983174	1.05384	1.08867	1.06658	0.857142	0.915995	0.984962	0.92266	0.909092	0.970671	1.11249	0.937042	0.991194	1.08039
870	0.98908	1.00935	1.03117	1.05903	1.01458	1.07008	0.922212	0.949065	0.924576	0.922058	1.11249	1.18631	0.976872	1.10125	1.0817	1.1194	1.09501	1.48349	1.30056	1.05552	1.12019	1.2103	1.09739	1.17809	1.24452	1.25064	1.39755	1.17426	1.47975	1.17335	0.844294	0.901911	1.01104	1.04719	0.907928	0.983173	1.01097	1.08867	1.0469	0.857142	0.915995	0.962577	0.922041	0.909092	0.970671	1.11249	0.937042	1.00103	1.07874
900	0.98908	0.951694	1.042	1.06219	1.01446	1.07008	0.907402	0.98874	0.924576	0.944277	1.11249	1.18631	0.97763	1.10125	1.08047	1.1194	1.16667	1.47958	1.2807	1.09701	1.12019	1.2103	1.08911	1.17819	1.23018	1.24972	1.41263	1.17426	1.47409	1.17335	0.844294	0.901955	1.01104	1.0414	0.907928	0.983173	1.05336	1.08867	0.999916	0.857142	0.915995	0.945563	0.921422	0.909092	0.970671	1.11249	0.937042	0.919808	1.07708
930	0.98908	0.951694	1.04727	1.06166	1.01364	1.07008	0.92223	0.98874	0.924576	1.02451	1.11249	1.18631	0.980123	1.10125	1.07924	1.19403	1.16667	1.47567	1.2114	1.05549	1.12019	1.2103	1.08911	1.19327	1.23144	1.29472	1.41078	1.17426	1.50711	1.19406	0.805778	1.00607	1.01104	1.09401	0.907928	0.983173	1.00439	1.08867	0.999916	0.857142	0.915995	0.945563	0.920804	0.909092	0.970671	1.11249	0.918185	0.910024	1.07543
960	0.98908	0.951694	1.06332	1.10143	1.01926	1.07008	0.93275	0.970207	0.924576	1.02451	1.11249	1.18631	0.982522	1.10125	1.07801	1.19403	1.16667	1.52945	1.21423	1.04866	1.12019	1.2103	1.08911	1.22402	1.2238	1.30342	1.40893	1.17426	1.51005	1.21526	0.797388	1.00802	1.01104	1.09401	0.907928	0.983174	1.02527	1.08867	0.999916	0.857142	0.915995	0.945563	0.879617	0.909092	0.970671	1.06698	0.874572	0.991294	1.07377
990	0.98908	0.951694	1.05383	1.09951	1.01066	1.07008	0.942709	0.930579	0.924576	1.02451	1.11249	1.18631	0.974559	1.18113	1.07678	1.19403	1.16667	1.538	1.21001	1.04866	1.12023	1.2103	1.08911	1.22412	1.24466	1.30251	1.40709	1.17426	1.50439	1.21526	0.83593	1.00802	1.01104	1.09401	0.907928	0.983173	1.06019	1.08867	1.06084	0.857142	0.915995	0.945563	0.845355	0.929777	0.970671	1.05394	0.874572	1.00103	1.07212
1020	0.98908	0.951694	1.0673	1.08815	1.01378	1.07008	0.943238	0.930579	0.924576	1.02451	1.15707	1.19436	0.975078	1.18596	1.07554	1.19403	1.16667	1.53409	1.19311	1.06012	1.12019	1.2103	1.08911	1.20894	1.22891	1.30159	1.40524	1.17426	1.49839	1.25415	0.844294	1.00802	1.03758	1.09401	0.907928	0.983173	1.06019	1.08867	1.0058	0.857142	0.915995	0.945563	0.844736	1	1.02396	1.05394	0.874572	1.00103	1.07047
1050	0.98908	0.951694	1.06795	1.089	1.00959	1.07008	0.92277	0.930579	0.924576	1.02451	1.17104	1.26046	0.988333	1.18596	1.07431	1.19403	1.24253	1.53017	1.19924	1.10385	1.12019	1.2103	1.17174	1.19404	1.22959	1.30067	1.40337	1.17323	1.49273	1.25717	0.818906	1.00802	1.04554	1.06347	0.907928	0.983173	1.06019	1.08867	0.999916	0.857142	0.915995	0.945563	0.884704	1	0.970671	1.05394	0.874572	1.00103	1.06881
1080	0.98908	0.951694	1.05967	1.09848	1.00991	1.07008	0.906863	0.930579	0.924576	1.02451	1.17104	1.26046	0.986725	1.18596	1.07308	1.19403	1.25	1.52626	1.21937	1.10385	1.12019	1.2103	1.16998	1.2244	1.21886	1.29975	1.40153	1.17071	1.48707	1.25717	0.797388	1.00802	1.01104	0.994551	0.907928	0.983174	1.06019	1.08867	1.0604	0.857142	0.915995	0.945563	0.877123	1	0.970671	1.05394	0.874572	1.00103	1.06716
1110	0.98908	0.951694	1.05557	1.11625	1.0091	1.07008	0.93275	0.930579	0.924576	1.02451	1.17104	1.26046	0.989549	1.18596	1.07185	1.19403	1.25	1.52235	1.22162	1.10385	1.12019	1.16746	1.01635	1.2245	1.22106	1.29883	1.39968	1.16825	1.48141	1.25717	0.847441	1.06964	1.01104	0.994551	0.907928	0.983173	1.06019	1.08867	1.06658	0.857142	0.915995	0.945563	0.883477	1	0.970671	1.05937	0.874572	1.00103	1.0655
1140	0.98908	0.951694	1.05773	1.09974	1.01802	1.07008	0.922741	0.930579	0.924576	1.02451	1.17104	1.26046	0.991353	1.18596	1.07062	1.19403	1.25	1.51843	1.20265	1.10385	1.12019	1.19814	1.17181	1.2246	1.20912	1.29792	1.39783	1.1658	1.47574	1.25717	0.954454	1.1024	1.01104	1.04326	0.907928	0.983173	1.06019	1.08867	1.04976	0.841269	0.915995	0.945563	0.916475	1	0.970671	1.11249	0.874572	1.00103	1.06385
1170	1.04104	0.951694	1.05174	1.11174	1.02767	1.07008	0.896874	0.930579	0.924576	1.02451	1.17104	1.19778	0.985736	1.18596	1.06939	1.19403	1.25	1.51451	1.19915	1.10385	1.12019	1.2103	1.17987	1.22469	1.20149	1.297	1.39599	1.16334	1.47008	1.25468	0.945615	1.06107	1.01104	1.06171	0.907928	0.983173	1.08054	1.08867	0.999916	0.777778	0.915995	0.945563	0.915857	1	0.970671	1.10703	0.874572	1.00103	1.0622
1200	1.0509	0.951694	1.04694	1.09903	1.02431	1.07008	0.896874	0.930579	0.924576	1.02451	1.17104	1.18631	0.987944	1.18596	1.06816	1.19403	1.23806	1.5106	1.19835	1.10385	1.12019	1.16741	1.17987	1.22479	1.20195	1.34121	1.39414	1.16089	1.5007	1.25106	0.938104	1.06107	1.01104	0.994551	0.879228	0.983174	1.11599	1.08867	0.999916	0.857142	0.915995	0.945563	0.915238	1	0.970671	1.05942	0.874572	1.00103	1.06054
1230	0.998909	0.951694	1.06141	1.097	1.01395	1.07008	0.906912	0.930579	0.924576	1.02451	1.17104	1.18631	0.991947	1.17241	1.13857	1.19403	1.16667	1.50669	1.17011	1.10385	1.09761	1.19818	1.16985	1.22488	1.20491	1.3507	1.3923	1.15843	1.50604	1.24758	0.961242	1.06107	1.01104	0.994551	0.825388	0.983173	1.12548	1.09925	0.999916	0.841269	0.915995	0.945563	0.91462	1	0.970671	1.06587	0.874572	1.00103	1.05889
1260	0.98908	0.951694	1.07719	1.10571	1.01275	1.07008	0.922702	0.930579	0.924576	1.02451	1.17104	1.18631	0.99182	1.10125	1.1402	1.1194	1.16667	1.50277	1.11506	1.10385	1.09193	1.2103	1.08911	1.22498	1.20625	1.34979	1.43622	1.15598	1.50004	1.2441	1.02444	1.06107	1.01104	1.04501	0.825388	0.983173	1.16205	1.13815	0.999916	0.761905	0.915995	0.945563	0.914002	1	0.970671	1.05394	0.874572	0.99547	1.05723
1290	0.98908	0.951694	1.09644	1.08304	1.01252	1.07008	0.896874	0.930579	0.924576	0.986686	1.17104	1.18631	0.990843	1.10125	1.13897	1.19403	1.16667	1.49886	1.07944	1.15239	1.12019	1.2103	1.09918	1.22507	1.20964	1.34886	1.40662	1.15352	1.49438	1.24062	1.03191	1.06107	1.01104	1.09401	0.825388	0.983173	1.11599	1.13815	0.999916	0.761905	0.915995	0.945563	0.913382	1	0.970671	1.05394	0.874572	0.915606	1.08401
1320	0.98908	0.951694	1.11433	1.05749	1.01596	1.07008	0.896874	0.930579	0.924576	0.922058	1.17104	1.18631	0.984878	1.17998	1.06603	1.19403	1.16667	1.49494	1.05698	1.15904	1.12019	1.2103	1.16978	1.22517	1.2022	1.34795	1.38676	1.15107	1.48872	1.23714	1.03191	1.06107	1.03651	1.05993	0.825388	0.983174	1.11599	1.13815	0.999916	0.761905	0.915995	0.945563	0.912764	1	0.970671	1.05394	0.874572	0.99542	1.11247
1350	0.98908	0.951694	1.09472	1.08918	1.0169	1.03639	0.896874	0.930579	0.924576	0.922058	1.17104	1.18631	0.989628	1.18596	1.062	1.19403	1.16667	1.49103	1.04744	1.15904	1.12019	1.2103	1.08911	1.22527	1.20581	1.34703	1.38492	1.14861	1.48306	1.23366	1.03191	1.06107	1.06333	0.994551	0.825388	0.983173	1.11599	1.13815	0.999916	0.761905	0.915995	0.945563	0.912146	1	0.913091	1.05394	0.874572	0.915656	1.08253
1380	0.98908	0.951694	1.06973	1.09891	1.01493	1.02893	0.896874	0.930579	0.924576	0.922058	1.16644	1.18631	1.00464	1.18596	1.13251	1.19403	1.16667	1.48711	1.0527	1.1474	1.12019	1.2103	1.00621	1.22536	1.20272	1.34611	1.38306	1.14616	1.4774	1.23018	0.969229	1.06107	1.03655	1.04676	0.825388	0.983173	1.11599	1.13815	0.999916	0.761905	0.915995	0.925636	0.911528	1	0.901337	1.06048	0.874572	0.995371	1.0506
1410	0.98908	0.951694	1.06588	1.09011	1.00594	1.02893	0.906971	0.930579	0.924576	0.922058	1.11249	1.18631	0.999677	1.18596	1.13404	1.19403	1.16667	1.4832	1.07509	1.10385	1.12019	1.2103	0.998352	1.22546	1.20343	1.34519	1.38122	1.1437	1.47173	1.2267	0.914114	1.06107	1.08882	1.09401	0.825388	1.0067	1.13605	1.13815	0.999916	0.761905	0.915995	0.925934	0.910909	1	0.901337	1.10593	0.878214	0.910024	1.04894
1440	0.98908	0.951694	1.06572	1.09855	1.01013	1.06212	0.93275	0.91083	0.924576	0.922058	1.11249	1.24917	0.996335	1.18596	1.13281	1.19403	1.16667	1.47929	1.09737	1.11552	1.09704	1.2103	0.998352	1.22555	1.19756	1.34428	1.37937	1.17648	1.46608	1.22322	0.86642	1.05218	1.08882	1.09401	0.839261	1.02414	1.17178	1.13815	0.999916	0.777778	0.915995	0.945563	0.910291	1	0.901337	1.05394	0.937042	0.990186	1.04729
1470	0.98908	0.951694	1.07094	1.10453	0.999747	1.07008	0.93275	0.872418	0.924576	0.922058	1.11249	1.25211	0.995436	1.18596	1.13158	1.1194	1.16667	1.47538	1.10084	1.15904	1.06927	1.2103	1.00857	1.22565	1.18057	1.34336	1.32953	1.18576	1.46041	1.21974	0.844294	1.00802	1.08882	1.05815	0.907928	1.00078	1.16267	1.13815	0.999916	0.857142	0.915995	0.926112	0.909673	1	0.901337	1.06053	0.91891	1.00103	1.04564
1500	0.98908	0.894545	1.07889	1.07574	0.995539	1.07008	0.93275	0.872418	0.925838	0.960077	1.11249	1.18631	0.99535	1.18596	1.05852	1.1194	1.16667	1.47135	1.0777	1.15904	1.06927	1.2103	1.08911	1.22575	1.19101	1.34244	1.31184	1.18331	1.45441	1.21626	0.818714	1.00802	1.08882	0.994551	0.907928	0.983173	1.17178	1.13815	0.986408	0.857142	0.915995	0.906165	0.909054	1	0.901337	1.11249	0.874572	1.00103	1.04398
1530	0.98908	0.892214	1.0778	1.08204	0.996209	1.07008	0.93275	0.872418	1.01703	0.986462	1.11249	1.18631	0.988433	1.18596	1.12646	1.1194	1.16667	1.46744	1.11614	1.14733	1.09267	1.2103	1.08911	1.22584	1.16776	1.34152	1.26005	1.18085	1.44875	1.21278	0.797388	1.00051	1.13243	0.994551	0.907928	0.983173	1.17178	1.13815	0.946619	0.857142	0.915995	0.906165	0.908435	1	0.959031	1.11249	0.874572	1.00103	1.04233
1560	0.98908	0.892214	1.07161	1.07914	0.991934	1.03756	0.958312	0.872418	1.01572	0.960133	1.11249	1.18631	0.98835	1.18596	1.05602	1.1194	1.16667	1.46352	1.12496	1.10385	1.09671	1.2103	1.07882	1.22594	1.17929	1.34061	1.19246	1.1784	1.47814	1.20915	0.911438	0.962268	1.16659	0.994551	0.880322	1.00628	1.19307	1.13815	0.999916	0.857142	0.915995	0.906165	0.907817	1	0.912959	1.11249	0.874572	1.00103	1.04067
1590	0.98908	0.892214	1.06025	1.06452	0.989238	1.02893	0.968624	0.872418	0.925914	1.02451	1.11249	1.18631	0.98423	1.18596	1.12404	1.1194	1.16667	1.45961	1.11603	1.10385	1.09284	1.20314	1.00867	1.22603	1.14972	1.33969	1.17862	1.17594	1.48471	1.20567	0.985009	1.04655	1.12293	0.994551	0.825388	1.02414	1.21518	1.13815	0.999916	0.857142	0.915995	0.906165	0.907199	1	0.901337	1.11249	0.874572	1.00103	1.03902
1620	0.98908	0.892214	1.05654	1.08108	1.00097	1.02893	0.943042	0.872418	1.01703	1.02451	1.11249	1.18631	0.985133	1.18596	1.12542	1.1194	1.16667	1.45569	1.10904	1.10385	1.12019	1.15528	1.08911	1.22613	1.1508	1.33877	1.17677	1.17349	1.47905	1.20219	1.04868	0.962592	1.08882	0.994551	0.825388	1.0012	1.15002	1.13815	0.999916	0.841269	0.915995	0.906165	0.946646	1	0.901337	1.11249	0.877301	1.00103	1.06491
1650	0.98908	0.892214	1.06444	1.08707	1.00356	1.02893	0.93275	0.872418	1.01703	0.98635	1.11249	1.18631	0.981558	1.1735	1.12419	1.1194	1.16667	1.45178	1.07922	1.10385	1.09646	1.15528	1.08911	1.22623	1.14533	1.33785	1.12108	1.17097	1.47339	1.19871	1.07882	0.954964	1.0464	0.994551	0.825388	1.00603	1.12888	1.13815	0.987139	0.761905	0.915995	0.906165	0.940105	1	0.901337	1.11249	0.937042	1.00103	1.09426
1680	0.98908	0.892214	1.08162	1.08262	1.00268	1.02893	0.93275	0.872418	0.938443	0.922058	1.06756	1.18631	0.974157	1.10125	1.12296	1.1194	1.16667	1.44786	1.09115	1.10385	1.06927	1.15528	1.08911	1.22632	1.12758	1.33693	1.10924	1.16851	1.46773	1.19523	1.03843	0.954964	1.02775	1.04868	0.838077	1.04267	1.15865	1.13815	0.933255	0.777778	0.915995	0.906165	0.945418	1	0.901337	1.11249	0.937042	1.00103	1.0926
1710	0.98908	0.942231	1.07957	1.10532	1.00119	1.02893	0.958362	0.872418	1.00319	0.922058	1.05394	1.18631	0.967682	1.10125	1.12173	1.1194	1.24165	1.44395	1.10981	1.10385	1.06927	1.15528	1.08911	1.22642	1.1376	1.33602	1.05159	1.16606	1.46207	1.19175	0.984452	0.954964	1.03679	1.09401	0.907928	1.0651	1.12936	1.13815	0.933255	0.857142	0.915995	0.906165	0.938859	1	0.959144	1.11249	0.937042	1.00103	1.09095
1740	0.98908	0.951694	1.06584	1.11743	0.994159	1.02893	0.968624	0.872418	1.01703	0.922058	1.05394	1.18631	0.970547	1.10125	1.1205	1.1194	1.25	1.44004	1.11021	1.10385	1.06864	1.15528	1.07867	1.22651	1.12036	1.3351	1.04171	1.1636	1.4564	1.20629	0.898467	0.954964	1.04634	1.05626	0.919297	1.0651	1.17178	1.13815	0.933255	0.841269	0.915995	0.906165	0.904106	1	0.912845	1.11249	0.937042	1.00103	1.08929
1770	0.98908	0.951694	1.05669	1.0833	0.988813	1.02893	0.968624	0.872418	1.01703	0.922058	1.05394	1.18631	0.967678	1.10125	1.11927	1.19403	1.17496	1.43613	1.09275	1.10385	1.06655	1.19754	1.09204	1.22661	1.10414	1.33418	1.03987	1.16115	1.4504	1.2267	0.866279	0.999357	1.01104	0.994551	0.990466	1.0651	1.17178	1.13815	0.933255	0.761905	0.915995	0.906165	0.903488	1	0.901337	1.11249	0.937042	0.920592	1.08764
1800	0.98908	0.951694	1.04101	1.06902	0.994037	1.02893	0.968624	0.872418	1.01703	0.960357	1.05394	1.18631	0.967678	1.10125	1.11803	1.19403	1.16667	1.4322	1.08236	1.10385	1.0645	1.2103	1.17987	1.22671	1.1062	1.33326	1.03802	1.15869	1.44474	1.22322	0.844294	0.963834	1.05356	0.994551	0.964044	1.0651	1.17178	1.13815	0.933255	0.761905	0.915995	0.906165	0.90287	1	0.901337	1.11249	0.937042	0.990485	1.08599
1830	0.98908	0.951694	1.03541	1.08082	1.00172	1.02893	0.968624	0.872418	1.01703	0.986184	1.05394	1.18631	0.989074	1.10125	1.11679	1.19403	1.16667	1.42829	1.0509	1.10385	1.06245	1.2103	1.16936	1.2268	1.08059	1.33234	1.03618	1.15623	1.43908	1.21974	0.844294	0.954964	1.08882	0.994551	0.907928	1.0651	1.17178	1.13815	0.988532	0.761905	0.915995	0.906165	0.902252	1	0.901337	1.11249	0.937042	1.00103	1.08433
1860	0.98908	0.951694	1.01863	1.05944	1.0024	1.02893	0.968624	0.872418	1.01703	0.922058	1.05394	1.18631	0.96587	1.10125	1.11556	1.19403	1.16667	1.42438	1.03261	1.09288	1.0604	1.2103	1.08911	1.2269	1.09612	1.33142	1.03432	1.15378	1.43342	1.21626	0.973586	0.954964	1.08882	0.994551	0.907928	1.0651	1.17178	1.13815	0.944786	0.761905	0.915995	0.906165	0.941738	1	0.901337	1.11249	0.937042	1.00103	1.08268
1890	0.98908	0.897259	1.01263	1.05542	1.00464	1.02893	0.968624	0.872418	1.01703	0.960442	1.05394	1.18631	0.969103	1.10125	1.11433	1.19403	1.16667	1.42047	1.01432	1.04866	1.05835	1.2103	1.08911	1.22699	1.09752	1.3305	1.08861	1.15132	1.42776	1.21278	1.05533	0.954964	1.08882	0.994551	0.907928	1.0651	1.17178	1.13815	0.988241	0.761905	0.915995	0.906165	0.975227	1	0.901337	1.11249	0.937042	1.00103	1.08103
1920	0.98908	0.946468	1.00429	1.06848	1.00774	1.02893	0.942944	0.872418	0.938241	1.02451	1.05394	1.17889	0.969446	1.17905	1.1131	1.19403	1.24181	1.41655	0.995838	1.0966	1.0563	1.2103	1.08911	1.22709	1.07457	1.32958	1.09448	1.14887	1.42209	1.20915	1.07882	0.954964	1.08882	0.994551	0.907928	1.0651	1.17178	1.13815	0.945078	0.761905	0.915995	0.906165	0.974608	1	0.901337	1.11249	0.937042	1.00103	1.07937
1950	0.98908	0.89762	1.00281	1.07014	1.00743	1.02893	0.95844	0.872418	1.00339	1.02451	1.05394	1.11217	0.964336	1.10815	1.11187	1.19403	1.25	1.41264	1.00331	1.05589	1.05425	1.2103	1.01635	1.22718	1.07778	1.32867	1.03639	1.14641	1.41644	1.20567	1.01487	0.95111	1.08882	0.994551	0.91809	1.0651	1.17178	1.13815	0.978184	0.761905	0.915995	0.906165	0.97399	1	0.901337	1.11249	0.937042	1.00103	1.07772
1980	0.98908	0.892214	1.02172	1.08543	1.00229	1.02893	0.942924	0.872418	1.01703	1.02451	1.05394	1.11217	0.960409	1.17909	1.11064	1.19403	1.25	1.40872	0.979695	1.04866	1.0522	1.20385	1.17251	1.22728	1.08274	1.32775	1.02694	1.14396	1.41077	1.20219	0.960775	0.901911	1.08882	0.994551	0.980281	1.0651	1.17178	1.13815	0.942874	0.761905	0.915995	0.906165	0.973372	1	0.901337	1.11249	0.937042	1.00103	1.07606
2010	0.98908	0.892214	1.02564	1.11497	1.00014	1.02893	0.958458	0.872418	1.01703	0.986014	1.05394	1.11217	0.964793	1.10811	1.1094	1.19403	1.25	1.40481	0.9634	1.09665	1.05015	1.15528	1.17987	1.22738	1.06533	1.32683	1.0251	1.1415	1.38407	1.19871	0.938104	0.905353	1.08882	0.994551	0.907928	1.0651	1.19671	1.13815	0.945517	0.761905	0.909831	0.906165	0.972753	1	0.901337	1.11249	0.937042	1.00103	1.07441
2040	0.98908	0.892214	1.03306	1.11624	1.00132	1.02893	0.968624	0.872418	0.93814	0.960582	1.05394	1.11217	0.959814	1.10125	1.10817	1.19403	1.25	1.40078	0.989449	1.10385	1.0481	1.1813	1.17987	1.24611	1.06568	1.32591	1.02325	1.13905	1.37289	1.19523	0.913069	0.954964	1.08882	1.05065	0.907928	1.0651	1.18638	1.13815	0.987509	0.761905	0.86111	0.906165	0.972135	1	0.901337	1.11249	0.934074	1.00103	1.07276
2070	0.98908	0.892214	1.03282	1.11182	1.00287	1.02893	0.968624	0.872418	0.924576	1.02451	1.05394	1.11217	0.962216	1.17916	1.10694	1.19403	1.17474	1.45348	0.993538	1.10385	1.07094	1.19041	1.16916	1.27321	1.05082	1.32499	1.0214	1.13659	1.39345	1.19175	0.891199	0.997292	1.15209	1.05432	0.907928	1.0651	1.15768	1.13815	0.999916	0.761905	0.915995	0.884339	0.971516	1	0.901337	1.06445	0.874572	1.00103	1.0711
2100	0.98908	0.892214	1.02329	1.1137	0.998477	1.02893	0.968624	0.872418	0.924576	1.02451	1.05394	1.11217	0.962574	1.10804	1.10571	1.1194	1.24195	1.46323	0.960714	1.10385	1.06995	1.19131	1.09985	1.27331	1.03899	1.32408	1.01953	1.13414	1.38778	1.18827	0.891199	1.00802	1.19261	1.03426	0.918203	1.0651	1.22758	1.13815	0.945955	0.761905	0.915995	0.882886	0.970898	1	0.901337	1.06183	0.874572	1.00103	1.06945
2130	0.98908	0.892214	1.01506	1.11913	0.987068	1.02893	0.968624	0.907914	0.924576	1.02451	1.05394	1.11217	0.955187	1.10125	1.10448	1.1194	1.25	1.40256	0.962272	1.10385	1.04195	1.19222	1.17987	1.2734	1.03135	1.32316	1.01769	1.13168	1.38213	1.18479	0.865351	1.00802	1.19904	1.05427	0.990466	1.0651	1.20169	1.13815	0.924368	0.761905	0.915995	0.906165	0.970279	1	0.901337	1.11249	0.874572	1.00103	1.0678
2160	0.98908	0.892214	1.02311	1.09962	0.982391	1.02893	0.968624	0.930579	0.924576	1.02451	1.05394	1.11217	0.954549	1.10125	1.10325	1.1194	1.25	1.44196	0.987193	1.10385	1.03991	1.19313	1.17987	1.2735	1.01759	1.32224	1.01584	1.12923	1.37646	1.18131	0.804477	1.00802	1.12253	0.994551	0.990466	1.0651	1.17178	1.13815	0.920264	0.761905	0.915995	0.906165	0.969661	1.09068	0.901337	1.10457	0.874572	1.00103	1.06614
2190	0.98908	0.892214	1.03787	1.08817	0.978997	1.02893	0.968624	0.930579	0.924576	1.02451	1.05394	1.0488	0.95862	1.10125	1.10202	1.1194	1.25	1.45149	0.987853	1.10385	1.03786	1.19404	1.17987	1.2736	1.02143	1.32132	1.014	1.12677	1.3708	1.17783	0.797388	1.00802	1.08882	0.994551	0.990466	1.0651	1.17178	1.13815	0.941853	0.761905	0.915995	0.911713	0.969043	1.00019	0.901337	1.00487	0.877625	1.00103	1.06449
2220	0.98908	0.892214	1.04336	1.06856	0.971868	1.02893	0.968624	0.930579	0.924576	1.02451	1.05394	1.03802	0.956436	1.10125	1.10079	1.1194	1.25	1.44757	0.991766	1.09361	1.03581	1.19495	1.17987	1.27369	1.00822	1.3204	1.01215	1.12425	1.36514	1.17435	0.797388	1.00602	1.08882	0.994551	0.990466	1.0651	1.17178	1.13815	0.999916	0.761905	0.915995	0.906165	0.968425	1	0.901337	0.995388	0.937042	1.00103	1.06283
2250	0.98908	0.892214	1.05342	1.09269	0.969782	1.02893	0.968624	0.930579	0.924576	1.02451	1.05394	1.10143	0.955003	1.10125	1.09956	1.19403	1.25	1.44366	1.02002	1.04866	1.03376	1.19586	1.17987	1.27379	1.01166	1.31949	1.01031	1.1218	1.35914	1.17087	0.797388	0.954964	1.06269	0.994551	0.965071	1.0651	1.17178	1.13815	0.999916	0.761905	0.915995	0.900617	0.967806	1	0.906196	0.995388	0.937042	1.00103	1.06118
2280	0.98908	0.892214	1.07303	1.08324	0.972761	1.02893	0.968624	0.930579	0.924576	1.02451	1.05394	1.11217	0.954664	1.10125	1.09832	1.19403	1.25	1.43975	1.04562	1.04866	1.03171	1.19108	1.17987	1.27388	1.00131	1.31857	1.06528	1.11934	1.35347	1.16725	0.770701	0.954964	1.01104	0.994551	0.907928	1.0651	1.17178	1.13815	0.999916	0.761905	0.915995	0.906165	0.967187	1	0.970671	0.995388	0.937042	1.00103	1.05953
2310	0.98908	0.892214	1.09144	1.09373	0.972335	1.02893	0.968624	0.930579	0.924576	0.985734	1.05394	1.11217	0.960525	1.10125	1.09709	1.19403	1.25	1.43584	1.019	1.04866	1.02966	1.14837	1.17987	1.25448	0.990263	1.31765	1.17866	1.14778	1.34781	1.16377	0.750483	0.954964	1.01104	0.994551	0.907928	1.0651	1.17178	1.13815	0.991904	0.761905	0.915995	0.891157	0.966569	1.09093	0.965774	0.995388	0.937042	1.00103	1.05787
2340	0.98908	0.892214	1.0837	1.09128	0.973911	1.02893	0.968624	0.930579	0.924576	0.960861	1.05394	1.11217	0.957271	1.10125	1.09586	1.19403	1.25	1.43192	1.03325	1.04866	1.02761	1.19287	1.17987	1.22843	0.990728	1.31673	1.19629	1.1614	1.34215	1.16029	0.790376	0.954964	1.01104	0.994551	0.907928	1.0787	1.17178	1.13815	0.933255	0.761905	0.915995	0.866766	0.96595	1.09086	0.901337	1.04454	0.937042	1.00103	1.0306
2370	0.98908	0.892214	1.08159	1.0811	0.975647	1.02893	0.968624	0.930579	0.924576	1.02451	1.05394	1.04868	0.954798	1.10125	1.09463	1.19403	1.25	1.428	1.0541	1.04866	1.02556	1.15022	1.17987	1.24822	0.987396	1.31581	1.19444	1.12819	1.33649	1.15681	0.797388	0.954964	1.01104	0.994551	0.907928	1.09895	1.17178	1.13815	0.933255	0.761905	0.915995	0.866766	0.965332	1	0.906272	1.00477	0.937042	1.00103	0.996017
2400	0.98908	0.892214	1.08311	1.09804	0.978342	1.02893	0.968624	0.930579	0.924576	1.02451	1.00766	1.03802	0.951494	1.10125	1.0934	1.1194	1.17449	1.42409	1.03591	1.04866	1.02351	1.19466	1.17987	1.25448	0.981823	1.3149	1.1926	1.14022	1.33083	1.15333	0.797388	0.954964	1.01104	0.994551	0.933435	1.09912	1.17178	1.13815	0.933255	0.777778	0.915995	0.866766	0.964711	1	0.965718	0.995388	0.937042	1.00103	0.99434
2430	0.98908	0.892214	1.07365	1.04874	0.964432	1.02893	0.968624	0.930579	0.924576	0.985622	1.04169	1.03802	0.945976	1.10125	1.09217	1.19403	1.16667	1.42018	1.04838	1.04866	1.02146	1.15207	1.17987	1.24861	0.970709	1.31398	1.19075	1.12341	1.32517	1.14985	0.757457	0.954964	1.01104	0.994551	0.990466	1.09929	1.17178	1.13815	0.933255	0.841271	0.915995	0.866766	0.964093	1	0.90631	0.995388	0.937042	1.00103	0.992686
2460	0.98908	0.892214	1.0862	1.05009	0.957959	1.02893	0.968624	0.930579	0.924576	0.922058	1.05394	1.03146	0.945573	1.10125	1.09094	1.19403	1.16667	1.41626	1.02761	1.04866	1.01941	1.20223	1.17987	1.27446	0.964357	1.31306	1.18891	1.09386	1.31951	1.14637	0.790428	0.954964	1.01104	0.994551	0.97992	1.09946	1.15235	1.13815	0.933255	0.761905	0.915995	0.866766	0.963474	1.00024	0.970671	0.995388	0.937042	1.00103	0.991033
2490	0.98908	0.892214	1.09227	1.04777	0.94962	1.02893	0.942757	0.930579	0.924576	0.922058	1.05394	0.96388	0.946706	1.10125	1.0897	1.19403	1.16667	1.41234	1.00239	1.04866	1.01732	1.19734	1.09606	1.27456	0.959075	1.31214	1.18706	1.06587	1.3135	1.14289	0.797388	0.954964	1.01104	0.994551	0.918496	1.09963	1.11599	1.13815	0.933255	0.761905	0.915995	0.866766	0.962856	1.09091	0.970671	0.995388	0.937042	1.00103	1.01459
2520	0.98908	0.892214	1.09088	1.05051	0.943052	1.02893	0.958626	0.930579	0.924576	0.922058	1.0076	1.02747	0.949846	1.10125	1.08847	1.19403	1.16667	1.40843	0.988335	1.04866	1.01527	1.14903	1.08911	1.27465	0.949027	1.31122	1.18521	1.0997	1.30784	1.13941	0.797388	0.954964	1.01104	0.994551	0.990466	1.0998	1.13591	1.13815	0.933255	0.761905	0.915995	0.866766	0.962238	1.11603	0.970671	0.995388	0.919345	1.00103	1.04627
2550	0.98908	0.892214	1.08835	1.01198	0.948888	1.02893	0.968624	0.930579	0.924576	0.922058	0.995389	1.03802	0.947568	1.10125	1.08724	1.1194	1.16667	1.40452	1.01051	1.04866	1.01323	1.14994	1.17298	1.27475	0.942536	1.31031	1.18337	1.09725	1.30218	1.13593	0.769809	0.954964	1.05538	0.994551	0.990466	1.09997	1.17178	1.13815	0.933255	0.761905	0.915995	0.866766	0.96162	1.18182	0.970671	0.995388	0.892284	1.00103	1.04462
2580	0.98908	0.892214	1.08703	0.991626	0.949128	1.02893	0.968624	0.930579	0.924576	0.922058	0.995389	0.974393	0.949838	1.10125	1.08601	1.19403	1.15506	1.4005	0.995844	1.04866	1.01118	1.15085	1.17987	1.27484	0.922187	1.30939	1.18152	1.09479	1.29652	1.13245	0.750483	0.954964	1.08882	0.994551	0.990466	1.10014	1.17178	1.13815	0.933255	0.777778	0.915995	0.866766	0.961	1.15618	0.970671	0.995388	0.919311	1.00768	1.04296
2610	0.98908	0.892214	1.0886	0.977459	0.943119	1.02893	0.968624	0.930579	0.924576	0.922058	0.995389	0.96388	0.962531	1.10125	1.08478	1.26866	1.08333	1.39658	0.984669	1.04866	1.00913	1.15176	1.17987	1.25447	0.928024	1.30848	1.17968	1.09234	1.29086	1.12897	0.750483	0.903363	1.04444	0.994551	0.990466	1.10031	1.17178	1.13815	0.933255	0.857142	0.915995	0.866766	0.960382	0.977274	0.970671	0.995388	0.874572	1.09203	1.04131
2640	0.98908	0.892214	1.06918	0.989381	0.952192	1.02893	0.968624	0.930579	0.924576	0.922058	0.995389	1.02755	0.95497	1.10125	1.08355	1.19403	1.08333	1.39266	0.985036	1.04866	1.00708	1.15267	1.17987	1.22939	0.925659	1.30756	1.17783	1.08988	1.2852	1.12534	0.750483	0.901911	1.01104	0.994551	0.990466	1.10048	1.17178	1.13815	0.933255	0.857142	0.915995	0.866766	0.959764	1	0.970671	0.995388	0.874572	1.09203	1.03965
2670	0.98908	0.892214	1.06181	0.994026	0.949744	1.02893	0.968624	0.930579	0.924576	0.922058	0.995389	1.03802	0.952539	1.10125	1.08232	1.19403	1.08333	1.38875	1.0239	1.04866	1.00503	1.15358	1.0959	1.22949	0.933317	1.30663	1.17599	1.08743	1.32257	1.12186	0.750483	0.901911	1.05546	0.95268	0.990466	1.10065	1.17178	1.13815	0.933255	0.857142	0.915995	0.866766	0.959145	1.02273	0.970671	0.995388	0.874572	1.09203	1.038
2700	0.98908	0.892214	1.04623	0.9734	0.9447	1.02893	0.968624	0.930579	0.924576	0.922058	0.995389	1.03802	0.954059	1.10125	1.08109	1.19403	1.08333	1.38484	1.00449	1.04866	1.00298	1.15448	1.1731	1.22958	0.912879	1.30572	1.17414	1.08497	1.32116	1.11838	0.750483	0.901911	1.04437	0.895096	0.990466	1.10082	1.17178	1.13815	0.928694	0.857142	0.915995	0.866766	0.958527	0.976664	0.970671	0.995388	0.874572	1.08528	1.03635
2730	0.98908	0.892214	1.0338	0.960445	0.938191	1.02893	0.968624	0.930579	0.924576	0.922058	0.995389	0.97429	0.95728	1.10125	1.07986	1.19403	1.08333	1.38092	1.02386	1.04866	1.00093	1.1554	1.09586	1.22968	0.894022	1.3048	1.17229	1.08252	1.3155	1.1149	0.750483	0.901911	1.0555	0.895096	0.990466	1.10099	1.17178	1.13815	0.866595	0.857142	0.915995	0.879553	0.957909	0.932477	0.970671	0.995388	0.874572	1.00103	1.03469
2760	0.93552	0.892214	1.01582	0.965539	0.948091	1.02893	0.968624	0.930579	0.924576	0.922058	0.995389	0.96388	0.963763	1.10125	1.07862	1.19403	1.08333	1.37701	1.02424	1.04866	0.998881	1.15631	1.17315	1.22977	0.893077	1.30389	1.17045	1.08006	1.3095	1.11142	0.750483	0.901911	1.04433	0.895096	0.953915	1.10116	1.17178	1.13815	0.866595	0.857142	0.915995	0.893537	0.957291	1.0007	0.970671	1.00363	0.874572	1.00103	1.03304
2790	0.980837	0.892214	1.02566	0.964186	0.952043	1.02893	0.968624	0.930579	0.924576	0.922058	0.995389	0.96388	0.954498	1.10125	1.07739	1.19403	1.09509	1.37309	1.0074	1.09613	0.996831	1.15722	1.17987	1.25091	0.895707	1.30297	1.1686	1.07754	1.30383	1.10794	0.750483	0.901911	1.01104	0.953515	0.825388	1.10132	1.17178	1.13815	0.866595	0.857142	0.915995	0.866766	0.956671	1.09091	0.970671	1.05394	0.874572	1.00103	1.03139
2820	0.98908	0.892214	1.01417	0.966266	0.957916	1.02893	0.968624	0.930579	0.924576	0.922058	0.995389	0.96388	0.95697	1.10125	1.07616	1.19403	1.16667	1.36918	1.03013	1.05636	1.02174	1.15813	1.17987	1.27561	0.903569	1.30204	1.16676	1.07509	1.29818	1.10446	0.791357	0.901911	1.01104	0.994551	0.825388	1.10149	1.17178	1.13815	0.866595	0.857142	0.915995	0.866766	0.956053	1.09091	0.970671	1.05394	0.874572	1.00103	1.02973
2850	0.98908	0.892214	1.00649	0.965151	0.9649	1.00354	0.968624	0.930579	0.924576	0.922058	0.995389	0.96388	0.965385	1.10125	1.07493	1.19403	1.16667	1.36526	1.04226	1.04866	1.01662	1.15904	1.17987	1.27571	0.897127	1.30113	1.16491	1.07263	1.29251	1.10098	0.878181	0.901911	1.01104	0.994551	0.836228	1.10166	1.17178	1.13815	0.866595	0.857142	0.915995	0.878919	0.955435	1.09091	0.970671	1.05394	0.874572	1.00103	1.02808
2880	0.98908	0.934821	1.00037	0.981299	0.964291	0.987769	0.968624	0.930579	0.924576	0.922058	0.995389	0.96388	0.973423	1.10125	1.0737	1.19403	1.15484	1.36135	1.06778	1.09617	0.990684	1.15995	1.09573	1.2758	0.892961	1.30021	1.16307	1.07018	1.28644	1.0975	0.963497	0.901911	1.05561	0.994551	0.907928	1.10183	1.17178	1.13815	0.866595	0.841271	0.915995	0.888865	0.954817	1.1166	0.970671	1.05394	0.874572	1.00103	1.02642
2910	0.98908	0.909267	0.997661	0.979807	0.957045	1.01283	0.968624	0.930579	0.843422	0.922058	0.995389	0.96388	0.972959	1.10125	1.07247	1.19403	1.15923	1.35744	1.09196	1.10385	0.988634	1.16086	1.08911	1.2759	0.875246	1.2993	1.16122	1.06772	1.23571	1.09402	0.968728	0.901911	1.04423	1.03664	0.907928	1.102	1.17178	1.13815	0.866595	0.761905	0.90933	0.883908	0.954198	1.15609	0.970671	1.05394	0.874572	1.00103	1.02477
2940	0.98908	0.934461	0.983356	0.968469	0.948962	1.02893	0.968624	0.930579	0.832119	0.922058	0.995389	0.96388	0.980966	1.10125	1.07124	1.19403	1.17854	1.35353	1.08441	1.10385	0.986585	1.16177	1.08911	1.27599	0.874358	1.29838	1.15938	1.06527	1.27452	1.09054	0.934947	0.901911	1.03766	1.05189	0.907928	1.10217	1.13712	1.13815	0.866595	0.777778	0.854929	0.906165	0.95358	1.09091	0.970671	1.05394	0.874572	1.00103	1.02312
2970	0.98908	0.951694	0.978168	0.973384	0.948666	1.0042	0.968624	0.930579	0.832119	0.922058	0.995389	0.96388	0.979523	1.10125	1.07001	1.19403	1.17405	1.29078	1.11669	1.10385	0.984536	1.16267	1.08911	1.27609	0.871399	1.29746	1.15752	1.06281	1.22313	1.08706	0.864992	0.901911	1.08882	0.994551	0.907928	1.10234	1.11599	1.13815	0.866595	0.841271	0.854929	0.889341	0.952962	1.09091	0.970671	1.00348	0.874572	1.00103	1.02146
3000	0.98908	0.951694	0.987911	0.956877	0.946457	0.963208	0.968624	0.930579	0.832119	0.922058	0.995389	0.96388	0.979629	1.10125	1.06877	1.19403	1.16667	1.27542	1.13529	1.10385	0.982487	1.15844	1.08911	1.27618	0.871957	1.29654	1.15568	1.06036	1.21658	1.08343	0.817299	0.901911	1.08882	0.994551	0.907928	1.10251	1.11599	1.13815	0.866595	0.761905	0.854929	0.866766	0.952344	1.0671	0.970671	0.995388	0.874572	1.00103	1.01981
3030	0.98908	0.951694	1.01222	0.966277	0.940865	0.946612	0.968624	0.909026	0.832119	0.922058	0.995389	0.96388	0.977374	1.10125	1.06754	1.19403	1.16667	1.27151	1.13135	1.10385	0.980438	1.10948	1.17337	1.25447	0.870735	1.29562	1.15383	1.0579	1.21189	1.07995	0.797388	0.901911	1.08882	0.994551	0.907928	1.10268	1.11599	1.13815	0.866595	0.761905	0.854929	0.866766	0.951724	1.02385	0.970671	0.995388	0.874572	1.00103	1.01815
3060	0.98908	0.951694	1.02239	0.970442	0.930816	0.946612	0.968624	0.872418	0.832119	0.922058	0.995389	0.96388	0.983174	1.10125	1.06631	1.19403	1.16667	1.32663	1.12457	1.10385	0.978388	1.11039	1.17987	1.23073	0.860751	1.29471	1.15199	1.05544	1.25171	1.07648	0.797388	0.901911	1.08882	0.994551	0.907928	1.10285	1.11599	1.13815	0.866595	0.746031	0.854929	0.866766	0.951106	1.09091	0.970671	0.995388	0.874572	1.00103	1.0165
3090	0.98908	0.904849	1.02756	0.973984	0.928105	0.946612	0.968624	0.872418	0.832119	0.922058	0.995389	0.96388	0.986172	1.10125	1.06508	1.19403	1.16667	1.33395	1.14274	1.10385	0.976339	1.1113	1.17987	1.25283	0.846203	1.29379	1.15014	1.05299	1.24504	1.07299	0.797388	0.901911	1.08882	0.994551	0.907928	1.10302	1.11599	1.13815	0.914184	0.666667	0.861694	0.866766	0.950488	1.09091	0.970671	0.995388	0.874572	1.00103	1.01485
3120	0.98908	0.892214	1.03828	0.956228	0.936696	0.946612	0.968624	0.872418	0.832119	0.922058	0.995389	0.96388	0.988763	1.10125	1.06385	1.19403	1.16667	1.27072	1.08788	1.05621	0.97429	1.11741	1.17987	1.25447	0.856194	1.29287	1.14827	1.04368	1.19475	1.06951	0.797388	0.901911	1.08882	0.994551	0.907928	1.10319	1.11599	1.13815	0.884826	0.68254	0.909214	0.872073	0.949869	1.06692	0.970671	0.995388	0.874572	1.00103	1.01319
3150	0.98908	0.892214	1.04558	0.958264	0.946948	0.946612	0.968624	0.872418	0.832119	0.922058	0.995389	0.96388	0.982525	1.10125	1.06262	1.19403	1.16667	1.25574	1.09247	1.04866	0.972241	1.16291	1.17987	1.23102	0.863774	1.29195	1.14642	1.0079	1.18827	1.06604	0.797388	0.901911	1.08882	0.994551	0.907928	1.10336	1.11599	1.13815	0.848204	0.761905	0.854929	0.850894	0.949251	1.02404	0.970671	0.995388	0.874572	1.0811	1.01154
3180	0.98908	0.892214	1.04076	0.944303	0.946936	0.946612	0.968624	0.872418	0.832119	0.922058	0.995389	0.96388	0.981184	1.10125	1.06139	1.19403	1.16667	1.25182	1.13478	1.04866	0.970192	1.11403	1.17987	1.23112	0.851589	1.29103	1.14458	1.02972	1.18261	1.06255	0.769541	0.901911	1.1336	0.994551	0.907928	1.10353	1.11599	1.13815	0.932335	0.761905	0.854929	0.837774	0.948632	1.09091	0.970671	0.995388	0.860116	1.01193	1.00988
3210	0.98908	0.892214	1.02851	0.963301	0.944559	0.946612	0.968624	0.872418	0.832119	0.922058	0.995389	0.96388	0.987449	1.10125	1.06015	1.19403	1.16667	1.24791	1.1431	1.04866	0.968143	1.12018	1.17987	1.23121	0.856624	1.29012	1.14273	0.958355	1.17695	1.05907	0.898313	0.901911	1.16659	1.03691	0.907928	1.1037	1.11599	1.13815	0.866758	0.761905	0.854929	0.866766	0.948014	1.09091	0.970671	0.995388	0.891628	1.08115	1.00823
3240	0.98908	0.892214	1.01049	0.949073	0.945752	0.946612	0.968624	0.872418	0.832119	0.922058	0.995389	0.96388	0.986616	1.11495	1.05892	1.19403	1.16667	1.24399	1.18481	1.04866	0.966052	1.1656	1.17987	1.23131	0.852489	1.2892	1.14089	0.993744	1.17095	1.0556	0.968728	0.949176	1.13976	1.09401	0.907928	1.10386	1.11599	1.13815	0.819735	0.761905	0.854929	0.866766	0.947395	1.09091	0.910752	0.995388	0.937042	1.09203	1.00658
3270	0.935295	0.892214	1.00994	0.949878	0.952242	0.946612	0.968624	0.909479	0.832119	0.922058	0.995389	0.96388	0.97879	1.17224	1.05769	1.19403	1.16667	1.24008	1.21025	1.04866	0.964003	1.11675	1.17987	1.23141	0.85499	1.28828	1.13904	0.991289	1.16528	1.05211	1.02608	0.954964	1.08882	1.09401	0.907928	1.10403	1.11599	1.13815	0.799934	0.761905	0.854929	0.872073	0.946777	1.09091	0.901337	0.995388	0.937042	1.09203	1.00492
3300	0.927263	0.892214	1.00406	0.94754	0.942582	0.946612	0.968624	0.930579	0.832119	0.922058	0.995389	0.96388	0.978998	1.10125	1.05646	1.19403	1.16667	1.23617	1.21675	1.04866	0.961954	1.11766	1.17987	1.2315	0.85917	1.28736	1.08225	0.995294	1.15962	1.04863	1.03191	0.908112	1.07082	1.09401	0.907928	1.1042	1.11599	1.13815	0.799934	0.761905	0.854929	0.851688	0.946159	1.11725	0.961294	0.995388	0.937042	1.09203	1.00327
3330	0.981074	0.892214	1.00704	0.951014	0.938743	0.923876	0.968624	0.930579	0.832119	0.922058	0.995389	0.96388	0.978812	1.10125	1.05523	1.19403	1.16667	1.23225	1.22051	1.04866	0.988263	1.11857	1.17987	1.2316	0.852169	1.28644	1.0715	1.03335	1.15396	1.04516	1.07378	0.901911	1.08882	1.09401	0.907928	1.10437	1.11599	1.13815	0.846353	0.761905	0.854929	0.836982	0.945541	1.15543	0.910695	0.995388	0.937042	1.09203	1.02292
3360	0.98908	0.892214	0.988622	0.961122	0.933722	0.928025	0.968624	0.930579	0.832119	0.922058	0.990694	0.96388	0.974474	1.10125	1.054	1.19403	1.16667	1.28813	1.18802	1.04866	0.980332	1.11948	1.17987	1.23169	0.848517	1.28553	1.06966	1.03083	1.1483	1.04153	1.10287	0.868461	1.0619	1.09401	0.907928	1.10454	1.11599	1.13815	0.866595	0.761905	0.854929	0.866766	0.944922	1.09091	0.901337	0.995388	0.937042	1.09203	1.05851
3390	0.98908	0.892214	0.965005	0.963739	0.93511	0.946612	0.968624	0.930579	0.836501	0.922058	0.936837	0.96388	0.975172	1.11507	1.05277	1.19403	1.15445	1.23484	1.174	1.04866	0.98433	1.12039	1.17987	1.23179	0.843301	1.28461	1.06781	1.02837	1.14264	1.03805	1.12573	0.882098	1.01104	1.09401	0.907928	1.10471	1.11599	1.13815	0.866595	0.761905	0.854929	0.857471	0.944304	1.11739	0.901337	0.995388	0.937042	1.01176	1.05685
3420	0.98908	0.892214	0.955265	0.979744	0.946062	0.946612	0.968624	0.930579	0.924576	0.922058	0.936837	0.96388	0.973518	1.18596	1.05154	1.19403	1.09557	1.22051	1.17396	1.04866	1.00467	1.1213	1.17987	1.23188	0.835016	1.22918	1.06597	1.01724	1.13698	1.03457	1.12573	0.901911	1.01104	1.05146	0.907928	1.10488	1.07522	1.13815	0.866595	0.761905	0.854929	0.836505	0.943685	1.18182	0.901337	0.995388	0.934322	1.08133	1.0552
3450	0.98908	0.892214	0.95505	0.999988	0.950029	0.946612	0.968624	0.930579	0.924576	0.922058	0.936837	0.96388	0.964854	1.18596	1.0503	1.19403	1.16667	1.27661	1.10469	1.04866	1.00263	1.12221	1.17987	1.23198	0.835871	1.28177	1.06412	0.976493	1.13131	1.03109	1.12573	0.901911	1.01104	0.994551	0.907928	1.10505	1.1012	1.13815	0.866595	0.761905	0.854929	0.866766	0.943066	1.15524	0.901337	0.995388	0.874572	1.09203	1.00327
3480	0.995564	0.892214	0.95605	0.976846	0.946574	0.946612	0.968624	0.930579	0.924576	0.922058	0.936837	0.96388	0.980961	1.18596	1.04907	1.19403	1.16667	1.28296	1.05215	1.04866	1.00058	1.12312	1.17987	1.23208	0.824834	1.22731	1.11755	0.967963	1.12531	1.02761	1.12573	0.901911	1.01104	0.994551	0.907928	1.10522	1.11599	1.13815	0.886775	0.761905	0.854929	0.872073	0.942448	1.09091	0.901337	0.995388	0.874572	1.09203	1.02292
3510	0.997007	0.892214	0.955758	0.958185	0.944456	0.946612	0.968624	0.930579	0.841388	0.922058	0.936837	0.96388	0.983937	1.18596	1.04784	1.19403	1.16667	1.27904	1.05754	1.04866	0.998527	1.12403	1.17987	1.23217	0.818512	1.2254	1.12427	0.933092	1.11965	1.02413	1.14906	0.901911	1.01104	0.994551	0.907928	1.10539	1.07449	1.13815	0.912137	0.761905	0.854929	0.861459	0.94183	1.09091	0.901337	0.995388	0.874572	1.09203	1.05851
3540	0.98908	0.892214	0.954454	0.924048	0.947962	0.946612	0.968624	0.930579	0.91533	0.922058	0.936837	0.96388	0.972072	1.18596	1.04661	1.19403	1.16667	1.27513	1.12541	1.04866	0.996478	1.12494	1.17987	1.23227	0.819364	1.22448	1.12243	0.975074	1.11399	1.02065	1.17263	0.901911	1.01104	0.994551	0.907928	1.10556	1.06019	1.13815	0.933255	0.761905	0.854929	0.858264	0.941212	1.09091	0.901337	0.995388	0.874572	1.01163	1.05685
3570	0.98908	0.892214	0.968888	0.906737	0.950824	0.925203	0.968624	0.930579	0.924576	0.922058	0.936837	0.96388	0.977545	1.18596	1.04538	1.19403	1.16667	1.27122	1.13731	1.04866	0.994429	1.12584	1.17987	1.23236	0.815385	1.22356	1.12058	1.01364	1.10833	1.01717	1.14927	0.933152	1.01104	0.994551	0.907928	1.10573	1.06019	1.13815	0.888004	0.761905	0.854929	0.835712	0.940593	1.14651	0.901337	0.995388	0.874572	1.08145	1.0552
3600	0.98908	0.892214	0.973554	0.867439	0.957637	0.905455	0.995447	0.930579	0.841313	0.922058	0.936837	0.96388	0.983557	1.18596	1.04415	1.19403	1.16667	1.2673	1.12279	1.04866	0.99238	1.12675	1.17987	1.23236	0.803938	1.27725	1.11873	1.01119	1.10267	1.01369	1.15468	0.923931	1.03812	0.994551	0.907928	1.1059	1.06019	1.13815	0.911701	0.761905	0.854929	0.866766	0.939975	1.27273	0.901337	0.995388	0.874572	1.09203	1.05355
[truncated: 3 more columns]
