# Supplementary material for: Zebrafish macrophages convert physical wound signals into rapid vascular permeabilization
Source: Nat Commun. 2026 Feb 6;17:1807. doi: 10.1038/s41467-026-68520-2 (PMC12916771; doi:10.1038/s41467-026-68520-2)
Supplement: Supplementary file 15 — Source data [file 41467_2026_68520_MOESM15_ESM.zip › Zipped-2/Statistical_Source_Data_Supplementary_Fig.4.xlsx]

## Sheet: Supplementary. Fig 4a
frame	time_sec	Displacement(NTR2.0_lyz)	Displacement 95% CI (NTR2.0_lyz)			Genotype	ExpDate	Condition	Strain & Age
0	0	0	0			NTR2.0_lyz	20230615	24hrs+0.15%DMSO E3 ISO-Wound + HYPO E3	Casper | 3dpf
1	30	2.30227	0.335086			NTR2.0_lyz	20230615	24hrs+0.15%DMSO E3 ISO-Wound + HYPO E3	Casper | 3dpf
2	60	4.55742	0.806234			NTR2.0_lyz	20230615	24hrs+0.15%DMSO E3 ISO-Wound + HYPO E3	Casper | 3dpf
3	90	6.49211	1.11776			NTR2.0_lyz	20230615	24hrs+0.15%DMSO E3 ISO-Wound + HYPO E3	Casper | 3dpf
4	120	8.56882	1.34469			NTR2.0_lyz	20230713	24hrs+0.15%DMSO E3 ISO-Wound + HYPO E3	Casper | 3dpf
5	150	10.5545	1.88112			NTR2.0_lyz	20230713	24hrs+0.15%DMSO E3 ISO-Wound + HYPO E3	Casper | 3dpf
6	180	12.083	2.26996			NTR2.0_lyz	20230713	24hrs+0.15%DMSO E3 ISO-Wound + HYPO E3	Casper | 3dpf
7	210	13.8994	2.46047			NTR2.0_lyz	20230713	24hrs+0.15%DMSO E3 ISO-Wound + HYPO E3	Casper | 3dpf
8	240	15.7085	2.79018			NTR2.0_lyz	20230713	24hrs+0.15%DMSO E3 ISO-Wound + HYPO E3	Casper | 3dpf
9	270	18.7736	3.41096			NTR2.0_lyz	20230713	24hrs+0.15%DMSO E3 ISO-Wound + HYPO E3	Casper | 3dpf
10	300	18.8622	3.32939			NTR2.0_lyz	20230713	24hrs+0.15%DMSO E3 ISO-Wound + HYPO E3	Casper | 3dpf
11	330	20.9501	4.01437			NTR2.0_lyz	20230713	24hrs+0.15%DMSO E3 ISO-Wound + HYPO E3	Casper | 3dpf
12	360	22.916	4.72406			NTR2.0_lyz	20230713	24hrs+0.15%DMSO E3 ISO-Wound + HYPO E3	Casper | 3dpf
13	390	23.9389	4.81477			NTR2.0_lyz	20230713	24hrs+0.15%DMSO E3 ISO-Wound + HYPO E3	Casper | 3dpf
14	420	26.0787	5.61178			NTR2.0_lyz	20230713	24hrs+0.15%DMSO E3 ISO-Wound + HYPO E3	Casper | 3dpf
15	450	27.0664	5.50059			NTR2.0_lyz	20230713	24hrs+0.15%DMSO E3 ISO-Wound + HYPO E3	Casper | 3dpf
16	480	28.8098	5.67423			NTR2.0_lyz	20230713	24hrs+0.15%DMSO E3 ISO-Wound + HYPO E3	Casper | 3dpf
17	510	30.3144	6.21767
18	540	32.5465	6.45872
19	570	33.8691	6.91761
20	600	35.178	7.02166
21	630	35.4058	6.41831
22	660	36.7455	7.0576
23	690	38.5796	7.30007
24	720	41.0128	7.71662
25	750	41.8407	7.44106
26	780	45.2529	9.35438
27	810	46.4843	9.71126
28	840	47.9013	10.3053
29	870	50.3964	10.9527
30	900	51.3154	11.3307
31	930	52.9754	11.6341
32	960	53.9241	12.1371
33	990	55.4457	12.9483
34	1020	53.4363	12.6529
35	1050	55.4224	13.0884
36	1080	56.1865	13.4754
37	1110	57.5945	13.3691
38	1140	58.1234	13.4663
39	1170	62.2638	15.4211
40	1200	60.7567	13.1207
41	1230	61.2565	13.0751
42	1260	63.6473	14.3526
43	1290	63.3619	13.3239
44	1320	63.8499	13.6042
45	1350	64.8252	14.0681
46	1380	66.4534	13.9466
47	1410	68.4107	13.9072
48	1440	70.5568	13.9205
49	1470	71.7781	13.771
50	1500	73.0584	13.7534
51	1530	72.8207	14.0258
52	1560	74.746	13.582
53	1590	76.1593	14.1752
54	1620	75.4157	13.3316
55	1650	77.9119	12.8373
56	1680	77.2632	13.1217
57	1710	78.4274	13.0973
58	1740	79.1105	12.8978
59	1770	79.9247	12.8272
60	1800	80.5591	12.7663
61	1830	82.5243	12.7946
62	1860	82.2879	12.6224
63	1890	82.1433	13.1779
64	1920	81.2587	13.3682
65	1950	81.3859	13.3423
66	1980	80.0359	13.8958
67	2010	80.4801	13.9507
68	2040	82.1076	14.0936
69	2070	80.9209	13.3662
70	2100	83.4613	14.2073
71	2130	85.0088	14.5773
72	2160	84.0339	14.6004
73	2190	84.9497	14.2187
74	2220	86.1563	14.2408
75	2250	86.9549	14.19
76	2280	88.0863	14.0889
77	2310	88.4744	14.1093
78	2340	87.9707	13.8025
79	2370	91.5545	14.2936
80	2400	93.0629	14.4808
81	2430	93.0219	14.5734
82	2460	92.786	14.0631
83	2490	96.7504	14.2993
84	2520	96.3964	14.672
85	2550	98.496	14.9645
86	2580	99.8748	15.2443
87	2610	101.973	15.8901
88	2640	105.364	16.2802
89	2670	106.91	16.6015
90	2700	106.605	17.2337
91	2730	104.121	17.2816
92	2760	104.81	17.5247
93	2790	108.379	18.2174
94	2820	107.508	18.6291
95	2850	108.844	18.7906
96	2880	110.511	18.9968
97	2910	112.333	19.2803
98	2940	114.052	19.4108
99	2970	115.129	19.6474
100	3000	115.08	19.5393
101	3030	113.717	19.8155
102	3060	115.903	19.935
103	3090	119.888	20.1521
104	3120	121.808	20.6317
105	3150	124.218	21.1759
106	3180	124.433	21.5687
107	3210	129.065	21.8142
108	3240	129.536	22.8251
109	3270	131.315	23.2295
110	3300	134.005	22.4611
111	3330	133.937	22.719
112	3360	138.288	23.3517
113	3390	136.878	22.3721
114	3420	142.245	23.8
115	3450	145.202	24.9984
116	3480	148.171	25.1125
117	3510	153.379	28.1435
118	3540	149.868	26.6332
119	3570	154.883	28.2922
frame	time_sec	velocity	displacement
0	0	0.0608707	0	20230615_3dpf_tg(NTR2.0_QUAS_LYZ_QF2)_24hrs_DMSO_70kDa Dextran_ISO+HYPO_E4_F3
1	30	0.0480509	2.37396	20230615_3dpf_tg(NTR2.0_QUAS_LYZ_QF2)_24hrs_DMSO_70kDa Dextran_ISO+HYPO_E4_F3
2	60	0.0670585	4.01222	20230615_3dpf_tg(NTR2.0_QUAS_LYZ_QF2)_24hrs_DMSO_70kDa Dextran_ISO+HYPO_E4_F3
3	90	0.0653367	5.8335	20230615_3dpf_tg(NTR2.0_QUAS_LYZ_QF2)_24hrs_DMSO_70kDa Dextran_ISO+HYPO_E4_F3
4	120	0.0736049	7.58968	20230615_3dpf_tg(NTR2.0_QUAS_LYZ_QF2)_24hrs_DMSO_70kDa Dextran_ISO+HYPO_E4_F3
5	150	0.0541112	9.38651	20230615_3dpf_tg(NTR2.0_QUAS_LYZ_QF2)_24hrs_DMSO_70kDa Dextran_ISO+HYPO_E4_F3
6	180	0.0554775	10.9185	20230615_3dpf_tg(NTR2.0_QUAS_LYZ_QF2)_24hrs_DMSO_70kDa Dextran_ISO+HYPO_E4_F3
7	210	0.037642	11.6254	20230615_3dpf_tg(NTR2.0_QUAS_LYZ_QF2)_24hrs_DMSO_70kDa Dextran_ISO+HYPO_E4_F3
8	240	0.0497942	12.2288	20230615_3dpf_tg(NTR2.0_QUAS_LYZ_QF2)_24hrs_DMSO_70kDa Dextran_ISO+HYPO_E4_F3
9	270	0.07494	13.3147	20230615_3dpf_tg(NTR2.0_QUAS_LYZ_QF2)_24hrs_DMSO_70kDa Dextran_ISO+HYPO_E4_F3
10	300	0.052936	14.2324	20230615_3dpf_tg(NTR2.0_QUAS_LYZ_QF2)_24hrs_DMSO_70kDa Dextran_ISO+HYPO_E4_F3
11	330	0.0738283	15.3546	20230615_3dpf_tg(NTR2.0_QUAS_LYZ_QF2)_24hrs_DMSO_70kDa Dextran_ISO+HYPO_E4_F3
12	360	0.0580725	16.1915	20230615_3dpf_tg(NTR2.0_QUAS_LYZ_QF2)_24hrs_DMSO_70kDa Dextran_ISO+HYPO_E4_F3
13	390	0.0700614	17.1474	20230615_3dpf_tg(NTR2.0_QUAS_LYZ_QF2)_24hrs_DMSO_70kDa Dextran_ISO+HYPO_E4_F3
14	420	0.0588703	17.6415	20230615_3dpf_tg(NTR2.0_QUAS_LYZ_QF2)_24hrs_DMSO_70kDa Dextran_ISO+HYPO_E4_F3
15	450	0.0908925	18.1811	20230615_3dpf_tg(NTR2.0_QUAS_LYZ_QF2)_24hrs_DMSO_70kDa Dextran_ISO+HYPO_E4_F3
16	480	0.1509443741678316	19.5135	20230615_3dpf_tg(NTR2.0_QUAS_LYZ_QF2)_24hrs_DMSO_70kDa Dextran_ISO+HYPO_E4_F3
17	510	0.1082176493084188	22.4195	20230615_3dpf_tg(NTR2.0_QUAS_LYZ_QF2)_24hrs_DMSO_70kDa Dextran_ISO+HYPO_E4_F3
18	540	0.0930198	26.0661	20230615_3dpf_tg(NTR2.0_QUAS_LYZ_QF2)_24hrs_DMSO_70kDa Dextran_ISO+HYPO_E4_F3
19	570	0.0782849	27.1634	20230615_3dpf_tg(NTR2.0_QUAS_LYZ_QF2)_24hrs_DMSO_70kDa Dextran_ISO+HYPO_E4_F3
20	600	0.0750395	29.0922	20230615_3dpf_tg(NTR2.0_QUAS_LYZ_QF2)_24hrs_DMSO_70kDa Dextran_ISO+HYPO_E4_F3
21	630	0.0882717	30.8551	20230615_3dpf_tg(NTR2.0_QUAS_LYZ_QF2)_24hrs_DMSO_70kDa Dextran_ISO+HYPO_E4_F3
22	660	0.0739487	33.1202	20230615_3dpf_tg(NTR2.0_QUAS_LYZ_QF2)_24hrs_DMSO_70kDa Dextran_ISO+HYPO_E4_F3
23	690	0.1062825074308263	34.8461	20230615_3dpf_tg(NTR2.0_QUAS_LYZ_QF2)_24hrs_DMSO_70kDa Dextran_ISO+HYPO_E4_F3
24	720	0.0781877	34.254	20230615_3dpf_tg(NTR2.0_QUAS_LYZ_QF2)_24hrs_DMSO_70kDa Dextran_ISO+HYPO_E4_F3
25	750	0.0650624	36.6214	20230615_3dpf_tg(NTR2.0_QUAS_LYZ_QF2)_24hrs_DMSO_70kDa Dextran_ISO+HYPO_E4_F3
26	780	0.0713217	37.8751	20230615_3dpf_tg(NTR2.0_QUAS_LYZ_QF2)_24hrs_DMSO_70kDa Dextran_ISO+HYPO_E4_F3
27	810	0.0657639	37.8738	20230615_3dpf_tg(NTR2.0_QUAS_LYZ_QF2)_24hrs_DMSO_70kDa Dextran_ISO+HYPO_E4_F3
28	840	0.0714173	37.1943	20230615_3dpf_tg(NTR2.0_QUAS_LYZ_QF2)_24hrs_DMSO_70kDa Dextran_ISO+HYPO_E4_F3
29	870	0.0651096	37.7162	20230615_3dpf_tg(NTR2.0_QUAS_LYZ_QF2)_24hrs_DMSO_70kDa Dextran_ISO+HYPO_E4_F3
30	900	0.0675518	38.57	20230615_3dpf_tg(NTR2.0_QUAS_LYZ_QF2)_24hrs_DMSO_70kDa Dextran_ISO+HYPO_E4_F3
31	930	0.0994814	38.5671	20230615_3dpf_tg(NTR2.0_QUAS_LYZ_QF2)_24hrs_DMSO_70kDa Dextran_ISO+HYPO_E4_F3
32	960	0.0769401	36.8482	20230615_3dpf_tg(NTR2.0_QUAS_LYZ_QF2)_24hrs_DMSO_70kDa Dextran_ISO+HYPO_E4_F3
33	990	0.1029871932841192	34.9424	20230615_3dpf_tg(NTR2.0_QUAS_LYZ_QF2)_24hrs_DMSO_70kDa Dextran_ISO+HYPO_E4_F3
34	1020	0.0895899	32.3449	20230615_3dpf_tg(NTR2.0_QUAS_LYZ_QF2)_24hrs_DMSO_70kDa Dextran_ISO+HYPO_E4_F3
35	1050	0.0795092	32.5426	20230615_3dpf_tg(NTR2.0_QUAS_LYZ_QF2)_24hrs_DMSO_70kDa Dextran_ISO+HYPO_E4_F3
36	1080	0.0816255	33.2287	20230615_3dpf_tg(NTR2.0_QUAS_LYZ_QF2)_24hrs_DMSO_70kDa Dextran_ISO+HYPO_E4_F3
37	1110	0.1028564022391622	35.1313	20230615_3dpf_tg(NTR2.0_QUAS_LYZ_QF2)_24hrs_DMSO_70kDa Dextran_ISO+HYPO_E4_F3
38	1140	0.0788841	31.2936	20230615_3dpf_tg(NTR2.0_QUAS_LYZ_QF2)_24hrs_DMSO_70kDa Dextran_ISO+HYPO_E4_F3
39	1170	0.1336780461141647	31.2738	20230615_3dpf_tg(NTR2.0_QUAS_LYZ_QF2)_24hrs_DMSO_70kDa Dextran_ISO+HYPO_E4_F3
40	1200	0.1034540371597706	34.3742	20230615_3dpf_tg(NTR2.0_QUAS_LYZ_QF2)_24hrs_DMSO_70kDa Dextran_ISO+HYPO_E4_F3
41	1230	0.0843227	36.5702	20230615_3dpf_tg(NTR2.0_QUAS_LYZ_QF2)_24hrs_DMSO_70kDa Dextran_ISO+HYPO_E4_F3
42	1260	0.146308	38.2326	20230615_3dpf_tg(NTR2.0_QUAS_LYZ_QF2)_24hrs_DMSO_70kDa Dextran_ISO+HYPO_E4_F3
43	1290	0.0765582	43.9837	20230615_3dpf_tg(NTR2.0_QUAS_LYZ_QF2)_24hrs_DMSO_70kDa Dextran_ISO+HYPO_E4_F3
44	1320	0.1134375595965466	44.7844	20230615_3dpf_tg(NTR2.0_QUAS_LYZ_QF2)_24hrs_DMSO_70kDa Dextran_ISO+HYPO_E4_F3
45	1350	0.1301772523618087	45.7377	20230615_3dpf_tg(NTR2.0_QUAS_LYZ_QF2)_24hrs_DMSO_70kDa Dextran_ISO+HYPO_E4_F3
46	1380	0.1145280822659559	47.6643	20230615_3dpf_tg(NTR2.0_QUAS_LYZ_QF2)_24hrs_DMSO_70kDa Dextran_ISO+HYPO_E4_F3
47	1410	0.1766445612598235	50.1946	20230615_3dpf_tg(NTR2.0_QUAS_LYZ_QF2)_24hrs_DMSO_70kDa Dextran_ISO+HYPO_E4_F3
48	1440	0.099318	55.3495	20230615_3dpf_tg(NTR2.0_QUAS_LYZ_QF2)_24hrs_DMSO_70kDa Dextran_ISO+HYPO_E4_F3
49	1470	0.0933535	58.6938	20230615_3dpf_tg(NTR2.0_QUAS_LYZ_QF2)_24hrs_DMSO_70kDa Dextran_ISO+HYPO_E4_F3
50	1500	0.1107904225271159	61.7482	20230615_3dpf_tg(NTR2.0_QUAS_LYZ_QF2)_24hrs_DMSO_70kDa Dextran_ISO+HYPO_E4_F3
51	1530	0.1423631056974014	55.8144	20230615_3dpf_tg(NTR2.0_QUAS_LYZ_QF2)_24hrs_DMSO_70kDa Dextran_ISO+HYPO_E4_F3
52	1560	0.0881505	59.4756	20230615_3dpf_tg(NTR2.0_QUAS_LYZ_QF2)_24hrs_DMSO_70kDa Dextran_ISO+HYPO_E4_F3
53	1590	0.0780039	61.2423	20230615_3dpf_tg(NTR2.0_QUAS_LYZ_QF2)_24hrs_DMSO_70kDa Dextran_ISO+HYPO_E4_F3
54	1620	0.1146973200036484	62.6747	20230615_3dpf_tg(NTR2.0_QUAS_LYZ_QF2)_24hrs_DMSO_70kDa Dextran_ISO+HYPO_E4_F3
55	1650	0.0587739	66.5256	20230615_3dpf_tg(NTR2.0_QUAS_LYZ_QF2)_24hrs_DMSO_70kDa Dextran_ISO+HYPO_E4_F3
56	1680	0.0718061	67.9704	20230615_3dpf_tg(NTR2.0_QUAS_LYZ_QF2)_24hrs_DMSO_70kDa Dextran_ISO+HYPO_E4_F3
57	1710	0.0779638	69.0019	20230615_3dpf_tg(NTR2.0_QUAS_LYZ_QF2)_24hrs_DMSO_70kDa Dextran_ISO+HYPO_E4_F3
58	1740	0.1037437158351495	70.5614	20230615_3dpf_tg(NTR2.0_QUAS_LYZ_QF2)_24hrs_DMSO_70kDa Dextran_ISO+HYPO_E4_F3
59	1770	0.0728746	73.3956	20230615_3dpf_tg(NTR2.0_QUAS_LYZ_QF2)_24hrs_DMSO_70kDa Dextran_ISO+HYPO_E4_F3
60	1800	0.0645201	75.5485	20230615_3dpf_tg(NTR2.0_QUAS_LYZ_QF2)_24hrs_DMSO_70kDa Dextran_ISO+HYPO_E4_F3
61	1830	0.0863656	76.8039	20230615_3dpf_tg(NTR2.0_QUAS_LYZ_QF2)_24hrs_DMSO_70kDa Dextran_ISO+HYPO_E4_F3
62	1860	0.108451	78.2447	20230615_3dpf_tg(NTR2.0_QUAS_LYZ_QF2)_24hrs_DMSO_70kDa Dextran_ISO+HYPO_E4_F3
63	1890	0.1035480948602403	80.6293	20230615_3dpf_tg(NTR2.0_QUAS_LYZ_QF2)_24hrs_DMSO_70kDa Dextran_ISO+HYPO_E4_F3
64	1920	0.0760583	82.4309	20230615_3dpf_tg(NTR2.0_QUAS_LYZ_QF2)_24hrs_DMSO_70kDa Dextran_ISO+HYPO_E4_F3
65	1950	0.1280154875372844	83.5557	20230615_3dpf_tg(NTR2.0_QUAS_LYZ_QF2)_24hrs_DMSO_70kDa Dextran_ISO+HYPO_E4_F3
66	1980	0.0907281	85.2636	20230615_3dpf_tg(NTR2.0_QUAS_LYZ_QF2)_24hrs_DMSO_70kDa Dextran_ISO+HYPO_E4_F3
67	2010	0.1029169444105906	86.3224	20230615_3dpf_tg(NTR2.0_QUAS_LYZ_QF2)_24hrs_DMSO_70kDa Dextran_ISO+HYPO_E4_F3
68	2040	0.0838755	97.7135	20230615_3dpf_tg(NTR2.0_QUAS_LYZ_QF2)_24hrs_DMSO_70kDa Dextran_ISO+HYPO_E4_F3
69	2070	0.1019587205929852	88.9484	20230615_3dpf_tg(NTR2.0_QUAS_LYZ_QF2)_24hrs_DMSO_70kDa Dextran_ISO+HYPO_E4_F3
70	2100	0.1399051154640584	92.7322	20230615_3dpf_tg(NTR2.0_QUAS_LYZ_QF2)_24hrs_DMSO_70kDa Dextran_ISO+HYPO_E4_F3
71	2130	0.0844344	102.894	20230615_3dpf_tg(NTR2.0_QUAS_LYZ_QF2)_24hrs_DMSO_70kDa Dextran_ISO+HYPO_E4_F3
72	2160	0.0724314	97.0747	20230615_3dpf_tg(NTR2.0_QUAS_LYZ_QF2)_24hrs_DMSO_70kDa Dextran_ISO+HYPO_E4_F3
73	2190	0.0919521	97.484	20230615_3dpf_tg(NTR2.0_QUAS_LYZ_QF2)_24hrs_DMSO_70kDa Dextran_ISO+HYPO_E4_F3
74	2220	0.0700742	98.8246	20230615_3dpf_tg(NTR2.0_QUAS_LYZ_QF2)_24hrs_DMSO_70kDa Dextran_ISO+HYPO_E4_F3
75	2250	0.0961718	100.678	20230615_3dpf_tg(NTR2.0_QUAS_LYZ_QF2)_24hrs_DMSO_70kDa Dextran_ISO+HYPO_E4_F3
76	2280	0.1042887637080966	113.867	20230615_3dpf_tg(NTR2.0_QUAS_LYZ_QF2)_24hrs_DMSO_70kDa Dextran_ISO+HYPO_E4_F3
77	2310	0.146662	115.815	20230615_3dpf_tg(NTR2.0_QUAS_LYZ_QF2)_24hrs_DMSO_70kDa Dextran_ISO+HYPO_E4_F3
78	2340	0.0886699	104.029	20230615_3dpf_tg(NTR2.0_QUAS_LYZ_QF2)_24hrs_DMSO_70kDa Dextran_ISO+HYPO_E4_F3
79	2370	0.0663682	105.668	20230615_3dpf_tg(NTR2.0_QUAS_LYZ_QF2)_24hrs_DMSO_70kDa Dextran_ISO+HYPO_E4_F3
80	2400	0.1127163861714473	107.439	20230615_3dpf_tg(NTR2.0_QUAS_LYZ_QF2)_24hrs_DMSO_70kDa Dextran_ISO+HYPO_E4_F3
81	2430	0.141733	97.4191	20230615_3dpf_tg(NTR2.0_QUAS_LYZ_QF2)_24hrs_DMSO_70kDa Dextran_ISO+HYPO_E4_F3
82	2460	0.1542568125232077	101.923	20230615_3dpf_tg(NTR2.0_QUAS_LYZ_QF2)_24hrs_DMSO_70kDa Dextran_ISO+HYPO_E4_F3
83	2490	0.1606278578660996	106.434	20230615_3dpf_tg(NTR2.0_QUAS_LYZ_QF2)_24hrs_DMSO_70kDa Dextran_ISO+HYPO_E4_F3
84	2520	0.1638886627122301	110.905	20230615_3dpf_tg(NTR2.0_QUAS_LYZ_QF2)_24hrs_DMSO_70kDa Dextran_ISO+HYPO_E4_F3
85	2550	0.1633740331837215	115.429	20230615_3dpf_tg(NTR2.0_QUAS_LYZ_QF2)_24hrs_DMSO_70kDa Dextran_ISO+HYPO_E4_F3
86	2580	0.1455448962669377	120.471	20230615_3dpf_tg(NTR2.0_QUAS_LYZ_QF2)_24hrs_DMSO_70kDa Dextran_ISO+HYPO_E4_F3
87	2610	0.115291	130.927	20230615_3dpf_tg(NTR2.0_QUAS_LYZ_QF2)_24hrs_DMSO_70kDa Dextran_ISO+HYPO_E4_F3
88	2640	0.1458642590331552	134.606	20230615_3dpf_tg(NTR2.0_QUAS_LYZ_QF2)_24hrs_DMSO_70kDa Dextran_ISO+HYPO_E4_F3
89	2670	0.1852682998555017	139.194	20230615_3dpf_tg(NTR2.0_QUAS_LYZ_QF2)_24hrs_DMSO_70kDa Dextran_ISO+HYPO_E4_F3
90	2700	0.2244994098426288	145.192	20230615_3dpf_tg(NTR2.0_QUAS_LYZ_QF2)_24hrs_DMSO_70kDa Dextran_ISO+HYPO_E4_F3
91	2730	0.2835196718165377	138.425	20230615_3dpf_tg(NTR2.0_QUAS_LYZ_QF2)_24hrs_DMSO_70kDa Dextran_ISO+HYPO_E4_F3
92	2760	0.164011	141.478	20230615_3dpf_tg(NTR2.0_QUAS_LYZ_QF2)_24hrs_DMSO_70kDa Dextran_ISO+HYPO_E4_F3
93	2790	0.2147730756513813	146.962	20230615_3dpf_tg(NTR2.0_QUAS_LYZ_QF2)_24hrs_DMSO_70kDa Dextran_ISO+HYPO_E4_F3
94	2820	0.1459907218689453	152.802	20230615_3dpf_tg(NTR2.0_QUAS_LYZ_QF2)_24hrs_DMSO_70kDa Dextran_ISO+HYPO_E4_F3
95	2850	0.1965884643051829	155.944	20230615_3dpf_tg(NTR2.0_QUAS_LYZ_QF2)_24hrs_DMSO_70kDa Dextran_ISO+HYPO_E4_F3
96	2880	0.2274776869977932	161.686	20230615_3dpf_tg(NTR2.0_QUAS_LYZ_QF2)_24hrs_DMSO_70kDa Dextran_ISO+HYPO_E4_F3
97	2910	0.1550189731160721	168.161	20230615_3dpf_tg(NTR2.0_QUAS_LYZ_QF2)_24hrs_DMSO_70kDa Dextran_ISO+HYPO_E4_F3
98	2940	0.1597181692707089	172.145	20230615_3dpf_tg(NTR2.0_QUAS_LYZ_QF2)_24hrs_DMSO_70kDa Dextran_ISO+HYPO_E4_F3
99	2970	0.1797723155358072	176.21	20230615_3dpf_tg(NTR2.0_QUAS_LYZ_QF2)_24hrs_DMSO_70kDa Dextran_ISO+HYPO_E4_F3
100	3000	0.210026	180.472	20230615_3dpf_tg(NTR2.0_QUAS_LYZ_QF2)_24hrs_DMSO_70kDa Dextran_ISO+HYPO_E4_F3
101	3030	0.1881742855724827	185.687	20230615_3dpf_tg(NTR2.0_QUAS_LYZ_QF2)_24hrs_DMSO_70kDa Dextran_ISO+HYPO_E4_F3
102	3060	0.1718911603758293	190.099	20230615_3dpf_tg(NTR2.0_QUAS_LYZ_QF2)_24hrs_DMSO_70kDa Dextran_ISO+HYPO_E4_F3
103	3090	0.2320724862952629	194.726	20230615_3dpf_tg(NTR2.0_QUAS_LYZ_QF2)_24hrs_DMSO_70kDa Dextran_ISO+HYPO_E4_F3
104	3120	0.2103715011408415	201.16	20230615_3dpf_tg(NTR2.0_QUAS_LYZ_QF2)_24hrs_DMSO_70kDa Dextran_ISO+HYPO_E4_F3
105	3150	0.1984917884815277	206.796	20230615_3dpf_tg(NTR2.0_QUAS_LYZ_QF2)_24hrs_DMSO_70kDa Dextran_ISO+HYPO_E4_F3
106	3180	0.1720719676589609	212.333	20230615_3dpf_tg(NTR2.0_QUAS_LYZ_QF2)_24hrs_DMSO_70kDa Dextran_ISO+HYPO_E4_F3
107	3210	0.1522375482206715	216.341	20230615_3dpf_tg(NTR2.0_QUAS_LYZ_QF2)_24hrs_DMSO_70kDa Dextran_ISO+HYPO_E4_F3
108	3240	0.1798845957654265	220.405	20230615_3dpf_tg(NTR2.0_QUAS_LYZ_QF2)_24hrs_DMSO_70kDa Dextran_ISO+HYPO_E4_F3
109	3270	0.1500355627935382	224.603	20230615_3dpf_tg(NTR2.0_QUAS_LYZ_QF2)_24hrs_DMSO_70kDa Dextran_ISO+HYPO_E4_F3
110	3300	0.157648	226.943	20230615_3dpf_tg(NTR2.0_QUAS_LYZ_QF2)_24hrs_DMSO_70kDa Dextran_ISO+HYPO_E4_F3
111	3330	0.1519137740876728	231.559	20230615_3dpf_tg(NTR2.0_QUAS_LYZ_QF2)_24hrs_DMSO_70kDa Dextran_ISO+HYPO_E4_F3
112	3360	0.2203890213071809	235.848	20230615_3dpf_tg(NTR2.0_QUAS_LYZ_QF2)_24hrs_DMSO_70kDa Dextran_ISO+HYPO_E4_F3
113	3390	0.2289801632746821	216.786	20230615_3dpf_tg(NTR2.0_QUAS_LYZ_QF2)_24hrs_DMSO_70kDa Dextran_ISO+HYPO_E4_F3
114	3420	0.2391910864659181	222.851	20230615_3dpf_tg(NTR2.0_QUAS_LYZ_QF2)_24hrs_DMSO_70kDa Dextran_ISO+HYPO_E4_F3
115	3450	0.1894937588241088	239.323	20230615_3dpf_tg(NTR2.0_QUAS_LYZ_QF2)_24hrs_DMSO_70kDa Dextran_ISO+HYPO_E4_F3
116	3480	0.2046877875770873	245.805	20230615_3dpf_tg(NTR2.0_QUAS_LYZ_QF2)_24hrs_DMSO_70kDa Dextran_ISO+HYPO_E4_F3
117	3510	0.2519250699996913	278.943	20230615_3dpf_tg(NTR2.0_QUAS_LYZ_QF2)_24hrs_DMSO_70kDa Dextran_ISO+HYPO_E4_F3
118	3540	0.2146190415497568	267.797	20230615_3dpf_tg(NTR2.0_QUAS_LYZ_QF2)_24hrs_DMSO_70kDa Dextran_ISO+HYPO_E4_F3
119	3570	0.2212798309969244	273.649	20230615_3dpf_tg(NTR2.0_QUAS_LYZ_QF2)_24hrs_DMSO_70kDa Dextran_ISO+HYPO_E4_F3
0	0	0.0360557	0	20230713_3dpf_tg(NTR2.0_QUAS_LYZ_QF2)_24hrs_DMSO_70kDa Dextran_ISO+HYPO_E6_F5
1	30	0.0431216	1.40617	20230713_3dpf_tg(NTR2.0_QUAS_LYZ_QF2)_24hrs_DMSO_70kDa Dextran_ISO+HYPO_E6_F5
2	60	0.056554	2.69924	20230713_3dpf_tg(NTR2.0_QUAS_LYZ_QF2)_24hrs_DMSO_70kDa Dextran_ISO+HYPO_E6_F5
3	90	0.0465491	4.51393	20230713_3dpf_tg(NTR2.0_QUAS_LYZ_QF2)_24hrs_DMSO_70kDa Dextran_ISO+HYPO_E6_F5
4	120	0.0413685	6.11347	20230713_3dpf_tg(NTR2.0_QUAS_LYZ_QF2)_24hrs_DMSO_70kDa Dextran_ISO+HYPO_E6_F5
5	150	0.0538169	6.85415	20230713_3dpf_tg(NTR2.0_QUAS_LYZ_QF2)_24hrs_DMSO_70kDa Dextran_ISO+HYPO_E6_F5
6	180	0.044215	7.48709	20230713_3dpf_tg(NTR2.0_QUAS_LYZ_QF2)_24hrs_DMSO_70kDa Dextran_ISO+HYPO_E6_F5
7	210	0.0509205	9.00218	20230713_3dpf_tg(NTR2.0_QUAS_LYZ_QF2)_24hrs_DMSO_70kDa Dextran_ISO+HYPO_E6_F5
8	240	0.3654831113243505	10.6831	20230713_3dpf_tg(NTR2.0_QUAS_LYZ_QF2)_24hrs_DMSO_70kDa Dextran_ISO+HYPO_E6_F5
9	270	0.1691763476913966	23.2813	20230713_3dpf_tg(NTR2.0_QUAS_LYZ_QF2)_24hrs_DMSO_70kDa Dextran_ISO+HYPO_E6_F5
10	300	0.0295877	12.6099	20230713_3dpf_tg(NTR2.0_QUAS_LYZ_QF2)_24hrs_DMSO_70kDa Dextran_ISO+HYPO_E6_F5
11	330	0.0269249	12.9367	20230713_3dpf_tg(NTR2.0_QUAS_LYZ_QF2)_24hrs_DMSO_70kDa Dextran_ISO+HYPO_E6_F5
12	360	0.0745117	13.4351	20230713_3dpf_tg(NTR2.0_QUAS_LYZ_QF2)_24hrs_DMSO_70kDa Dextran_ISO+HYPO_E6_F5
13	390	0.0684228	15.4849	20230713_3dpf_tg(NTR2.0_QUAS_LYZ_QF2)_24hrs_DMSO_70kDa Dextran_ISO+HYPO_E6_F5
14	420	0.0806151	17.4404	20230713_3dpf_tg(NTR2.0_QUAS_LYZ_QF2)_24hrs_DMSO_70kDa Dextran_ISO+HYPO_E6_F5
15	450	0.0737293	19.5791	20230713_3dpf_tg(NTR2.0_QUAS_LYZ_QF2)_24hrs_DMSO_70kDa Dextran_ISO+HYPO_E6_F5
16	480	0.0628349	21.0362	20230713_3dpf_tg(NTR2.0_QUAS_LYZ_QF2)_24hrs_DMSO_70kDa Dextran_ISO+HYPO_E6_F5
17	510	0.0408933	22.5654	20230713_3dpf_tg(NTR2.0_QUAS_LYZ_QF2)_24hrs_DMSO_70kDa Dextran_ISO+HYPO_E6_F5
18	540	0.0372621	23.1862	20230713_3dpf_tg(NTR2.0_QUAS_LYZ_QF2)_24hrs_DMSO_70kDa Dextran_ISO+HYPO_E6_F5
19	570	0.0456911	23.5911	20230713_3dpf_tg(NTR2.0_QUAS_LYZ_QF2)_24hrs_DMSO_70kDa Dextran_ISO+HYPO_E6_F5
20	600	0.0608919	24.2932	20230713_3dpf_tg(NTR2.0_QUAS_LYZ_QF2)_24hrs_DMSO_70kDa Dextran_ISO+HYPO_E6_F5
21	630	0.0971158	24.0085	20230713_3dpf_tg(NTR2.0_QUAS_LYZ_QF2)_24hrs_DMSO_70kDa Dextran_ISO+HYPO_E6_F5
22	660	0.0542315	25.1296	20230713_3dpf_tg(NTR2.0_QUAS_LYZ_QF2)_24hrs_DMSO_70kDa Dextran_ISO+HYPO_E6_F5
23	690	0.0618011	24.9464	20230713_3dpf_tg(NTR2.0_QUAS_LYZ_QF2)_24hrs_DMSO_70kDa Dextran_ISO+HYPO_E6_F5
24	720	0.0678848	26.548	20230713_3dpf_tg(NTR2.0_QUAS_LYZ_QF2)_24hrs_DMSO_70kDa Dextran_ISO+HYPO_E6_F5
25	750	0.0649391	28.0712	20230713_3dpf_tg(NTR2.0_QUAS_LYZ_QF2)_24hrs_DMSO_70kDa Dextran_ISO+HYPO_E6_F5
26	780	0.048579	29.5147	20230713_3dpf_tg(NTR2.0_QUAS_LYZ_QF2)_24hrs_DMSO_70kDa Dextran_ISO+HYPO_E6_F5
27	810	0.0389461	30.4153	20230713_3dpf_tg(NTR2.0_QUAS_LYZ_QF2)_24hrs_DMSO_70kDa Dextran_ISO+HYPO_E6_F5
28	840	0.0525294	31.4405	20230713_3dpf_tg(NTR2.0_QUAS_LYZ_QF2)_24hrs_DMSO_70kDa Dextran_ISO+HYPO_E6_F5
29	870	0.0687269	32.7273	20230713_3dpf_tg(NTR2.0_QUAS_LYZ_QF2)_24hrs_DMSO_70kDa Dextran_ISO+HYPO_E6_F5
30	900	0.0868301	34.0296	20230713_3dpf_tg(NTR2.0_QUAS_LYZ_QF2)_24hrs_DMSO_70kDa Dextran_ISO+HYPO_E6_F5
31	930	0.0589495	36.0451	20230713_3dpf_tg(NTR2.0_QUAS_LYZ_QF2)_24hrs_DMSO_70kDa Dextran_ISO+HYPO_E6_F5
32	960	0.0823843	36.7792	20230713_3dpf_tg(NTR2.0_QUAS_LYZ_QF2)_24hrs_DMSO_70kDa Dextran_ISO+HYPO_E6_F5
33	990	0.0656733	37.2414	20230713_3dpf_tg(NTR2.0_QUAS_LYZ_QF2)_24hrs_DMSO_70kDa Dextran_ISO+HYPO_E6_F5
34	1020	0.0496245	32.3094	20230713_3dpf_tg(NTR2.0_QUAS_LYZ_QF2)_24hrs_DMSO_70kDa Dextran_ISO+HYPO_E6_F5
35	1050	0.0671032	32.8661	20230713_3dpf_tg(NTR2.0_QUAS_LYZ_QF2)_24hrs_DMSO_70kDa Dextran_ISO+HYPO_E6_F5
36	1080	0.0644736	33.2169	20230713_3dpf_tg(NTR2.0_QUAS_LYZ_QF2)_24hrs_DMSO_70kDa Dextran_ISO+HYPO_E6_F5
37	1110	0.1103833968768778	33.29	20230713_3dpf_tg(NTR2.0_QUAS_LYZ_QF2)_24hrs_DMSO_70kDa Dextran_ISO+HYPO_E6_F5
38	1140	0.0838663	34.3707	20230713_3dpf_tg(NTR2.0_QUAS_LYZ_QF2)_24hrs_DMSO_70kDa Dextran_ISO+HYPO_E6_F5
39	1170	0.0486664	34.9546	20230713_3dpf_tg(NTR2.0_QUAS_LYZ_QF2)_24hrs_DMSO_70kDa Dextran_ISO+HYPO_E6_F5
40	1200	0.0550649	34.6171	20230713_3dpf_tg(NTR2.0_QUAS_LYZ_QF2)_24hrs_DMSO_70kDa Dextran_ISO+HYPO_E6_F5
41	1230	0.0904464	34.48	20230713_3dpf_tg(NTR2.0_QUAS_LYZ_QF2)_24hrs_DMSO_70kDa Dextran_ISO+HYPO_E6_F5
42	1260	0.1026815408407474	33.8651	20230713_3dpf_tg(NTR2.0_QUAS_LYZ_QF2)_24hrs_DMSO_70kDa Dextran_ISO+HYPO_E6_F5
43	1290	0.0987181	34.1023	20230713_3dpf_tg(NTR2.0_QUAS_LYZ_QF2)_24hrs_DMSO_70kDa Dextran_ISO+HYPO_E6_F5
44	1320	0.0940546	36.5908	20230713_3dpf_tg(NTR2.0_QUAS_LYZ_QF2)_24hrs_DMSO_70kDa Dextran_ISO+HYPO_E6_F5
45	1350	0.0735561	39.8305	20230713_3dpf_tg(NTR2.0_QUAS_LYZ_QF2)_24hrs_DMSO_70kDa Dextran_ISO+HYPO_E6_F5
46	1380	0.0771062	42.3611	20230713_3dpf_tg(NTR2.0_QUAS_LYZ_QF2)_24hrs_DMSO_70kDa Dextran_ISO+HYPO_E6_F5
47	1410	0.0791167	44.3969	20230713_3dpf_tg(NTR2.0_QUAS_LYZ_QF2)_24hrs_DMSO_70kDa Dextran_ISO+HYPO_E6_F5
48	1440	0.0616166	45.81	20230713_3dpf_tg(NTR2.0_QUAS_LYZ_QF2)_24hrs_DMSO_70kDa Dextran_ISO+HYPO_E6_F5
49	1470	0.0313878	47.7241	20230713_3dpf_tg(NTR2.0_QUAS_LYZ_QF2)_24hrs_DMSO_70kDa Dextran_ISO+HYPO_E6_F5
50	1500	0.0489771	48.611	20230713_3dpf_tg(NTR2.0_QUAS_LYZ_QF2)_24hrs_DMSO_70kDa Dextran_ISO+HYPO_E6_F5
51	1530	0.1360454498484889	50.0444	20230713_3dpf_tg(NTR2.0_QUAS_LYZ_QF2)_24hrs_DMSO_70kDa Dextran_ISO+HYPO_E6_F5
52	1560	0.1155616556541012	53.8617	20230713_3dpf_tg(NTR2.0_QUAS_LYZ_QF2)_24hrs_DMSO_70kDa Dextran_ISO+HYPO_E6_F5
53	1590	0.09058	54.4704	20230713_3dpf_tg(NTR2.0_QUAS_LYZ_QF2)_24hrs_DMSO_70kDa Dextran_ISO+HYPO_E6_F5
54	1620	0.0980693	56.6759	20230713_3dpf_tg(NTR2.0_QUAS_LYZ_QF2)_24hrs_DMSO_70kDa Dextran_ISO+HYPO_E6_F5
55	1650	0.1094893998263523	58.9492	20230713_3dpf_tg(NTR2.0_QUAS_LYZ_QF2)_24hrs_DMSO_70kDa Dextran_ISO+HYPO_E6_F5
56	1680	0.1189714352477309	61.2403	20230713_3dpf_tg(NTR2.0_QUAS_LYZ_QF2)_24hrs_DMSO_70kDa Dextran_ISO+HYPO_E6_F5
57	1710	0.1191466403050431	65.0898	20230713_3dpf_tg(NTR2.0_QUAS_LYZ_QF2)_24hrs_DMSO_70kDa Dextran_ISO+HYPO_E6_F5
58	1740	0.0816043	68.2778	20230713_3dpf_tg(NTR2.0_QUAS_LYZ_QF2)_24hrs_DMSO_70kDa Dextran_ISO+HYPO_E6_F5
59	1770	0.0348583	69.7913	20230713_3dpf_tg(NTR2.0_QUAS_LYZ_QF2)_24hrs_DMSO_70kDa Dextran_ISO+HYPO_E6_F5
60	1800	0.056763	70.5208	20230713_3dpf_tg(NTR2.0_QUAS_LYZ_QF2)_24hrs_DMSO_70kDa Dextran_ISO+HYPO_E6_F5
61	1830	0.0664162	71.0755	20230713_3dpf_tg(NTR2.0_QUAS_LYZ_QF2)_24hrs_DMSO_70kDa Dextran_ISO+HYPO_E6_F5
62	1860	0.043732	72.2621	20230713_3dpf_tg(NTR2.0_QUAS_LYZ_QF2)_24hrs_DMSO_70kDa Dextran_ISO+HYPO_E6_F5
63	1890	0.0287768	73.3202	20230713_3dpf_tg(NTR2.0_QUAS_LYZ_QF2)_24hrs_DMSO_70kDa Dextran_ISO+HYPO_E6_F5
64	1920	0.0695549	73.1921	20230713_3dpf_tg(NTR2.0_QUAS_LYZ_QF2)_24hrs_DMSO_70kDa Dextran_ISO+HYPO_E6_F5
65	1950	0.0861159	74.6123	20230713_3dpf_tg(NTR2.0_QUAS_LYZ_QF2)_24hrs_DMSO_70kDa Dextran_ISO+HYPO_E6_F5
66	1980	0.0648953	72.6457	20230713_3dpf_tg(NTR2.0_QUAS_LYZ_QF2)_24hrs_DMSO_70kDa Dextran_ISO+HYPO_E6_F5
67	2010	0.0754886	72.5641	20230713_3dpf_tg(NTR2.0_QUAS_LYZ_QF2)_24hrs_DMSO_70kDa Dextran_ISO+HYPO_E6_F5
68	2040	0.0657527	74.3079	20230713_3dpf_tg(NTR2.0_QUAS_LYZ_QF2)_24hrs_DMSO_70kDa Dextran_ISO+HYPO_E6_F5
69	2070	0.0533737	76.095	20230713_3dpf_tg(NTR2.0_QUAS_LYZ_QF2)_24hrs_DMSO_70kDa Dextran_ISO+HYPO_E6_F5
70	2100	0.0965574	77.6914	20230713_3dpf_tg(NTR2.0_QUAS_LYZ_QF2)_24hrs_DMSO_70kDa Dextran_ISO+HYPO_E6_F5
71	2130	0.0940817	79.9138	20230713_3dpf_tg(NTR2.0_QUAS_LYZ_QF2)_24hrs_DMSO_70kDa Dextran_ISO+HYPO_E6_F5
72	2160	0.0413576	81.3227	20230713_3dpf_tg(NTR2.0_QUAS_LYZ_QF2)_24hrs_DMSO_70kDa Dextran_ISO+HYPO_E6_F5
73	2190	0.057524	82.6319	20230713_3dpf_tg(NTR2.0_QUAS_LYZ_QF2)_24hrs_DMSO_70kDa Dextran_ISO+HYPO_E6_F5
74	2220	0.0488235	83.81	20230713_3dpf_tg(NTR2.0_QUAS_LYZ_QF2)_24hrs_DMSO_70kDa Dextran_ISO+HYPO_E6_F5
75	2250	0.0619035	85.0983	20230713_3dpf_tg(NTR2.0_QUAS_LYZ_QF2)_24hrs_DMSO_70kDa Dextran_ISO+HYPO_E6_F5
76	2280	0.0667811	86.9404	20230713_3dpf_tg(NTR2.0_QUAS_LYZ_QF2)_24hrs_DMSO_70kDa Dextran_ISO+HYPO_E6_F5
77	2310	0.0608396	88.9137	20230713_3dpf_tg(NTR2.0_QUAS_LYZ_QF2)_24hrs_DMSO_70kDa Dextran_ISO+HYPO_E6_F5
78	2340	0.0459626	90.7745	20230713_3dpf_tg(NTR2.0_QUAS_LYZ_QF2)_24hrs_DMSO_70kDa Dextran_ISO+HYPO_E6_F5
79	2370	0.0414238	92.0488	20230713_3dpf_tg(NTR2.0_QUAS_LYZ_QF2)_24hrs_DMSO_70kDa Dextran_ISO+HYPO_E6_F5
80	2400	0.0432316	92.8231	20230713_3dpf_tg(NTR2.0_QUAS_LYZ_QF2)_24hrs_DMSO_70kDa Dextran_ISO+HYPO_E6_F5
81	2430	0.0523338	93.3983	20230713_3dpf_tg(NTR2.0_QUAS_LYZ_QF2)_24hrs_DMSO_70kDa Dextran_ISO+HYPO_E6_F5
82	2460	0.0212871	93.1844	20230713_3dpf_tg(NTR2.0_QUAS_LYZ_QF2)_24hrs_DMSO_70kDa Dextran_ISO+HYPO_E6_F5
83	2490	0.0207472	108.863	20230713_3dpf_tg(NTR2.0_QUAS_LYZ_QF2)_24hrs_DMSO_70kDa Dextran_ISO+HYPO_E6_F5
84	2520	0.0248996	94.1308	20230713_3dpf_tg(NTR2.0_QUAS_LYZ_QF2)_24hrs_DMSO_70kDa Dextran_ISO+HYPO_E6_F5
85	2550	0.0244035	93.7704	20230713_3dpf_tg(NTR2.0_QUAS_LYZ_QF2)_24hrs_DMSO_70kDa Dextran_ISO+HYPO_E6_F5
86	2580	0.0353388	93.6855	20230713_3dpf_tg(NTR2.0_QUAS_LYZ_QF2)_24hrs_DMSO_70kDa Dextran_ISO+HYPO_E6_F5
87	2610	0.0488714	93.3578	20230713_3dpf_tg(NTR2.0_QUAS_LYZ_QF2)_24hrs_DMSO_70kDa Dextran_ISO+HYPO_E6_F5
88	2640	0.0421462	108.613	20230713_3dpf_tg(NTR2.0_QUAS_LYZ_QF2)_24hrs_DMSO_70kDa Dextran_ISO+HYPO_E6_F5
89	2670	0.0366062	109.021	20230713_3dpf_tg(NTR2.0_QUAS_LYZ_QF2)_24hrs_DMSO_70kDa Dextran_ISO+HYPO_E6_F5
90	2700	0.0430213	94.042	20230713_3dpf_tg(NTR2.0_QUAS_LYZ_QF2)_24hrs_DMSO_70kDa Dextran_ISO+HYPO_E6_F5
91	2730	0.0325566	94.935	20230713_3dpf_tg(NTR2.0_QUAS_LYZ_QF2)_24hrs_DMSO_70kDa Dextran_ISO+HYPO_E6_F5
92	2760	0.0203727	95.0969	20230713_3dpf_tg(NTR2.0_QUAS_LYZ_QF2)_24hrs_DMSO_70kDa Dextran_ISO+HYPO_E6_F5
93	2790	0.0212281	94.9097	20230713_3dpf_tg(NTR2.0_QUAS_LYZ_QF2)_24hrs_DMSO_70kDa Dextran_ISO+HYPO_E6_F5
94	2820	0.0460613	95.1793	20230713_3dpf_tg(NTR2.0_QUAS_LYZ_QF2)_24hrs_DMSO_70kDa Dextran_ISO+HYPO_E6_F5
95	2850	0.0343804	96.4743	20230713_3dpf_tg(NTR2.0_QUAS_LYZ_QF2)_24hrs_DMSO_70kDa Dextran_ISO+HYPO_E6_F5
96	2880	0.035951	96.9482	20230713_3dpf_tg(NTR2.0_QUAS_LYZ_QF2)_24hrs_DMSO_70kDa Dextran_ISO+HYPO_E6_F5
97	2910	0.0310468	97.4296	20230713_3dpf_tg(NTR2.0_QUAS_LYZ_QF2)_24hrs_DMSO_70kDa Dextran_ISO+HYPO_E6_F5
98	2940	0.0321032	97.5487	20230713_3dpf_tg(NTR2.0_QUAS_LYZ_QF2)_24hrs_DMSO_70kDa Dextran_ISO+HYPO_E6_F5
99	2970	0.0534657	96.9262	20230713_3dpf_tg(NTR2.0_QUAS_LYZ_QF2)_24hrs_DMSO_70kDa Dextran_ISO+HYPO_E6_F5
100	3000	0.0394783	96.2989	20230713_3dpf_tg(NTR2.0_QUAS_LYZ_QF2)_24hrs_DMSO_70kDa Dextran_ISO+HYPO_E6_F5
101	3030	0.0436335	95.6617	20230713_3dpf_tg(NTR2.0_QUAS_LYZ_QF2)_24hrs_DMSO_70kDa Dextran_ISO+HYPO_E6_F5
102	3060	0.0364904	96.5124	20230713_3dpf_tg(NTR2.0_QUAS_LYZ_QF2)_24hrs_DMSO_70kDa Dextran_ISO+HYPO_E6_F5
103	3090	0.0234133	96.8166	20230713_3dpf_tg(NTR2.0_QUAS_LYZ_QF2)_24hrs_DMSO_70kDa Dextran_ISO+HYPO_E6_F5
104	3120	0.050684	97.1649	20230713_3dpf_tg(NTR2.0_QUAS_LYZ_QF2)_24hrs_DMSO_70kDa Dextran_ISO+HYPO_E6_F5
105	3150	0.0413836	97.1976	20230713_3dpf_tg(NTR2.0_QUAS_LYZ_QF2)_24hrs_DMSO_70kDa Dextran_ISO+HYPO_E6_F5
106	3180	0.0456874	97.2545	20230713_3dpf_tg(NTR2.0_QUAS_LYZ_QF2)_24hrs_DMSO_70kDa Dextran_ISO+HYPO_E6_F5
107	3210	0.0389337	97.3023	20230713_3dpf_tg(NTR2.0_QUAS_LYZ_QF2)_24hrs_DMSO_70kDa Dextran_ISO+HYPO_E6_F5
108	3240	0.0447572	97.9062	20230713_3dpf_tg(NTR2.0_QUAS_LYZ_QF2)_24hrs_DMSO_70kDa Dextran_ISO+HYPO_E6_F5
109	3270	0.0449169	98.809	20230713_3dpf_tg(NTR2.0_QUAS_LYZ_QF2)_24hrs_DMSO_70kDa Dextran_ISO+HYPO_E6_F5
110	3300	0.0384226	98.9108	20230713_3dpf_tg(NTR2.0_QUAS_LYZ_QF2)_24hrs_DMSO_70kDa Dextran_ISO+HYPO_E6_F5
111	3330	0.0534778	99.8341	20230713_3dpf_tg(NTR2.0_QUAS_LYZ_QF2)_24hrs_DMSO_70kDa Dextran_ISO+HYPO_E6_F5
112	3360	0.0822414	100.204	20230713_3dpf_tg(NTR2.0_QUAS_LYZ_QF2)_24hrs_DMSO_70kDa Dextran_ISO+HYPO_E6_F5
113	3390	0.0864438	99.6177	20230713_3dpf_tg(NTR2.0_QUAS_LYZ_QF2)_24hrs_DMSO_70kDa Dextran_ISO+HYPO_E6_F5
114	3420	0.0731606	115.03	20230713_3dpf_tg(NTR2.0_QUAS_LYZ_QF2)_24hrs_DMSO_70kDa Dextran_ISO+HYPO_E6_F5
115	3450	0.0728299	101.922	20230713_3dpf_tg(NTR2.0_QUAS_LYZ_QF2)_24hrs_DMSO_70kDa Dextran_ISO+HYPO_E6_F5
116	3480	0.0738413	101.908	20230713_3dpf_tg(NTR2.0_QUAS_LYZ_QF2)_24hrs_DMSO_70kDa Dextran_ISO+HYPO_E6_F5
117	3510	0.0641163	102.366	20230713_3dpf_tg(NTR2.0_QUAS_LYZ_QF2)_24hrs_DMSO_70kDa Dextran_ISO+HYPO_E6_F5
118	3540	0.0968562	103.122	20230713_3dpf_tg(NTR2.0_QUAS_LYZ_QF2)_24hrs_DMSO_70kDa Dextran_ISO+HYPO_E6_F5
119	3570	0.0915247	104.961	20230713_3dpf_tg(NTR2.0_QUAS_LYZ_QF2)_24hrs_DMSO_70kDa Dextran_ISO+HYPO_E6_F5
0	0	0.0511991	0	20230712_3dpf_tg(NTR2.0_QUAS_LYZ_QF2)_24hrs_DMSO_70kDa Dextran_ISO+HYPO_E8_F12
1	30	0.0612327	1.53597	20230712_3dpf_tg(NTR2.0_QUAS_LYZ_QF2)_24hrs_DMSO_70kDa Dextran_ISO+HYPO_E8_F12
2	60	0.0803067	2.9484	20230712_3dpf_tg(NTR2.0_QUAS_LYZ_QF2)_24hrs_DMSO_70kDa Dextran_ISO+HYPO_E8_F12
3	90	0.0660998	4.9306	20230712_3dpf_tg(NTR2.0_QUAS_LYZ_QF2)_24hrs_DMSO_70kDa Dextran_ISO+HYPO_E8_F12
4	120	0.0587433	6.67779	20230712_3dpf_tg(NTR2.0_QUAS_LYZ_QF2)_24hrs_DMSO_70kDa Dextran_ISO+HYPO_E8_F12
5	150	0.07642	7.48684	20230712_3dpf_tg(NTR2.0_QUAS_LYZ_QF2)_24hrs_DMSO_70kDa Dextran_ISO+HYPO_E8_F12
6	180	0.0627854	8.17821	20230712_3dpf_tg(NTR2.0_QUAS_LYZ_QF2)_24hrs_DMSO_70kDa Dextran_ISO+HYPO_E8_F12
7	210	0.0723071	9.83315	20230712_3dpf_tg(NTR2.0_QUAS_LYZ_QF2)_24hrs_DMSO_70kDa Dextran_ISO+HYPO_E8_F12
8	240	0.518986	11.6692	20230712_3dpf_tg(NTR2.0_QUAS_LYZ_QF2)_24hrs_DMSO_70kDa Dextran_ISO+HYPO_E8_F12
9	270	0.24023	25.4304	20230712_3dpf_tg(NTR2.0_QUAS_LYZ_QF2)_24hrs_DMSO_70kDa Dextran_ISO+HYPO_E8_F12
10	300	0.0420146	13.7739	20230712_3dpf_tg(NTR2.0_QUAS_LYZ_QF2)_24hrs_DMSO_70kDa Dextran_ISO+HYPO_E8_F12
11	330	0.0382334	14.1308	20230712_3dpf_tg(NTR2.0_QUAS_LYZ_QF2)_24hrs_DMSO_70kDa Dextran_ISO+HYPO_E8_F12
12	360	0.105807	14.6753	20230712_3dpf_tg(NTR2.0_QUAS_LYZ_QF2)_24hrs_DMSO_70kDa Dextran_ISO+HYPO_E8_F12
13	390	0.0971603	16.9142	20230712_3dpf_tg(NTR2.0_QUAS_LYZ_QF2)_24hrs_DMSO_70kDa Dextran_ISO+HYPO_E8_F12
14	420	0.114473	19.0503	20230712_3dpf_tg(NTR2.0_QUAS_LYZ_QF2)_24hrs_DMSO_70kDa Dextran_ISO+HYPO_E8_F12
15	450	0.104696	21.3864	20230712_3dpf_tg(NTR2.0_QUAS_LYZ_QF2)_24hrs_DMSO_70kDa Dextran_ISO+HYPO_E8_F12
16	480	0.0892255	22.978	20230712_3dpf_tg(NTR2.0_QUAS_LYZ_QF2)_24hrs_DMSO_70kDa Dextran_ISO+HYPO_E8_F12
17	510	0.0580685	24.6483	20230712_3dpf_tg(NTR2.0_QUAS_LYZ_QF2)_24hrs_DMSO_70kDa Dextran_ISO+HYPO_E8_F12
18	540	0.0529122	25.3265	20230712_3dpf_tg(NTR2.0_QUAS_LYZ_QF2)_24hrs_DMSO_70kDa Dextran_ISO+HYPO_E8_F12
19	570	0.0648814	25.7687	20230712_3dpf_tg(NTR2.0_QUAS_LYZ_QF2)_24hrs_DMSO_70kDa Dextran_ISO+HYPO_E8_F12
20	600	0.0864665	26.5357	20230712_3dpf_tg(NTR2.0_QUAS_LYZ_QF2)_24hrs_DMSO_70kDa Dextran_ISO+HYPO_E8_F12
21	630	0.137904	26.2247	20230712_3dpf_tg(NTR2.0_QUAS_LYZ_QF2)_24hrs_DMSO_70kDa Dextran_ISO+HYPO_E8_F12
22	660	0.0770087	27.4492	20230712_3dpf_tg(NTR2.0_QUAS_LYZ_QF2)_24hrs_DMSO_70kDa Dextran_ISO+HYPO_E8_F12
23	690	0.0877575	27.2492	20230712_3dpf_tg(NTR2.0_QUAS_LYZ_QF2)_24hrs_DMSO_70kDa Dextran_ISO+HYPO_E8_F12
24	720	0.0963964	28.9985	20230712_3dpf_tg(NTR2.0_QUAS_LYZ_QF2)_24hrs_DMSO_70kDa Dextran_ISO+HYPO_E8_F12
25	750	0.0922136	30.6624	20230712_3dpf_tg(NTR2.0_QUAS_LYZ_QF2)_24hrs_DMSO_70kDa Dextran_ISO+HYPO_E8_F12
26	780	0.0689821	32.2392	20230712_3dpf_tg(NTR2.0_QUAS_LYZ_QF2)_24hrs_DMSO_70kDa Dextran_ISO+HYPO_E8_F12
27	810	0.0553034	33.2228	20230712_3dpf_tg(NTR2.0_QUAS_LYZ_QF2)_24hrs_DMSO_70kDa Dextran_ISO+HYPO_E8_F12
28	840	0.0745917	34.3427	20230712_3dpf_tg(NTR2.0_QUAS_LYZ_QF2)_24hrs_DMSO_70kDa Dextran_ISO+HYPO_E8_F12
29	870	0.0975921	35.7482	20230712_3dpf_tg(NTR2.0_QUAS_LYZ_QF2)_24hrs_DMSO_70kDa Dextran_ISO+HYPO_E8_F12
30	900	0.123299	37.1707	20230712_3dpf_tg(NTR2.0_QUAS_LYZ_QF2)_24hrs_DMSO_70kDa Dextran_ISO+HYPO_E8_F12
31	930	0.0837083	39.3723	20230712_3dpf_tg(NTR2.0_QUAS_LYZ_QF2)_24hrs_DMSO_70kDa Dextran_ISO+HYPO_E8_F12
32	960	0.116986	40.1742	20230712_3dpf_tg(NTR2.0_QUAS_LYZ_QF2)_24hrs_DMSO_70kDa Dextran_ISO+HYPO_E8_F12
33	990	0.0932561	40.6791	20230712_3dpf_tg(NTR2.0_QUAS_LYZ_QF2)_24hrs_DMSO_70kDa Dextran_ISO+HYPO_E8_F12
34	1020	0.0704668	35.2918	20230712_3dpf_tg(NTR2.0_QUAS_LYZ_QF2)_24hrs_DMSO_70kDa Dextran_ISO+HYPO_E8_F12
35	1050	0.0952866	35.8999	20230712_3dpf_tg(NTR2.0_QUAS_LYZ_QF2)_24hrs_DMSO_70kDa Dextran_ISO+HYPO_E8_F12
36	1080	0.0915525	36.2831	20230712_3dpf_tg(NTR2.0_QUAS_LYZ_QF2)_24hrs_DMSO_70kDa Dextran_ISO+HYPO_E8_F12
37	1110	0.156744	36.3629	20230712_3dpf_tg(NTR2.0_QUAS_LYZ_QF2)_24hrs_DMSO_70kDa Dextran_ISO+HYPO_E8_F12
38	1140	0.11909	37.5434	20230712_3dpf_tg(NTR2.0_QUAS_LYZ_QF2)_24hrs_DMSO_70kDa Dextran_ISO+HYPO_E8_F12
39	1170	0.0691063	38.1812	20230712_3dpf_tg(NTR2.0_QUAS_LYZ_QF2)_24hrs_DMSO_70kDa Dextran_ISO+HYPO_E8_F12
40	1200	0.0781921	37.8126	20230712_3dpf_tg(NTR2.0_QUAS_LYZ_QF2)_24hrs_DMSO_70kDa Dextran_ISO+HYPO_E8_F12
41	1230	0.128434	37.6628	20230712_3dpf_tg(NTR2.0_QUAS_LYZ_QF2)_24hrs_DMSO_70kDa Dextran_ISO+HYPO_E8_F12
42	1260	0.145808	36.9912	20230712_3dpf_tg(NTR2.0_QUAS_LYZ_QF2)_24hrs_DMSO_70kDa Dextran_ISO+HYPO_E8_F12
43	1290	0.14018	37.2502	20230712_3dpf_tg(NTR2.0_QUAS_LYZ_QF2)_24hrs_DMSO_70kDa Dextran_ISO+HYPO_E8_F12
44	1320	0.133558	39.9684	20230712_3dpf_tg(NTR2.0_QUAS_LYZ_QF2)_24hrs_DMSO_70kDa Dextran_ISO+HYPO_E8_F12
45	1350	0.10445	43.5072	20230712_3dpf_tg(NTR2.0_QUAS_LYZ_QF2)_24hrs_DMSO_70kDa Dextran_ISO+HYPO_E8_F12
46	1380	0.109491	46.2713	20230712_3dpf_tg(NTR2.0_QUAS_LYZ_QF2)_24hrs_DMSO_70kDa Dextran_ISO+HYPO_E8_F12
47	1410	0.112346	48.4951	20230712_3dpf_tg(NTR2.0_QUAS_LYZ_QF2)_24hrs_DMSO_70kDa Dextran_ISO+HYPO_E8_F12
48	1440	0.0874956	50.0386	20230712_3dpf_tg(NTR2.0_QUAS_LYZ_QF2)_24hrs_DMSO_70kDa Dextran_ISO+HYPO_E8_F12
49	1470	0.0445707	52.1294	20230712_3dpf_tg(NTR2.0_QUAS_LYZ_QF2)_24hrs_DMSO_70kDa Dextran_ISO+HYPO_E8_F12
50	1500	0.0695475	53.0981	20230712_3dpf_tg(NTR2.0_QUAS_LYZ_QF2)_24hrs_DMSO_70kDa Dextran_ISO+HYPO_E8_F12
51	1530	0.193185	54.6638	20230712_3dpf_tg(NTR2.0_QUAS_LYZ_QF2)_24hrs_DMSO_70kDa Dextran_ISO+HYPO_E8_F12
52	1560	0.164098	58.8335	20230712_3dpf_tg(NTR2.0_QUAS_LYZ_QF2)_24hrs_DMSO_70kDa Dextran_ISO+HYPO_E8_F12
53	1590	0.128624	59.4985	20230712_3dpf_tg(NTR2.0_QUAS_LYZ_QF2)_24hrs_DMSO_70kDa Dextran_ISO+HYPO_E8_F12
54	1620	0.139258	61.9075	20230712_3dpf_tg(NTR2.0_QUAS_LYZ_QF2)_24hrs_DMSO_70kDa Dextran_ISO+HYPO_E8_F12
55	1650	0.155475	64.3907	20230712_3dpf_tg(NTR2.0_QUAS_LYZ_QF2)_24hrs_DMSO_70kDa Dextran_ISO+HYPO_E8_F12
56	1680	0.168939	66.8933	20230712_3dpf_tg(NTR2.0_QUAS_LYZ_QF2)_24hrs_DMSO_70kDa Dextran_ISO+HYPO_E8_F12
57	1710	0.169188	71.098	20230712_3dpf_tg(NTR2.0_QUAS_LYZ_QF2)_24hrs_DMSO_70kDa Dextran_ISO+HYPO_E8_F12
58	1740	0.115878	74.5804	20230712_3dpf_tg(NTR2.0_QUAS_LYZ_QF2)_24hrs_DMSO_70kDa Dextran_ISO+HYPO_E8_F12
59	1770	0.0494987	76.2336	20230712_3dpf_tg(NTR2.0_QUAS_LYZ_QF2)_24hrs_DMSO_70kDa Dextran_ISO+HYPO_E8_F12
60	1800	0.0806035	77.0304	20230712_3dpf_tg(NTR2.0_QUAS_LYZ_QF2)_24hrs_DMSO_70kDa Dextran_ISO+HYPO_E8_F12
61	1830	0.094311	77.6363	20230712_3dpf_tg(NTR2.0_QUAS_LYZ_QF2)_24hrs_DMSO_70kDa Dextran_ISO+HYPO_E8_F12
62	1860	0.0620994	78.9324	20230712_3dpf_tg(NTR2.0_QUAS_LYZ_QF2)_24hrs_DMSO_70kDa Dextran_ISO+HYPO_E8_F12
63	1890	0.040863	80.0882	20230712_3dpf_tg(NTR2.0_QUAS_LYZ_QF2)_24hrs_DMSO_70kDa Dextran_ISO+HYPO_E8_F12
64	1920	0.0987679	79.9483	20230712_3dpf_tg(NTR2.0_QUAS_LYZ_QF2)_24hrs_DMSO_70kDa Dextran_ISO+HYPO_E8_F12
65	1950	0.122285	81.4996	20230712_3dpf_tg(NTR2.0_QUAS_LYZ_QF2)_24hrs_DMSO_70kDa Dextran_ISO+HYPO_E8_F12
66	1980	0.0921513	79.3514	20230712_3dpf_tg(NTR2.0_QUAS_LYZ_QF2)_24hrs_DMSO_70kDa Dextran_ISO+HYPO_E8_F12
67	2010	0.107194	79.2623	20230712_3dpf_tg(NTR2.0_QUAS_LYZ_QF2)_24hrs_DMSO_70kDa Dextran_ISO+HYPO_E8_F12
68	2040	0.0933688	81.167	20230712_3dpf_tg(NTR2.0_QUAS_LYZ_QF2)_24hrs_DMSO_70kDa Dextran_ISO+HYPO_E8_F12
69	2070	0.0757906	83.1191	20230712_3dpf_tg(NTR2.0_QUAS_LYZ_QF2)_24hrs_DMSO_70kDa Dextran_ISO+HYPO_E8_F12
70	2100	0.137111	84.8629	20230712_3dpf_tg(NTR2.0_QUAS_LYZ_QF2)_24hrs_DMSO_70kDa Dextran_ISO+HYPO_E8_F12
71	2130	0.133596	87.2904	20230712_3dpf_tg(NTR2.0_QUAS_LYZ_QF2)_24hrs_DMSO_70kDa Dextran_ISO+HYPO_E8_F12
72	2160	0.0587278	88.8294	20230712_3dpf_tg(NTR2.0_QUAS_LYZ_QF2)_24hrs_DMSO_70kDa Dextran_ISO+HYPO_E8_F12
73	2190	0.081684	90.2595	20230712_3dpf_tg(NTR2.0_QUAS_LYZ_QF2)_24hrs_DMSO_70kDa Dextran_ISO+HYPO_E8_F12
74	2220	0.0693294	91.5463	20230712_3dpf_tg(NTR2.0_QUAS_LYZ_QF2)_24hrs_DMSO_70kDa Dextran_ISO+HYPO_E8_F12
75	2250	0.0879029	92.9535	20230712_3dpf_tg(NTR2.0_QUAS_LYZ_QF2)_24hrs_DMSO_70kDa Dextran_ISO+HYPO_E8_F12
76	2280	0.0948291	94.9657	20230712_3dpf_tg(NTR2.0_QUAS_LYZ_QF2)_24hrs_DMSO_70kDa Dextran_ISO+HYPO_E8_F12
77	2310	0.0863922	97.1211	20230712_3dpf_tg(NTR2.0_QUAS_LYZ_QF2)_24hrs_DMSO_70kDa Dextran_ISO+HYPO_E8_F12
78	2340	0.0652669	99.1537	20230712_3dpf_tg(NTR2.0_QUAS_LYZ_QF2)_24hrs_DMSO_70kDa Dextran_ISO+HYPO_E8_F12
79	2370	0.0588218	100.546	20230712_3dpf_tg(NTR2.0_QUAS_LYZ_QF2)_24hrs_DMSO_70kDa Dextran_ISO+HYPO_E8_F12
80	2400	0.0613889	101.391	20230712_3dpf_tg(NTR2.0_QUAS_LYZ_QF2)_24hrs_DMSO_70kDa Dextran_ISO+HYPO_E8_F12
81	2430	0.074314	102.02	20230712_3dpf_tg(NTR2.0_QUAS_LYZ_QF2)_24hrs_DMSO_70kDa Dextran_ISO+HYPO_E8_F12
82	2460	0.0302277	101.786	20230712_3dpf_tg(NTR2.0_QUAS_LYZ_QF2)_24hrs_DMSO_70kDa Dextran_ISO+HYPO_E8_F12
83	2490	0.0294611	118.912	20230712_3dpf_tg(NTR2.0_QUAS_LYZ_QF2)_24hrs_DMSO_70kDa Dextran_ISO+HYPO_E8_F12
84	2520	0.0353575	102.82	20230712_3dpf_tg(NTR2.0_QUAS_LYZ_QF2)_24hrs_DMSO_70kDa Dextran_ISO+HYPO_E8_F12
85	2550	0.034653	102.426	20230712_3dpf_tg(NTR2.0_QUAS_LYZ_QF2)_24hrs_DMSO_70kDa Dextran_ISO+HYPO_E8_F12
86	2580	0.0501811	102.333	20230712_3dpf_tg(NTR2.0_QUAS_LYZ_QF2)_24hrs_DMSO_70kDa Dextran_ISO+HYPO_E8_F12
87	2610	0.0693974	101.975	20230712_3dpf_tg(NTR2.0_QUAS_LYZ_QF2)_24hrs_DMSO_70kDa Dextran_ISO+HYPO_E8_F12
88	2640	0.0598475	118.639	20230712_3dpf_tg(NTR2.0_QUAS_LYZ_QF2)_24hrs_DMSO_70kDa Dextran_ISO+HYPO_E8_F12
89	2670	0.0519808	119.084	20230712_3dpf_tg(NTR2.0_QUAS_LYZ_QF2)_24hrs_DMSO_70kDa Dextran_ISO+HYPO_E8_F12
90	2700	0.0610902	102.723	20230712_3dpf_tg(NTR2.0_QUAS_LYZ_QF2)_24hrs_DMSO_70kDa Dextran_ISO+HYPO_E8_F12
91	2730	0.0462304	103.698	20230712_3dpf_tg(NTR2.0_QUAS_LYZ_QF2)_24hrs_DMSO_70kDa Dextran_ISO+HYPO_E8_F12
92	2760	0.0289293	103.875	20230712_3dpf_tg(NTR2.0_QUAS_LYZ_QF2)_24hrs_DMSO_70kDa Dextran_ISO+HYPO_E8_F12
93	2790	0.0301438	103.671	20230712_3dpf_tg(NTR2.0_QUAS_LYZ_QF2)_24hrs_DMSO_70kDa Dextran_ISO+HYPO_E8_F12
94	2820	0.065407	103.965	20230712_3dpf_tg(NTR2.0_QUAS_LYZ_QF2)_24hrs_DMSO_70kDa Dextran_ISO+HYPO_E8_F12
95	2850	0.0488201	105.38	20230712_3dpf_tg(NTR2.0_QUAS_LYZ_QF2)_24hrs_DMSO_70kDa Dextran_ISO+HYPO_E8_F12
96	2880	0.0510504	105.897	20230712_3dpf_tg(NTR2.0_QUAS_LYZ_QF2)_24hrs_DMSO_70kDa Dextran_ISO+HYPO_E8_F12
97	2910	0.0440865	106.423	20230712_3dpf_tg(NTR2.0_QUAS_LYZ_QF2)_24hrs_DMSO_70kDa Dextran_ISO+HYPO_E8_F12
98	2940	0.0455865	106.553	20230712_3dpf_tg(NTR2.0_QUAS_LYZ_QF2)_24hrs_DMSO_70kDa Dextran_ISO+HYPO_E8_F12
99	2970	0.0759213	105.873	20230712_3dpf_tg(NTR2.0_QUAS_LYZ_QF2)_24hrs_DMSO_70kDa Dextran_ISO+HYPO_E8_F12
100	3000	0.0560593	105.188	20230712_3dpf_tg(NTR2.0_QUAS_LYZ_QF2)_24hrs_DMSO_70kDa Dextran_ISO+HYPO_E8_F12
101	3030	0.0619596	104.492	20230712_3dpf_tg(NTR2.0_QUAS_LYZ_QF2)_24hrs_DMSO_70kDa Dextran_ISO+HYPO_E8_F12
102	3060	0.0518163	105.421	20230712_3dpf_tg(NTR2.0_QUAS_LYZ_QF2)_24hrs_DMSO_70kDa Dextran_ISO+HYPO_E8_F12
103	3090	0.0332469	105.754	20230712_3dpf_tg(NTR2.0_QUAS_LYZ_QF2)_24hrs_DMSO_70kDa Dextran_ISO+HYPO_E8_F12
104	3120	0.0719713	106.134	20230712_3dpf_tg(NTR2.0_QUAS_LYZ_QF2)_24hrs_DMSO_70kDa Dextran_ISO+HYPO_E8_F12
105	3150	0.0587647	106.17	20230712_3dpf_tg(NTR2.0_QUAS_LYZ_QF2)_24hrs_DMSO_70kDa Dextran_ISO+HYPO_E8_F12
106	3180	0.0648761	106.232	20230712_3dpf_tg(NTR2.0_QUAS_LYZ_QF2)_24hrs_DMSO_70kDa Dextran_ISO+HYPO_E8_F12
107	3210	0.0552859	106.284	20230712_3dpf_tg(NTR2.0_QUAS_LYZ_QF2)_24hrs_DMSO_70kDa Dextran_ISO+HYPO_E8_F12
108	3240	0.0635553	106.944	20230712_3dpf_tg(NTR2.0_QUAS_LYZ_QF2)_24hrs_DMSO_70kDa Dextran_ISO+HYPO_E8_F12
109	3270	0.0637821	107.93	20230712_3dpf_tg(NTR2.0_QUAS_LYZ_QF2)_24hrs_DMSO_70kDa Dextran_ISO+HYPO_E8_F12
110	3300	0.0545601	108.041	20230712_3dpf_tg(NTR2.0_QUAS_LYZ_QF2)_24hrs_DMSO_70kDa Dextran_ISO+HYPO_E8_F12
111	3330	0.0759385	109.05	20230712_3dpf_tg(NTR2.0_QUAS_LYZ_QF2)_24hrs_DMSO_70kDa Dextran_ISO+HYPO_E8_F12
112	3360	0.116783	109.454	20230712_3dpf_tg(NTR2.0_QUAS_LYZ_QF2)_24hrs_DMSO_70kDa Dextran_ISO+HYPO_E8_F12
113	3390	0.12275	108.813	20230712_3dpf_tg(NTR2.0_QUAS_LYZ_QF2)_24hrs_DMSO_70kDa Dextran_ISO+HYPO_E8_F12
114	3420	0.103888	125.648	20230712_3dpf_tg(NTR2.0_QUAS_LYZ_QF2)_24hrs_DMSO_70kDa Dextran_ISO+HYPO_E8_F12
115	3450	0.103418	111.33	20230712_3dpf_tg(NTR2.0_QUAS_LYZ_QF2)_24hrs_DMSO_70kDa Dextran_ISO+HYPO_E8_F12
116	3480	0.104855	111.314	20230712_3dpf_tg(NTR2.0_QUAS_LYZ_QF2)_24hrs_DMSO_70kDa Dextran_ISO+HYPO_E8_F12
117	3510	0.0910452	111.815	20230712_3dpf_tg(NTR2.0_QUAS_LYZ_QF2)_24hrs_DMSO_70kDa Dextran_ISO+HYPO_E8_F12
118	3540	0.137536	112.641	20230712_3dpf_tg(NTR2.0_QUAS_LYZ_QF2)_24hrs_DMSO_70kDa Dextran_ISO+HYPO_E8_F12
119	3570	0.129965	114.65	20230712_3dpf_tg(NTR2.0_QUAS_LYZ_QF2)_24hrs_DMSO_70kDa Dextran_ISO+HYPO_E8_F12
0	0	0.0608707	0	20230615_3dpf_tg(NTR2.0_QUAS_LYZ_QF2)_24hrs_DMSO_70kDa Dextran_ISO+HYPO_E4_F4
1	30	0.0480509	1.8261223315628747	20230615_3dpf_tg(NTR2.0_QUAS_LYZ_QF2)_24hrs_DMSO_70kDa Dextran_ISO+HYPO_E4_F4
2	60	0.0670585	3.0863218602657856	20230615_3dpf_tg(NTR2.0_QUAS_LYZ_QF2)_24hrs_DMSO_70kDa Dextran_ISO+HYPO_E4_F4
3	90	0.0653367	4.487303888357674	20230615_3dpf_tg(NTR2.0_QUAS_LYZ_QF2)_24hrs_DMSO_70kDa Dextran_ISO+HYPO_E4_F4
4	120	0.0736049	5.838211993248168	20230615_3dpf_tg(NTR2.0_QUAS_LYZ_QF2)_24hrs_DMSO_70kDa Dextran_ISO+HYPO_E4_F4
5	150	0.0541112	7.220394614347652	20230615_3dpf_tg(NTR2.0_QUAS_LYZ_QF2)_24hrs_DMSO_70kDa Dextran_ISO+HYPO_E4_F4
6	180	0.0554775	8.39885	20230615_3dpf_tg(NTR2.0_QUAS_LYZ_QF2)_24hrs_DMSO_70kDa Dextran_ISO+HYPO_E4_F4
7	210	0.037642	8.942629174619665	20230615_3dpf_tg(NTR2.0_QUAS_LYZ_QF2)_24hrs_DMSO_70kDa Dextran_ISO+HYPO_E4_F4
8	240	0.0497942	9.40679	20230615_3dpf_tg(NTR2.0_QUAS_LYZ_QF2)_24hrs_DMSO_70kDa Dextran_ISO+HYPO_E4_F4
9	270	0.07494	10.242097222113737	20230615_3dpf_tg(NTR2.0_QUAS_LYZ_QF2)_24hrs_DMSO_70kDa Dextran_ISO+HYPO_E4_F4
10	300	0.052936	10.947983322013032	20230615_3dpf_tg(NTR2.0_QUAS_LYZ_QF2)_24hrs_DMSO_70kDa Dextran_ISO+HYPO_E4_F4
11	330	0.0738283	11.81124944206449	20230615_3dpf_tg(NTR2.0_QUAS_LYZ_QF2)_24hrs_DMSO_70kDa Dextran_ISO+HYPO_E4_F4
12	360	0.0580725	12.45500801814522	20230615_3dpf_tg(NTR2.0_QUAS_LYZ_QF2)_24hrs_DMSO_70kDa Dextran_ISO+HYPO_E4_F4
13	390	0.0700614	13.190345640523756	20230615_3dpf_tg(NTR2.0_QUAS_LYZ_QF2)_24hrs_DMSO_70kDa Dextran_ISO+HYPO_E4_F4
14	420	0.0588703	13.570412423680512	20230615_3dpf_tg(NTR2.0_QUAS_LYZ_QF2)_24hrs_DMSO_70kDa Dextran_ISO+HYPO_E4_F4
15	450	0.0908925	13.985442033345484	20230615_3dpf_tg(NTR2.0_QUAS_LYZ_QF2)_24hrs_DMSO_70kDa Dextran_ISO+HYPO_E4_F4
16	480	0.1509443741678316	15.010349992662448	20230615_3dpf_tg(NTR2.0_QUAS_LYZ_QF2)_24hrs_DMSO_70kDa Dextran_ISO+HYPO_E4_F4
17	510	0.1082176493084188	17.245778274387046	20230615_3dpf_tg(NTR2.0_QUAS_LYZ_QF2)_24hrs_DMSO_70kDa Dextran_ISO+HYPO_E4_F4
18	540	0.0930198	20.05081978271751	20230615_3dpf_tg(NTR2.0_QUAS_LYZ_QF2)_24hrs_DMSO_70kDa Dextran_ISO+HYPO_E4_F4
19	570	0.0782849	20.8949	20230615_3dpf_tg(NTR2.0_QUAS_LYZ_QF2)_24hrs_DMSO_70kDa Dextran_ISO+HYPO_E4_F4
20	600	0.0750395	22.378603096049265	20230615_3dpf_tg(NTR2.0_QUAS_LYZ_QF2)_24hrs_DMSO_70kDa Dextran_ISO+HYPO_E4_F4
21	630	0.0882717	23.73471368628354	20230615_3dpf_tg(NTR2.0_QUAS_LYZ_QF2)_24hrs_DMSO_70kDa Dextran_ISO+HYPO_E4_F4
22	660	0.0739487	25.47710604257749	20230615_3dpf_tg(NTR2.0_QUAS_LYZ_QF2)_24hrs_DMSO_70kDa Dextran_ISO+HYPO_E4_F4
23	690	0.1062825074308263	26.80469392461195	20230615_3dpf_tg(NTR2.0_QUAS_LYZ_QF2)_24hrs_DMSO_70kDa Dextran_ISO+HYPO_E4_F4
24	720	0.0781877	26.349192612881623	20230615_3dpf_tg(NTR2.0_QUAS_LYZ_QF2)_24hrs_DMSO_70kDa Dextran_ISO+HYPO_E4_F4
25	750	0.0650624	28.170340786885856	20230615_3dpf_tg(NTR2.0_QUAS_LYZ_QF2)_24hrs_DMSO_70kDa Dextran_ISO+HYPO_E4_F4
26	780	0.0713217	29.134699343592544	20230615_3dpf_tg(NTR2.0_QUAS_LYZ_QF2)_24hrs_DMSO_70kDa Dextran_ISO+HYPO_E4_F4
27	810	0.0657639	29.13368972145812	20230615_3dpf_tg(NTR2.0_QUAS_LYZ_QF2)_24hrs_DMSO_70kDa Dextran_ISO+HYPO_E4_F4
28	840	0.0714173	28.61100511297132	20230615_3dpf_tg(NTR2.0_QUAS_LYZ_QF2)_24hrs_DMSO_70kDa Dextran_ISO+HYPO_E4_F4
29	870	0.0651096	29.01244715968555	20230615_3dpf_tg(NTR2.0_QUAS_LYZ_QF2)_24hrs_DMSO_70kDa Dextran_ISO+HYPO_E4_F4
30	900	0.0675518	29.66923594102401	20230615_3dpf_tg(NTR2.0_QUAS_LYZ_QF2)_24hrs_DMSO_70kDa Dextran_ISO+HYPO_E4_F4
31	930	0.0994814	29.667	20230615_3dpf_tg(NTR2.0_QUAS_LYZ_QF2)_24hrs_DMSO_70kDa Dextran_ISO+HYPO_E4_F4
32	960	0.0769401	28.344760780671457	20230615_3dpf_tg(NTR2.0_QUAS_LYZ_QF2)_24hrs_DMSO_70kDa Dextran_ISO+HYPO_E4_F4
33	990	0.1029871932841192	26.87877750153423	20230615_3dpf_tg(NTR2.0_QUAS_LYZ_QF2)_24hrs_DMSO_70kDa Dextran_ISO+HYPO_E4_F4
34	1020	0.0895899	24.8807	20230615_3dpf_tg(NTR2.0_QUAS_LYZ_QF2)_24hrs_DMSO_70kDa Dextran_ISO+HYPO_E4_F4
35	1050	0.0795092	25.032781827649263	20230615_3dpf_tg(NTR2.0_QUAS_LYZ_QF2)_24hrs_DMSO_70kDa Dextran_ISO+HYPO_E4_F4
36	1080	0.0816255	25.5606	20230615_3dpf_tg(NTR2.0_QUAS_LYZ_QF2)_24hrs_DMSO_70kDa Dextran_ISO+HYPO_E4_F4
37	1110	0.1028564022391622	27.024114338203503	20230615_3dpf_tg(NTR2.0_QUAS_LYZ_QF2)_24hrs_DMSO_70kDa Dextran_ISO+HYPO_E4_F4
38	1140	0.0788841	24.072008069186573	20230615_3dpf_tg(NTR2.0_QUAS_LYZ_QF2)_24hrs_DMSO_70kDa Dextran_ISO+HYPO_E4_F4
39	1170	0.1336780461141647	24.056774366336622	20230615_3dpf_tg(NTR2.0_QUAS_LYZ_QF2)_24hrs_DMSO_70kDa Dextran_ISO+HYPO_E4_F4
40	1200	0.1034540371597706	26.44169134793516	20230615_3dpf_tg(NTR2.0_QUAS_LYZ_QF2)_24hrs_DMSO_70kDa Dextran_ISO+HYPO_E4_F4
41	1230	0.0843227	28.13090198446003	20230615_3dpf_tg(NTR2.0_QUAS_LYZ_QF2)_24hrs_DMSO_70kDa Dextran_ISO+HYPO_E4_F4
42	1260	0.146308	29.409716032529808	20230615_3dpf_tg(NTR2.0_QUAS_LYZ_QF2)_24hrs_DMSO_70kDa Dextran_ISO+HYPO_E4_F4
43	1290	0.0765582	33.83364844930449	20230615_3dpf_tg(NTR2.0_QUAS_LYZ_QF2)_24hrs_DMSO_70kDa Dextran_ISO+HYPO_E4_F4
44	1320	0.1134375595965466	34.4496	20230615_3dpf_tg(NTR2.0_QUAS_LYZ_QF2)_24hrs_DMSO_70kDa Dextran_ISO+HYPO_E4_F4
45	1350	0.1301772523618087	35.18288053233835	20230615_3dpf_tg(NTR2.0_QUAS_LYZ_QF2)_24hrs_DMSO_70kDa Dextran_ISO+HYPO_E4_F4
46	1380	0.1145280822659559	36.66487321108579	20230615_3dpf_tg(NTR2.0_QUAS_LYZ_QF2)_24hrs_DMSO_70kDa Dextran_ISO+HYPO_E4_F4
47	1410	0.1766445612598235	38.6112	20230615_3dpf_tg(NTR2.0_QUAS_LYZ_QF2)_24hrs_DMSO_70kDa Dextran_ISO+HYPO_E4_F4
48	1440	0.099318	42.5765	20230615_3dpf_tg(NTR2.0_QUAS_LYZ_QF2)_24hrs_DMSO_70kDa Dextran_ISO+HYPO_E4_F4
49	1470	0.0933535	45.14905545332861	20230615_3dpf_tg(NTR2.0_QUAS_LYZ_QF2)_24hrs_DMSO_70kDa Dextran_ISO+HYPO_E4_F4
50	1500	0.1107904225271159	47.49863988570938	20230615_3dpf_tg(NTR2.0_QUAS_LYZ_QF2)_24hrs_DMSO_70kDa Dextran_ISO+HYPO_E4_F4
51	1530	0.1423631056974014	42.93416624668682	20230615_3dpf_tg(NTR2.0_QUAS_LYZ_QF2)_24hrs_DMSO_70kDa Dextran_ISO+HYPO_E4_F4
52	1560	0.0881505	45.75043405125668	20230615_3dpf_tg(NTR2.0_QUAS_LYZ_QF2)_24hrs_DMSO_70kDa Dextran_ISO+HYPO_E4_F4
53	1590	0.0780039	47.10945957102175	20230615_3dpf_tg(NTR2.0_QUAS_LYZ_QF2)_24hrs_DMSO_70kDa Dextran_ISO+HYPO_E4_F4
54	1620	0.1146973200036484	48.2113	20230615_3dpf_tg(NTR2.0_QUAS_LYZ_QF2)_24hrs_DMSO_70kDa Dextran_ISO+HYPO_E4_F4
55	1650	0.0587739	51.173563466961085	20230615_3dpf_tg(NTR2.0_QUAS_LYZ_QF2)_24hrs_DMSO_70kDa Dextran_ISO+HYPO_E4_F4
56	1680	0.0718061	52.28491281202179	20230615_3dpf_tg(NTR2.0_QUAS_LYZ_QF2)_24hrs_DMSO_70kDa Dextran_ISO+HYPO_E4_F4
57	1710	0.0779638	53.07841712234448	20230615_3dpf_tg(NTR2.0_QUAS_LYZ_QF2)_24hrs_DMSO_70kDa Dextran_ISO+HYPO_E4_F4
58	1740	0.1037437158351495	54.27797258769656	20230615_3dpf_tg(NTR2.0_QUAS_LYZ_QF2)_24hrs_DMSO_70kDa Dextran_ISO+HYPO_E4_F4
59	1770	0.0728746	56.45811548220003	20230615_3dpf_tg(NTR2.0_QUAS_LYZ_QF2)_24hrs_DMSO_70kDa Dextran_ISO+HYPO_E4_F4
60	1800	0.0645201	58.11419737661502	20230615_3dpf_tg(NTR2.0_QUAS_LYZ_QF2)_24hrs_DMSO_70kDa Dextran_ISO+HYPO_E4_F4
61	1830	0.0863656	59.07989057540608	20230615_3dpf_tg(NTR2.0_QUAS_LYZ_QF2)_24hrs_DMSO_70kDa Dextran_ISO+HYPO_E4_F4
62	1860	0.108451	60.18825916670463	20230615_3dpf_tg(NTR2.0_QUAS_LYZ_QF2)_24hrs_DMSO_70kDa Dextran_ISO+HYPO_E4_F4
63	1890	0.1035480948602403	62.02255093640274	20230615_3dpf_tg(NTR2.0_QUAS_LYZ_QF2)_24hrs_DMSO_70kDa Dextran_ISO+HYPO_E4_F4
64	1920	0.0760583	63.40835127020498	20230615_3dpf_tg(NTR2.0_QUAS_LYZ_QF2)_24hrs_DMSO_70kDa Dextran_ISO+HYPO_E4_F4
65	1950	0.1280154875372844	64.27359568072828	20230615_3dpf_tg(NTR2.0_QUAS_LYZ_QF2)_24hrs_DMSO_70kDa Dextran_ISO+HYPO_E4_F4
66	1980	0.0907281	65.5874	20230615_3dpf_tg(NTR2.0_QUAS_LYZ_QF2)_24hrs_DMSO_70kDa Dextran_ISO+HYPO_E4_F4
67	2010	0.1029169444105906	66.40187598552569	20230615_3dpf_tg(NTR2.0_QUAS_LYZ_QF2)_24hrs_DMSO_70kDa Dextran_ISO+HYPO_E4_F4
68	2040	0.0838755	75.16426728755248	20230615_3dpf_tg(NTR2.0_QUAS_LYZ_QF2)_24hrs_DMSO_70kDa Dextran_ISO+HYPO_E4_F4
69	2070	0.1019587205929852	68.4219	20230615_3dpf_tg(NTR2.0_QUAS_LYZ_QF2)_24hrs_DMSO_70kDa Dextran_ISO+HYPO_E4_F4
70	2100	0.1399051154640584	71.33244977908241	20230615_3dpf_tg(NTR2.0_QUAS_LYZ_QF2)_24hrs_DMSO_70kDa Dextran_ISO+HYPO_E4_F4
71	2130	0.0844344	79.14906483797529	20230615_3dpf_tg(NTR2.0_QUAS_LYZ_QF2)_24hrs_DMSO_70kDa Dextran_ISO+HYPO_E4_F4
72	2160	0.0724314	74.67281519921909	20230615_3dpf_tg(NTR2.0_QUAS_LYZ_QF2)_24hrs_DMSO_70kDa Dextran_ISO+HYPO_E4_F4
73	2190	0.0919521	74.98771341479512	20230615_3dpf_tg(NTR2.0_QUAS_LYZ_QF2)_24hrs_DMSO_70kDa Dextran_ISO+HYPO_E4_F4
74	2220	0.0700742	76.01893819991743	20230615_3dpf_tg(NTR2.0_QUAS_LYZ_QF2)_24hrs_DMSO_70kDa Dextran_ISO+HYPO_E4_F4
75	2250	0.0961718	77.44465737282053	20230615_3dpf_tg(NTR2.0_QUAS_LYZ_QF2)_24hrs_DMSO_70kDa Dextran_ISO+HYPO_E4_F4
76	2280	0.1042887637080966	87.59036026002252	20230615_3dpf_tg(NTR2.0_QUAS_LYZ_QF2)_24hrs_DMSO_70kDa Dextran_ISO+HYPO_E4_F4
77	2310	0.146662	89.08825635415499	20230615_3dpf_tg(NTR2.0_QUAS_LYZ_QF2)_24hrs_DMSO_70kDa Dextran_ISO+HYPO_E4_F4
78	2340	0.0886699	80.02217262983335	20230615_3dpf_tg(NTR2.0_QUAS_LYZ_QF2)_24hrs_DMSO_70kDa Dextran_ISO+HYPO_E4_F4
79	2370	0.0663682	81.28283437531846	20230615_3dpf_tg(NTR2.0_QUAS_LYZ_QF2)_24hrs_DMSO_70kDa Dextran_ISO+HYPO_E4_F4
80	2400	0.1127163861714473	82.64517023870685	20230615_3dpf_tg(NTR2.0_QUAS_LYZ_QF2)_24hrs_DMSO_70kDa Dextran_ISO+HYPO_E4_F4
81	2430	0.141733	74.93779755124936	20230615_3dpf_tg(NTR2.0_QUAS_LYZ_QF2)_24hrs_DMSO_70kDa Dextran_ISO+HYPO_E4_F4
82	2460	0.1542568125232077	78.40222354454038	20230615_3dpf_tg(NTR2.0_QUAS_LYZ_QF2)_24hrs_DMSO_70kDa Dextran_ISO+HYPO_E4_F4
83	2490	0.1606278578660996	81.87251539711582	20230615_3dpf_tg(NTR2.0_QUAS_LYZ_QF2)_24hrs_DMSO_70kDa Dextran_ISO+HYPO_E4_F4
84	2520	0.1638886627122301	85.31188877830674	20230615_3dpf_tg(NTR2.0_QUAS_LYZ_QF2)_24hrs_DMSO_70kDa Dextran_ISO+HYPO_E4_F4
85	2550	0.1633740331837215	88.79121102130077	20230615_3dpf_tg(NTR2.0_QUAS_LYZ_QF2)_24hrs_DMSO_70kDa Dextran_ISO+HYPO_E4_F4
86	2580	0.1455448962669377	92.66972984833237	20230615_3dpf_tg(NTR2.0_QUAS_LYZ_QF2)_24hrs_DMSO_70kDa Dextran_ISO+HYPO_E4_F4
87	2610	0.115291	100.71311497607078	20230615_3dpf_tg(NTR2.0_QUAS_LYZ_QF2)_24hrs_DMSO_70kDa Dextran_ISO+HYPO_E4_F4
88	2640	0.1458642590331552	103.54336481500432	20230615_3dpf_tg(NTR2.0_QUAS_LYZ_QF2)_24hrs_DMSO_70kDa Dextran_ISO+HYPO_E4_F4
89	2670	0.1852682998555017	107.07261829520776	20230615_3dpf_tg(NTR2.0_QUAS_LYZ_QF2)_24hrs_DMSO_70kDa Dextran_ISO+HYPO_E4_F4
90	2700	0.2244994098426288	111.68599898574632	20230615_3dpf_tg(NTR2.0_QUAS_LYZ_QF2)_24hrs_DMSO_70kDa Dextran_ISO+HYPO_E4_F4
91	2730	0.2835196718165377	106.48064100984216	20230615_3dpf_tg(NTR2.0_QUAS_LYZ_QF2)_24hrs_DMSO_70kDa Dextran_ISO+HYPO_E4_F4
92	2760	0.164011	108.82931439277596	20230615_3dpf_tg(NTR2.0_QUAS_LYZ_QF2)_24hrs_DMSO_70kDa Dextran_ISO+HYPO_E4_F4
93	2790	0.2147730756513813	113.04800766139458	20230615_3dpf_tg(NTR2.0_QUAS_LYZ_QF2)_24hrs_DMSO_70kDa Dextran_ISO+HYPO_E4_F4
94	2820	0.1459907218689453	117.53976370075486	20230615_3dpf_tg(NTR2.0_QUAS_LYZ_QF2)_24hrs_DMSO_70kDa Dextran_ISO+HYPO_E4_F4
95	2850	0.1965884643051829	119.9569087872349	20230615_3dpf_tg(NTR2.0_QUAS_LYZ_QF2)_24hrs_DMSO_70kDa Dextran_ISO+HYPO_E4_F4
96	2880	0.2274776869977932	124.3739195778284	20230615_3dpf_tg(NTR2.0_QUAS_LYZ_QF2)_24hrs_DMSO_70kDa Dextran_ISO+HYPO_E4_F4
97	2910	0.1550189731160721	129.3545278955807	20230615_3dpf_tg(NTR2.0_QUAS_LYZ_QF2)_24hrs_DMSO_70kDa Dextran_ISO+HYPO_E4_F4
98	2940	0.1597181692707089	132.4195646594226	20230615_3dpf_tg(NTR2.0_QUAS_LYZ_QF2)_24hrs_DMSO_70kDa Dextran_ISO+HYPO_E4_F4
99	2970	0.1797723155358072	135.54651614331357	20230615_3dpf_tg(NTR2.0_QUAS_LYZ_QF2)_24hrs_DMSO_70kDa Dextran_ISO+HYPO_E4_F4
100	3000	0.210026	138.82437850576935	20230615_3dpf_tg(NTR2.0_QUAS_LYZ_QF2)_24hrs_DMSO_70kDa Dextran_ISO+HYPO_E4_F4
101	3030	0.1881742855724827	142.83605381189085	20230615_3dpf_tg(NTR2.0_QUAS_LYZ_QF2)_24hrs_DMSO_70kDa Dextran_ISO+HYPO_E4_F4
102	3060	0.1718911603758293	146.23029594111964	20230615_3dpf_tg(NTR2.0_QUAS_LYZ_QF2)_24hrs_DMSO_70kDa Dextran_ISO+HYPO_E4_F4
103	3090	0.2320724862952629	149.7891026041456	20230615_3dpf_tg(NTR2.0_QUAS_LYZ_QF2)_24hrs_DMSO_70kDa Dextran_ISO+HYPO_E4_F4
104	3120	0.2103715011408415	154.7380781868946	20230615_3dpf_tg(NTR2.0_QUAS_LYZ_QF2)_24hrs_DMSO_70kDa Dextran_ISO+HYPO_E4_F4
105	3150	0.1984917884815277	159.07375669971103	20230615_3dpf_tg(NTR2.0_QUAS_LYZ_QF2)_24hrs_DMSO_70kDa Dextran_ISO+HYPO_E4_F4
106	3180	0.1720719676589609	163.333	20230615_3dpf_tg(NTR2.0_QUAS_LYZ_QF2)_24hrs_DMSO_70kDa Dextran_ISO+HYPO_E4_F4
107	3210	0.1522375482206715	166.41581742516672	20230615_3dpf_tg(NTR2.0_QUAS_LYZ_QF2)_24hrs_DMSO_70kDa Dextran_ISO+HYPO_E4_F4
108	3240	0.1798845957654265	169.5421696421001	20230615_3dpf_tg(NTR2.0_QUAS_LYZ_QF2)_24hrs_DMSO_70kDa Dextran_ISO+HYPO_E4_F4
109	3270	0.1500355627935382	172.77124286758985	20230615_3dpf_tg(NTR2.0_QUAS_LYZ_QF2)_24hrs_DMSO_70kDa Dextran_ISO+HYPO_E4_F4
110	3300	0.157648	174.57176011636346	20230615_3dpf_tg(NTR2.0_QUAS_LYZ_QF2)_24hrs_DMSO_70kDa Dextran_ISO+HYPO_E4_F4
111	3330	0.1519137740876728	178.12265207893455	20230615_3dpf_tg(NTR2.0_QUAS_LYZ_QF2)_24hrs_DMSO_70kDa Dextran_ISO+HYPO_E4_F4
112	3360	0.2203890213071809	181.42119968908935	20230615_3dpf_tg(NTR2.0_QUAS_LYZ_QF2)_24hrs_DMSO_70kDa Dextran_ISO+HYPO_E4_F4
113	3390	0.2289801632746821	166.7587279229071	20230615_3dpf_tg(NTR2.0_QUAS_LYZ_QF2)_24hrs_DMSO_70kDa Dextran_ISO+HYPO_E4_F4
114	3420	0.2391910864659181	171.4236907825428	20230615_3dpf_tg(NTR2.0_QUAS_LYZ_QF2)_24hrs_DMSO_70kDa Dextran_ISO+HYPO_E4_F4
115	3450	0.1894937588241088	184.09460400838736	20230615_3dpf_tg(NTR2.0_QUAS_LYZ_QF2)_24hrs_DMSO_70kDa Dextran_ISO+HYPO_E4_F4
116	3480	0.2046877875770873	189.08054571262187	20230615_3dpf_tg(NTR2.0_QUAS_LYZ_QF2)_24hrs_DMSO_70kDa Dextran_ISO+HYPO_E4_F4
117	3510	0.2519250699996913	214.5713163912041	20230615_3dpf_tg(NTR2.0_QUAS_LYZ_QF2)_24hrs_DMSO_70kDa Dextran_ISO+HYPO_E4_F4
118	3540	0.2146190415497568	205.99765372238545	20230615_3dpf_tg(NTR2.0_QUAS_LYZ_QF2)_24hrs_DMSO_70kDa Dextran_ISO+HYPO_E4_F4
119	3570	0.2212798309969244	210.49919031586924	20230615_3dpf_tg(NTR2.0_QUAS_LYZ_QF2)_24hrs_DMSO_70kDa Dextran_ISO+HYPO_E4_F4
0	0	0.1030776400883113	0	20230713_3dpf_tg(NTR2.0_QUAS_LYZ_QF2)_24hrs_DMSO_70kDa Dextran_ISO+HYPO_E10_F15
1	30	0.1318445612359726	3.0923292026493403	20230713_3dpf_tg(NTR2.0_QUAS_LYZ_QF2)_24hrs_DMSO_70kDa Dextran_ISO+HYPO_E10_F15
2	60	0.1061873673272044	6.898658412858181	20230713_3dpf_tg(NTR2.0_QUAS_LYZ_QF2)_24hrs_DMSO_70kDa Dextran_ISO+HYPO_E10_F15
3	90	0.0914971	9.384049775678507	20230713_3dpf_tg(NTR2.0_QUAS_LYZ_QF2)_24hrs_DMSO_70kDa Dextran_ISO+HYPO_E10_F15
4	120	0.1455488396186903	11.531883475656782	20230713_3dpf_tg(NTR2.0_QUAS_LYZ_QF2)_24hrs_DMSO_70kDa Dextran_ISO+HYPO_E10_F15
5	150	0.1013963283944953	15.147826153478846	20230713_3dpf_tg(NTR2.0_QUAS_LYZ_QF2)_24hrs_DMSO_70kDa Dextran_ISO+HYPO_E10_F15
6	180	0.0986084	17.539969759847978	20230713_3dpf_tg(NTR2.0_QUAS_LYZ_QF2)_24hrs_DMSO_70kDa Dextran_ISO+HYPO_E10_F15
7	210	0.0873982	18.79604010855006	20230713_3dpf_tg(NTR2.0_QUAS_LYZ_QF2)_24hrs_DMSO_70kDa Dextran_ISO+HYPO_E10_F15
8	240	0.2158360218286056	20.12532633966396	20230713_3dpf_tg(NTR2.0_QUAS_LYZ_QF2)_24hrs_DMSO_70kDa Dextran_ISO+HYPO_E10_F15
9	270	0.1196732257814614	22.803302642553504	20230713_3dpf_tg(NTR2.0_QUAS_LYZ_QF2)_24hrs_DMSO_70kDa Dextran_ISO+HYPO_E10_F15
10	300	0.1142545782207413	22.200100701384383	20230713_3dpf_tg(NTR2.0_QUAS_LYZ_QF2)_24hrs_DMSO_70kDa Dextran_ISO+HYPO_E10_F15
11	330	0.0941069	25.239341394433843	20230713_3dpf_tg(NTR2.0_QUAS_LYZ_QF2)_24hrs_DMSO_70kDa Dextran_ISO+HYPO_E10_F15
12	360	0.1169530326060519	30.09285005219605	20230713_3dpf_tg(NTR2.0_QUAS_LYZ_QF2)_24hrs_DMSO_70kDa Dextran_ISO+HYPO_E10_F15
13	390	0.1190119767815445	28.251534908453756	20230713_3dpf_tg(NTR2.0_QUAS_LYZ_QF2)_24hrs_DMSO_70kDa Dextran_ISO+HYPO_E10_F15
14	420	0.1713122689177316	34.3128	20230713_3dpf_tg(NTR2.0_QUAS_LYZ_QF2)_24hrs_DMSO_70kDa Dextran_ISO+HYPO_E10_F15
15	450	0.1098517323531001	30.478472057836917	20230713_3dpf_tg(NTR2.0_QUAS_LYZ_QF2)_24hrs_DMSO_70kDa Dextran_ISO+HYPO_E10_F15
16	480	0.1220529065646174	33.22658806262826	20230713_3dpf_tg(NTR2.0_QUAS_LYZ_QF2)_24hrs_DMSO_70kDa Dextran_ISO+HYPO_E10_F15
17	510	0.1464701258431378	36.12651704218544	20230713_3dpf_tg(NTR2.0_QUAS_LYZ_QF2)_24hrs_DMSO_70kDa Dextran_ISO+HYPO_E10_F15
18	540	0.123004	39.23128862644211	20230713_3dpf_tg(NTR2.0_QUAS_LYZ_QF2)_24hrs_DMSO_70kDa Dextran_ISO+HYPO_E10_F15
19	570	0.1005023240814545	41.02026818990178	20230713_3dpf_tg(NTR2.0_QUAS_LYZ_QF2)_24hrs_DMSO_70kDa Dextran_ISO+HYPO_E10_F15
20	600	0.1191105786431068	42.598173054966985	20230713_3dpf_tg(NTR2.0_QUAS_LYZ_QF2)_24hrs_DMSO_70kDa Dextran_ISO+HYPO_E10_F15
21	630	0.1128487241618613	45.26606776519418	20230713_3dpf_tg(NTR2.0_QUAS_LYZ_QF2)_24hrs_DMSO_70kDa Dextran_ISO+HYPO_E10_F15
22	660	0.0918023	48.169143735400425	20230713_3dpf_tg(NTR2.0_QUAS_LYZ_QF2)_24hrs_DMSO_70kDa Dextran_ISO+HYPO_E10_F15
23	690	0.1008802267000047	49.8672	20230713_3dpf_tg(NTR2.0_QUAS_LYZ_QF2)_24hrs_DMSO_70kDa Dextran_ISO+HYPO_E10_F15
24	720	0.1043491993877148	55.7869	20230713_3dpf_tg(NTR2.0_QUAS_LYZ_QF2)_24hrs_DMSO_70kDa Dextran_ISO+HYPO_E10_F15
25	750	0.1135606881581046	51.8445	20230713_3dpf_tg(NTR2.0_QUAS_LYZ_QF2)_24hrs_DMSO_70kDa Dextran_ISO+HYPO_E10_F15
26	780	0.0841711	54.39860920076309	20230713_3dpf_tg(NTR2.0_QUAS_LYZ_QF2)_24hrs_DMSO_70kDa Dextran_ISO+HYPO_E10_F15
27	810	0.1353256820752377	56.029141254301365	20230713_3dpf_tg(NTR2.0_QUAS_LYZ_QF2)_24hrs_DMSO_70kDa Dextran_ISO+HYPO_E10_F15
28	840	0.1985092948370597	59.18906300383991	20230713_3dpf_tg(NTR2.0_QUAS_LYZ_QF2)_24hrs_DMSO_70kDa Dextran_ISO+HYPO_E10_F15
29	870	0.1216348957792645	64.75978295037288	20230713_3dpf_tg(NTR2.0_QUAS_LYZ_QF2)_24hrs_DMSO_70kDa Dextran_ISO+HYPO_E10_F15
30	900	0.1105865969198362	66.64737708574924	20230713_3dpf_tg(NTR2.0_QUAS_LYZ_QF2)_24hrs_DMSO_70kDa Dextran_ISO+HYPO_E10_F15
31	930	0.1516583669077942	68.81042386648645	20230713_3dpf_tg(NTR2.0_QUAS_LYZ_QF2)_24hrs_DMSO_70kDa Dextran_ISO+HYPO_E10_F15
32	960	0.0956498	71.73574411684555	20230713_3dpf_tg(NTR2.0_QUAS_LYZ_QF2)_24hrs_DMSO_70kDa Dextran_ISO+HYPO_E10_F15
33	990	0.1108323494041986	78.2063	20230713_3dpf_tg(NTR2.0_QUAS_LYZ_QF2)_24hrs_DMSO_70kDa Dextran_ISO+HYPO_E10_F15
34	1020	0.1456545633932434	70.19550267501737	20230713_3dpf_tg(NTR2.0_QUAS_LYZ_QF2)_24hrs_DMSO_70kDa Dextran_ISO+HYPO_E10_F15
35	1050	0.0997171	77.1186	20230713_3dpf_tg(NTR2.0_QUAS_LYZ_QF2)_24hrs_DMSO_70kDa Dextran_ISO+HYPO_E10_F15
36	1080	0.072344	78.6445	20230713_3dpf_tg(NTR2.0_QUAS_LYZ_QF2)_24hrs_DMSO_70kDa Dextran_ISO+HYPO_E10_F15
37	1110	0.0634814	79.53423084944814	20230713_3dpf_tg(NTR2.0_QUAS_LYZ_QF2)_24hrs_DMSO_70kDa Dextran_ISO+HYPO_E10_F15
38	1140	0.0807185	80.07814340192377	20230713_3dpf_tg(NTR2.0_QUAS_LYZ_QF2)_24hrs_DMSO_70kDa Dextran_ISO+HYPO_E10_F15
39	1170	0.047629	79.92087735396107	20230713_3dpf_tg(NTR2.0_QUAS_LYZ_QF2)_24hrs_DMSO_70kDa Dextran_ISO+HYPO_E10_F15
40	1200	0.0680216	80.30750540367718	20230713_3dpf_tg(NTR2.0_QUAS_LYZ_QF2)_24hrs_DMSO_70kDa Dextran_ISO+HYPO_E10_F15
41	1230	0.0959915	80.70745276658393	20230713_3dpf_tg(NTR2.0_QUAS_LYZ_QF2)_24hrs_DMSO_70kDa Dextran_ISO+HYPO_E10_F15
42	1260	0.1789199735715582	91.4758	20230713_3dpf_tg(NTR2.0_QUAS_LYZ_QF2)_24hrs_DMSO_70kDa Dextran_ISO+HYPO_E10_F15
43	1290	0.134247	80.52639865281563	20230713_3dpf_tg(NTR2.0_QUAS_LYZ_QF2)_24hrs_DMSO_70kDa Dextran_ISO+HYPO_E10_F15
44	1320	0.1427009040257526	82.33937341618415	20230713_3dpf_tg(NTR2.0_QUAS_LYZ_QF2)_24hrs_DMSO_70kDa Dextran_ISO+HYPO_E10_F15
45	1350	0.0846104	85.29771930655254	20230713_3dpf_tg(NTR2.0_QUAS_LYZ_QF2)_24hrs_DMSO_70kDa Dextran_ISO+HYPO_E10_F15
46	1380	0.1168323228197539	86.24475599068752	20230713_3dpf_tg(NTR2.0_QUAS_LYZ_QF2)_24hrs_DMSO_70kDa Dextran_ISO+HYPO_E10_F15
47	1410	0.1370903553738433	87.37093696838706	20230713_3dpf_tg(NTR2.0_QUAS_LYZ_QF2)_24hrs_DMSO_70kDa Dextran_ISO+HYPO_E10_F15
48	1440	0.0699806	88.96257382580286	20230713_3dpf_tg(NTR2.0_QUAS_LYZ_QF2)_24hrs_DMSO_70kDa Dextran_ISO+HYPO_E10_F15
49	1470	0.1326695835267627	89.16448093592332	20230713_3dpf_tg(NTR2.0_QUAS_LYZ_QF2)_24hrs_DMSO_70kDa Dextran_ISO+HYPO_E10_F15
50	1500	0.1590537712837556	89.62876037806338	20230713_3dpf_tg(NTR2.0_QUAS_LYZ_QF2)_24hrs_DMSO_70kDa Dextran_ISO+HYPO_E10_F15
51	1530	0.1019168729620809	90.49855651946628	20230713_3dpf_tg(NTR2.0_QUAS_LYZ_QF2)_24hrs_DMSO_70kDa Dextran_ISO+HYPO_E10_F15
52	1560	0.062351	91.00595155105329	20230713_3dpf_tg(NTR2.0_QUAS_LYZ_QF2)_24hrs_DMSO_70kDa Dextran_ISO+HYPO_E10_F15
53	1590	0.1063492377334221	98.22601581743902	20230713_3dpf_tg(NTR2.0_QUAS_LYZ_QF2)_24hrs_DMSO_70kDa Dextran_ISO+HYPO_E10_F15
54	1620	0.0979511	89.72155213030922	20230713_3dpf_tg(NTR2.0_QUAS_LYZ_QF2)_24hrs_DMSO_70kDa Dextran_ISO+HYPO_E10_F15
55	1650	0.0648088	88.43154075280583	20230713_3dpf_tg(NTR2.0_QUAS_LYZ_QF2)_24hrs_DMSO_70kDa Dextran_ISO+HYPO_E10_F15
56	1680	0.1216501925811634	88.13997770447513	20230713_3dpf_tg(NTR2.0_QUAS_LYZ_QF2)_24hrs_DMSO_70kDa Dextran_ISO+HYPO_E10_F15
57	1710	0.1529633861988405	88.76369297856569	20230713_3dpf_tg(NTR2.0_QUAS_LYZ_QF2)_24hrs_DMSO_70kDa Dextran_ISO+HYPO_E10_F15
58	1740	0.0968227	85.62752323930017	20230713_3dpf_tg(NTR2.0_QUAS_LYZ_QF2)_24hrs_DMSO_70kDa Dextran_ISO+HYPO_E10_F15
59	1770	0.0788165	84.79082275301737	20230713_3dpf_tg(NTR2.0_QUAS_LYZ_QF2)_24hrs_DMSO_70kDa Dextran_ISO+HYPO_E10_F15
60	1800	0.0719573	84.18324015870265	20230713_3dpf_tg(NTR2.0_QUAS_LYZ_QF2)_24hrs_DMSO_70kDa Dextran_ISO+HYPO_E10_F15
61	1830	0.1163434163117894	84.56221333836092	20230713_3dpf_tg(NTR2.0_QUAS_LYZ_QF2)_24hrs_DMSO_70kDa Dextran_ISO+HYPO_E10_F15
62	1860	0.1350880023906244	85.96177905949223	20230713_3dpf_tg(NTR2.0_QUAS_LYZ_QF2)_24hrs_DMSO_70kDa Dextran_ISO+HYPO_E10_F15
63	1890	0.1093608565875321	84.92489179765911	20230713_3dpf_tg(NTR2.0_QUAS_LYZ_QF2)_24hrs_DMSO_70kDa Dextran_ISO+HYPO_E10_F15
64	1920	0.1571823433804196	84.83818392396662	20230713_3dpf_tg(NTR2.0_QUAS_LYZ_QF2)_24hrs_DMSO_70kDa Dextran_ISO+HYPO_E10_F15
65	1950	0.1335132479996837	84.38532624185189	20230713_3dpf_tg(NTR2.0_QUAS_LYZ_QF2)_24hrs_DMSO_70kDa Dextran_ISO+HYPO_E10_F15
66	1980	0.1053555690990199	83.89616517624667	20230713_3dpf_tg(NTR2.0_QUAS_LYZ_QF2)_24hrs_DMSO_70kDa Dextran_ISO+HYPO_E10_F15
67	2010	0.1021283750778333	84.841	20230713_3dpf_tg(NTR2.0_QUAS_LYZ_QF2)_24hrs_DMSO_70kDa Dextran_ISO+HYPO_E10_F15
68	2040	0.1164246429638411	84.54905023602394	20230713_3dpf_tg(NTR2.0_QUAS_LYZ_QF2)_24hrs_DMSO_70kDa Dextran_ISO+HYPO_E10_F15
69	2070	0.1116004068064692	84.9125	20230713_3dpf_tg(NTR2.0_QUAS_LYZ_QF2)_24hrs_DMSO_70kDa Dextran_ISO+HYPO_E10_F15
70	2100	0.0932412	94.3174	20230713_3dpf_tg(NTR2.0_QUAS_LYZ_QF2)_24hrs_DMSO_70kDa Dextran_ISO+HYPO_E10_F15
71	2130	0.0547932	95.19199354458055	20230713_3dpf_tg(NTR2.0_QUAS_LYZ_QF2)_24hrs_DMSO_70kDa Dextran_ISO+HYPO_E10_F15
72	2160	0.0635944	95.12379890219684	20230713_3dpf_tg(NTR2.0_QUAS_LYZ_QF2)_24hrs_DMSO_70kDa Dextran_ISO+HYPO_E10_F15
73	2190	0.0887113	95.70739002414116	20230713_3dpf_tg(NTR2.0_QUAS_LYZ_QF2)_24hrs_DMSO_70kDa Dextran_ISO+HYPO_E10_F15
74	2220	0.0789395	96.32230084234963	20230713_3dpf_tg(NTR2.0_QUAS_LYZ_QF2)_24hrs_DMSO_70kDa Dextran_ISO+HYPO_E10_F15
75	2250	0.1637588131088911	96.43132655022474	20230713_3dpf_tg(NTR2.0_QUAS_LYZ_QF2)_24hrs_DMSO_70kDa Dextran_ISO+HYPO_E10_F15
76	2280	0.1292901035379838	96.0931	20230713_3dpf_tg(NTR2.0_QUAS_LYZ_QF2)_24hrs_DMSO_70kDa Dextran_ISO+HYPO_E10_F15
77	2310	0.0811692	95.20691538592588	20230713_3dpf_tg(NTR2.0_QUAS_LYZ_QF2)_24hrs_DMSO_70kDa Dextran_ISO+HYPO_E10_F15
78	2340	0.0796546	95.74778880824562	20230713_3dpf_tg(NTR2.0_QUAS_LYZ_QF2)_24hrs_DMSO_70kDa Dextran_ISO+HYPO_E10_F15
79	2370	0.1168918393251563	96.67208717051533	20230713_3dpf_tg(NTR2.0_QUAS_LYZ_QF2)_24hrs_DMSO_70kDa Dextran_ISO+HYPO_E10_F15
80	2400	0.1215315557862005	97.60850919477224	20230713_3dpf_tg(NTR2.0_QUAS_LYZ_QF2)_24hrs_DMSO_70kDa Dextran_ISO+HYPO_E10_F15
81	2430	0.153141	98.91335629975433	20230713_3dpf_tg(NTR2.0_QUAS_LYZ_QF2)_24hrs_DMSO_70kDa Dextran_ISO+HYPO_E10_F15
82	2460	0.0909432	85.44736237838677	20230713_3dpf_tg(NTR2.0_QUAS_LYZ_QF2)_24hrs_DMSO_70kDa Dextran_ISO+HYPO_E10_F15
83	2490	0.11075	86.44054328686555	20230713_3dpf_tg(NTR2.0_QUAS_LYZ_QF2)_24hrs_DMSO_70kDa Dextran_ISO+HYPO_E10_F15
84	2520	0.1061616188355999	87.08862445136269	20230713_3dpf_tg(NTR2.0_QUAS_LYZ_QF2)_24hrs_DMSO_70kDa Dextran_ISO+HYPO_E10_F15
85	2550	0.1294416294499918	88.70441844113886	20230713_3dpf_tg(NTR2.0_QUAS_LYZ_QF2)_24hrs_DMSO_70kDa Dextran_ISO+HYPO_E10_F15
86	2580	0.0698702	89.53518534049087	20230713_3dpf_tg(NTR2.0_QUAS_LYZ_QF2)_24hrs_DMSO_70kDa Dextran_ISO+HYPO_E10_F15
87	2610	0.1004925632779158	90.32291120341128	20230713_3dpf_tg(NTR2.0_QUAS_LYZ_QF2)_24hrs_DMSO_70kDa Dextran_ISO+HYPO_E10_F15
88	2640	0.1255847459692363	91.38441880307003	20230713_3dpf_tg(NTR2.0_QUAS_LYZ_QF2)_24hrs_DMSO_70kDa Dextran_ISO+HYPO_E10_F15
89	2670	0.1313618119918343	93.4618	20230713_3dpf_tg(NTR2.0_QUAS_LYZ_QF2)_24hrs_DMSO_70kDa Dextran_ISO+HYPO_E10_F15
90	2700	0.0988681	95.21725630240992	20230713_3dpf_tg(NTR2.0_QUAS_LYZ_QF2)_24hrs_DMSO_70kDa Dextran_ISO+HYPO_E10_F15
91	2730	0.1410595805376614	96.3553	20230713_3dpf_tg(NTR2.0_QUAS_LYZ_QF2)_24hrs_DMSO_70kDa Dextran_ISO+HYPO_E10_F15
92	2760	0.0805881	94.57188011794328	20230713_3dpf_tg(NTR2.0_QUAS_LYZ_QF2)_24hrs_DMSO_70kDa Dextran_ISO+HYPO_E10_F15
93	2790	0.1987701064638807	105.7559866797959	20230713_3dpf_tg(NTR2.0_QUAS_LYZ_QF2)_24hrs_DMSO_70kDa Dextran_ISO+HYPO_E10_F15
94	2820	0.1063080156551469	94.75798852570772	20230713_3dpf_tg(NTR2.0_QUAS_LYZ_QF2)_24hrs_DMSO_70kDa Dextran_ISO+HYPO_E10_F15
95	2850	0.1555106613971148	93.82883402993107	20230713_3dpf_tg(NTR2.0_QUAS_LYZ_QF2)_24hrs_DMSO_70kDa Dextran_ISO+HYPO_E10_F15
96	2880	0.1277933946644582	92.9628	20230713_3dpf_tg(NTR2.0_QUAS_LYZ_QF2)_24hrs_DMSO_70kDa Dextran_ISO+HYPO_E10_F15
97	2910	0.072818	90.76510738928404	20230713_3dpf_tg(NTR2.0_QUAS_LYZ_QF2)_24hrs_DMSO_70kDa Dextran_ISO+HYPO_E10_F15
98	2940	0.2015793354171311	89.76461571184043	20230713_3dpf_tg(NTR2.0_QUAS_LYZ_QF2)_24hrs_DMSO_70kDa Dextran_ISO+HYPO_E10_F15
99	2970	0.0906586	87.31546482605252	20230713_3dpf_tg(NTR2.0_QUAS_LYZ_QF2)_24hrs_DMSO_70kDa Dextran_ISO+HYPO_E10_F15
100	3000	0.1180767902357817	98.71477359144178	20230713_3dpf_tg(NTR2.0_QUAS_LYZ_QF2)_24hrs_DMSO_70kDa Dextran_ISO+HYPO_E10_F15
101	3030	0.1023904194374168	83.9621	20230713_3dpf_tg(NTR2.0_QUAS_LYZ_QF2)_24hrs_DMSO_70kDa Dextran_ISO+HYPO_E10_F15
102	3060	0.1500600127151129	84.14303117773706	20230713_3dpf_tg(NTR2.0_QUAS_LYZ_QF2)_24hrs_DMSO_70kDa Dextran_ISO+HYPO_E10_F15
103	3090	0.1526800420165051	96.46310731306266	20230713_3dpf_tg(NTR2.0_QUAS_LYZ_QF2)_24hrs_DMSO_70kDa Dextran_ISO+HYPO_E10_F15
104	3120	0.1303646047498368	95.7424	20230713_3dpf_tg(NTR2.0_QUAS_LYZ_QF2)_24hrs_DMSO_70kDa Dextran_ISO+HYPO_E10_F15
105	3150	0.093319	97.78923677635272	20230713_3dpf_tg(NTR2.0_QUAS_LYZ_QF2)_24hrs_DMSO_70kDa Dextran_ISO+HYPO_E10_F15
106	3180	0.1360999942873593	85.69293355411442	20230713_3dpf_tg(NTR2.0_QUAS_LYZ_QF2)_24hrs_DMSO_70kDa Dextran_ISO+HYPO_E10_F15
107	3210	0.0668888	98.918	20230713_3dpf_tg(NTR2.0_QUAS_LYZ_QF2)_24hrs_DMSO_70kDa Dextran_ISO+HYPO_E10_F15
108	3240	0.0967086	98.70126356087728	20230713_3dpf_tg(NTR2.0_QUAS_LYZ_QF2)_24hrs_DMSO_70kDa Dextran_ISO+HYPO_E10_F15
109	3270	0.1440980354014587	99.3768	20230713_3dpf_tg(NTR2.0_QUAS_LYZ_QF2)_24hrs_DMSO_70kDa Dextran_ISO+HYPO_E10_F15
110	3300	0.1550259834018265	114.46160311018056	20230713_3dpf_tg(NTR2.0_QUAS_LYZ_QF2)_24hrs_DMSO_70kDa Dextran_ISO+HYPO_E10_F15
111	3330	0.1424117123337041	102.41770009636872	20230713_3dpf_tg(NTR2.0_QUAS_LYZ_QF2)_24hrs_DMSO_70kDa Dextran_ISO+HYPO_E10_F15
112	3360	0.1057936942200239	116.68809097893386	20230713_3dpf_tg(NTR2.0_QUAS_LYZ_QF2)_24hrs_DMSO_70kDa Dextran_ISO+HYPO_E10_F15
113	3390	0.0900845	118.11011412048563	20230713_3dpf_tg(NTR2.0_QUAS_LYZ_QF2)_24hrs_DMSO_70kDa Dextran_ISO+HYPO_E10_F15
114	3420	0.1301181183600788	118.46604732768311	20230713_3dpf_tg(NTR2.0_QUAS_LYZ_QF2)_24hrs_DMSO_70kDa Dextran_ISO+HYPO_E10_F15
115	3450	0.1705912189079728	120.22503020626785	20230713_3dpf_tg(NTR2.0_QUAS_LYZ_QF2)_24hrs_DMSO_70kDa Dextran_ISO+HYPO_E10_F15
116	3480	0.170573	122.1430236801746	20230713_3dpf_tg(NTR2.0_QUAS_LYZ_QF2)_24hrs_DMSO_70kDa Dextran_ISO+HYPO_E10_F15
117	3510	0.1021892455460901	123.8426836378657	20230713_3dpf_tg(NTR2.0_QUAS_LYZ_QF2)_24hrs_DMSO_70kDa Dextran_ISO+HYPO_E10_F15
118	3540	0.113137	123.50873340318802	20230713_3dpf_tg(NTR2.0_QUAS_LYZ_QF2)_24hrs_DMSO_70kDa Dextran_ISO+HYPO_E10_F15
119	3570	0.1904774067487362	124.17317357986724	20230713_3dpf_tg(NTR2.0_QUAS_LYZ_QF2)_24hrs_DMSO_70kDa Dextran_ISO+HYPO_E10_F15
0	0	0.0642619	0	20230713_3dpf_tg(NTR2.0_QUAS_LYZ_QF2)_24hrs_DMSO_70kDa Dextran_ISO+HYPO_E10_F16
1	30	0.075417	1.9278578174528465	20230713_3dpf_tg(NTR2.0_QUAS_LYZ_QF2)_24hrs_DMSO_70kDa Dextran_ISO+HYPO_E10_F16
2	60	0.0984856	4.1646110873908215	20230713_3dpf_tg(NTR2.0_QUAS_LYZ_QF2)_24hrs_DMSO_70kDa Dextran_ISO+HYPO_E10_F16
3	90	0.1180782382265997	6.526435647819184	20230713_3dpf_tg(NTR2.0_QUAS_LYZ_QF2)_24hrs_DMSO_70kDa Dextran_ISO+HYPO_E10_F16
4	120	0.1233412668450874	9.75611	20230713_3dpf_tg(NTR2.0_QUAS_LYZ_QF2)_24hrs_DMSO_70kDa Dextran_ISO+HYPO_E10_F16
5	150	0.0983979	12.678047489902031	20230713_3dpf_tg(NTR2.0_QUAS_LYZ_QF2)_24hrs_DMSO_70kDa Dextran_ISO+HYPO_E10_F16
6	180	0.1364608272383259	15.043824591945132	20230713_3dpf_tg(NTR2.0_QUAS_LYZ_QF2)_24hrs_DMSO_70kDa Dextran_ISO+HYPO_E10_F16
7	210	0.1320489960841948	18.275166541112288	20230713_3dpf_tg(NTR2.0_QUAS_LYZ_QF2)_24hrs_DMSO_70kDa Dextran_ISO+HYPO_E10_F16
8	240	0.1695569763044531	21.95339927943849	20230713_3dpf_tg(NTR2.0_QUAS_LYZ_QF2)_24hrs_DMSO_70kDa Dextran_ISO+HYPO_E10_F16
9	270	0.0719107	25.3591	20230713_3dpf_tg(NTR2.0_QUAS_LYZ_QF2)_24hrs_DMSO_70kDa Dextran_ISO+HYPO_E10_F16
10	300	0.1652897416030257	26.65109588074351	20230713_3dpf_tg(NTR2.0_QUAS_LYZ_QF2)_24hrs_DMSO_70kDa Dextran_ISO+HYPO_E10_F16
11	330	0.1140884236165738	31.220686010054283	20230713_3dpf_tg(NTR2.0_QUAS_LYZ_QF2)_24hrs_DMSO_70kDa Dextran_ISO+HYPO_E10_F16
12	360	0.1089342560056063	34.311459185616265	20230713_3dpf_tg(NTR2.0_QUAS_LYZ_QF2)_24hrs_DMSO_70kDa Dextran_ISO+HYPO_E10_F16
13	390	0.1311463601503363	37.166	20230713_3dpf_tg(NTR2.0_QUAS_LYZ_QF2)_24hrs_DMSO_70kDa Dextran_ISO+HYPO_E10_F16
14	420	0.1054532843417118	40.65212576045874	20230713_3dpf_tg(NTR2.0_QUAS_LYZ_QF2)_24hrs_DMSO_70kDa Dextran_ISO+HYPO_E10_F16
15	450	0.0930947	43.0184	20230713_3dpf_tg(NTR2.0_QUAS_LYZ_QF2)_24hrs_DMSO_70kDa Dextran_ISO+HYPO_E10_F16
16	480	0.1242015477970664	44.24582751579218	20230713_3dpf_tg(NTR2.0_QUAS_LYZ_QF2)_24hrs_DMSO_70kDa Dextran_ISO+HYPO_E10_F16
17	510	0.1442712128515696	46.82266853043935	20230713_3dpf_tg(NTR2.0_QUAS_LYZ_QF2)_24hrs_DMSO_70kDa Dextran_ISO+HYPO_E10_F16
18	540	0.1027912211812576	50.16355870765253	20230713_3dpf_tg(NTR2.0_QUAS_LYZ_QF2)_24hrs_DMSO_70kDa Dextran_ISO+HYPO_E10_F16
19	570	0.0840018	52.61469019024554	20230713_3dpf_tg(NTR2.0_QUAS_LYZ_QF2)_24hrs_DMSO_70kDa Dextran_ISO+HYPO_E10_F16
20	600	0.1121045278216532	53.86967422403868	20230713_3dpf_tg(NTR2.0_QUAS_LYZ_QF2)_24hrs_DMSO_70kDa Dextran_ISO+HYPO_E10_F16
21	630	0.0970283	48.10184246424832	20230713_3dpf_tg(NTR2.0_QUAS_LYZ_QF2)_24hrs_DMSO_70kDa Dextran_ISO+HYPO_E10_F16
22	660	0.1003515432983917	50.27332154590541	20230713_3dpf_tg(NTR2.0_QUAS_LYZ_QF2)_24hrs_DMSO_70kDa Dextran_ISO+HYPO_E10_F16
23	690	0.1675988694112172	52.90808456631521	20230713_3dpf_tg(NTR2.0_QUAS_LYZ_QF2)_24hrs_DMSO_70kDa Dextran_ISO+HYPO_E10_F16
24	720	0.1748126323465401	56.49846117902002	20230713_3dpf_tg(NTR2.0_QUAS_LYZ_QF2)_24hrs_DMSO_70kDa Dextran_ISO+HYPO_E10_F16
25	750	0.202637	59.34453785365794	20230713_3dpf_tg(NTR2.0_QUAS_LYZ_QF2)_24hrs_DMSO_70kDa Dextran_ISO+HYPO_E10_F16
26	780	0.1940934000580047	73.17345189786744	20230713_3dpf_tg(NTR2.0_QUAS_LYZ_QF2)_24hrs_DMSO_70kDa Dextran_ISO+HYPO_E10_F16
27	810	0.1252845380172936	76.12285438627471	20230713_3dpf_tg(NTR2.0_QUAS_LYZ_QF2)_24hrs_DMSO_70kDa Dextran_ISO+HYPO_E10_F16
28	840	0.1304374480633798	79.4323	20230713_3dpf_tg(NTR2.0_QUAS_LYZ_QF2)_24hrs_DMSO_70kDa Dextran_ISO+HYPO_E10_F16
29	870	0.0877607	82.72722880707369	20230713_3dpf_tg(NTR2.0_QUAS_LYZ_QF2)_24hrs_DMSO_70kDa Dextran_ISO+HYPO_E10_F16
30	900	0.0883692	84.7936	20230713_3dpf_tg(NTR2.0_QUAS_LYZ_QF2)_24hrs_DMSO_70kDa Dextran_ISO+HYPO_E10_F16
31	930	0.1092818629061612	86.87244701313978	20230713_3dpf_tg(NTR2.0_QUAS_LYZ_QF2)_24hrs_DMSO_70kDa Dextran_ISO+HYPO_E10_F16
32	960	0.1190205530515578	88.84066502375897	20230713_3dpf_tg(NTR2.0_QUAS_LYZ_QF2)_24hrs_DMSO_70kDa Dextran_ISO+HYPO_E10_F16
33	990	0.106637	90.9657	20230713_3dpf_tg(NTR2.0_QUAS_LYZ_QF2)_24hrs_DMSO_70kDa Dextran_ISO+HYPO_E10_F16
34	1020	0.0804797	92.02572683439932	20230713_3dpf_tg(NTR2.0_QUAS_LYZ_QF2)_24hrs_DMSO_70kDa Dextran_ISO+HYPO_E10_F16
35	1050	0.095163	93.31187260773318	20230713_3dpf_tg(NTR2.0_QUAS_LYZ_QF2)_24hrs_DMSO_70kDa Dextran_ISO+HYPO_E10_F16
36	1080	0.071258	95.23459594394502	20230713_3dpf_tg(NTR2.0_QUAS_LYZ_QF2)_24hrs_DMSO_70kDa Dextran_ISO+HYPO_E10_F16
37	1110	0.0870554	95.6548	20230713_3dpf_tg(NTR2.0_QUAS_LYZ_QF2)_24hrs_DMSO_70kDa Dextran_ISO+HYPO_E10_F16
38	1140	0.0888987	96.31313712485884	20230713_3dpf_tg(NTR2.0_QUAS_LYZ_QF2)_24hrs_DMSO_70kDa Dextran_ISO+HYPO_E10_F16
39	1170	0.0694615	113.67688560903456	20230713_3dpf_tg(NTR2.0_QUAS_LYZ_QF2)_24hrs_DMSO_70kDa Dextran_ISO+HYPO_E10_F16
40	1200	0.0478185	97.27426330865846	20230713_3dpf_tg(NTR2.0_QUAS_LYZ_QF2)_24hrs_DMSO_70kDa Dextran_ISO+HYPO_E10_F16
41	1230	0.0928521	97.76496463614852	20230713_3dpf_tg(NTR2.0_QUAS_LYZ_QF2)_24hrs_DMSO_70kDa Dextran_ISO+HYPO_E10_F16
42	1260	0.0905654	100.32285621688249	20230713_3dpf_tg(NTR2.0_QUAS_LYZ_QF2)_24hrs_DMSO_70kDa Dextran_ISO+HYPO_E10_F16
43	1290	0.0576904	101.83130219992296	20230713_3dpf_tg(NTR2.0_QUAS_LYZ_QF2)_24hrs_DMSO_70kDa Dextran_ISO+HYPO_E10_F16
44	1320	0.0644144	102.46129684729227	20230713_3dpf_tg(NTR2.0_QUAS_LYZ_QF2)_24hrs_DMSO_70kDa Dextran_ISO+HYPO_E10_F16
45	1350	0.0591513	103.95011962826383	20230713_3dpf_tg(NTR2.0_QUAS_LYZ_QF2)_24hrs_DMSO_70kDa Dextran_ISO+HYPO_E10_F16
46	1380	0.0869868	104.92639490824617	20230713_3dpf_tg(NTR2.0_QUAS_LYZ_QF2)_24hrs_DMSO_70kDa Dextran_ISO+HYPO_E10_F16
47	1410	0.1020600095301185	105.79841591965088	20230713_3dpf_tg(NTR2.0_QUAS_LYZ_QF2)_24hrs_DMSO_70kDa Dextran_ISO+HYPO_E10_F16
48	1440	0.0557987	107.2266681443034	20230713_3dpf_tg(NTR2.0_QUAS_LYZ_QF2)_24hrs_DMSO_70kDa Dextran_ISO+HYPO_E10_F16
49	1470	0.0375478	108.23039810894528	20230713_3dpf_tg(NTR2.0_QUAS_LYZ_QF2)_24hrs_DMSO_70kDa Dextran_ISO+HYPO_E10_F16
50	1500	0.0399987	108.87039823374704	20230713_3dpf_tg(NTR2.0_QUAS_LYZ_QF2)_24hrs_DMSO_70kDa Dextran_ISO+HYPO_E10_F16
51	1530	0.0607616	109.24364332166488	20230713_3dpf_tg(NTR2.0_QUAS_LYZ_QF2)_24hrs_DMSO_70kDa Dextran_ISO+HYPO_E10_F16
52	1560	0.0789551	108.2533479371674	20230713_3dpf_tg(NTR2.0_QUAS_LYZ_QF2)_24hrs_DMSO_70kDa Dextran_ISO+HYPO_E10_F16
53	1590	0.0673428	107.31961653282887	20230713_3dpf_tg(NTR2.0_QUAS_LYZ_QF2)_24hrs_DMSO_70kDa Dextran_ISO+HYPO_E10_F16
54	1620	0.0707755	106.88908746488109	20230713_3dpf_tg(NTR2.0_QUAS_LYZ_QF2)_24hrs_DMSO_70kDa Dextran_ISO+HYPO_E10_F16
55	1650	0.0355501	107.41649106590984	20230713_3dpf_tg(NTR2.0_QUAS_LYZ_QF2)_24hrs_DMSO_70kDa Dextran_ISO+HYPO_E10_F16
56	1680	0.0402403	106.926	20230713_3dpf_tg(NTR2.0_QUAS_LYZ_QF2)_24hrs_DMSO_70kDa Dextran_ISO+HYPO_E10_F16
57	1710	0.0639869	106.8116559141596	20230713_3dpf_tg(NTR2.0_QUAS_LYZ_QF2)_24hrs_DMSO_70kDa Dextran_ISO+HYPO_E10_F16
58	1740	0.06046	107.29276728466402	20230713_3dpf_tg(NTR2.0_QUAS_LYZ_QF2)_24hrs_DMSO_70kDa Dextran_ISO+HYPO_E10_F16
59	1770	0.0773126	106.89420238901307	20230713_3dpf_tg(NTR2.0_QUAS_LYZ_QF2)_24hrs_DMSO_70kDa Dextran_ISO+HYPO_E10_F16
60	1800	0.0452468	106.6752251088837	20230713_3dpf_tg(NTR2.0_QUAS_LYZ_QF2)_24hrs_DMSO_70kDa Dextran_ISO+HYPO_E10_F16
61	1830	0.0719646	105.78583202044932	20230713_3dpf_tg(NTR2.0_QUAS_LYZ_QF2)_24hrs_DMSO_70kDa Dextran_ISO+HYPO_E10_F16
62	1860	0.08182	104.42771430528484	20230713_3dpf_tg(NTR2.0_QUAS_LYZ_QF2)_24hrs_DMSO_70kDa Dextran_ISO+HYPO_E10_F16
63	1890	0.0641929	103.11784403737228	20230713_3dpf_tg(NTR2.0_QUAS_LYZ_QF2)_24hrs_DMSO_70kDa Dextran_ISO+HYPO_E10_F16
64	1920	0.0772153	102.016	20230713_3dpf_tg(NTR2.0_QUAS_LYZ_QF2)_24hrs_DMSO_70kDa Dextran_ISO+HYPO_E10_F16
65	1950	0.078891	100.53180102932728	20230713_3dpf_tg(NTR2.0_QUAS_LYZ_QF2)_24hrs_DMSO_70kDa Dextran_ISO+HYPO_E10_F16
66	1980	0.0920407	99.28659051042018	20230713_3dpf_tg(NTR2.0_QUAS_LYZ_QF2)_24hrs_DMSO_70kDa Dextran_ISO+HYPO_E10_F16
67	2010	0.0443064	98.49868570078137	20230713_3dpf_tg(NTR2.0_QUAS_LYZ_QF2)_24hrs_DMSO_70kDa Dextran_ISO+HYPO_E10_F16
68	2040	0.0835356	97.6725	20230713_3dpf_tg(NTR2.0_QUAS_LYZ_QF2)_24hrs_DMSO_70kDa Dextran_ISO+HYPO_E10_F16
69	2070	0.1230940822440238	92.68882603428806	20230713_3dpf_tg(NTR2.0_QUAS_LYZ_QF2)_24hrs_DMSO_70kDa Dextran_ISO+HYPO_E10_F16
70	2100	0.1138607415911329	93.82474122896248	20230713_3dpf_tg(NTR2.0_QUAS_LYZ_QF2)_24hrs_DMSO_70kDa Dextran_ISO+HYPO_E10_F16
71	2130	0.0884084	92.38784326846393	20230713_3dpf_tg(NTR2.0_QUAS_LYZ_QF2)_24hrs_DMSO_70kDa Dextran_ISO+HYPO_E10_F16
72	2160	0.1182045430313281	90.44690377209406	20230713_3dpf_tg(NTR2.0_QUAS_LYZ_QF2)_24hrs_DMSO_70kDa Dextran_ISO+HYPO_E10_F16
73	2190	0.0949257	87.4658	20230713_3dpf_tg(NTR2.0_QUAS_LYZ_QF2)_24hrs_DMSO_70kDa Dextran_ISO+HYPO_E10_F16
74	2220	0.1026581688413855	87.2315	20230713_3dpf_tg(NTR2.0_QUAS_LYZ_QF2)_24hrs_DMSO_70kDa Dextran_ISO+HYPO_E10_F16
75	2250	0.0734984	86.2872	20230713_3dpf_tg(NTR2.0_QUAS_LYZ_QF2)_24hrs_DMSO_70kDa Dextran_ISO+HYPO_E10_F16
76	2280	0.1034224683842332	84.62156952764593	20230713_3dpf_tg(NTR2.0_QUAS_LYZ_QF2)_24hrs_DMSO_70kDa Dextran_ISO+HYPO_E10_F16
77	2310	0.0978882	83.22559272413586	20230713_3dpf_tg(NTR2.0_QUAS_LYZ_QF2)_24hrs_DMSO_70kDa Dextran_ISO+HYPO_E10_F16
78	2340	0.0743433	82.66812458515045	20230713_3dpf_tg(NTR2.0_QUAS_LYZ_QF2)_24hrs_DMSO_70kDa Dextran_ISO+HYPO_E10_F16
79	2370	0.0803624	83.5092	20230713_3dpf_tg(NTR2.0_QUAS_LYZ_QF2)_24hrs_DMSO_70kDa Dextran_ISO+HYPO_E10_F16
80	2400	0.1097152690182433	84.61764236347283	20230713_3dpf_tg(NTR2.0_QUAS_LYZ_QF2)_24hrs_DMSO_70kDa Dextran_ISO+HYPO_E10_F16
81	2430	0.093328	86.18127709578607	20230713_3dpf_tg(NTR2.0_QUAS_LYZ_QF2)_24hrs_DMSO_70kDa Dextran_ISO+HYPO_E10_F16
82	2460	0.0872056	87.76985172132036	20230713_3dpf_tg(NTR2.0_QUAS_LYZ_QF2)_24hrs_DMSO_70kDa Dextran_ISO+HYPO_E10_F16
83	2490	0.0959177	89.7485	20230713_3dpf_tg(NTR2.0_QUAS_LYZ_QF2)_24hrs_DMSO_70kDa Dextran_ISO+HYPO_E10_F16
84	2520	0.122561	91.96311959151627	20230713_3dpf_tg(NTR2.0_QUAS_LYZ_QF2)_24hrs_DMSO_70kDa Dextran_ISO+HYPO_E10_F16
85	2550	0.0967955	94.99848056526594	20230713_3dpf_tg(NTR2.0_QUAS_LYZ_QF2)_24hrs_DMSO_70kDa Dextran_ISO+HYPO_E10_F16
86	2580	0.0539143	95.74940768170288	20230713_3dpf_tg(NTR2.0_QUAS_LYZ_QF2)_24hrs_DMSO_70kDa Dextran_ISO+HYPO_E10_F16
87	2610	0.1032693392426946	96.83672940842648	20230713_3dpf_tg(NTR2.0_QUAS_LYZ_QF2)_24hrs_DMSO_70kDa Dextran_ISO+HYPO_E10_F16
88	2640	0.0769453	97.9805	20230713_3dpf_tg(NTR2.0_QUAS_LYZ_QF2)_24hrs_DMSO_70kDa Dextran_ISO+HYPO_E10_F16
89	2670	0.1012122044109031	99.14061916656658	20230713_3dpf_tg(NTR2.0_QUAS_LYZ_QF2)_24hrs_DMSO_70kDa Dextran_ISO+HYPO_E10_F16
90	2700	0.0517889	100.18124865994896	20230713_3dpf_tg(NTR2.0_QUAS_LYZ_QF2)_24hrs_DMSO_70kDa Dextran_ISO+HYPO_E10_F16
91	2730	0.0818717	101.11730252489104	20230713_3dpf_tg(NTR2.0_QUAS_LYZ_QF2)_24hrs_DMSO_70kDa Dextran_ISO+HYPO_E10_F16
92	2760	0.1826651920608358	102.50172474029056	20230713_3dpf_tg(NTR2.0_QUAS_LYZ_QF2)_24hrs_DMSO_70kDa Dextran_ISO+HYPO_E10_F16
93	2790	0.0886823	105.24682812774094	20230713_3dpf_tg(NTR2.0_QUAS_LYZ_QF2)_24hrs_DMSO_70kDa Dextran_ISO+HYPO_E10_F16
94	2820	0.0773691	107.59266457219874	20230713_3dpf_tg(NTR2.0_QUAS_LYZ_QF2)_24hrs_DMSO_70kDa Dextran_ISO+HYPO_E10_F16
95	2850	0.0521513	109.4511384416924	20230713_3dpf_tg(NTR2.0_QUAS_LYZ_QF2)_24hrs_DMSO_70kDa Dextran_ISO+HYPO_E10_F16
96	2880	0.0679255	110.38873761129648	20230713_3dpf_tg(NTR2.0_QUAS_LYZ_QF2)_24hrs_DMSO_70kDa Dextran_ISO+HYPO_E10_F16
97	2910	0.0664433	111.70248057229485	20230713_3dpf_tg(NTR2.0_QUAS_LYZ_QF2)_24hrs_DMSO_70kDa Dextran_ISO+HYPO_E10_F16
98	2940	0.0983763	113.26559623371266	20230713_3dpf_tg(NTR2.0_QUAS_LYZ_QF2)_24hrs_DMSO_70kDa Dextran_ISO+HYPO_E10_F16
99	2970	0.1810952859988163	115.2783778435798	20230713_3dpf_tg(NTR2.0_QUAS_LYZ_QF2)_24hrs_DMSO_70kDa Dextran_ISO+HYPO_E10_F16
100	3000	0.0546814	95.37671066420182	20230713_3dpf_tg(NTR2.0_QUAS_LYZ_QF2)_24hrs_DMSO_70kDa Dextran_ISO+HYPO_E10_F16
101	3030	0.0877178	95.77810561945267	20230713_3dpf_tg(NTR2.0_QUAS_LYZ_QF2)_24hrs_DMSO_70kDa Dextran_ISO+HYPO_E10_F16
102	3060	0.0835181	97.10443739713963	20230713_3dpf_tg(NTR2.0_QUAS_LYZ_QF2)_24hrs_DMSO_70kDa Dextran_ISO+HYPO_E10_F16
103	3090	0.0844964	98.4072	20230713_3dpf_tg(NTR2.0_QUAS_LYZ_QF2)_24hrs_DMSO_70kDa Dextran_ISO+HYPO_E10_F16
104	3120	0.0853344	98.7967	20230713_3dpf_tg(NTR2.0_QUAS_LYZ_QF2)_24hrs_DMSO_70kDa Dextran_ISO+HYPO_E10_F16
105	3150	0.0818181	99.8311	20230713_3dpf_tg(NTR2.0_QUAS_LYZ_QF2)_24hrs_DMSO_70kDa Dextran_ISO+HYPO_E10_F16
106	3180	0.1023834821914731	100.30364955703664	20230713_3dpf_tg(NTR2.0_QUAS_LYZ_QF2)_24hrs_DMSO_70kDa Dextran_ISO+HYPO_E10_F16
107	3210	0.1138619604465754	101.387	20230713_3dpf_tg(NTR2.0_QUAS_LYZ_QF2)_24hrs_DMSO_70kDa Dextran_ISO+HYPO_E10_F16
108	3240	0.1095251114103461	101.45488632560352	20230713_3dpf_tg(NTR2.0_QUAS_LYZ_QF2)_24hrs_DMSO_70kDa Dextran_ISO+HYPO_E10_F16
109	3270	0.0743512	100.98567851174074	20230713_3dpf_tg(NTR2.0_QUAS_LYZ_QF2)_24hrs_DMSO_70kDa Dextran_ISO+HYPO_E10_F16
110	3300	0.1159012760454746	100.79408946393346	20230713_3dpf_tg(NTR2.0_QUAS_LYZ_QF2)_24hrs_DMSO_70kDa Dextran_ISO+HYPO_E10_F16
111	3330	0.0823598	100.21059111940376	20230713_3dpf_tg(NTR2.0_QUAS_LYZ_QF2)_24hrs_DMSO_70kDa Dextran_ISO+HYPO_E10_F16
112	3360	0.0939853	101.2084575709476	20230713_3dpf_tg(NTR2.0_QUAS_LYZ_QF2)_24hrs_DMSO_70kDa Dextran_ISO+HYPO_E10_F16
113	3390	0.0947376	100.77887564930728	20230713_3dpf_tg(NTR2.0_QUAS_LYZ_QF2)_24hrs_DMSO_70kDa Dextran_ISO+HYPO_E10_F16
114	3420	0.0808744	102.84483883689133	20230713_3dpf_tg(NTR2.0_QUAS_LYZ_QF2)_24hrs_DMSO_70kDa Dextran_ISO+HYPO_E10_F16
115	3450	0.1255954414739575	103.9285184704109	20230713_3dpf_tg(NTR2.0_QUAS_LYZ_QF2)_24hrs_DMSO_70kDa Dextran_ISO+HYPO_E10_F16
116	3480	0.0939414	103.85121480898208	20230713_3dpf_tg(NTR2.0_QUAS_LYZ_QF2)_24hrs_DMSO_70kDa Dextran_ISO+HYPO_E10_F16
117	3510	0.0441318	104.78138599487168	20230713_3dpf_tg(NTR2.0_QUAS_LYZ_QF2)_24hrs_DMSO_70kDa Dextran_ISO+HYPO_E10_F16
118	3540	0.0807399	104.56680082738148	20230713_3dpf_tg(NTR2.0_QUAS_LYZ_QF2)_24hrs_DMSO_70kDa Dextran_ISO+HYPO_E10_F16
119	3570	0.0689833	104.31932100587532	20230713_3dpf_tg(NTR2.0_QUAS_LYZ_QF2)_24hrs_DMSO_70kDa Dextran_ISO+HYPO_E10_F16
0	0	0.0599205	0	20230713_3dpf_tg(NTR2.0_QUAS_LYZ_QF2)_24hrs_DMSO_70kDa Dextran_ISO+HYPO_E6_F7
1	30	0.0793629	1.7976154586615016	20230713_3dpf_tg(NTR2.0_QUAS_LYZ_QF2)_24hrs_DMSO_70kDa Dextran_ISO+HYPO_E6_F7
2	60	0.0600235	3.958553348733466	20230713_3dpf_tg(NTR2.0_QUAS_LYZ_QF2)_24hrs_DMSO_70kDa Dextran_ISO+HYPO_E6_F7
3	90	0.0371548	5.491874566523654	20230713_3dpf_tg(NTR2.0_QUAS_LYZ_QF2)_24hrs_DMSO_70kDa Dextran_ISO+HYPO_E6_F7
4	120	0.0425242	6.355557065536283	20230713_3dpf_tg(NTR2.0_QUAS_LYZ_QF2)_24hrs_DMSO_70kDa Dextran_ISO+HYPO_E6_F7
5	150	0.0410339	6.821297929849594	20230713_3dpf_tg(NTR2.0_QUAS_LYZ_QF2)_24hrs_DMSO_70kDa Dextran_ISO+HYPO_E6_F7
6	180	0.0402316	6.79575	20230713_3dpf_tg(NTR2.0_QUAS_LYZ_QF2)_24hrs_DMSO_70kDa Dextran_ISO+HYPO_E6_F7
7	210	0.0390136	7.037227822424481	20230713_3dpf_tg(NTR2.0_QUAS_LYZ_QF2)_24hrs_DMSO_70kDa Dextran_ISO+HYPO_E6_F7
8	240	0.0554672	6.486660758037894	20230713_3dpf_tg(NTR2.0_QUAS_LYZ_QF2)_24hrs_DMSO_70kDa Dextran_ISO+HYPO_E6_F7
9	270	0.0888925	5.627912872236834	20230713_3dpf_tg(NTR2.0_QUAS_LYZ_QF2)_24hrs_DMSO_70kDa Dextran_ISO+HYPO_E6_F7
10	300	0.0492948	6.774406746693204	20230713_3dpf_tg(NTR2.0_QUAS_LYZ_QF2)_24hrs_DMSO_70kDa Dextran_ISO+HYPO_E6_F7
11	330	0.045307	7.758766354464652	20230713_3dpf_tg(NTR2.0_QUAS_LYZ_QF2)_24hrs_DMSO_70kDa Dextran_ISO+HYPO_E6_F7
12	360	0.0510559	8.328489926410525	20230713_3dpf_tg(NTR2.0_QUAS_LYZ_QF2)_24hrs_DMSO_70kDa Dextran_ISO+HYPO_E6_F7
13	390	0.0595192	9.680605975572696	20230713_3dpf_tg(NTR2.0_QUAS_LYZ_QF2)_24hrs_DMSO_70kDa Dextran_ISO+HYPO_E6_F7
14	420	0.0713006	10.51869729595702	20230713_3dpf_tg(NTR2.0_QUAS_LYZ_QF2)_24hrs_DMSO_70kDa Dextran_ISO+HYPO_E6_F7
15	450	0.0930775	11.843219449571386	20230713_3dpf_tg(NTR2.0_QUAS_LYZ_QF2)_24hrs_DMSO_70kDa Dextran_ISO+HYPO_E6_F7
16	480	0.0817291	13.801025065515557	20230713_3dpf_tg(NTR2.0_QUAS_LYZ_QF2)_24hrs_DMSO_70kDa Dextran_ISO+HYPO_E6_F7
17	510	0.0706376	15.037869874100895	20230713_3dpf_tg(NTR2.0_QUAS_LYZ_QF2)_24hrs_DMSO_70kDa Dextran_ISO+HYPO_E6_F7
18	540	0.0666257	15.58391918165982	20230713_3dpf_tg(NTR2.0_QUAS_LYZ_QF2)_24hrs_DMSO_70kDa Dextran_ISO+HYPO_E6_F7
19	570	0.0637343	15.2568	20230713_3dpf_tg(NTR2.0_QUAS_LYZ_QF2)_24hrs_DMSO_70kDa Dextran_ISO+HYPO_E6_F7
20	600	0.0862065	15.846980128893188	20230713_3dpf_tg(NTR2.0_QUAS_LYZ_QF2)_24hrs_DMSO_70kDa Dextran_ISO+HYPO_E6_F7
21	630	0.1150695857192369	16.751995245901856	20230713_3dpf_tg(NTR2.0_QUAS_LYZ_QF2)_24hrs_DMSO_70kDa Dextran_ISO+HYPO_E6_F7
22	660	0.0489776	18.3872	20230713_3dpf_tg(NTR2.0_QUAS_LYZ_QF2)_24hrs_DMSO_70kDa Dextran_ISO+HYPO_E6_F7
23	690	0.0560142	19.21224683586931	20230713_3dpf_tg(NTR2.0_QUAS_LYZ_QF2)_24hrs_DMSO_70kDa Dextran_ISO+HYPO_E6_F7
24	720	0.0699597	19.7789	20230713_3dpf_tg(NTR2.0_QUAS_LYZ_QF2)_24hrs_DMSO_70kDa Dextran_ISO+HYPO_E6_F7
25	750	0.0761254	19.88042545400775	20230713_3dpf_tg(NTR2.0_QUAS_LYZ_QF2)_24hrs_DMSO_70kDa Dextran_ISO+HYPO_E6_F7
26	780	0.0448784	21.717974111096773	20230713_3dpf_tg(NTR2.0_QUAS_LYZ_QF2)_24hrs_DMSO_70kDa Dextran_ISO+HYPO_E6_F7
27	810	0.0577962	22.18783612240306	20230713_3dpf_tg(NTR2.0_QUAS_LYZ_QF2)_24hrs_DMSO_70kDa Dextran_ISO+HYPO_E6_F7
28	840	0.0425372	22.08051269843112	20230713_3dpf_tg(NTR2.0_QUAS_LYZ_QF2)_24hrs_DMSO_70kDa Dextran_ISO+HYPO_E6_F7
29	870	0.0424505	23.051839246967734	20230713_3dpf_tg(NTR2.0_QUAS_LYZ_QF2)_24hrs_DMSO_70kDa Dextran_ISO+HYPO_E6_F7
30	900	0.0579736	23.056331046467825	20230713_3dpf_tg(NTR2.0_QUAS_LYZ_QF2)_24hrs_DMSO_70kDa Dextran_ISO+HYPO_E6_F7
31	930	0.0477319	23.58776963204027	20230713_3dpf_tg(NTR2.0_QUAS_LYZ_QF2)_24hrs_DMSO_70kDa Dextran_ISO+HYPO_E6_F7
32	960	0.0853523	23.92243893376876	20230713_3dpf_tg(NTR2.0_QUAS_LYZ_QF2)_24hrs_DMSO_70kDa Dextran_ISO+HYPO_E6_F7
33	990	0.0760401	23.55484316120713	20230713_3dpf_tg(NTR2.0_QUAS_LYZ_QF2)_24hrs_DMSO_70kDa Dextran_ISO+HYPO_E6_F7
34	1020	0.1061666070052308	24.049974833216123	20230713_3dpf_tg(NTR2.0_QUAS_LYZ_QF2)_24hrs_DMSO_70kDa Dextran_ISO+HYPO_E6_F7
35	1050	0.0769784	24.29983858090608	20230713_3dpf_tg(NTR2.0_QUAS_LYZ_QF2)_24hrs_DMSO_70kDa Dextran_ISO+HYPO_E6_F7
36	1080	0.081968	25.62117428679761	20230713_3dpf_tg(NTR2.0_QUAS_LYZ_QF2)_24hrs_DMSO_70kDa Dextran_ISO+HYPO_E6_F7
37	1110	0.0636728	27.22183146729759	20230713_3dpf_tg(NTR2.0_QUAS_LYZ_QF2)_24hrs_DMSO_70kDa Dextran_ISO+HYPO_E6_F7
38	1140	0.036466	28.55718136761407	20230713_3dpf_tg(NTR2.0_QUAS_LYZ_QF2)_24hrs_DMSO_70kDa Dextran_ISO+HYPO_E6_F7
39	1170	0.0589955	29.068414600370897	20230713_3dpf_tg(NTR2.0_QUAS_LYZ_QF2)_24hrs_DMSO_70kDa Dextran_ISO+HYPO_E6_F7
40	1200	0.0868392	29.43481881474709	20230713_3dpf_tg(NTR2.0_QUAS_LYZ_QF2)_24hrs_DMSO_70kDa Dextran_ISO+HYPO_E6_F7
41	1230	0.0933804	29.076855528245563	20230713_3dpf_tg(NTR2.0_QUAS_LYZ_QF2)_24hrs_DMSO_70kDa Dextran_ISO+HYPO_E6_F7
42	1260	0.055243	29.08123217227181	20230713_3dpf_tg(NTR2.0_QUAS_LYZ_QF2)_24hrs_DMSO_70kDa Dextran_ISO+HYPO_E6_F7
43	1290	0.0191197	28.756901769031675	20230713_3dpf_tg(NTR2.0_QUAS_LYZ_QF2)_24hrs_DMSO_70kDa Dextran_ISO+HYPO_E6_F7
44	1320	0.0336996	28.83126109832756	20230713_3dpf_tg(NTR2.0_QUAS_LYZ_QF2)_24hrs_DMSO_70kDa Dextran_ISO+HYPO_E6_F7
45	1350	0.042046	28.83179733516173	20230713_3dpf_tg(NTR2.0_QUAS_LYZ_QF2)_24hrs_DMSO_70kDa Dextran_ISO+HYPO_E6_F7
46	1380	0.04586	28.377957924233023	20230713_3dpf_tg(NTR2.0_QUAS_LYZ_QF2)_24hrs_DMSO_70kDa Dextran_ISO+HYPO_E6_F7
47	1410	0.0662438	28.76301060892069	20230713_3dpf_tg(NTR2.0_QUAS_LYZ_QF2)_24hrs_DMSO_70kDa Dextran_ISO+HYPO_E6_F7
48	1440	0.0970073	30.29929548054237	20230713_3dpf_tg(NTR2.0_QUAS_LYZ_QF2)_24hrs_DMSO_70kDa Dextran_ISO+HYPO_E6_F7
49	1470	0.0677556	32.523072182315595	20230713_3dpf_tg(NTR2.0_QUAS_LYZ_QF2)_24hrs_DMSO_70kDa Dextran_ISO+HYPO_E6_F7
50	1500	0.04141	34.369992079923954	20230713_3dpf_tg(NTR2.0_QUAS_LYZ_QF2)_24hrs_DMSO_70kDa Dextran_ISO+HYPO_E6_F7
51	1530	0.0498488	35.40188417181685	20230713_3dpf_tg(NTR2.0_QUAS_LYZ_QF2)_24hrs_DMSO_70kDa Dextran_ISO+HYPO_E6_F7
52	1560	0.0269314	36.00570745198746	20230713_3dpf_tg(NTR2.0_QUAS_LYZ_QF2)_24hrs_DMSO_70kDa Dextran_ISO+HYPO_E6_F7
53	1590	0.0683038	36.14998177989492	20230713_3dpf_tg(NTR2.0_QUAS_LYZ_QF2)_24hrs_DMSO_70kDa Dextran_ISO+HYPO_E6_F7
54	1620	0.1167300132362587	35.78725852870052	20230713_3dpf_tg(NTR2.0_QUAS_LYZ_QF2)_24hrs_DMSO_70kDa Dextran_ISO+HYPO_E6_F7
55	1650	0.1637682684178837	45.700669200001045	20230713_3dpf_tg(NTR2.0_QUAS_LYZ_QF2)_24hrs_DMSO_70kDa Dextran_ISO+HYPO_E6_F7
56	1680	0.0585959	38.14956276571617	20230713_3dpf_tg(NTR2.0_QUAS_LYZ_QF2)_24hrs_DMSO_70kDa Dextran_ISO+HYPO_E6_F7
57	1710	0.0691793	38.89994233291024	20230713_3dpf_tg(NTR2.0_QUAS_LYZ_QF2)_24hrs_DMSO_70kDa Dextran_ISO+HYPO_E6_F7
58	1740	0.0333874	39.98202864034363	20230713_3dpf_tg(NTR2.0_QUAS_LYZ_QF2)_24hrs_DMSO_70kDa Dextran_ISO+HYPO_E6_F7
59	1770	0.027844	40.10103370127164	20230713_3dpf_tg(NTR2.0_QUAS_LYZ_QF2)_24hrs_DMSO_70kDa Dextran_ISO+HYPO_E6_F7
60	1800	0.1251856121226938	40.42697124094708	20230713_3dpf_tg(NTR2.0_QUAS_LYZ_QF2)_24hrs_DMSO_70kDa Dextran_ISO+HYPO_E6_F7
61	1830	0.0833906	47.60497974220963	20230713_3dpf_tg(NTR2.0_QUAS_LYZ_QF2)_24hrs_DMSO_70kDa Dextran_ISO+HYPO_E6_F7
62	1860	0.0642553	47.84830366725304	20230713_3dpf_tg(NTR2.0_QUAS_LYZ_QF2)_24hrs_DMSO_70kDa Dextran_ISO+HYPO_E6_F7
63	1890	0.1522760479521045	47.498753314975154	20230713_3dpf_tg(NTR2.0_QUAS_LYZ_QF2)_24hrs_DMSO_70kDa Dextran_ISO+HYPO_E6_F7
64	1920	0.0508551	38.51592109904449	20230713_3dpf_tg(NTR2.0_QUAS_LYZ_QF2)_24hrs_DMSO_70kDa Dextran_ISO+HYPO_E6_F7
65	1950	0.1020130482470506	39.25268918383176	20230713_3dpf_tg(NTR2.0_QUAS_LYZ_QF2)_24hrs_DMSO_70kDa Dextran_ISO+HYPO_E6_F7
66	1980	0.0956473	40.72831391444292	20230713_3dpf_tg(NTR2.0_QUAS_LYZ_QF2)_24hrs_DMSO_70kDa Dextran_ISO+HYPO_E6_F7
67	2010	0.0596475	42.40687384195867	20230713_3dpf_tg(NTR2.0_QUAS_LYZ_QF2)_24hrs_DMSO_70kDa Dextran_ISO+HYPO_E6_F7
68	2040	0.0838349	43.89211875284307	20230713_3dpf_tg(NTR2.0_QUAS_LYZ_QF2)_24hrs_DMSO_70kDa Dextran_ISO+HYPO_E6_F7
69	2070	0.0632715	45.91670954338348	20230713_3dpf_tg(NTR2.0_QUAS_LYZ_QF2)_24hrs_DMSO_70kDa Dextran_ISO+HYPO_E6_F7
70	2100	0.0864193	47.47805417927024	20230713_3dpf_tg(NTR2.0_QUAS_LYZ_QF2)_24hrs_DMSO_70kDa Dextran_ISO+HYPO_E6_F7
71	2130	0.1143757150633838	47.98873015281582	20230713_3dpf_tg(NTR2.0_QUAS_LYZ_QF2)_24hrs_DMSO_70kDa Dextran_ISO+HYPO_E6_F7
72	2160	0.1504598233667954	49.36090075954495	20230713_3dpf_tg(NTR2.0_QUAS_LYZ_QF2)_24hrs_DMSO_70kDa Dextran_ISO+HYPO_E6_F7
73	2190	0.12276	50.365788566962586	20230713_3dpf_tg(NTR2.0_QUAS_LYZ_QF2)_24hrs_DMSO_70kDa Dextran_ISO+HYPO_E6_F7
74	2220	0.0640898	53.291511458339095	20230713_3dpf_tg(NTR2.0_QUAS_LYZ_QF2)_24hrs_DMSO_70kDa Dextran_ISO+HYPO_E6_F7
75	2250	0.0721908	54.57367917549281	20230713_3dpf_tg(NTR2.0_QUAS_LYZ_QF2)_24hrs_DMSO_70kDa Dextran_ISO+HYPO_E6_F7
76	2280	0.0707444	55.36548286771985	20230713_3dpf_tg(NTR2.0_QUAS_LYZ_QF2)_24hrs_DMSO_70kDa Dextran_ISO+HYPO_E6_F7
77	2310	0.081759	55.56081724247832	20230713_3dpf_tg(NTR2.0_QUAS_LYZ_QF2)_24hrs_DMSO_70kDa Dextran_ISO+HYPO_E6_F7
78	2340	0.054176	56.80716766311176	20230713_3dpf_tg(NTR2.0_QUAS_LYZ_QF2)_24hrs_DMSO_70kDa Dextran_ISO+HYPO_E6_F7
79	2370	0.099361	64.92549456352305	20230713_3dpf_tg(NTR2.0_QUAS_LYZ_QF2)_24hrs_DMSO_70kDa Dextran_ISO+HYPO_E6_F7
80	2400	0.0728662	66.27129488423952	20230713_3dpf_tg(NTR2.0_QUAS_LYZ_QF2)_24hrs_DMSO_70kDa Dextran_ISO+HYPO_E6_F7
81	2430	0.1367602385482151	67.42558469681057	20230713_3dpf_tg(NTR2.0_QUAS_LYZ_QF2)_24hrs_DMSO_70kDa Dextran_ISO+HYPO_E6_F7
82	2460	0.0850534	70.7559	20230713_3dpf_tg(NTR2.0_QUAS_LYZ_QF2)_24hrs_DMSO_70kDa Dextran_ISO+HYPO_E6_F7
83	2490	0.0918532	72.05301005692435	20230713_3dpf_tg(NTR2.0_QUAS_LYZ_QF2)_24hrs_DMSO_70kDa Dextran_ISO+HYPO_E6_F7
84	2520	0.075096	73.93239337132731	20230713_3dpf_tg(NTR2.0_QUAS_LYZ_QF2)_24hrs_DMSO_70kDa Dextran_ISO+HYPO_E6_F7
85	2550	0.0572349	75.81931133650451	20230713_3dpf_tg(NTR2.0_QUAS_LYZ_QF2)_24hrs_DMSO_70kDa Dextran_ISO+HYPO_E6_F7
86	2580	0.0929148	76.08347671496169	20230713_3dpf_tg(NTR2.0_QUAS_LYZ_QF2)_24hrs_DMSO_70kDa Dextran_ISO+HYPO_E6_F7
87	2610	0.1057925099230992	76.21991734930393	20230713_3dpf_tg(NTR2.0_QUAS_LYZ_QF2)_24hrs_DMSO_70kDa Dextran_ISO+HYPO_E6_F7
88	2640	0.0907888	76.905	20230713_3dpf_tg(NTR2.0_QUAS_LYZ_QF2)_24hrs_DMSO_70kDa Dextran_ISO+HYPO_E6_F7
89	2670	0.0959383	75.69441193948431	20230713_3dpf_tg(NTR2.0_QUAS_LYZ_QF2)_24hrs_DMSO_70kDa Dextran_ISO+HYPO_E6_F7
90	2700	0.0760691	77.73764477788055	20230713_3dpf_tg(NTR2.0_QUAS_LYZ_QF2)_24hrs_DMSO_70kDa Dextran_ISO+HYPO_E6_F7
91	2730	0.0693468	63.70176792002426	20230713_3dpf_tg(NTR2.0_QUAS_LYZ_QF2)_24hrs_DMSO_70kDa Dextran_ISO+HYPO_E6_F7
92	2760	0.0295545	63.83157295955622	20230713_3dpf_tg(NTR2.0_QUAS_LYZ_QF2)_24hrs_DMSO_70kDa Dextran_ISO+HYPO_E6_F7
93	2790	0.046375	63.86863942332244	20230713_3dpf_tg(NTR2.0_QUAS_LYZ_QF2)_24hrs_DMSO_70kDa Dextran_ISO+HYPO_E6_F7
94	2820	0.044392	64.29837948663176	20230713_3dpf_tg(NTR2.0_QUAS_LYZ_QF2)_24hrs_DMSO_70kDa Dextran_ISO+HYPO_E6_F7
95	2850	0.0628222	65.16761486825268	20230713_3dpf_tg(NTR2.0_QUAS_LYZ_QF2)_24hrs_DMSO_70kDa Dextran_ISO+HYPO_E6_F7
96	2880	0.0877492	66.04604298442739	20230713_3dpf_tg(NTR2.0_QUAS_LYZ_QF2)_24hrs_DMSO_70kDa Dextran_ISO+HYPO_E6_F7
97	2910	0.0901	67.32861932917206	20230713_3dpf_tg(NTR2.0_QUAS_LYZ_QF2)_24hrs_DMSO_70kDa Dextran_ISO+HYPO_E6_F7
98	2940	0.0911285	67.88157475734485	20230713_3dpf_tg(NTR2.0_QUAS_LYZ_QF2)_24hrs_DMSO_70kDa Dextran_ISO+HYPO_E6_F7
99	2970	0.0907699	68.61361066075685	20230713_3dpf_tg(NTR2.0_QUAS_LYZ_QF2)_24hrs_DMSO_70kDa Dextran_ISO+HYPO_E6_F7
100	3000	0.0719912	69.36722921524307	20230713_3dpf_tg(NTR2.0_QUAS_LYZ_QF2)_24hrs_DMSO_70kDa Dextran_ISO+HYPO_E6_F7
101	3030	0.0713679	70.86851077081515	20230713_3dpf_tg(NTR2.0_QUAS_LYZ_QF2)_24hrs_DMSO_70kDa Dextran_ISO+HYPO_E6_F7
102	3060	0.0850632	72.57085020516196	20230713_3dpf_tg(NTR2.0_QUAS_LYZ_QF2)_24hrs_DMSO_70kDa Dextran_ISO+HYPO_E6_F7
103	3090	0.1090491531059948	74.5236	20230713_3dpf_tg(NTR2.0_QUAS_LYZ_QF2)_24hrs_DMSO_70kDa Dextran_ISO+HYPO_E6_F7
104	3120	0.1199099714031325	77.3091	20230713_3dpf_tg(NTR2.0_QUAS_LYZ_QF2)_24hrs_DMSO_70kDa Dextran_ISO+HYPO_E6_F7
105	3150	0.1437124382649706	79.99695909715213	20230713_3dpf_tg(NTR2.0_QUAS_LYZ_QF2)_24hrs_DMSO_70kDa Dextran_ISO+HYPO_E6_F7
106	3180	0.1457000736251202	83.80944815814175	20230713_3dpf_tg(NTR2.0_QUAS_LYZ_QF2)_24hrs_DMSO_70kDa Dextran_ISO+HYPO_E6_F7
107	3210	0.107691	87.97808894673925	20230713_3dpf_tg(NTR2.0_QUAS_LYZ_QF2)_24hrs_DMSO_70kDa Dextran_ISO+HYPO_E6_F7
108	3240	0.1253511475584095	90.44985770111812	20230713_3dpf_tg(NTR2.0_QUAS_LYZ_QF2)_24hrs_DMSO_70kDa Dextran_ISO+HYPO_E6_F7
109	3270	0.114967	93.4902	20230713_3dpf_tg(NTR2.0_QUAS_LYZ_QF2)_24hrs_DMSO_70kDa Dextran_ISO+HYPO_E6_F7
110	3300	0.0852578	96.12693821277996	20230713_3dpf_tg(NTR2.0_QUAS_LYZ_QF2)_24hrs_DMSO_70kDa Dextran_ISO+HYPO_E6_F7
111	3330	0.1199912010495168	98.527	20230713_3dpf_tg(NTR2.0_QUAS_LYZ_QF2)_24hrs_DMSO_70kDa Dextran_ISO+HYPO_E6_F7
112	3360	0.1621614353197887	101.85173477876548	20230713_3dpf_tg(NTR2.0_QUAS_LYZ_QF2)_24hrs_DMSO_70kDa Dextran_ISO+HYPO_E6_F7
113	3390	0.0990759	106.20898523346762	20230713_3dpf_tg(NTR2.0_QUAS_LYZ_QF2)_24hrs_DMSO_70kDa Dextran_ISO+HYPO_E6_F7
114	3420	0.0871452	108.613	20230713_3dpf_tg(NTR2.0_QUAS_LYZ_QF2)_24hrs_DMSO_70kDa Dextran_ISO+HYPO_E6_F7
115	3450	0.0549559	110.58435362574504	20230713_3dpf_tg(NTR2.0_QUAS_LYZ_QF2)_24hrs_DMSO_70kDa Dextran_ISO+HYPO_E6_F7
116	3480	0.0839805	111.78014105756418	20230713_3dpf_tg(NTR2.0_QUAS_LYZ_QF2)_24hrs_DMSO_70kDa Dextran_ISO+HYPO_E6_F7
117	3510	0.0836211	113.78504165596704	20230713_3dpf_tg(NTR2.0_QUAS_LYZ_QF2)_24hrs_DMSO_70kDa Dextran_ISO+HYPO_E6_F7
118	3540	0.1106737541710741	115.41864500375092	20230713_3dpf_tg(NTR2.0_QUAS_LYZ_QF2)_24hrs_DMSO_70kDa Dextran_ISO+HYPO_E6_F7
119	3570	0.1268236396561696	117.8005373810472	20230713_3dpf_tg(NTR2.0_QUAS_LYZ_QF2)_24hrs_DMSO_70kDa Dextran_ISO+HYPO_E6_F7
0	0	0.0246048	0	20230713_3dpf_tg(NTR2.0_QUAS_LYZ_QF2)_24hrs_DMSO_70kDa Dextran_ISO+HYPO_E6_F8
1	30	0.0191111	0.6326945803247035	20230713_3dpf_tg(NTR2.0_QUAS_LYZ_QF2)_24hrs_DMSO_70kDa Dextran_ISO+HYPO_E6_F8
2	60	0.0384912	1.1245666967942614	20230713_3dpf_tg(NTR2.0_QUAS_LYZ_QF2)_24hrs_DMSO_70kDa Dextran_ISO+HYPO_E6_F8
3	90	0.058252	1.3507230462022153	20230713_3dpf_tg(NTR2.0_QUAS_LYZ_QF2)_24hrs_DMSO_70kDa Dextran_ISO+HYPO_E6_F8
4	120	0.0524536	2.7979440108448346	20230713_3dpf_tg(NTR2.0_QUAS_LYZ_QF2)_24hrs_DMSO_70kDa Dextran_ISO+HYPO_E6_F8
5	150	0.0368832	3.037444157629268	20230713_3dpf_tg(NTR2.0_QUAS_LYZ_QF2)_24hrs_DMSO_70kDa Dextran_ISO+HYPO_E6_F8
6	180	0.0606465	3.058965374913498	20230713_3dpf_tg(NTR2.0_QUAS_LYZ_QF2)_24hrs_DMSO_70kDa Dextran_ISO+HYPO_E6_F8
7	210	0.2081125430792067	4.895006124317118	20230713_3dpf_tg(NTR2.0_QUAS_LYZ_QF2)_24hrs_DMSO_70kDa Dextran_ISO+HYPO_E6_F8
8	240	0.2738601006110652	7.039248163373792	20230713_3dpf_tg(NTR2.0_QUAS_LYZ_QF2)_24hrs_DMSO_70kDa Dextran_ISO+HYPO_E6_F8
9	270	0.25856	7.197538166932101	20230713_3dpf_tg(NTR2.0_QUAS_LYZ_QF2)_24hrs_DMSO_70kDa Dextran_ISO+HYPO_E6_F8
10	300	0.0279407	7.890451377830947	20230713_3dpf_tg(NTR2.0_QUAS_LYZ_QF2)_24hrs_DMSO_70kDa Dextran_ISO+HYPO_E6_F8
11	330	0.0266158	7.755097239543619	20230713_3dpf_tg(NTR2.0_QUAS_LYZ_QF2)_24hrs_DMSO_70kDa Dextran_ISO+HYPO_E6_F8
12	360	0.0268134	7.503556324328511	20230713_3dpf_tg(NTR2.0_QUAS_LYZ_QF2)_24hrs_DMSO_70kDa Dextran_ISO+HYPO_E6_F8
13	390	0.0213226	6.893399598280823	20230713_3dpf_tg(NTR2.0_QUAS_LYZ_QF2)_24hrs_DMSO_70kDa Dextran_ISO+HYPO_E6_F8
14	420	0.0280911	6.552083420386292	20230713_3dpf_tg(NTR2.0_QUAS_LYZ_QF2)_24hrs_DMSO_70kDa Dextran_ISO+HYPO_E6_F8
15	450	0.0211811	6.871357799011163	20230713_3dpf_tg(NTR2.0_QUAS_LYZ_QF2)_24hrs_DMSO_70kDa Dextran_ISO+HYPO_E6_F8
16	480	0.1208617150418407	6.981578409396208	20230713_3dpf_tg(NTR2.0_QUAS_LYZ_QF2)_24hrs_DMSO_70kDa Dextran_ISO+HYPO_E6_F8
17	510	0.1179012653563651	4.777813221478826	20230713_3dpf_tg(NTR2.0_QUAS_LYZ_QF2)_24hrs_DMSO_70kDa Dextran_ISO+HYPO_E6_F8
18	540	0.073892	7.836510975557363	20230713_3dpf_tg(NTR2.0_QUAS_LYZ_QF2)_24hrs_DMSO_70kDa Dextran_ISO+HYPO_E6_F8
19	570	0.0859182	7.192900533053444	20230713_3dpf_tg(NTR2.0_QUAS_LYZ_QF2)_24hrs_DMSO_70kDa Dextran_ISO+HYPO_E6_F8
20	600	0.0614309	8.449479793940249	20230713_3dpf_tg(NTR2.0_QUAS_LYZ_QF2)_24hrs_DMSO_70kDa Dextran_ISO+HYPO_E6_F8
21	630	0.0324648	9.718438830083729	20230713_3dpf_tg(NTR2.0_QUAS_LYZ_QF2)_24hrs_DMSO_70kDa Dextran_ISO+HYPO_E6_F8
22	660	0.1616152758047131	6.796935582177553	20230713_3dpf_tg(NTR2.0_QUAS_LYZ_QF2)_24hrs_DMSO_70kDa Dextran_ISO+HYPO_E6_F8
23	690	0.1630612816090981	7.4590588606990575	20230713_3dpf_tg(NTR2.0_QUAS_LYZ_QF2)_24hrs_DMSO_70kDa Dextran_ISO+HYPO_E6_F8
24	720	0.1667514916993941	12.778091390523358	20230713_3dpf_tg(NTR2.0_QUAS_LYZ_QF2)_24hrs_DMSO_70kDa Dextran_ISO+HYPO_E6_F8
25	750	0.1385082638329734	14.485104743049622	20230713_3dpf_tg(NTR2.0_QUAS_LYZ_QF2)_24hrs_DMSO_70kDa Dextran_ISO+HYPO_E6_F8
26	780	0.1097435687666144	12.46834195295041	20230713_3dpf_tg(NTR2.0_QUAS_LYZ_QF2)_24hrs_DMSO_70kDa Dextran_ISO+HYPO_E6_F8
27	810	0.0956732	14.636403525165116	20230713_3dpf_tg(NTR2.0_QUAS_LYZ_QF2)_24hrs_DMSO_70kDa Dextran_ISO+HYPO_E6_F8
28	840	0.0539461	15.341345751971437	20230713_3dpf_tg(NTR2.0_QUAS_LYZ_QF2)_24hrs_DMSO_70kDa Dextran_ISO+HYPO_E6_F8
29	870	0.0343047	16.128999290750887	20230713_3dpf_tg(NTR2.0_QUAS_LYZ_QF2)_24hrs_DMSO_70kDa Dextran_ISO+HYPO_E6_F8
30	900	0.0615807	16.887694688331155	20230713_3dpf_tg(NTR2.0_QUAS_LYZ_QF2)_24hrs_DMSO_70kDa Dextran_ISO+HYPO_E6_F8
31	930	0.0712086	16.188727189765007	20230713_3dpf_tg(NTR2.0_QUAS_LYZ_QF2)_24hrs_DMSO_70kDa Dextran_ISO+HYPO_E6_F8
32	960	0.0761104	15.814780570755484	20230713_3dpf_tg(NTR2.0_QUAS_LYZ_QF2)_24hrs_DMSO_70kDa Dextran_ISO+HYPO_E6_F8
33	990	0.0491084	17.328938757591054	20230713_3dpf_tg(NTR2.0_QUAS_LYZ_QF2)_24hrs_DMSO_70kDa Dextran_ISO+HYPO_E6_F8
34	1020	0.1337176371974367	17.90250390181255	20230713_3dpf_tg(NTR2.0_QUAS_LYZ_QF2)_24hrs_DMSO_70kDa Dextran_ISO+HYPO_E6_F8
35	1050	0.1449283681425209	22.43706301864956	20230713_3dpf_tg(NTR2.0_QUAS_LYZ_QF2)_24hrs_DMSO_70kDa Dextran_ISO+HYPO_E6_F8
36	1080	0.0572317	20.396276818890687	20230713_3dpf_tg(NTR2.0_QUAS_LYZ_QF2)_24hrs_DMSO_70kDa Dextran_ISO+HYPO_E6_F8
37	1110	0.0550036	21.835191435434982	20230713_3dpf_tg(NTR2.0_QUAS_LYZ_QF2)_24hrs_DMSO_70kDa Dextran_ISO+HYPO_E6_F8
38	1140	0.1139757086756628	22.3666	20230713_3dpf_tg(NTR2.0_QUAS_LYZ_QF2)_24hrs_DMSO_70kDa Dextran_ISO+HYPO_E6_F8
39	1170	0.0700538	27.67369148583934	20230713_3dpf_tg(NTR2.0_QUAS_LYZ_QF2)_24hrs_DMSO_70kDa Dextran_ISO+HYPO_E6_F8
40	1200	0.0765764	29.028	20230713_3dpf_tg(NTR2.0_QUAS_LYZ_QF2)_24hrs_DMSO_70kDa Dextran_ISO+HYPO_E6_F8
41	1230	0.0846704	30.21738386165404	20230713_3dpf_tg(NTR2.0_QUAS_LYZ_QF2)_24hrs_DMSO_70kDa Dextran_ISO+HYPO_E6_F8
42	1260	0.0802085	28.750236587836493	20230713_3dpf_tg(NTR2.0_QUAS_LYZ_QF2)_24hrs_DMSO_70kDa Dextran_ISO+HYPO_E6_F8
43	1290	0.0432033	29.49860704329714	20230713_3dpf_tg(NTR2.0_QUAS_LYZ_QF2)_24hrs_DMSO_70kDa Dextran_ISO+HYPO_E6_F8
44	1320	0.0286918	25.88348308988784	20230713_3dpf_tg(NTR2.0_QUAS_LYZ_QF2)_24hrs_DMSO_70kDa Dextran_ISO+HYPO_E6_F8
45	1350	0.0434783	23.121875411236992	20230713_3dpf_tg(NTR2.0_QUAS_LYZ_QF2)_24hrs_DMSO_70kDa Dextran_ISO+HYPO_E6_F8
46	1380	0.2023212695930135	26.94079888621014	20230713_3dpf_tg(NTR2.0_QUAS_LYZ_QF2)_24hrs_DMSO_70kDa Dextran_ISO+HYPO_E6_F8
47	1410	0.122103	29.472729151411368	20230713_3dpf_tg(NTR2.0_QUAS_LYZ_QF2)_24hrs_DMSO_70kDa Dextran_ISO+HYPO_E6_F8
48	1440	0.0716019	31.650917232331192	20230713_3dpf_tg(NTR2.0_QUAS_LYZ_QF2)_24hrs_DMSO_70kDa Dextran_ISO+HYPO_E6_F8
49	1470	0.0705599	32.79086622024979	20230713_3dpf_tg(NTR2.0_QUAS_LYZ_QF2)_24hrs_DMSO_70kDa Dextran_ISO+HYPO_E6_F8
50	1500	0.0960807	32.36705049288374	20230713_3dpf_tg(NTR2.0_QUAS_LYZ_QF2)_24hrs_DMSO_70kDa Dextran_ISO+HYPO_E6_F8
51	1530	0.135938	29.90700480291548	20230713_3dpf_tg(NTR2.0_QUAS_LYZ_QF2)_24hrs_DMSO_70kDa Dextran_ISO+HYPO_E6_F8
52	1560	0.0407211	32.957506767308466	20230713_3dpf_tg(NTR2.0_QUAS_LYZ_QF2)_24hrs_DMSO_70kDa Dextran_ISO+HYPO_E6_F8
53	1590	0.0453741	30.98092273668733	20230713_3dpf_tg(NTR2.0_QUAS_LYZ_QF2)_24hrs_DMSO_70kDa Dextran_ISO+HYPO_E6_F8
54	1620	0.0523201	31.55810405228851	20230713_3dpf_tg(NTR2.0_QUAS_LYZ_QF2)_24hrs_DMSO_70kDa Dextran_ISO+HYPO_E6_F8
55	1650	0.0910035	31.72283303781189	20230713_3dpf_tg(NTR2.0_QUAS_LYZ_QF2)_24hrs_DMSO_70kDa Dextran_ISO+HYPO_E6_F8
56	1680	0.0422333	31.122648141622545	20230713_3dpf_tg(NTR2.0_QUAS_LYZ_QF2)_24hrs_DMSO_70kDa Dextran_ISO+HYPO_E6_F8
57	1710	0.0401047	30.957388769731352	20230713_3dpf_tg(NTR2.0_QUAS_LYZ_QF2)_24hrs_DMSO_70kDa Dextran_ISO+HYPO_E6_F8
58	1740	0.0573125	30.69985605682058	20230713_3dpf_tg(NTR2.0_QUAS_LYZ_QF2)_24hrs_DMSO_70kDa Dextran_ISO+HYPO_E6_F8
59	1770	0.0349788	30.77821114751723	20230713_3dpf_tg(NTR2.0_QUAS_LYZ_QF2)_24hrs_DMSO_70kDa Dextran_ISO+HYPO_E6_F8
60	1800	0.0576151	32.20191360068565	20230713_3dpf_tg(NTR2.0_QUAS_LYZ_QF2)_24hrs_DMSO_70kDa Dextran_ISO+HYPO_E6_F8
61	1830	0.0602207	31.22504882702378	20230713_3dpf_tg(NTR2.0_QUAS_LYZ_QF2)_24hrs_DMSO_70kDa Dextran_ISO+HYPO_E6_F8
62	1860	0.0950411	30.719087973913027	20230713_3dpf_tg(NTR2.0_QUAS_LYZ_QF2)_24hrs_DMSO_70kDa Dextran_ISO+HYPO_E6_F8
63	1890	0.0561461	25.28004285262989	20230713_3dpf_tg(NTR2.0_QUAS_LYZ_QF2)_24hrs_DMSO_70kDa Dextran_ISO+HYPO_E6_F8
64	1920	0.1154993287814814	27.896678773056355	20230713_3dpf_tg(NTR2.0_QUAS_LYZ_QF2)_24hrs_DMSO_70kDa Dextran_ISO+HYPO_E6_F8
65	1950	0.0701549	27.80807273368811	20230713_3dpf_tg(NTR2.0_QUAS_LYZ_QF2)_24hrs_DMSO_70kDa Dextran_ISO+HYPO_E6_F8
66	1980	0.0589459	24.1789	20230713_3dpf_tg(NTR2.0_QUAS_LYZ_QF2)_24hrs_DMSO_70kDa Dextran_ISO+HYPO_E6_F8
67	2010	0.0852796	23.60663718007144	20230713_3dpf_tg(NTR2.0_QUAS_LYZ_QF2)_24hrs_DMSO_70kDa Dextran_ISO+HYPO_E6_F8
68	2040	0.0748719	24.74987940807751	20230713_3dpf_tg(NTR2.0_QUAS_LYZ_QF2)_24hrs_DMSO_70kDa Dextran_ISO+HYPO_E6_F8
69	2070	0.0325801	23.74218731643122	20230713_3dpf_tg(NTR2.0_QUAS_LYZ_QF2)_24hrs_DMSO_70kDa Dextran_ISO+HYPO_E6_F8
70	2100	0.1021866608555618	22.171966208181463	20230713_3dpf_tg(NTR2.0_QUAS_LYZ_QF2)_24hrs_DMSO_70kDa Dextran_ISO+HYPO_E6_F8
71	2130	0.0846621	21.683975402899502	20230713_3dpf_tg(NTR2.0_QUAS_LYZ_QF2)_24hrs_DMSO_70kDa Dextran_ISO+HYPO_E6_F8
72	2160	0.1067151286993698	18.19136486697945	20230713_3dpf_tg(NTR2.0_QUAS_LYZ_QF2)_24hrs_DMSO_70kDa Dextran_ISO+HYPO_E6_F8
73	2190	0.0799515	20.6179	20230713_3dpf_tg(NTR2.0_QUAS_LYZ_QF2)_24hrs_DMSO_70kDa Dextran_ISO+HYPO_E6_F8
74	2220	0.0535919	20.289645953064603	20230713_3dpf_tg(NTR2.0_QUAS_LYZ_QF2)_24hrs_DMSO_70kDa Dextran_ISO+HYPO_E6_F8
75	2250	0.0360498	20.043529020764176	20230713_3dpf_tg(NTR2.0_QUAS_LYZ_QF2)_24hrs_DMSO_70kDa Dextran_ISO+HYPO_E6_F8
76	2280	0.0374935	19.9685	20230713_3dpf_tg(NTR2.0_QUAS_LYZ_QF2)_24hrs_DMSO_70kDa Dextran_ISO+HYPO_E6_F8
77	2310	0.024477	19.56915663920957	20230713_3dpf_tg(NTR2.0_QUAS_LYZ_QF2)_24hrs_DMSO_70kDa Dextran_ISO+HYPO_E6_F8
78	2340	0.0542455	19.60858902998474	20230713_3dpf_tg(NTR2.0_QUAS_LYZ_QF2)_24hrs_DMSO_70kDa Dextran_ISO+HYPO_E6_F8
79	2370	0.042188	20.521843755215407	20230713_3dpf_tg(NTR2.0_QUAS_LYZ_QF2)_24hrs_DMSO_70kDa Dextran_ISO+HYPO_E6_F8
80	2400	0.0349617	20.689123283960008	20230713_3dpf_tg(NTR2.0_QUAS_LYZ_QF2)_24hrs_DMSO_70kDa Dextran_ISO+HYPO_E6_F8
81	2430	0.0213884	20.302322600493888	20230713_3dpf_tg(NTR2.0_QUAS_LYZ_QF2)_24hrs_DMSO_70kDa Dextran_ISO+HYPO_E6_F8
82	2460	0.0725534	20.345722328025143	20230713_3dpf_tg(NTR2.0_QUAS_LYZ_QF2)_24hrs_DMSO_70kDa Dextran_ISO+HYPO_E6_F8
83	2490	0.0897962	21.3359	20230713_3dpf_tg(NTR2.0_QUAS_LYZ_QF2)_24hrs_DMSO_70kDa Dextran_ISO+HYPO_E6_F8
84	2520	0.0283279	19.628517454044747	20230713_3dpf_tg(NTR2.0_QUAS_LYZ_QF2)_24hrs_DMSO_70kDa Dextran_ISO+HYPO_E6_F8
85	2550	0.048685	20.290696396904384	20230713_3dpf_tg(NTR2.0_QUAS_LYZ_QF2)_24hrs_DMSO_70kDa Dextran_ISO+HYPO_E6_F8
86	2580	0.0728941	20.134465458051288	20230713_3dpf_tg(NTR2.0_QUAS_LYZ_QF2)_24hrs_DMSO_70kDa Dextran_ISO+HYPO_E6_F8
87	2610	0.062745	19.83817549605829	20230713_3dpf_tg(NTR2.0_QUAS_LYZ_QF2)_24hrs_DMSO_70kDa Dextran_ISO+HYPO_E6_F8
88	2640	0.0676688	20.45755314567367	20230713_3dpf_tg(NTR2.0_QUAS_LYZ_QF2)_24hrs_DMSO_70kDa Dextran_ISO+HYPO_E6_F8
89	2670	0.0924299	21.463946049493536	20230713_3dpf_tg(NTR2.0_QUAS_LYZ_QF2)_24hrs_DMSO_70kDa Dextran_ISO+HYPO_E6_F8
90	2700	0.0887587	19.387142573443427	20230713_3dpf_tg(NTR2.0_QUAS_LYZ_QF2)_24hrs_DMSO_70kDa Dextran_ISO+HYPO_E6_F8
91	2730	0.0821071	19.363383657896115	20230713_3dpf_tg(NTR2.0_QUAS_LYZ_QF2)_24hrs_DMSO_70kDa Dextran_ISO+HYPO_E6_F8
92	2760	0.1568611748369675	19.39114945253703	20230713_3dpf_tg(NTR2.0_QUAS_LYZ_QF2)_24hrs_DMSO_70kDa Dextran_ISO+HYPO_E6_F8
93	2790	0.1010123973402545	20.51471081825832	20230713_3dpf_tg(NTR2.0_QUAS_LYZ_QF2)_24hrs_DMSO_70kDa Dextran_ISO+HYPO_E6_F8
94	2820	0.0639169	17.25292433659251	20230713_3dpf_tg(NTR2.0_QUAS_LYZ_QF2)_24hrs_DMSO_70kDa Dextran_ISO+HYPO_E6_F8
95	2850	0.0591872	17.966216339757857	20230713_3dpf_tg(NTR2.0_QUAS_LYZ_QF2)_24hrs_DMSO_70kDa Dextran_ISO+HYPO_E6_F8
96	2880	0.0908821	18.930461625405705	20230713_3dpf_tg(NTR2.0_QUAS_LYZ_QF2)_24hrs_DMSO_70kDa Dextran_ISO+HYPO_E6_F8
97	2910	0.0815434	20.719069593489756	20230713_3dpf_tg(NTR2.0_QUAS_LYZ_QF2)_24hrs_DMSO_70kDa Dextran_ISO+HYPO_E6_F8
98	2940	0.0666883	22.920846866383265	20230713_3dpf_tg(NTR2.0_QUAS_LYZ_QF2)_24hrs_DMSO_70kDa Dextran_ISO+HYPO_E6_F8
99	2970	0.071439	24.69137611431921	20230713_3dpf_tg(NTR2.0_QUAS_LYZ_QF2)_24hrs_DMSO_70kDa Dextran_ISO+HYPO_E6_F8
100	3000	0.0419006	26.15747076267008	20230713_3dpf_tg(NTR2.0_QUAS_LYZ_QF2)_24hrs_DMSO_70kDa Dextran_ISO+HYPO_E6_F8
101	3030	0.1149764598160303	26.66406682553412	20230713_3dpf_tg(NTR2.0_QUAS_LYZ_QF2)_24hrs_DMSO_70kDa Dextran_ISO+HYPO_E6_F8
102	3060	0.0820251	31.13839410927233	20230713_3dpf_tg(NTR2.0_QUAS_LYZ_QF2)_24hrs_DMSO_70kDa Dextran_ISO+HYPO_E6_F8
103	3090	0.0503348	33.42896332718529	20230713_3dpf_tg(NTR2.0_QUAS_LYZ_QF2)_24hrs_DMSO_70kDa Dextran_ISO+HYPO_E6_F8
104	3120	0.0836083	34.815951609387064	20230713_3dpf_tg(NTR2.0_QUAS_LYZ_QF2)_24hrs_DMSO_70kDa Dextran_ISO+HYPO_E6_F8
105	3150	0.0743256	35.81550992369523	20230713_3dpf_tg(NTR2.0_QUAS_LYZ_QF2)_24hrs_DMSO_70kDa Dextran_ISO+HYPO_E6_F8
106	3180	0.0752435	37.39530998098034	20230713_3dpf_tg(NTR2.0_QUAS_LYZ_QF2)_24hrs_DMSO_70kDa Dextran_ISO+HYPO_E6_F8
107	3210	0.108745	38.86207508224066	20230713_3dpf_tg(NTR2.0_QUAS_LYZ_QF2)_24hrs_DMSO_70kDa Dextran_ISO+HYPO_E6_F8
108	3240	0.0681732	33.37838634594906	20230713_3dpf_tg(NTR2.0_QUAS_LYZ_QF2)_24hrs_DMSO_70kDa Dextran_ISO+HYPO_E6_F8
109	3270	0.1216096085976132	33.835493932062164	20230713_3dpf_tg(NTR2.0_QUAS_LYZ_QF2)_24hrs_DMSO_70kDa Dextran_ISO+HYPO_E6_F8
110	3300	0.1440531641114133	36.9579	20230713_3dpf_tg(NTR2.0_QUAS_LYZ_QF2)_24hrs_DMSO_70kDa Dextran_ISO+HYPO_E6_F8
111	3330	0.1247271221213985	38.67293659519932	20230713_3dpf_tg(NTR2.0_QUAS_LYZ_QF2)_24hrs_DMSO_70kDa Dextran_ISO+HYPO_E6_F8
112	3360	0.0941855	39.50065059051244	20230713_3dpf_tg(NTR2.0_QUAS_LYZ_QF2)_24hrs_DMSO_70kDa Dextran_ISO+HYPO_E6_F8
113	3390	0.1639359674808524	38.36412122897919	20230713_3dpf_tg(NTR2.0_QUAS_LYZ_QF2)_24hrs_DMSO_70kDa Dextran_ISO+HYPO_E6_F8
114	3420	0.2085778858163312	36.31550346870616	20230713_3dpf_tg(NTR2.0_QUAS_LYZ_QF2)_24hrs_DMSO_70kDa Dextran_ISO+HYPO_E6_F8
115	3450	0.1018105909183089	41.18077062988985	20230713_3dpf_tg(NTR2.0_QUAS_LYZ_QF2)_24hrs_DMSO_70kDa Dextran_ISO+HYPO_E6_F8
116	3480	0.1500632875684389	47.3992	20230713_3dpf_tg(NTR2.0_QUAS_LYZ_QF2)_24hrs_DMSO_70kDa Dextran_ISO+HYPO_E6_F8
117	3510	0.0812858	45.71854175711982	20230713_3dpf_tg(NTR2.0_QUAS_LYZ_QF2)_24hrs_DMSO_70kDa Dextran_ISO+HYPO_E6_F8
118	3540	0.1020007433833258	41.88496171292536	20230713_3dpf_tg(NTR2.0_QUAS_LYZ_QF2)_24hrs_DMSO_70kDa Dextran_ISO+HYPO_E6_F8
119	3570	0.1700557062068166	44.09743944547362	20230713_3dpf_tg(NTR2.0_QUAS_LYZ_QF2)_24hrs_DMSO_70kDa Dextran_ISO+HYPO_E6_F8
0	0	0.0615739	0	20230713_3dpf_tg(NTR2.0_QUAS_LYZ_QF2)_24hrs_DMSO_70kDa Dextran_ISO+HYPO_E7_F10
1	30	0.0499152	1.8472164030577083	20230713_3dpf_tg(NTR2.0_QUAS_LYZ_QF2)_24hrs_DMSO_70kDa Dextran_ISO+HYPO_E7_F10
2	60	0.0707904	2.755052167989808	20230713_3dpf_tg(NTR2.0_QUAS_LYZ_QF2)_24hrs_DMSO_70kDa Dextran_ISO+HYPO_E7_F10
3	90	0.0626911	3.631109366456674	20230713_3dpf_tg(NTR2.0_QUAS_LYZ_QF2)_24hrs_DMSO_70kDa Dextran_ISO+HYPO_E7_F10
4	120	0.0569589	4.581303627326567	20230713_3dpf_tg(NTR2.0_QUAS_LYZ_QF2)_24hrs_DMSO_70kDa Dextran_ISO+HYPO_E7_F10
5	150	0.0619902	5.818638333088546	20230713_3dpf_tg(NTR2.0_QUAS_LYZ_QF2)_24hrs_DMSO_70kDa Dextran_ISO+HYPO_E7_F10
6	180	0.0508286	7.382275471677093	20230713_3dpf_tg(NTR2.0_QUAS_LYZ_QF2)_24hrs_DMSO_70kDa Dextran_ISO+HYPO_E7_F10
7	210	0.0864265	8.587510682241751	20230713_3dpf_tg(NTR2.0_QUAS_LYZ_QF2)_24hrs_DMSO_70kDa Dextran_ISO+HYPO_E7_F10
8	240	0.078013	9.664393394506153	20230713_3dpf_tg(NTR2.0_QUAS_LYZ_QF2)_24hrs_DMSO_70kDa Dextran_ISO+HYPO_E7_F10
9	270	0.1453579589950619	9.98692	20230713_3dpf_tg(NTR2.0_QUAS_LYZ_QF2)_24hrs_DMSO_70kDa Dextran_ISO+HYPO_E7_F10
10	300	0.0731714	12.95495286392094	20230713_3dpf_tg(NTR2.0_QUAS_LYZ_QF2)_24hrs_DMSO_70kDa Dextran_ISO+HYPO_E7_F10
11	330	0.072033	14.80487746747722	20230713_3dpf_tg(NTR2.0_QUAS_LYZ_QF2)_24hrs_DMSO_70kDa Dextran_ISO+HYPO_E7_F10
12	360	0.0593221	15.821831847781423	20230713_3dpf_tg(NTR2.0_QUAS_LYZ_QF2)_24hrs_DMSO_70kDa Dextran_ISO+HYPO_E7_F10
13	390	0.0501687	16.41433001198322	20230713_3dpf_tg(NTR2.0_QUAS_LYZ_QF2)_24hrs_DMSO_70kDa Dextran_ISO+HYPO_E7_F10
14	420	0.0592776	16.79081124288655	20230713_3dpf_tg(NTR2.0_QUAS_LYZ_QF2)_24hrs_DMSO_70kDa Dextran_ISO+HYPO_E7_F10
15	450	0.066024	17.729443852808547	20230713_3dpf_tg(NTR2.0_QUAS_LYZ_QF2)_24hrs_DMSO_70kDa Dextran_ISO+HYPO_E7_F10
16	480	0.0546837	18.472867486761277	20230713_3dpf_tg(NTR2.0_QUAS_LYZ_QF2)_24hrs_DMSO_70kDa Dextran_ISO+HYPO_E7_F10
17	510	0.061207	19.05969254928064	20230713_3dpf_tg(NTR2.0_QUAS_LYZ_QF2)_24hrs_DMSO_70kDa Dextran_ISO+HYPO_E7_F10
18	540	0.0843531	19.71528334563865	20230713_3dpf_tg(NTR2.0_QUAS_LYZ_QF2)_24hrs_DMSO_70kDa Dextran_ISO+HYPO_E7_F10
19	570	0.0524573	21.08628764052259	20230713_3dpf_tg(NTR2.0_QUAS_LYZ_QF2)_24hrs_DMSO_70kDa Dextran_ISO+HYPO_E7_F10
20	600	0.0517057	21.005808965763688	20230713_3dpf_tg(NTR2.0_QUAS_LYZ_QF2)_24hrs_DMSO_70kDa Dextran_ISO+HYPO_E7_F10
21	630	0.0376172	21.309323761424668	20230713_3dpf_tg(NTR2.0_QUAS_LYZ_QF2)_24hrs_DMSO_70kDa Dextran_ISO+HYPO_E7_F10
22	660	0.0856345	21.511288338735596	20230713_3dpf_tg(NTR2.0_QUAS_LYZ_QF2)_24hrs_DMSO_70kDa Dextran_ISO+HYPO_E7_F10
23	690	0.0425779	25.290077795075824	20230713_3dpf_tg(NTR2.0_QUAS_LYZ_QF2)_24hrs_DMSO_70kDa Dextran_ISO+HYPO_E7_F10
24	720	0.067696	25.905831415784927	20230713_3dpf_tg(NTR2.0_QUAS_LYZ_QF2)_24hrs_DMSO_70kDa Dextran_ISO+HYPO_E7_F10
25	750	0.0834545	26.195735863678788	20230713_3dpf_tg(NTR2.0_QUAS_LYZ_QF2)_24hrs_DMSO_70kDa Dextran_ISO+HYPO_E7_F10
26	780	0.0971256	27.103082799536544	20230713_3dpf_tg(NTR2.0_QUAS_LYZ_QF2)_24hrs_DMSO_70kDa Dextran_ISO+HYPO_E7_F10
27	810	0.0549475	24.949023139213462	20230713_3dpf_tg(NTR2.0_QUAS_LYZ_QF2)_24hrs_DMSO_70kDa Dextran_ISO+HYPO_E7_F10
28	840	0.0909842	25.03789163287608	20230713_3dpf_tg(NTR2.0_QUAS_LYZ_QF2)_24hrs_DMSO_70kDa Dextran_ISO+HYPO_E7_F10
29	870	0.059453	26.66242778620892	20230713_3dpf_tg(NTR2.0_QUAS_LYZ_QF2)_24hrs_DMSO_70kDa Dextran_ISO+HYPO_E7_F10
30	900	0.085257	24.697571338968487	20230713_3dpf_tg(NTR2.0_QUAS_LYZ_QF2)_24hrs_DMSO_70kDa Dextran_ISO+HYPO_E7_F10
31	930	0.0410676	27.260776845538956	20230713_3dpf_tg(NTR2.0_QUAS_LYZ_QF2)_24hrs_DMSO_70kDa Dextran_ISO+HYPO_E7_F10
32	960	0.1077741301703716	27.471460642924608	20230713_3dpf_tg(NTR2.0_QUAS_LYZ_QF2)_24hrs_DMSO_70kDa Dextran_ISO+HYPO_E7_F10
33	990	0.0961291	26.38190220357732	20230713_3dpf_tg(NTR2.0_QUAS_LYZ_QF2)_24hrs_DMSO_70kDa Dextran_ISO+HYPO_E7_F10
34	1020	0.0497928	24.498564429687157	20230713_3dpf_tg(NTR2.0_QUAS_LYZ_QF2)_24hrs_DMSO_70kDa Dextran_ISO+HYPO_E7_F10
35	1050	0.0367407	24.86759324743882	20230713_3dpf_tg(NTR2.0_QUAS_LYZ_QF2)_24hrs_DMSO_70kDa Dextran_ISO+HYPO_E7_F10
36	1080	0.0595757	24.778180471786072	20230713_3dpf_tg(NTR2.0_QUAS_LYZ_QF2)_24hrs_DMSO_70kDa Dextran_ISO+HYPO_E7_F10
37	1110	0.0610237	25.779662807015853	20230713_3dpf_tg(NTR2.0_QUAS_LYZ_QF2)_24hrs_DMSO_70kDa Dextran_ISO+HYPO_E7_F10
38	1140	0.0321407	26.952073879798068	20230713_3dpf_tg(NTR2.0_QUAS_LYZ_QF2)_24hrs_DMSO_70kDa Dextran_ISO+HYPO_E7_F10
39	1170	0.0282399	27.73645619782724	20230713_3dpf_tg(NTR2.0_QUAS_LYZ_QF2)_24hrs_DMSO_70kDa Dextran_ISO+HYPO_E7_F10
40	1200	0.0341949	28.1226	20230713_3dpf_tg(NTR2.0_QUAS_LYZ_QF2)_24hrs_DMSO_70kDa Dextran_ISO+HYPO_E7_F10
41	1230	0.0392899	28.8954	20230713_3dpf_tg(NTR2.0_QUAS_LYZ_QF2)_24hrs_DMSO_70kDa Dextran_ISO+HYPO_E7_F10
42	1260	0.0302529	29.615982071886236	20230713_3dpf_tg(NTR2.0_QUAS_LYZ_QF2)_24hrs_DMSO_70kDa Dextran_ISO+HYPO_E7_F10
43	1290	0.0489796	31.354338694712524	20230713_3dpf_tg(NTR2.0_QUAS_LYZ_QF2)_24hrs_DMSO_70kDa Dextran_ISO+HYPO_E7_F10
44	1320	0.0378678	31.46629050949474	20230713_3dpf_tg(NTR2.0_QUAS_LYZ_QF2)_24hrs_DMSO_70kDa Dextran_ISO+HYPO_E7_F10
45	1350	0.047325	31.190740935088897	20230713_3dpf_tg(NTR2.0_QUAS_LYZ_QF2)_24hrs_DMSO_70kDa Dextran_ISO+HYPO_E7_F10
46	1380	0.0467317	31.53787660177189	20230713_3dpf_tg(NTR2.0_QUAS_LYZ_QF2)_24hrs_DMSO_70kDa Dextran_ISO+HYPO_E7_F10
47	1410	0.0684913	31.49906483664728	20230713_3dpf_tg(NTR2.0_QUAS_LYZ_QF2)_24hrs_DMSO_70kDa Dextran_ISO+HYPO_E7_F10
48	1440	0.0407196	30.96354891802936	20230713_3dpf_tg(NTR2.0_QUAS_LYZ_QF2)_24hrs_DMSO_70kDa Dextran_ISO+HYPO_E7_F10
49	1470	0.0411361	30.919577788295648	20230713_3dpf_tg(NTR2.0_QUAS_LYZ_QF2)_24hrs_DMSO_70kDa Dextran_ISO+HYPO_E7_F10
50	1500	0.045511	31.07235000848213	20230713_3dpf_tg(NTR2.0_QUAS_LYZ_QF2)_24hrs_DMSO_70kDa Dextran_ISO+HYPO_E7_F10
51	1530	0.0806752	31.213547434250373	20230713_3dpf_tg(NTR2.0_QUAS_LYZ_QF2)_24hrs_DMSO_70kDa Dextran_ISO+HYPO_E7_F10
52	1560	0.0633463	31.638078186128936	20230713_3dpf_tg(NTR2.0_QUAS_LYZ_QF2)_24hrs_DMSO_70kDa Dextran_ISO+HYPO_E7_F10
53	1590	0.0594383	31.806147503878663	20230713_3dpf_tg(NTR2.0_QUAS_LYZ_QF2)_24hrs_DMSO_70kDa Dextran_ISO+HYPO_E7_F10
54	1620	0.0628977	31.853645649111908	20230713_3dpf_tg(NTR2.0_QUAS_LYZ_QF2)_24hrs_DMSO_70kDa Dextran_ISO+HYPO_E7_F10
55	1650	0.0569432	31.31253968351535	20230713_3dpf_tg(NTR2.0_QUAS_LYZ_QF2)_24hrs_DMSO_70kDa Dextran_ISO+HYPO_E7_F10
56	1680	0.0648531	30.900669514051003	20230713_3dpf_tg(NTR2.0_QUAS_LYZ_QF2)_24hrs_DMSO_70kDa Dextran_ISO+HYPO_E7_F10
57	1710	0.0744062	31.045245626446818	20230713_3dpf_tg(NTR2.0_QUAS_LYZ_QF2)_24hrs_DMSO_70kDa Dextran_ISO+HYPO_E7_F10
58	1740	0.0473761	31.260505661047283	20230713_3dpf_tg(NTR2.0_QUAS_LYZ_QF2)_24hrs_DMSO_70kDa Dextran_ISO+HYPO_E7_F10
59	1770	0.0604782	31.420262258729423	20230713_3dpf_tg(NTR2.0_QUAS_LYZ_QF2)_24hrs_DMSO_70kDa Dextran_ISO+HYPO_E7_F10
60	1800	0.0653214	30.456481724410523	20230713_3dpf_tg(NTR2.0_QUAS_LYZ_QF2)_24hrs_DMSO_70kDa Dextran_ISO+HYPO_E7_F10
61	1830	0.0939365	29.48688304069707	20230713_3dpf_tg(NTR2.0_QUAS_LYZ_QF2)_24hrs_DMSO_70kDa Dextran_ISO+HYPO_E7_F10
62	1860	0.0658463	29.118554901006103	20230713_3dpf_tg(NTR2.0_QUAS_LYZ_QF2)_24hrs_DMSO_70kDa Dextran_ISO+HYPO_E7_F10
63	1890	0.0722729	28.702676878133463	20230713_3dpf_tg(NTR2.0_QUAS_LYZ_QF2)_24hrs_DMSO_70kDa Dextran_ISO+HYPO_E7_F10
64	1920	0.0791089	28.245736508469932	20230713_3dpf_tg(NTR2.0_QUAS_LYZ_QF2)_24hrs_DMSO_70kDa Dextran_ISO+HYPO_E7_F10
65	1950	0.1184824939397157	27.04923407455227	20230713_3dpf_tg(NTR2.0_QUAS_LYZ_QF2)_24hrs_DMSO_70kDa Dextran_ISO+HYPO_E7_F10
66	1980	0.0504258	22.293384596878717	20230713_3dpf_tg(NTR2.0_QUAS_LYZ_QF2)_24hrs_DMSO_70kDa Dextran_ISO+HYPO_E7_F10
67	2010	0.0572553	22.02586863939797	20230713_3dpf_tg(NTR2.0_QUAS_LYZ_QF2)_24hrs_DMSO_70kDa Dextran_ISO+HYPO_E7_F10
68	2040	0.0708154	19.941170364208077	20230713_3dpf_tg(NTR2.0_QUAS_LYZ_QF2)_24hrs_DMSO_70kDa Dextran_ISO+HYPO_E7_F10
69	2070	0.0700321	21.923321137105702	20230713_3dpf_tg(NTR2.0_QUAS_LYZ_QF2)_24hrs_DMSO_70kDa Dextran_ISO+HYPO_E7_F10
70	2100	0.0671095	22.005558177399664	20230713_3dpf_tg(NTR2.0_QUAS_LYZ_QF2)_24hrs_DMSO_70kDa Dextran_ISO+HYPO_E7_F10
71	2130	0.061823	20.952451520905655	20230713_3dpf_tg(NTR2.0_QUAS_LYZ_QF2)_24hrs_DMSO_70kDa Dextran_ISO+HYPO_E7_F10
72	2160	0.089106	21.68243856511221	20230713_3dpf_tg(NTR2.0_QUAS_LYZ_QF2)_24hrs_DMSO_70kDa Dextran_ISO+HYPO_E7_F10
73	2190	0.0676303	23.02066889461868	20230713_3dpf_tg(NTR2.0_QUAS_LYZ_QF2)_24hrs_DMSO_70kDa Dextran_ISO+HYPO_E7_F10
74	2220	0.0715361	23.949534064162982	20230713_3dpf_tg(NTR2.0_QUAS_LYZ_QF2)_24hrs_DMSO_70kDa Dextran_ISO+HYPO_E7_F10
75	2250	0.0663286	25.178186563767994	20230713_3dpf_tg(NTR2.0_QUAS_LYZ_QF2)_24hrs_DMSO_70kDa Dextran_ISO+HYPO_E7_F10
76	2280	0.0596788	26.10036423295128	20230713_3dpf_tg(NTR2.0_QUAS_LYZ_QF2)_24hrs_DMSO_70kDa Dextran_ISO+HYPO_E7_F10
77	2310	0.0666817	26.712926102352927	20230713_3dpf_tg(NTR2.0_QUAS_LYZ_QF2)_24hrs_DMSO_70kDa Dextran_ISO+HYPO_E7_F10
78	2340	0.0420411	27.648417436630137	20230713_3dpf_tg(NTR2.0_QUAS_LYZ_QF2)_24hrs_DMSO_70kDa Dextran_ISO+HYPO_E7_F10
79	2370	0.0835101	28.03213271152812	20230713_3dpf_tg(NTR2.0_QUAS_LYZ_QF2)_24hrs_DMSO_70kDa Dextran_ISO+HYPO_E7_F10
80	2400	0.0775248	29.22464921553346	20230713_3dpf_tg(NTR2.0_QUAS_LYZ_QF2)_24hrs_DMSO_70kDa Dextran_ISO+HYPO_E7_F10
81	2430	0.0968457	30.455515275646004	20230713_3dpf_tg(NTR2.0_QUAS_LYZ_QF2)_24hrs_DMSO_70kDa Dextran_ISO+HYPO_E7_F10
82	2460	0.0747817	32.10168282270706	20230713_3dpf_tg(NTR2.0_QUAS_LYZ_QF2)_24hrs_DMSO_70kDa Dextran_ISO+HYPO_E7_F10
83	2490	0.0625488	33.70922032104445	20230713_3dpf_tg(NTR2.0_QUAS_LYZ_QF2)_24hrs_DMSO_70kDa Dextran_ISO+HYPO_E7_F10
84	2520	0.0638018	34.42637460438419	20230713_3dpf_tg(NTR2.0_QUAS_LYZ_QF2)_24hrs_DMSO_70kDa Dextran_ISO+HYPO_E7_F10
85	2550	0.0704158	35.14808548070406	20230713_3dpf_tg(NTR2.0_QUAS_LYZ_QF2)_24hrs_DMSO_70kDa Dextran_ISO+HYPO_E7_F10
86	2580	0.0611141	36.190549353548384	20230713_3dpf_tg(NTR2.0_QUAS_LYZ_QF2)_24hrs_DMSO_70kDa Dextran_ISO+HYPO_E7_F10
87	2610	0.044731	36.62697875042152	20230713_3dpf_tg(NTR2.0_QUAS_LYZ_QF2)_24hrs_DMSO_70kDa Dextran_ISO+HYPO_E7_F10
88	2640	0.038722	36.26425671656761	20230713_3dpf_tg(NTR2.0_QUAS_LYZ_QF2)_24hrs_DMSO_70kDa Dextran_ISO+HYPO_E7_F10
89	2670	0.051614	36.55757124192238	20230713_3dpf_tg(NTR2.0_QUAS_LYZ_QF2)_24hrs_DMSO_70kDa Dextran_ISO+HYPO_E7_F10
90	2700	0.0345398	37.55707782880618	20230713_3dpf_tg(NTR2.0_QUAS_LYZ_QF2)_24hrs_DMSO_70kDa Dextran_ISO+HYPO_E7_F10
91	2730	0.0439569	38.106586053105765	20230713_3dpf_tg(NTR2.0_QUAS_LYZ_QF2)_24hrs_DMSO_70kDa Dextran_ISO+HYPO_E7_F10
92	2760	0.0655703	38.42082765884221	20230713_3dpf_tg(NTR2.0_QUAS_LYZ_QF2)_24hrs_DMSO_70kDa Dextran_ISO+HYPO_E7_F10
93	2790	0.0397705	39.247411085267565	20230713_3dpf_tg(NTR2.0_QUAS_LYZ_QF2)_24hrs_DMSO_70kDa Dextran_ISO+HYPO_E7_F10
94	2820	0.0441685	39.626021102852086	20230713_3dpf_tg(NTR2.0_QUAS_LYZ_QF2)_24hrs_DMSO_70kDa Dextran_ISO+HYPO_E7_F10
95	2850	0.034912	40.42920416875273	20230713_3dpf_tg(NTR2.0_QUAS_LYZ_QF2)_24hrs_DMSO_70kDa Dextran_ISO+HYPO_E7_F10
96	2880	0.1086635491629103	42.16881490518143	20230713_3dpf_tg(NTR2.0_QUAS_LYZ_QF2)_24hrs_DMSO_70kDa Dextran_ISO+HYPO_E7_F10
97	2910	0.0996929	43.25389494825578	20230713_3dpf_tg(NTR2.0_QUAS_LYZ_QF2)_24hrs_DMSO_70kDa Dextran_ISO+HYPO_E7_F10
98	2940	0.0498782	44.89409583719792	20230713_3dpf_tg(NTR2.0_QUAS_LYZ_QF2)_24hrs_DMSO_70kDa Dextran_ISO+HYPO_E7_F10
99	2970	0.0589458	45.22741903084909	20230713_3dpf_tg(NTR2.0_QUAS_LYZ_QF2)_24hrs_DMSO_70kDa Dextran_ISO+HYPO_E7_F10
100	3000	0.0614338	45.38708569299301	20230713_3dpf_tg(NTR2.0_QUAS_LYZ_QF2)_24hrs_DMSO_70kDa Dextran_ISO+HYPO_E7_F10
101	3030	0.0926405	45.00308572916183	20230713_3dpf_tg(NTR2.0_QUAS_LYZ_QF2)_24hrs_DMSO_70kDa Dextran_ISO+HYPO_E7_F10
102	3060	0.0808458	44.320455865394784	20230713_3dpf_tg(NTR2.0_QUAS_LYZ_QF2)_24hrs_DMSO_70kDa Dextran_ISO+HYPO_E7_F10
103	3090	0.0888115	45.10891050467234	20230713_3dpf_tg(NTR2.0_QUAS_LYZ_QF2)_24hrs_DMSO_70kDa Dextran_ISO+HYPO_E7_F10
104	3120	0.0701727	45.26299279898775	20230713_3dpf_tg(NTR2.0_QUAS_LYZ_QF2)_24hrs_DMSO_70kDa Dextran_ISO+HYPO_E7_F10
105	3150	0.0925668	45.66509164638783	20230713_3dpf_tg(NTR2.0_QUAS_LYZ_QF2)_24hrs_DMSO_70kDa Dextran_ISO+HYPO_E7_F10
106	3180	0.0893528	46.68651439011899	20230713_3dpf_tg(NTR2.0_QUAS_LYZ_QF2)_24hrs_DMSO_70kDa Dextran_ISO+HYPO_E7_F10
107	3210	0.0691429	48.3987	20230713_3dpf_tg(NTR2.0_QUAS_LYZ_QF2)_24hrs_DMSO_70kDa Dextran_ISO+HYPO_E7_F10
108	3240	0.0919922	48.08620033010551	20230713_3dpf_tg(NTR2.0_QUAS_LYZ_QF2)_24hrs_DMSO_70kDa Dextran_ISO+HYPO_E7_F10
109	3270	0.1258341185130223	48.76431745920584	20230713_3dpf_tg(NTR2.0_QUAS_LYZ_QF2)_24hrs_DMSO_70kDa Dextran_ISO+HYPO_E7_F10
110	3300	0.0824865	50.51877342118541	20230713_3dpf_tg(NTR2.0_QUAS_LYZ_QF2)_24hrs_DMSO_70kDa Dextran_ISO+HYPO_E7_F10
111	3330	0.1273656724779125	51.24819261990135	20230713_3dpf_tg(NTR2.0_QUAS_LYZ_QF2)_24hrs_DMSO_70kDa Dextran_ISO+HYPO_E7_F10
112	3360	0.1356779177945766	51.38349760065763	20230713_3dpf_tg(NTR2.0_QUAS_LYZ_QF2)_24hrs_DMSO_70kDa Dextran_ISO+HYPO_E7_F10
113	3390	0.0961067	50.75443778732897	20230713_3dpf_tg(NTR2.0_QUAS_LYZ_QF2)_24hrs_DMSO_70kDa Dextran_ISO+HYPO_E7_F10
114	3420	0.1056093332913412	50.8076	20230713_3dpf_tg(NTR2.0_QUAS_LYZ_QF2)_24hrs_DMSO_70kDa Dextran_ISO+HYPO_E7_F10
115	3450	0.0892657	53.02755077502663	20230713_3dpf_tg(NTR2.0_QUAS_LYZ_QF2)_24hrs_DMSO_70kDa Dextran_ISO+HYPO_E7_F10
116	3480	0.0735703	54.31431803942701	20230713_3dpf_tg(NTR2.0_QUAS_LYZ_QF2)_24hrs_DMSO_70kDa Dextran_ISO+HYPO_E7_F10
117	3510	0.0844008	54.2345	20230713_3dpf_tg(NTR2.0_QUAS_LYZ_QF2)_24hrs_DMSO_70kDa Dextran_ISO+HYPO_E7_F10
118	3540	0.0880058	54.478103355551326	20230713_3dpf_tg(NTR2.0_QUAS_LYZ_QF2)_24hrs_DMSO_70kDa Dextran_ISO+HYPO_E7_F10
119	3570	0.1105575630922794	55.60744697099085	20230713_3dpf_tg(NTR2.0_QUAS_LYZ_QF2)_24hrs_DMSO_70kDa Dextran_ISO+HYPO_E7_F10
0	0	0.0360557	0	20230713_3dpf_tg(NTR2.0_QUAS_LYZ_QF2)_24hrs_DMSO_70kDa Dextran_ISO+HYPO_E7_F9
1	30	0.0431216	1.0816714387332602	20230713_3dpf_tg(NTR2.0_QUAS_LYZ_QF2)_24hrs_DMSO_70kDa Dextran_ISO+HYPO_E7_F9
2	60	0.056554	2.076338936102278	20230713_3dpf_tg(NTR2.0_QUAS_LYZ_QF2)_24hrs_DMSO_70kDa Dextran_ISO+HYPO_E7_F9
3	90	0.0465491	3.4722501954468137	20230713_3dpf_tg(NTR2.0_QUAS_LYZ_QF2)_24hrs_DMSO_70kDa Dextran_ISO+HYPO_E7_F9
4	120	0.0413685	4.702667806532907	20230713_3dpf_tg(NTR2.0_QUAS_LYZ_QF2)_24hrs_DMSO_70kDa Dextran_ISO+HYPO_E7_F9
5	150	0.0538169	5.272423459589832	20230713_3dpf_tg(NTR2.0_QUAS_LYZ_QF2)_24hrs_DMSO_70kDa Dextran_ISO+HYPO_E7_F9
6	180	0.044215	5.759300188160739	20230713_3dpf_tg(NTR2.0_QUAS_LYZ_QF2)_24hrs_DMSO_70kDa Dextran_ISO+HYPO_E7_F9
7	210	0.0509205	6.924750517351845	20230713_3dpf_tg(NTR2.0_QUAS_LYZ_QF2)_24hrs_DMSO_70kDa Dextran_ISO+HYPO_E7_F9
8	240	0.3654831113243505	8.217775106710162	20230713_3dpf_tg(NTR2.0_QUAS_LYZ_QF2)_24hrs_DMSO_70kDa Dextran_ISO+HYPO_E7_F9
9	270	0.1691763476913966	17.90870306394529	20230713_3dpf_tg(NTR2.0_QUAS_LYZ_QF2)_24hrs_DMSO_70kDa Dextran_ISO+HYPO_E7_F9
10	300	0.0295877	9.699914499536924	20230713_3dpf_tg(NTR2.0_QUAS_LYZ_QF2)_24hrs_DMSO_70kDa Dextran_ISO+HYPO_E7_F9
11	330	0.0269249	9.951283792872784	20230713_3dpf_tg(NTR2.0_QUAS_LYZ_QF2)_24hrs_DMSO_70kDa Dextran_ISO+HYPO_E7_F9
12	360	0.0745117	10.33469380545338	20230713_3dpf_tg(NTR2.0_QUAS_LYZ_QF2)_24hrs_DMSO_70kDa Dextran_ISO+HYPO_E7_F9
13	390	0.0684228	11.911431336413642	20230713_3dpf_tg(NTR2.0_QUAS_LYZ_QF2)_24hrs_DMSO_70kDa Dextran_ISO+HYPO_E7_F9
14	420	0.0806151	13.415669509435055	20230713_3dpf_tg(NTR2.0_QUAS_LYZ_QF2)_24hrs_DMSO_70kDa Dextran_ISO+HYPO_E7_F9
15	450	0.0737293	15.060819153735736	20230713_3dpf_tg(NTR2.0_QUAS_LYZ_QF2)_24hrs_DMSO_70kDa Dextran_ISO+HYPO_E7_F9
16	480	0.0628349	16.18168628529264	20230713_3dpf_tg(NTR2.0_QUAS_LYZ_QF2)_24hrs_DMSO_70kDa Dextran_ISO+HYPO_E7_F9
17	510	0.0408933	17.357989881892845	20230713_3dpf_tg(NTR2.0_QUAS_LYZ_QF2)_24hrs_DMSO_70kDa Dextran_ISO+HYPO_E7_F9
18	540	0.0372621	17.83556443156652	20230713_3dpf_tg(NTR2.0_QUAS_LYZ_QF2)_24hrs_DMSO_70kDa Dextran_ISO+HYPO_E7_F9
19	570	0.0456911	18.14696890798274	20230713_3dpf_tg(NTR2.0_QUAS_LYZ_QF2)_24hrs_DMSO_70kDa Dextran_ISO+HYPO_E7_F9
20	600	0.0608919	18.68710561653024	20230713_3dpf_tg(NTR2.0_QUAS_LYZ_QF2)_24hrs_DMSO_70kDa Dextran_ISO+HYPO_E7_F9
21	630	0.0971158	18.46810346261155	20230713_3dpf_tg(NTR2.0_QUAS_LYZ_QF2)_24hrs_DMSO_70kDa Dextran_ISO+HYPO_E7_F9
22	660	0.0542315	19.330456901414184	20230713_3dpf_tg(NTR2.0_QUAS_LYZ_QF2)_24hrs_DMSO_70kDa Dextran_ISO+HYPO_E7_F9
23	690	0.0618011	19.189553589869625	20230713_3dpf_tg(NTR2.0_QUAS_LYZ_QF2)_24hrs_DMSO_70kDa Dextran_ISO+HYPO_E7_F9
24	720	0.0678848	20.421500856783563	20230713_3dpf_tg(NTR2.0_QUAS_LYZ_QF2)_24hrs_DMSO_70kDa Dextran_ISO+HYPO_E7_F9
25	750	0.0649391	21.593222128214496	20230713_3dpf_tg(NTR2.0_QUAS_LYZ_QF2)_24hrs_DMSO_70kDa Dextran_ISO+HYPO_E7_F9
26	780	0.048579	22.703645989900483	20230713_3dpf_tg(NTR2.0_QUAS_LYZ_QF2)_24hrs_DMSO_70kDa Dextran_ISO+HYPO_E7_F9
27	810	0.0389461	23.39636618429121	20230713_3dpf_tg(NTR2.0_QUAS_LYZ_QF2)_24hrs_DMSO_70kDa Dextran_ISO+HYPO_E7_F9
28	840	0.0525294	24.18497211681273	20230713_3dpf_tg(NTR2.0_QUAS_LYZ_QF2)_24hrs_DMSO_70kDa Dextran_ISO+HYPO_E7_F9
29	870	0.0687269	25.17481925166277	20230713_3dpf_tg(NTR2.0_QUAS_LYZ_QF2)_24hrs_DMSO_70kDa Dextran_ISO+HYPO_E7_F9
30	900	0.0868301	26.176578304246515	20230713_3dpf_tg(NTR2.0_QUAS_LYZ_QF2)_24hrs_DMSO_70kDa Dextran_ISO+HYPO_E7_F9
31	930	0.0589495	27.726980076659142	20230713_3dpf_tg(NTR2.0_QUAS_LYZ_QF2)_24hrs_DMSO_70kDa Dextran_ISO+HYPO_E7_F9
32	960	0.0823843	28.29169145624644	20230713_3dpf_tg(NTR2.0_QUAS_LYZ_QF2)_24hrs_DMSO_70kDa Dextran_ISO+HYPO_E7_F9
33	990	0.0656733	28.64722792244241	20230713_3dpf_tg(NTR2.0_QUAS_LYZ_QF2)_24hrs_DMSO_70kDa Dextran_ISO+HYPO_E7_F9
34	1020	0.0496245	24.85339686903472	20230713_3dpf_tg(NTR2.0_QUAS_LYZ_QF2)_24hrs_DMSO_70kDa Dextran_ISO+HYPO_E7_F9
35	1050	0.0671032	25.281628018985533	20230713_3dpf_tg(NTR2.0_QUAS_LYZ_QF2)_24hrs_DMSO_70kDa Dextran_ISO+HYPO_E7_F9
36	1080	0.0644736	25.551496507797435	20230713_3dpf_tg(NTR2.0_QUAS_LYZ_QF2)_24hrs_DMSO_70kDa Dextran_ISO+HYPO_E7_F9
37	1110	0.1103833968768778	25.607667317741413	20230713_3dpf_tg(NTR2.0_QUAS_LYZ_QF2)_24hrs_DMSO_70kDa Dextran_ISO+HYPO_E7_F9
38	1140	0.0838663	26.438995545513897	20230713_3dpf_tg(NTR2.0_QUAS_LYZ_QF2)_24hrs_DMSO_70kDa Dextran_ISO+HYPO_E7_F9
39	1170	0.0486664	26.88819008916124	20230713_3dpf_tg(NTR2.0_QUAS_LYZ_QF2)_24hrs_DMSO_70kDa Dextran_ISO+HYPO_E7_F9
40	1200	0.0550649	26.62857010499473	20230713_3dpf_tg(NTR2.0_QUAS_LYZ_QF2)_24hrs_DMSO_70kDa Dextran_ISO+HYPO_E7_F9
41	1230	0.0904464	26.52307339813788	20230713_3dpf_tg(NTR2.0_QUAS_LYZ_QF2)_24hrs_DMSO_70kDa Dextran_ISO+HYPO_E7_F9
42	1260	0.1026815408407474	26.050109614195723	20230713_3dpf_tg(NTR2.0_QUAS_LYZ_QF2)_24hrs_DMSO_70kDa Dextran_ISO+HYPO_E7_F9
43	1290	0.0987181	26.232520928980204	20230713_3dpf_tg(NTR2.0_QUAS_LYZ_QF2)_24hrs_DMSO_70kDa Dextran_ISO+HYPO_E7_F9
44	1320	0.0940546	28.146777085503555	20230713_3dpf_tg(NTR2.0_QUAS_LYZ_QF2)_24hrs_DMSO_70kDa Dextran_ISO+HYPO_E7_F9
45	1350	0.0735561	30.63888360866924	20230713_3dpf_tg(NTR2.0_QUAS_LYZ_QF2)_24hrs_DMSO_70kDa Dextran_ISO+HYPO_E7_F9
46	1380	0.0771062	32.58544217325369	20230713_3dpf_tg(NTR2.0_QUAS_LYZ_QF2)_24hrs_DMSO_70kDa Dextran_ISO+HYPO_E7_F9
47	1410	0.0791167	34.151449762348335	20230713_3dpf_tg(NTR2.0_QUAS_LYZ_QF2)_24hrs_DMSO_70kDa Dextran_ISO+HYPO_E7_F9
48	1440	0.0616166	35.23843638987901	20230713_3dpf_tg(NTR2.0_QUAS_LYZ_QF2)_24hrs_DMSO_70kDa Dextran_ISO+HYPO_E7_F9
49	1470	0.0313878	36.71084833165952	20230713_3dpf_tg(NTR2.0_QUAS_LYZ_QF2)_24hrs_DMSO_70kDa Dextran_ISO+HYPO_E7_F9
50	1500	0.0489771	37.39305705153348	20230713_3dpf_tg(NTR2.0_QUAS_LYZ_QF2)_24hrs_DMSO_70kDa Dextran_ISO+HYPO_E7_F9
51	1530	0.1360454498484889	38.49565397759198	20230713_3dpf_tg(NTR2.0_QUAS_LYZ_QF2)_24hrs_DMSO_70kDa Dextran_ISO+HYPO_E7_F9
52	1560	0.1155616556541012	41.43205996508244	20230713_3dpf_tg(NTR2.0_QUAS_LYZ_QF2)_24hrs_DMSO_70kDa Dextran_ISO+HYPO_E7_F9
53	1590	0.09058	41.900326968563775	20230713_3dpf_tg(NTR2.0_QUAS_LYZ_QF2)_24hrs_DMSO_70kDa Dextran_ISO+HYPO_E7_F9
54	1620	0.0980693	43.59685701028092	20230713_3dpf_tg(NTR2.0_QUAS_LYZ_QF2)_24hrs_DMSO_70kDa Dextran_ISO+HYPO_E7_F9
55	1650	0.1094893998263523	45.34556702038272	20230713_3dpf_tg(NTR2.0_QUAS_LYZ_QF2)_24hrs_DMSO_70kDa Dextran_ISO+HYPO_E7_F9
56	1680	0.1189714352477309	47.107925390354914	20230713_3dpf_tg(NTR2.0_QUAS_LYZ_QF2)_24hrs_DMSO_70kDa Dextran_ISO+HYPO_E7_F9
57	1710	0.1191466403050431	50.06904029664129	20230713_3dpf_tg(NTR2.0_QUAS_LYZ_QF2)_24hrs_DMSO_70kDa Dextran_ISO+HYPO_E7_F9
58	1740	0.0816043	52.52141675443135	20230713_3dpf_tg(NTR2.0_QUAS_LYZ_QF2)_24hrs_DMSO_70kDa Dextran_ISO+HYPO_E7_F9
59	1770	0.0348583	53.68563185268305	20230713_3dpf_tg(NTR2.0_QUAS_LYZ_QF2)_24hrs_DMSO_70kDa Dextran_ISO+HYPO_E7_F9
60	1800	0.056763	54.24675811762999	20230713_3dpf_tg(NTR2.0_QUAS_LYZ_QF2)_24hrs_DMSO_70kDa Dextran_ISO+HYPO_E7_F9
61	1830	0.0664162	54.67347633939431	20230713_3dpf_tg(NTR2.0_QUAS_LYZ_QF2)_24hrs_DMSO_70kDa Dextran_ISO+HYPO_E7_F9
62	1860	0.043732	55.586217807315606	20230713_3dpf_tg(NTR2.0_QUAS_LYZ_QF2)_24hrs_DMSO_70kDa Dextran_ISO+HYPO_E7_F9
63	1890	0.0287768	56.40016549065852	20230713_3dpf_tg(NTR2.0_QUAS_LYZ_QF2)_24hrs_DMSO_70kDa Dextran_ISO+HYPO_E7_F9
64	1920	0.0695549	56.30163559785343	20230713_3dpf_tg(NTR2.0_QUAS_LYZ_QF2)_24hrs_DMSO_70kDa Dextran_ISO+HYPO_E7_F9
65	1950	0.0861159	57.39409399445096	20230713_3dpf_tg(NTR2.0_QUAS_LYZ_QF2)_24hrs_DMSO_70kDa Dextran_ISO+HYPO_E7_F9
66	1980	0.0648953	55.88127008144117	20230713_3dpf_tg(NTR2.0_QUAS_LYZ_QF2)_24hrs_DMSO_70kDa Dextran_ISO+HYPO_E7_F9
67	2010	0.0754886	55.81855198570205	20230713_3dpf_tg(NTR2.0_QUAS_LYZ_QF2)_24hrs_DMSO_70kDa Dextran_ISO+HYPO_E7_F9
68	2040	0.0657527	57.15988559263001	20230713_3dpf_tg(NTR2.0_QUAS_LYZ_QF2)_24hrs_DMSO_70kDa Dextran_ISO+HYPO_E7_F9
69	2070	0.0533737	58.534611894754896	20230713_3dpf_tg(NTR2.0_QUAS_LYZ_QF2)_24hrs_DMSO_70kDa Dextran_ISO+HYPO_E7_F9
70	2100	0.0965574	59.76262363741237	20230713_3dpf_tg(NTR2.0_QUAS_LYZ_QF2)_24hrs_DMSO_70kDa Dextran_ISO+HYPO_E7_F9
71	2130	0.0940817	61.472125598390754	20230713_3dpf_tg(NTR2.0_QUAS_LYZ_QF2)_24hrs_DMSO_70kDa Dextran_ISO+HYPO_E7_F9
72	2160	0.0413576	62.55591613823698	20230713_3dpf_tg(NTR2.0_QUAS_LYZ_QF2)_24hrs_DMSO_70kDa Dextran_ISO+HYPO_E7_F9
73	2190	0.057524	63.56302134395103	20230713_3dpf_tg(NTR2.0_QUAS_LYZ_QF2)_24hrs_DMSO_70kDa Dextran_ISO+HYPO_E7_F9
74	2220	0.0488235	64.46919772410509	20230713_3dpf_tg(NTR2.0_QUAS_LYZ_QF2)_24hrs_DMSO_70kDa Dextran_ISO+HYPO_E7_F9
75	2250	0.0619035	65.46024313190408	20230713_3dpf_tg(NTR2.0_QUAS_LYZ_QF2)_24hrs_DMSO_70kDa Dextran_ISO+HYPO_E7_F9
76	2280	0.0667811	66.8772	20230713_3dpf_tg(NTR2.0_QUAS_LYZ_QF2)_24hrs_DMSO_70kDa Dextran_ISO+HYPO_E7_F9
77	2310	0.0608396	68.39513440230307	20230713_3dpf_tg(NTR2.0_QUAS_LYZ_QF2)_24hrs_DMSO_70kDa Dextran_ISO+HYPO_E7_F9
78	2340	0.0459626	69.82654769685168	20230713_3dpf_tg(NTR2.0_QUAS_LYZ_QF2)_24hrs_DMSO_70kDa Dextran_ISO+HYPO_E7_F9
79	2370	0.0414238	70.80673424345048	20230713_3dpf_tg(NTR2.0_QUAS_LYZ_QF2)_24hrs_DMSO_70kDa Dextran_ISO+HYPO_E7_F9
80	2400	0.0432316	71.40241094828885	20230713_3dpf_tg(NTR2.0_QUAS_LYZ_QF2)_24hrs_DMSO_70kDa Dextran_ISO+HYPO_E7_F9
81	2430	0.0523338	71.84481201131145	20230713_3dpf_tg(NTR2.0_QUAS_LYZ_QF2)_24hrs_DMSO_70kDa Dextran_ISO+HYPO_E7_F9
82	2460	0.0212871	71.68027510569235	20230713_3dpf_tg(NTR2.0_QUAS_LYZ_QF2)_24hrs_DMSO_70kDa Dextran_ISO+HYPO_E7_F9
83	2490	0.0207472	83.74062938371345	20230713_3dpf_tg(NTR2.0_QUAS_LYZ_QF2)_24hrs_DMSO_70kDa Dextran_ISO+HYPO_E7_F9
84	2520	0.0248996	72.40829844916371	20230713_3dpf_tg(NTR2.0_QUAS_LYZ_QF2)_24hrs_DMSO_70kDa Dextran_ISO+HYPO_E7_F9
85	2550	0.0244035	72.13109178014665	20230713_3dpf_tg(NTR2.0_QUAS_LYZ_QF2)_24hrs_DMSO_70kDa Dextran_ISO+HYPO_E7_F9
86	2580	0.0353388	72.06577155358221	20230713_3dpf_tg(NTR2.0_QUAS_LYZ_QF2)_24hrs_DMSO_70kDa Dextran_ISO+HYPO_E7_F9
87	2610	0.0488714	71.81365546417143	20230713_3dpf_tg(NTR2.0_QUAS_LYZ_QF2)_24hrs_DMSO_70kDa Dextran_ISO+HYPO_E7_F9
88	2640	0.0421462	83.54877409431762	20230713_3dpf_tg(NTR2.0_QUAS_LYZ_QF2)_24hrs_DMSO_70kDa Dextran_ISO+HYPO_E7_F9
89	2670	0.0366062	83.8622	20230713_3dpf_tg(NTR2.0_QUAS_LYZ_QF2)_24hrs_DMSO_70kDa Dextran_ISO+HYPO_E7_F9
90	2700	0.0430213	72.34003449582293	20230713_3dpf_tg(NTR2.0_QUAS_LYZ_QF2)_24hrs_DMSO_70kDa Dextran_ISO+HYPO_E7_F9
91	2730	0.0325566	73.02692953106805	20230713_3dpf_tg(NTR2.0_QUAS_LYZ_QF2)_24hrs_DMSO_70kDa Dextran_ISO+HYPO_E7_F9
92	2760	0.0203727	73.15146975840203	20230713_3dpf_tg(NTR2.0_QUAS_LYZ_QF2)_24hrs_DMSO_70kDa Dextran_ISO+HYPO_E7_F9
93	2790	0.0212281	73.00745466573082	20230713_3dpf_tg(NTR2.0_QUAS_LYZ_QF2)_24hrs_DMSO_70kDa Dextran_ISO+HYPO_E7_F9
94	2820	0.0460613	73.21483508669773	20230713_3dpf_tg(NTR2.0_QUAS_LYZ_QF2)_24hrs_DMSO_70kDa Dextran_ISO+HYPO_E7_F9
95	2850	0.0343804	74.211	20230713_3dpf_tg(NTR2.0_QUAS_LYZ_QF2)_24hrs_DMSO_70kDa Dextran_ISO+HYPO_E7_F9
96	2880	0.035951	74.57556294090716	20230713_3dpf_tg(NTR2.0_QUAS_LYZ_QF2)_24hrs_DMSO_70kDa Dextran_ISO+HYPO_E7_F9
97	2910	0.0310468	74.94586175665269	20230713_3dpf_tg(NTR2.0_QUAS_LYZ_QF2)_24hrs_DMSO_70kDa Dextran_ISO+HYPO_E7_F9
98	2940	0.0321032	75.03743336050927	20230713_3dpf_tg(NTR2.0_QUAS_LYZ_QF2)_24hrs_DMSO_70kDa Dextran_ISO+HYPO_E7_F9
99	2970	0.0534657	74.5586	20230713_3dpf_tg(NTR2.0_QUAS_LYZ_QF2)_24hrs_DMSO_70kDa Dextran_ISO+HYPO_E7_F9
100	3000	0.0394783	74.07610833257709	20230713_3dpf_tg(NTR2.0_QUAS_LYZ_QF2)_24hrs_DMSO_70kDa Dextran_ISO+HYPO_E7_F9
101	3030	0.0436335	73.5859	20230713_3dpf_tg(NTR2.0_QUAS_LYZ_QF2)_24hrs_DMSO_70kDa Dextran_ISO+HYPO_E7_F9
102	3060	0.0364904	74.24031004533832	20230713_3dpf_tg(NTR2.0_QUAS_LYZ_QF2)_24hrs_DMSO_70kDa Dextran_ISO+HYPO_E7_F9
103	3090	0.0234133	74.4743	20230713_3dpf_tg(NTR2.0_QUAS_LYZ_QF2)_24hrs_DMSO_70kDa Dextran_ISO+HYPO_E7_F9
104	3120	0.050684	74.7422	20230713_3dpf_tg(NTR2.0_QUAS_LYZ_QF2)_24hrs_DMSO_70kDa Dextran_ISO+HYPO_E7_F9
105	3150	0.0413836	74.7673	20230713_3dpf_tg(NTR2.0_QUAS_LYZ_QF2)_24hrs_DMSO_70kDa Dextran_ISO+HYPO_E7_F9
106	3180	0.0456874	74.8111	20230713_3dpf_tg(NTR2.0_QUAS_LYZ_QF2)_24hrs_DMSO_70kDa Dextran_ISO+HYPO_E7_F9
107	3210	0.0389337	74.84796142744351	20230713_3dpf_tg(NTR2.0_QUAS_LYZ_QF2)_24hrs_DMSO_70kDa Dextran_ISO+HYPO_E7_F9
108	3240	0.0447572	75.31249875013317	20230713_3dpf_tg(NTR2.0_QUAS_LYZ_QF2)_24hrs_DMSO_70kDa Dextran_ISO+HYPO_E7_F9
109	3270	0.0449169	76.00691827458533	20230713_3dpf_tg(NTR2.0_QUAS_LYZ_QF2)_24hrs_DMSO_70kDa Dextran_ISO+HYPO_E7_F9
110	3300	0.0384226	76.08520932936842	20230713_3dpf_tg(NTR2.0_QUAS_LYZ_QF2)_24hrs_DMSO_70kDa Dextran_ISO+HYPO_E7_F9
111	3330	0.0534778	76.79548148975846	20230713_3dpf_tg(NTR2.0_QUAS_LYZ_QF2)_24hrs_DMSO_70kDa Dextran_ISO+HYPO_E7_F9
112	3360	0.0822414	77.08031288937482	20230713_3dpf_tg(NTR2.0_QUAS_LYZ_QF2)_24hrs_DMSO_70kDa Dextran_ISO+HYPO_E7_F9
113	3390	0.0864438	76.62899399077715	20230713_3dpf_tg(NTR2.0_QUAS_LYZ_QF2)_24hrs_DMSO_70kDa Dextran_ISO+HYPO_E7_F9
114	3420	0.0731606	88.48477799499727	20230713_3dpf_tg(NTR2.0_QUAS_LYZ_QF2)_24hrs_DMSO_70kDa Dextran_ISO+HYPO_E7_F9
115	3450	0.0728299	78.40160792128525	20230713_3dpf_tg(NTR2.0_QUAS_LYZ_QF2)_24hrs_DMSO_70kDa Dextran_ISO+HYPO_E7_F9
116	3480	0.0738413	78.39040508361343	20230713_3dpf_tg(NTR2.0_QUAS_LYZ_QF2)_24hrs_DMSO_70kDa Dextran_ISO+HYPO_E7_F9
117	3510	0.0641163	78.74311132928177	20230713_3dpf_tg(NTR2.0_QUAS_LYZ_QF2)_24hrs_DMSO_70kDa Dextran_ISO+HYPO_E7_F9
118	3540	0.0968562	79.32444165042554	20230713_3dpf_tg(NTR2.0_QUAS_LYZ_QF2)_24hrs_DMSO_70kDa Dextran_ISO+HYPO_E7_F9
119	3570	0.0915247	80.73917621935378	20230713_3dpf_tg(NTR2.0_QUAS_LYZ_QF2)_24hrs_DMSO_70kDa Dextran_ISO+HYPO_E7_F9
0	0	0.0581804	0	20230713_3dpf_tg(NTR2.0_QUAS_LYZ_QF2)_24hrs_DMSO_70kDa Dextran_ISO+HYPO_E8_F11
1	30	0.0699526	1.6427405434016622	20230713_3dpf_tg(NTR2.0_QUAS_LYZ_QF2)_24hrs_DMSO_70kDa Dextran_ISO+HYPO_E8_F11
2	60	0.0492008	3.34895	20230713_3dpf_tg(NTR2.0_QUAS_LYZ_QF2)_24hrs_DMSO_70kDa Dextran_ISO+HYPO_E8_F11
3	90	0.0522757	4.706511452098354	20230713_3dpf_tg(NTR2.0_QUAS_LYZ_QF2)_24hrs_DMSO_70kDa Dextran_ISO+HYPO_E8_F11
4	120	0.057762	5.97809	20230713_3dpf_tg(NTR2.0_QUAS_LYZ_QF2)_24hrs_DMSO_70kDa Dextran_ISO+HYPO_E8_F11
5	150	0.0560387	7.489372282259048	20230713_3dpf_tg(NTR2.0_QUAS_LYZ_QF2)_24hrs_DMSO_70kDa Dextran_ISO+HYPO_E8_F11
6	180	0.0542999	8.700941106494207	20230713_3dpf_tg(NTR2.0_QUAS_LYZ_QF2)_24hrs_DMSO_70kDa Dextran_ISO+HYPO_E8_F11
7	210	0.0599628	10.14700685389564	20230713_3dpf_tg(NTR2.0_QUAS_LYZ_QF2)_24hrs_DMSO_70kDa Dextran_ISO+HYPO_E8_F11
8	240	0.1139628963040353	11.59372391402023	20230713_3dpf_tg(NTR2.0_QUAS_LYZ_QF2)_24hrs_DMSO_70kDa Dextran_ISO+HYPO_E8_F11
9	270	0.1149886442591839	13.798211356305108	20230713_3dpf_tg(NTR2.0_QUAS_LYZ_QF2)_24hrs_DMSO_70kDa Dextran_ISO+HYPO_E8_F11
10	300	0.0508863	16.337778300178638	20230713_3dpf_tg(NTR2.0_QUAS_LYZ_QF2)_24hrs_DMSO_70kDa Dextran_ISO+HYPO_E8_F11
11	330	0.0673696	17.474607326715276	20230713_3dpf_tg(NTR2.0_QUAS_LYZ_QF2)_24hrs_DMSO_70kDa Dextran_ISO+HYPO_E8_F11
12	360	0.0669924	18.992508582666343	20230713_3dpf_tg(NTR2.0_QUAS_LYZ_QF2)_24hrs_DMSO_70kDa Dextran_ISO+HYPO_E8_F11
13	390	0.0701999	20.48598968363232	20230713_3dpf_tg(NTR2.0_QUAS_LYZ_QF2)_24hrs_DMSO_70kDa Dextran_ISO+HYPO_E8_F11
14	420	0.1288812470530143	21.05202338229254	20230713_3dpf_tg(NTR2.0_QUAS_LYZ_QF2)_24hrs_DMSO_70kDa Dextran_ISO+HYPO_E8_F11
15	450	0.0899441	23.81807528789924	20230713_3dpf_tg(NTR2.0_QUAS_LYZ_QF2)_24hrs_DMSO_70kDa Dextran_ISO+HYPO_E8_F11
16	480	0.0752667	25.372116835902983	20230713_3dpf_tg(NTR2.0_QUAS_LYZ_QF2)_24hrs_DMSO_70kDa Dextran_ISO+HYPO_E8_F11
17	510	0.0734415	25.91379000058042	20230713_3dpf_tg(NTR2.0_QUAS_LYZ_QF2)_24hrs_DMSO_70kDa Dextran_ISO+HYPO_E8_F11
18	540	0.0901725	25.3512	20230713_3dpf_tg(NTR2.0_QUAS_LYZ_QF2)_24hrs_DMSO_70kDa Dextran_ISO+HYPO_E8_F11
19	570	0.0616029	27.51086172989846	20230713_3dpf_tg(NTR2.0_QUAS_LYZ_QF2)_24hrs_DMSO_70kDa Dextran_ISO+HYPO_E8_F11
20	600	0.070104	28.76091309838916	20230713_3dpf_tg(NTR2.0_QUAS_LYZ_QF2)_24hrs_DMSO_70kDa Dextran_ISO+HYPO_E8_F11
21	630	0.0786162	29.61645120287402	20230713_3dpf_tg(NTR2.0_QUAS_LYZ_QF2)_24hrs_DMSO_70kDa Dextran_ISO+HYPO_E8_F11
22	660	0.1033688705443321	31.08003235702396	20230713_3dpf_tg(NTR2.0_QUAS_LYZ_QF2)_24hrs_DMSO_70kDa Dextran_ISO+HYPO_E8_F11
23	690	0.0926415	31.327070842992125	20230713_3dpf_tg(NTR2.0_QUAS_LYZ_QF2)_24hrs_DMSO_70kDa Dextran_ISO+HYPO_E8_F11
24	720	0.0740211	29.17439599889325	20230713_3dpf_tg(NTR2.0_QUAS_LYZ_QF2)_24hrs_DMSO_70kDa Dextran_ISO+HYPO_E8_F11
25	750	0.0678348	30.159626503913252	20230713_3dpf_tg(NTR2.0_QUAS_LYZ_QF2)_24hrs_DMSO_70kDa Dextran_ISO+HYPO_E8_F11
26	780	0.0871319	31.49786644822465	20230713_3dpf_tg(NTR2.0_QUAS_LYZ_QF2)_24hrs_DMSO_70kDa Dextran_ISO+HYPO_E8_F11
27	810	0.0607808	33.149409432291414	20230713_3dpf_tg(NTR2.0_QUAS_LYZ_QF2)_24hrs_DMSO_70kDa Dextran_ISO+HYPO_E8_F11
28	840	0.0733315	34.25113834078421	20230713_3dpf_tg(NTR2.0_QUAS_LYZ_QF2)_24hrs_DMSO_70kDa Dextran_ISO+HYPO_E8_F11
29	870	0.0736355	35.61876894903631	20230713_3dpf_tg(NTR2.0_QUAS_LYZ_QF2)_24hrs_DMSO_70kDa Dextran_ISO+HYPO_E8_F11
30	900	0.0894585	36.73538899743138	20230713_3dpf_tg(NTR2.0_QUAS_LYZ_QF2)_24hrs_DMSO_70kDa Dextran_ISO+HYPO_E8_F11
31	930	0.0828925	38.53518843583158	20230713_3dpf_tg(NTR2.0_QUAS_LYZ_QF2)_24hrs_DMSO_70kDa Dextran_ISO+HYPO_E8_F11
32	960	0.0874904	39.93407860906218	20230713_3dpf_tg(NTR2.0_QUAS_LYZ_QF2)_24hrs_DMSO_70kDa Dextran_ISO+HYPO_E8_F11
33	990	0.0891524	41.54422906384226	20230713_3dpf_tg(NTR2.0_QUAS_LYZ_QF2)_24hrs_DMSO_70kDa Dextran_ISO+HYPO_E8_F11
34	1020	0.1185047604489711	43.015198860576014	20230713_3dpf_tg(NTR2.0_QUAS_LYZ_QF2)_24hrs_DMSO_70kDa Dextran_ISO+HYPO_E8_F11
35	1050	0.061006	41.01835002204187	20230713_3dpf_tg(NTR2.0_QUAS_LYZ_QF2)_24hrs_DMSO_70kDa Dextran_ISO+HYPO_E8_F11
36	1080	0.0772099	42.1773	20230713_3dpf_tg(NTR2.0_QUAS_LYZ_QF2)_24hrs_DMSO_70kDa Dextran_ISO+HYPO_E8_F11
37	1110	0.0837159	43.77560366995265	20230713_3dpf_tg(NTR2.0_QUAS_LYZ_QF2)_24hrs_DMSO_70kDa Dextran_ISO+HYPO_E8_F11
38	1140	0.0749353	44.83610046991222	20230713_3dpf_tg(NTR2.0_QUAS_LYZ_QF2)_24hrs_DMSO_70kDa Dextran_ISO+HYPO_E8_F11
39	1170	0.0935277	45.49805322288682	20230713_3dpf_tg(NTR2.0_QUAS_LYZ_QF2)_24hrs_DMSO_70kDa Dextran_ISO+HYPO_E8_F11
40	1200	0.0897235	48.21620934138802	20230713_3dpf_tg(NTR2.0_QUAS_LYZ_QF2)_24hrs_DMSO_70kDa Dextran_ISO+HYPO_E8_F11
41	1230	0.074739	47.143914739339785	20230713_3dpf_tg(NTR2.0_QUAS_LYZ_QF2)_24hrs_DMSO_70kDa Dextran_ISO+HYPO_E8_F11
42	1260	0.0626819	48.13494749980587	20230713_3dpf_tg(NTR2.0_QUAS_LYZ_QF2)_24hrs_DMSO_70kDa Dextran_ISO+HYPO_E8_F11
43	1290	0.0733415	49.09073187695378	20230713_3dpf_tg(NTR2.0_QUAS_LYZ_QF2)_24hrs_DMSO_70kDa Dextran_ISO+HYPO_E8_F11
44	1320	0.0661466	50.48165872513727	20230713_3dpf_tg(NTR2.0_QUAS_LYZ_QF2)_24hrs_DMSO_70kDa Dextran_ISO+HYPO_E8_F11
45	1350	0.0863428	51.71209299788436	20230713_3dpf_tg(NTR2.0_QUAS_LYZ_QF2)_24hrs_DMSO_70kDa Dextran_ISO+HYPO_E8_F11
46	1380	0.0895539	52.44179876643415	20230713_3dpf_tg(NTR2.0_QUAS_LYZ_QF2)_24hrs_DMSO_70kDa Dextran_ISO+HYPO_E8_F11
47	1410	0.0948048	55.826216472851975	20230713_3dpf_tg(NTR2.0_QUAS_LYZ_QF2)_24hrs_DMSO_70kDa Dextran_ISO+HYPO_E8_F11
48	1440	0.1068659528500518	57.48357335077614	20230713_3dpf_tg(NTR2.0_QUAS_LYZ_QF2)_24hrs_DMSO_70kDa Dextran_ISO+HYPO_E8_F11
49	1470	0.0982229	56.25953860378574	20230713_3dpf_tg(NTR2.0_QUAS_LYZ_QF2)_24hrs_DMSO_70kDa Dextran_ISO+HYPO_E8_F11
50	1500	0.1128081813850893	58.24906167468475	20230713_3dpf_tg(NTR2.0_QUAS_LYZ_QF2)_24hrs_DMSO_70kDa Dextran_ISO+HYPO_E8_F11
51	1530	0.1161185033881415	60.32508066512872	20230713_3dpf_tg(NTR2.0_QUAS_LYZ_QF2)_24hrs_DMSO_70kDa Dextran_ISO+HYPO_E8_F11
52	1560	0.0843629	62.55706076817864	20230713_3dpf_tg(NTR2.0_QUAS_LYZ_QF2)_24hrs_DMSO_70kDa Dextran_ISO+HYPO_E8_F11
53	1590	0.0790978	64.60829531825753	20230713_3dpf_tg(NTR2.0_QUAS_LYZ_QF2)_24hrs_DMSO_70kDa Dextran_ISO+HYPO_E8_F11
54	1620	0.0914203	66.01058326672833	20230713_3dpf_tg(NTR2.0_QUAS_LYZ_QF2)_24hrs_DMSO_70kDa Dextran_ISO+HYPO_E8_F11
55	1650	0.114017	67.5399	20230713_3dpf_tg(NTR2.0_QUAS_LYZ_QF2)_24hrs_DMSO_70kDa Dextran_ISO+HYPO_E8_F11
56	1680	0.1014675986142725	70.1089	20230713_3dpf_tg(NTR2.0_QUAS_LYZ_QF2)_24hrs_DMSO_70kDa Dextran_ISO+HYPO_E8_F11
57	1710	0.1138266060800775	72.11847217999859	20230713_3dpf_tg(NTR2.0_QUAS_LYZ_QF2)_24hrs_DMSO_70kDa Dextran_ISO+HYPO_E8_F11
58	1740	0.128593	74.1903	20230713_3dpf_tg(NTR2.0_QUAS_LYZ_QF2)_24hrs_DMSO_70kDa Dextran_ISO+HYPO_E8_F11
59	1770	0.0852939	76.62174375144781	20230713_3dpf_tg(NTR2.0_QUAS_LYZ_QF2)_24hrs_DMSO_70kDa Dextran_ISO+HYPO_E8_F11
60	1800	0.1177119531256311	78.26104942658584	20230713_3dpf_tg(NTR2.0_QUAS_LYZ_QF2)_24hrs_DMSO_70kDa Dextran_ISO+HYPO_E8_F11
61	1830	0.104696	83.96834868297503	20230713_3dpf_tg(NTR2.0_QUAS_LYZ_QF2)_24hrs_DMSO_70kDa Dextran_ISO+HYPO_E8_F11
62	1860	0.1362882433477721	81.11494484162588	20230713_3dpf_tg(NTR2.0_QUAS_LYZ_QF2)_24hrs_DMSO_70kDa Dextran_ISO+HYPO_E8_F11
63	1890	0.1341589149102188	86.14814339732297	20230713_3dpf_tg(NTR2.0_QUAS_LYZ_QF2)_24hrs_DMSO_70kDa Dextran_ISO+HYPO_E8_F11
64	1920	0.1300749357714682	87.55169600652312	20230713_3dpf_tg(NTR2.0_QUAS_LYZ_QF2)_24hrs_DMSO_70kDa Dextran_ISO+HYPO_E8_F11
65	1950	0.1326025310999945	88.84447949085484	20230713_3dpf_tg(NTR2.0_QUAS_LYZ_QF2)_24hrs_DMSO_70kDa Dextran_ISO+HYPO_E8_F11
66	1980	0.1303092492260865	89.56712973261695	20230713_3dpf_tg(NTR2.0_QUAS_LYZ_QF2)_24hrs_DMSO_70kDa Dextran_ISO+HYPO_E8_F11
67	2010	0.1133149101296253	90.49145661284976	20230713_3dpf_tg(NTR2.0_QUAS_LYZ_QF2)_24hrs_DMSO_70kDa Dextran_ISO+HYPO_E8_F11
68	2040	0.0930937	90.75163870279036	20230713_3dpf_tg(NTR2.0_QUAS_LYZ_QF2)_24hrs_DMSO_70kDa Dextran_ISO+HYPO_E8_F11
69	2070	0.1326692214496311	90.60206700818016	20230713_3dpf_tg(NTR2.0_QUAS_LYZ_QF2)_24hrs_DMSO_70kDa Dextran_ISO+HYPO_E8_F11
70	2100	0.131366	91.1303	20230713_3dpf_tg(NTR2.0_QUAS_LYZ_QF2)_24hrs_DMSO_70kDa Dextran_ISO+HYPO_E8_F11
71	2130	0.097255	92.5052	20230713_3dpf_tg(NTR2.0_QUAS_LYZ_QF2)_24hrs_DMSO_70kDa Dextran_ISO+HYPO_E8_F11
72	2160	0.1240062995415364	93.43310277075928	20230713_3dpf_tg(NTR2.0_QUAS_LYZ_QF2)_24hrs_DMSO_70kDa Dextran_ISO+HYPO_E8_F11
73	2190	0.0833002	95.24731304227578	20230713_3dpf_tg(NTR2.0_QUAS_LYZ_QF2)_24hrs_DMSO_70kDa Dextran_ISO+HYPO_E8_F11
74	2220	0.1068482179444176	96.661	20230713_3dpf_tg(NTR2.0_QUAS_LYZ_QF2)_24hrs_DMSO_70kDa Dextran_ISO+HYPO_E8_F11
75	2250	0.1520808364851578	97.61822199991366	20230713_3dpf_tg(NTR2.0_QUAS_LYZ_QF2)_24hrs_DMSO_70kDa Dextran_ISO+HYPO_E8_F11
76	2280	0.1165912319995818	93.22596501547542	20230713_3dpf_tg(NTR2.0_QUAS_LYZ_QF2)_24hrs_DMSO_70kDa Dextran_ISO+HYPO_E8_F11
77	2310	0.1466097154599591	94.41825131465414	20230713_3dpf_tg(NTR2.0_QUAS_LYZ_QF2)_24hrs_DMSO_70kDa Dextran_ISO+HYPO_E8_F11
78	2340	0.1441731701027614	96.81796003303302	20230713_3dpf_tg(NTR2.0_QUAS_LYZ_QF2)_24hrs_DMSO_70kDa Dextran_ISO+HYPO_E8_F11
79	2370	0.1183224184915792	104.95347904007818	20230713_3dpf_tg(NTR2.0_QUAS_LYZ_QF2)_24hrs_DMSO_70kDa Dextran_ISO+HYPO_E8_F11
80	2400	0.0850189	107.3182417036418	20230713_3dpf_tg(NTR2.0_QUAS_LYZ_QF2)_24hrs_DMSO_70kDa Dextran_ISO+HYPO_E8_F11
81	2430	0.1023681274002473	109.46960782093848	20230713_3dpf_tg(NTR2.0_QUAS_LYZ_QF2)_24hrs_DMSO_70kDa Dextran_ISO+HYPO_E8_F11
82	2460	0.1167140350931586	111.60819711363106	20230713_3dpf_tg(NTR2.0_QUAS_LYZ_QF2)_24hrs_DMSO_70kDa Dextran_ISO+HYPO_E8_F11
83	2490	0.1080072885579401	113.0569275621634	20230713_3dpf_tg(NTR2.0_QUAS_LYZ_QF2)_24hrs_DMSO_70kDa Dextran_ISO+HYPO_E8_F11
84	2520	0.0895302	115.06854365795456	20230713_3dpf_tg(NTR2.0_QUAS_LYZ_QF2)_24hrs_DMSO_70kDa Dextran_ISO+HYPO_E8_F11
85	2550	0.1198334865691024	116.57367555117747	20230713_3dpf_tg(NTR2.0_QUAS_LYZ_QF2)_24hrs_DMSO_70kDa Dextran_ISO+HYPO_E8_F11
86	2580	0.1199778638733298	118.32210176752622	20230713_3dpf_tg(NTR2.0_QUAS_LYZ_QF2)_24hrs_DMSO_70kDa Dextran_ISO+HYPO_E8_F11
87	2610	0.1199410360835427	121.00182903874604	20230713_3dpf_tg(NTR2.0_QUAS_LYZ_QF2)_24hrs_DMSO_70kDa Dextran_ISO+HYPO_E8_F11
88	2640	0.1139423405326823	123.68231758504174	20230713_3dpf_tg(NTR2.0_QUAS_LYZ_QF2)_24hrs_DMSO_70kDa Dextran_ISO+HYPO_E8_F11
89	2670	0.110633	125.81195547818484	20230713_3dpf_tg(NTR2.0_QUAS_LYZ_QF2)_24hrs_DMSO_70kDa Dextran_ISO+HYPO_E8_F11
90	2700	0.1265507972783164	127.12372375070404	20230713_3dpf_tg(NTR2.0_QUAS_LYZ_QF2)_24hrs_DMSO_70kDa Dextran_ISO+HYPO_E8_F11
91	2730	0.1186829875143372	128.14062529501962	20230713_3dpf_tg(NTR2.0_QUAS_LYZ_QF2)_24hrs_DMSO_70kDa Dextran_ISO+HYPO_E8_F11
92	2760	0.1099532124035528	129.7368375157738	20230713_3dpf_tg(NTR2.0_QUAS_LYZ_QF2)_24hrs_DMSO_70kDa Dextran_ISO+HYPO_E8_F11
93	2790	0.1483117214620471	131.21411388572034	20230713_3dpf_tg(NTR2.0_QUAS_LYZ_QF2)_24hrs_DMSO_70kDa Dextran_ISO+HYPO_E8_F11
94	2820	0.1167189734987485	132.384	20230713_3dpf_tg(NTR2.0_QUAS_LYZ_QF2)_24hrs_DMSO_70kDa Dextran_ISO+HYPO_E8_F11
95	2850	0.1160832686365347	133.6876473833719	20230713_3dpf_tg(NTR2.0_QUAS_LYZ_QF2)_24hrs_DMSO_70kDa Dextran_ISO+HYPO_E8_F11
96	2880	0.1183313750518337	135.27866150390153	20230713_3dpf_tg(NTR2.0_QUAS_LYZ_QF2)_24hrs_DMSO_70kDa Dextran_ISO+HYPO_E8_F11
97	2910	0.1086981752824269	137.6195983451939	20230713_3dpf_tg(NTR2.0_QUAS_LYZ_QF2)_24hrs_DMSO_70kDa Dextran_ISO+HYPO_E8_F11
98	2940	0.0999706	139.8430431333176	20230713_3dpf_tg(NTR2.0_QUAS_LYZ_QF2)_24hrs_DMSO_70kDa Dextran_ISO+HYPO_E8_F11
99	2970	0.1777089705276304	141.2720239037811	20230713_3dpf_tg(NTR2.0_QUAS_LYZ_QF2)_24hrs_DMSO_70kDa Dextran_ISO+HYPO_E8_F11
100	3000	0.1243308386491111	144.30414749878975	20230713_3dpf_tg(NTR2.0_QUAS_LYZ_QF2)_24hrs_DMSO_70kDa Dextran_ISO+HYPO_E8_F11
101	3030	0.132901	145.3126758583467	20230713_3dpf_tg(NTR2.0_QUAS_LYZ_QF2)_24hrs_DMSO_70kDa Dextran_ISO+HYPO_E8_F11
102	3060	0.1463212708683183	147.41271798126064	20230713_3dpf_tg(NTR2.0_QUAS_LYZ_QF2)_24hrs_DMSO_70kDa Dextran_ISO+HYPO_E8_F11
103	3090	0.1284423748512247	148.93628307123777	20230713_3dpf_tg(NTR2.0_QUAS_LYZ_QF2)_24hrs_DMSO_70kDa Dextran_ISO+HYPO_E8_F11
104	3120	0.1410002199587684	151.2702037401295	20230713_3dpf_tg(NTR2.0_QUAS_LYZ_QF2)_24hrs_DMSO_70kDa Dextran_ISO+HYPO_E8_F11
105	3150	0.1382407064357707	154.2358238278057	20230713_3dpf_tg(NTR2.0_QUAS_LYZ_QF2)_24hrs_DMSO_70kDa Dextran_ISO+HYPO_E8_F11
106	3180	0.1407886133892034	156.43826478754363	20230713_3dpf_tg(NTR2.0_QUAS_LYZ_QF2)_24hrs_DMSO_70kDa Dextran_ISO+HYPO_E8_F11
107	3210	0.1474154353921905	159.52261679415767	20230713_3dpf_tg(NTR2.0_QUAS_LYZ_QF2)_24hrs_DMSO_70kDa Dextran_ISO+HYPO_E8_F11
108	3240	0.1385340301614531	162.23836670787497	20230713_3dpf_tg(NTR2.0_QUAS_LYZ_QF2)_24hrs_DMSO_70kDa Dextran_ISO+HYPO_E8_F11
109	3270	0.1798961192842047	164.63653685505702	20230713_3dpf_tg(NTR2.0_QUAS_LYZ_QF2)_24hrs_DMSO_70kDa Dextran_ISO+HYPO_E8_F11
110	3300	0.1585160383013481	156.5317884538872	20230713_3dpf_tg(NTR2.0_QUAS_LYZ_QF2)_24hrs_DMSO_70kDa Dextran_ISO+HYPO_E8_F11
111	3330	0.1564349233158699	159.63992373048666	20230713_3dpf_tg(NTR2.0_QUAS_LYZ_QF2)_24hrs_DMSO_70kDa Dextran_ISO+HYPO_E8_F11
112	3360	0.1305975224010918	162.67248992944664	20230713_3dpf_tg(NTR2.0_QUAS_LYZ_QF2)_24hrs_DMSO_70kDa Dextran_ISO+HYPO_E8_F11
113	3390	0.1739504200964654	165.71964461201253	20230713_3dpf_tg(NTR2.0_QUAS_LYZ_QF2)_24hrs_DMSO_70kDa Dextran_ISO+HYPO_E8_F11
114	3420	0.145247	178.65133405648777	20230713_3dpf_tg(NTR2.0_QUAS_LYZ_QF2)_24hrs_DMSO_70kDa Dextran_ISO+HYPO_E8_F11
115	3450	0.1346059400560951	181.95173544539372	20230713_3dpf_tg(NTR2.0_QUAS_LYZ_QF2)_24hrs_DMSO_70kDa Dextran_ISO+HYPO_E8_F11
116	3480	0.1354352367491261	184.29321830982968	20230713_3dpf_tg(NTR2.0_QUAS_LYZ_QF2)_24hrs_DMSO_70kDa Dextran_ISO+HYPO_E8_F11
117	3510	0.1799818178377527	186.9048959619884	20230713_3dpf_tg(NTR2.0_QUAS_LYZ_QF2)_24hrs_DMSO_70kDa Dextran_ISO+HYPO_E8_F11
118	3540	0.2192194577589113	176.28165840859384	20230713_3dpf_tg(NTR2.0_QUAS_LYZ_QF2)_24hrs_DMSO_70kDa Dextran_ISO+HYPO_E8_F11
119	3570	0.218621	194.3910325347308	20230713_3dpf_tg(NTR2.0_QUAS_LYZ_QF2)_24hrs_DMSO_70kDa Dextran_ISO+HYPO_E8_F11
angle_rad	source_file	angle_index
-0.0709865	20230615_3dpf_tg(NTR2.0_QUAS_LYZ_QF2)_24hrs_DMSO_70kDa Dextran_ISO+HYPO_E4_F4	0
-1.00436	20230615_3dpf_tg(NTR2.0_QUAS_LYZ_QF2)_24hrs_DMSO_70kDa Dextran_ISO+HYPO_E4_F4	1
-1.64648	20230615_3dpf_tg(NTR2.0_QUAS_LYZ_QF2)_24hrs_DMSO_70kDa Dextran_ISO+HYPO_E4_F4	2
-1.42773	20230615_3dpf_tg(NTR2.0_QUAS_LYZ_QF2)_24hrs_DMSO_70kDa Dextran_ISO+HYPO_E4_F4	3
-2.00543	20230615_3dpf_tg(NTR2.0_QUAS_LYZ_QF2)_24hrs_DMSO_70kDa Dextran_ISO+HYPO_E4_F4	4
-1.60282	20230615_3dpf_tg(NTR2.0_QUAS_LYZ_QF2)_24hrs_DMSO_70kDa Dextran_ISO+HYPO_E4_F4	5
-1.24446	20230615_3dpf_tg(NTR2.0_QUAS_LYZ_QF2)_24hrs_DMSO_70kDa Dextran_ISO+HYPO_E4_F4	6
-1.60868	20230615_3dpf_tg(NTR2.0_QUAS_LYZ_QF2)_24hrs_DMSO_70kDa Dextran_ISO+HYPO_E4_F4	7
1.0410423762258982	20230615_3dpf_tg(NTR2.0_QUAS_LYZ_QF2)_24hrs_DMSO_70kDa Dextran_ISO+HYPO_E4_F4	8
2.1683620537948785	20230615_3dpf_tg(NTR2.0_QUAS_LYZ_QF2)_24hrs_DMSO_70kDa Dextran_ISO+HYPO_E4_F4	9
1.5327930489789665	20230615_3dpf_tg(NTR2.0_QUAS_LYZ_QF2)_24hrs_DMSO_70kDa Dextran_ISO+HYPO_E4_F4	10
1.9602674419276296	20230615_3dpf_tg(NTR2.0_QUAS_LYZ_QF2)_24hrs_DMSO_70kDa Dextran_ISO+HYPO_E4_F4	11
0.7152945047282099	20230615_3dpf_tg(NTR2.0_QUAS_LYZ_QF2)_24hrs_DMSO_70kDa Dextran_ISO+HYPO_E4_F4	12
0.7869871425528612	20230615_3dpf_tg(NTR2.0_QUAS_LYZ_QF2)_24hrs_DMSO_70kDa Dextran_ISO+HYPO_E4_F4	13
1.2740711096286623	20230615_3dpf_tg(NTR2.0_QUAS_LYZ_QF2)_24hrs_DMSO_70kDa Dextran_ISO+HYPO_E4_F4	14
1.3305499709928506	20230615_3dpf_tg(NTR2.0_QUAS_LYZ_QF2)_24hrs_DMSO_70kDa Dextran_ISO+HYPO_E4_F4	15
0.76632	20230615_3dpf_tg(NTR2.0_QUAS_LYZ_QF2)_24hrs_DMSO_70kDa Dextran_ISO+HYPO_E4_F4	16
0.0715302	20230615_3dpf_tg(NTR2.0_QUAS_LYZ_QF2)_24hrs_DMSO_70kDa Dextran_ISO+HYPO_E4_F4	17
0.3270349650652239	20230615_3dpf_tg(NTR2.0_QUAS_LYZ_QF2)_24hrs_DMSO_70kDa Dextran_ISO+HYPO_E4_F4	18
0.0696951	20230615_3dpf_tg(NTR2.0_QUAS_LYZ_QF2)_24hrs_DMSO_70kDa Dextran_ISO+HYPO_E4_F4	19
1.0170595227637869	20230615_3dpf_tg(NTR2.0_QUAS_LYZ_QF2)_24hrs_DMSO_70kDa Dextran_ISO+HYPO_E4_F4	20
0.3591715145591436	20230615_3dpf_tg(NTR2.0_QUAS_LYZ_QF2)_24hrs_DMSO_70kDa Dextran_ISO+HYPO_E4_F4	21
0.3466087744947473	20230615_3dpf_tg(NTR2.0_QUAS_LYZ_QF2)_24hrs_DMSO_70kDa Dextran_ISO+HYPO_E4_F4	22
1.327596636785999	20230615_3dpf_tg(NTR2.0_QUAS_LYZ_QF2)_24hrs_DMSO_70kDa Dextran_ISO+HYPO_E4_F4	23
0.4483340018494006	20230615_3dpf_tg(NTR2.0_QUAS_LYZ_QF2)_24hrs_DMSO_70kDa Dextran_ISO+HYPO_E4_F4	24
0.4136067579130914	20230615_3dpf_tg(NTR2.0_QUAS_LYZ_QF2)_24hrs_DMSO_70kDa Dextran_ISO+HYPO_E4_F4	25
-0.272088	20230615_3dpf_tg(NTR2.0_QUAS_LYZ_QF2)_24hrs_DMSO_70kDa Dextran_ISO+HYPO_E4_F4	26
0.6803770820754893	20230615_3dpf_tg(NTR2.0_QUAS_LYZ_QF2)_24hrs_DMSO_70kDa Dextran_ISO+HYPO_E4_F4	27
0.5341325650309087	20230615_3dpf_tg(NTR2.0_QUAS_LYZ_QF2)_24hrs_DMSO_70kDa Dextran_ISO+HYPO_E4_F4	28
0.3737272484331422	20230615_3dpf_tg(NTR2.0_QUAS_LYZ_QF2)_24hrs_DMSO_70kDa Dextran_ISO+HYPO_E4_F4	29
2.046010366095069	20230615_3dpf_tg(NTR2.0_QUAS_LYZ_QF2)_24hrs_DMSO_70kDa Dextran_ISO+HYPO_E4_F4	30
2.52222	20230615_3dpf_tg(NTR2.0_QUAS_LYZ_QF2)_24hrs_DMSO_70kDa Dextran_ISO+HYPO_E4_F4	31
2.842360352630142	20230615_3dpf_tg(NTR2.0_QUAS_LYZ_QF2)_24hrs_DMSO_70kDa Dextran_ISO+HYPO_E4_F4	32
3.106902757937751	20230615_3dpf_tg(NTR2.0_QUAS_LYZ_QF2)_24hrs_DMSO_70kDa Dextran_ISO+HYPO_E4_F4	33
-0.419765	20230615_3dpf_tg(NTR2.0_QUAS_LYZ_QF2)_24hrs_DMSO_70kDa Dextran_ISO+HYPO_E4_F4	34
-0.974977	20230615_3dpf_tg(NTR2.0_QUAS_LYZ_QF2)_24hrs_DMSO_70kDa Dextran_ISO+HYPO_E4_F4	35
-0.443023	20230615_3dpf_tg(NTR2.0_QUAS_LYZ_QF2)_24hrs_DMSO_70kDa Dextran_ISO+HYPO_E4_F4	36
-2.73401	20230615_3dpf_tg(NTR2.0_QUAS_LYZ_QF2)_24hrs_DMSO_70kDa Dextran_ISO+HYPO_E4_F4	37
-1.25084	20230615_3dpf_tg(NTR2.0_QUAS_LYZ_QF2)_24hrs_DMSO_70kDa Dextran_ISO+HYPO_E4_F4	38
-0.653571	20230615_3dpf_tg(NTR2.0_QUAS_LYZ_QF2)_24hrs_DMSO_70kDa Dextran_ISO+HYPO_E4_F4	39
-0.049677	20230615_3dpf_tg(NTR2.0_QUAS_LYZ_QF2)_24hrs_DMSO_70kDa Dextran_ISO+HYPO_E4_F4	40
-0.33794	20230615_3dpf_tg(NTR2.0_QUAS_LYZ_QF2)_24hrs_DMSO_70kDa Dextran_ISO+HYPO_E4_F4	41
-0.536858	20230615_3dpf_tg(NTR2.0_QUAS_LYZ_QF2)_24hrs_DMSO_70kDa Dextran_ISO+HYPO_E4_F4	42
-0.198762	20230615_3dpf_tg(NTR2.0_QUAS_LYZ_QF2)_24hrs_DMSO_70kDa Dextran_ISO+HYPO_E4_F4	43
-0.107963	20230615_3dpf_tg(NTR2.0_QUAS_LYZ_QF2)_24hrs_DMSO_70kDa Dextran_ISO+HYPO_E4_F4	44
-0.644937	20230615_3dpf_tg(NTR2.0_QUAS_LYZ_QF2)_24hrs_DMSO_70kDa Dextran_ISO+HYPO_E4_F4	45
-0.263832	20230615_3dpf_tg(NTR2.0_QUAS_LYZ_QF2)_24hrs_DMSO_70kDa Dextran_ISO+HYPO_E4_F4	46
0.2091205532679911	20230615_3dpf_tg(NTR2.0_QUAS_LYZ_QF2)_24hrs_DMSO_70kDa Dextran_ISO+HYPO_E4_F4	47
-0.267824	20230615_3dpf_tg(NTR2.0_QUAS_LYZ_QF2)_24hrs_DMSO_70kDa Dextran_ISO+HYPO_E4_F4	48
-0.265888	20230615_3dpf_tg(NTR2.0_QUAS_LYZ_QF2)_24hrs_DMSO_70kDa Dextran_ISO+HYPO_E4_F4	49
-0.100826	20230615_3dpf_tg(NTR2.0_QUAS_LYZ_QF2)_24hrs_DMSO_70kDa Dextran_ISO+HYPO_E4_F4	50
-0.256815	20230615_3dpf_tg(NTR2.0_QUAS_LYZ_QF2)_24hrs_DMSO_70kDa Dextran_ISO+HYPO_E4_F4	51
-0.0690907	20230615_3dpf_tg(NTR2.0_QUAS_LYZ_QF2)_24hrs_DMSO_70kDa Dextran_ISO+HYPO_E4_F4	52
0.2634335716390124	20230615_3dpf_tg(NTR2.0_QUAS_LYZ_QF2)_24hrs_DMSO_70kDa Dextran_ISO+HYPO_E4_F4	53
0.0735357	20230615_3dpf_tg(NTR2.0_QUAS_LYZ_QF2)_24hrs_DMSO_70kDa Dextran_ISO+HYPO_E4_F4	54
0.6025031024669072	20230615_3dpf_tg(NTR2.0_QUAS_LYZ_QF2)_24hrs_DMSO_70kDa Dextran_ISO+HYPO_E4_F4	55
0.158878	20230615_3dpf_tg(NTR2.0_QUAS_LYZ_QF2)_24hrs_DMSO_70kDa Dextran_ISO+HYPO_E4_F4	56
0.4322189882900649	20230615_3dpf_tg(NTR2.0_QUAS_LYZ_QF2)_24hrs_DMSO_70kDa Dextran_ISO+HYPO_E4_F4	57
0.1818937128213302	20230615_3dpf_tg(NTR2.0_QUAS_LYZ_QF2)_24hrs_DMSO_70kDa Dextran_ISO+HYPO_E4_F4	58
-0.283077	20230615_3dpf_tg(NTR2.0_QUAS_LYZ_QF2)_24hrs_DMSO_70kDa Dextran_ISO+HYPO_E4_F4	59
0.497634	20230615_3dpf_tg(NTR2.0_QUAS_LYZ_QF2)_24hrs_DMSO_70kDa Dextran_ISO+HYPO_E4_F4	60
0.646014	20230615_3dpf_tg(NTR2.0_QUAS_LYZ_QF2)_24hrs_DMSO_70kDa Dextran_ISO+HYPO_E4_F4	61
0.7777974945824094	20230615_3dpf_tg(NTR2.0_QUAS_LYZ_QF2)_24hrs_DMSO_70kDa Dextran_ISO+HYPO_E4_F4	62
0.6617026602979023	20230615_3dpf_tg(NTR2.0_QUAS_LYZ_QF2)_24hrs_DMSO_70kDa Dextran_ISO+HYPO_E4_F4	63
1.3423341903140784	20230615_3dpf_tg(NTR2.0_QUAS_LYZ_QF2)_24hrs_DMSO_70kDa Dextran_ISO+HYPO_E4_F4	64
1.0028957043755284	20230615_3dpf_tg(NTR2.0_QUAS_LYZ_QF2)_24hrs_DMSO_70kDa Dextran_ISO+HYPO_E4_F4	65
1.5937157230085144	20230615_3dpf_tg(NTR2.0_QUAS_LYZ_QF2)_24hrs_DMSO_70kDa Dextran_ISO+HYPO_E4_F4	66
0.030059	20230615_3dpf_tg(NTR2.0_QUAS_LYZ_QF2)_24hrs_DMSO_70kDa Dextran_ISO+HYPO_E4_F4	67
-0.0444159	20230615_3dpf_tg(NTR2.0_QUAS_LYZ_QF2)_24hrs_DMSO_70kDa Dextran_ISO+HYPO_E4_F4	68
0.7867977792874904	20230615_3dpf_tg(NTR2.0_QUAS_LYZ_QF2)_24hrs_DMSO_70kDa Dextran_ISO+HYPO_E4_F4	69
0.3687068387165151	20230615_3dpf_tg(NTR2.0_QUAS_LYZ_QF2)_24hrs_DMSO_70kDa Dextran_ISO+HYPO_E4_F4	70
1.1221255714617877	20230615_3dpf_tg(NTR2.0_QUAS_LYZ_QF2)_24hrs_DMSO_70kDa Dextran_ISO+HYPO_E4_F4	71
1.6742886241566195	20230615_3dpf_tg(NTR2.0_QUAS_LYZ_QF2)_24hrs_DMSO_70kDa Dextran_ISO+HYPO_E4_F4	72
0.6328026513576139	20230615_3dpf_tg(NTR2.0_QUAS_LYZ_QF2)_24hrs_DMSO_70kDa Dextran_ISO+HYPO_E4_F4	73
0.1906478363210713	20230615_3dpf_tg(NTR2.0_QUAS_LYZ_QF2)_24hrs_DMSO_70kDa Dextran_ISO+HYPO_E4_F4	74
0.0446453	20230615_3dpf_tg(NTR2.0_QUAS_LYZ_QF2)_24hrs_DMSO_70kDa Dextran_ISO+HYPO_E4_F4	75
-0.0511534	20230615_3dpf_tg(NTR2.0_QUAS_LYZ_QF2)_24hrs_DMSO_70kDa Dextran_ISO+HYPO_E4_F4	76
-0.181518	20230615_3dpf_tg(NTR2.0_QUAS_LYZ_QF2)_24hrs_DMSO_70kDa Dextran_ISO+HYPO_E4_F4	77
-0.487241	20230615_3dpf_tg(NTR2.0_QUAS_LYZ_QF2)_24hrs_DMSO_70kDa Dextran_ISO+HYPO_E4_F4	78
-2.45656	20230615_3dpf_tg(NTR2.0_QUAS_LYZ_QF2)_24hrs_DMSO_70kDa Dextran_ISO+HYPO_E4_F4	79
-1.11541	20230615_3dpf_tg(NTR2.0_QUAS_LYZ_QF2)_24hrs_DMSO_70kDa Dextran_ISO+HYPO_E4_F4	80
-0.971762	20230615_3dpf_tg(NTR2.0_QUAS_LYZ_QF2)_24hrs_DMSO_70kDa Dextran_ISO+HYPO_E4_F4	81
-1.17474	20230615_3dpf_tg(NTR2.0_QUAS_LYZ_QF2)_24hrs_DMSO_70kDa Dextran_ISO+HYPO_E4_F4	82
-1.62363	20230615_3dpf_tg(NTR2.0_QUAS_LYZ_QF2)_24hrs_DMSO_70kDa Dextran_ISO+HYPO_E4_F4	83
-1.63755	20230615_3dpf_tg(NTR2.0_QUAS_LYZ_QF2)_24hrs_DMSO_70kDa Dextran_ISO+HYPO_E4_F4	84
-1.46586	20230615_3dpf_tg(NTR2.0_QUAS_LYZ_QF2)_24hrs_DMSO_70kDa Dextran_ISO+HYPO_E4_F4	85
-1.59033	20230615_3dpf_tg(NTR2.0_QUAS_LYZ_QF2)_24hrs_DMSO_70kDa Dextran_ISO+HYPO_E4_F4	86
-2.2251	20230615_3dpf_tg(NTR2.0_QUAS_LYZ_QF2)_24hrs_DMSO_70kDa Dextran_ISO+HYPO_E4_F4	87
0.217957	20230615_3dpf_tg(NTR2.0_QUAS_LYZ_QF2)_24hrs_DMSO_70kDa Dextran_ISO+HYPO_E4_F4	88
-1.96665	20230615_3dpf_tg(NTR2.0_QUAS_LYZ_QF2)_24hrs_DMSO_70kDa Dextran_ISO+HYPO_E4_F4	89
-2.80256	20230615_3dpf_tg(NTR2.0_QUAS_LYZ_QF2)_24hrs_DMSO_70kDa Dextran_ISO+HYPO_E4_F4	90
0.206349	20230615_3dpf_tg(NTR2.0_QUAS_LYZ_QF2)_24hrs_DMSO_70kDa Dextran_ISO+HYPO_E4_F4	91
-0.682721	20230615_3dpf_tg(NTR2.0_QUAS_LYZ_QF2)_24hrs_DMSO_70kDa Dextran_ISO+HYPO_E4_F4	92
2.403283116839124	20230615_3dpf_tg(NTR2.0_QUAS_LYZ_QF2)_24hrs_DMSO_70kDa Dextran_ISO+HYPO_E4_F4	93
-1.65454	20230615_3dpf_tg(NTR2.0_QUAS_LYZ_QF2)_24hrs_DMSO_70kDa Dextran_ISO+HYPO_E4_F4	94
0.5844688928772928	20230615_3dpf_tg(NTR2.0_QUAS_LYZ_QF2)_24hrs_DMSO_70kDa Dextran_ISO+HYPO_E4_F4	95
-1.82579	20230615_3dpf_tg(NTR2.0_QUAS_LYZ_QF2)_24hrs_DMSO_70kDa Dextran_ISO+HYPO_E4_F4	96
1.4367161234501584	20230615_3dpf_tg(NTR2.0_QUAS_LYZ_QF2)_24hrs_DMSO_70kDa Dextran_ISO+HYPO_E4_F4	97
2.4804285822022343	20230615_3dpf_tg(NTR2.0_QUAS_LYZ_QF2)_24hrs_DMSO_70kDa Dextran_ISO+HYPO_E4_F4	98
1.304421879872216	20230615_3dpf_tg(NTR2.0_QUAS_LYZ_QF2)_24hrs_DMSO_70kDa Dextran_ISO+HYPO_E4_F4	99
0.8536456189752277	20230615_3dpf_tg(NTR2.0_QUAS_LYZ_QF2)_24hrs_DMSO_70kDa Dextran_ISO+HYPO_E4_F4	100
1.560613534142436	20230615_3dpf_tg(NTR2.0_QUAS_LYZ_QF2)_24hrs_DMSO_70kDa Dextran_ISO+HYPO_E4_F4	101
-2.1947	20230615_3dpf_tg(NTR2.0_QUAS_LYZ_QF2)_24hrs_DMSO_70kDa Dextran_ISO+HYPO_E4_F4	102
-1.89173	20230615_3dpf_tg(NTR2.0_QUAS_LYZ_QF2)_24hrs_DMSO_70kDa Dextran_ISO+HYPO_E4_F4	103
-2.2196	20230615_3dpf_tg(NTR2.0_QUAS_LYZ_QF2)_24hrs_DMSO_70kDa Dextran_ISO+HYPO_E4_F4	104
2.6700534697306773	20230615_3dpf_tg(NTR2.0_QUAS_LYZ_QF2)_24hrs_DMSO_70kDa Dextran_ISO+HYPO_E4_F4	105
-1.17037	20230615_3dpf_tg(NTR2.0_QUAS_LYZ_QF2)_24hrs_DMSO_70kDa Dextran_ISO+HYPO_E4_F4	106
-0.386311	20230615_3dpf_tg(NTR2.0_QUAS_LYZ_QF2)_24hrs_DMSO_70kDa Dextran_ISO+HYPO_E4_F4	107
0.3507279482482436	20230615_3dpf_tg(NTR2.0_QUAS_LYZ_QF2)_24hrs_DMSO_70kDa Dextran_ISO+HYPO_E4_F4	108
3.022601278135332	20230615_3dpf_tg(NTR2.0_QUAS_LYZ_QF2)_24hrs_DMSO_70kDa Dextran_ISO+HYPO_E4_F4	109
-2.92951	20230615_3dpf_tg(NTR2.0_QUAS_LYZ_QF2)_24hrs_DMSO_70kDa Dextran_ISO+HYPO_E4_F4	110
-2.65609	20230615_3dpf_tg(NTR2.0_QUAS_LYZ_QF2)_24hrs_DMSO_70kDa Dextran_ISO+HYPO_E4_F4	111
0.3984403472305857	20230615_3dpf_tg(NTR2.0_QUAS_LYZ_QF2)_24hrs_DMSO_70kDa Dextran_ISO+HYPO_E4_F4	112
-0.413749	20230615_3dpf_tg(NTR2.0_QUAS_LYZ_QF2)_24hrs_DMSO_70kDa Dextran_ISO+HYPO_E4_F4	113
2.862418046469411	20230615_3dpf_tg(NTR2.0_QUAS_LYZ_QF2)_24hrs_DMSO_70kDa Dextran_ISO+HYPO_E4_F4	114
-3.12194	20230615_3dpf_tg(NTR2.0_QUAS_LYZ_QF2)_24hrs_DMSO_70kDa Dextran_ISO+HYPO_E4_F4	115
-0.684322	20230615_3dpf_tg(NTR2.0_QUAS_LYZ_QF2)_24hrs_DMSO_70kDa Dextran_ISO+HYPO_E4_F4	116
-0.18646	20230615_3dpf_tg(NTR2.0_QUAS_LYZ_QF2)_24hrs_DMSO_70kDa Dextran_ISO+HYPO_E4_F4	117
-1.95113	20230615_3dpf_tg(NTR2.0_QUAS_LYZ_QF2)_24hrs_DMSO_70kDa Dextran_ISO+HYPO_E4_F4	118
-2.53216	20230615_3dpf_tg(NTR2.0_QUAS_LYZ_QF2)_24hrs_DMSO_70kDa Dextran_ISO+HYPO_E4_F4	119
-0.281946	20230615_3dpf_tg(NTR2.0_QUAS_LYZ_QF2)_24hrs_DMSO_70kDa Dextran_ISO+HYPO_E4_F4	120
1.028212820790776	20230615_3dpf_tg(NTR2.0_QUAS_LYZ_QF2)_24hrs_DMSO_70kDa Dextran_ISO+HYPO_E4_F4	121
1.7772601925748677	20230615_3dpf_tg(NTR2.0_QUAS_LYZ_QF2)_24hrs_DMSO_70kDa Dextran_ISO+HYPO_E4_F4	122
1.5190056887819472	20230615_3dpf_tg(NTR2.0_QUAS_LYZ_QF2)_24hrs_DMSO_70kDa Dextran_ISO+HYPO_E4_F4	123
-1.86348	20230615_3dpf_tg(NTR2.0_QUAS_LYZ_QF2)_24hrs_DMSO_70kDa Dextran_ISO+HYPO_E4_F4	124
-2.24554	20230615_3dpf_tg(NTR2.0_QUAS_LYZ_QF2)_24hrs_DMSO_70kDa Dextran_ISO+HYPO_E4_F4	125
0.5447827932730891	20230615_3dpf_tg(NTR2.0_QUAS_LYZ_QF2)_24hrs_DMSO_70kDa Dextran_ISO+HYPO_E4_F4	126
0.1489213979265782	20230615_3dpf_tg(NTR2.0_QUAS_LYZ_QF2)_24hrs_DMSO_70kDa Dextran_ISO+HYPO_E4_F4	127
0.357992	20230615_3dpf_tg(NTR2.0_QUAS_LYZ_QF2)_24hrs_DMSO_70kDa Dextran_ISO+HYPO_E4_F4	128
1.3666716756346606	20230615_3dpf_tg(NTR2.0_QUAS_LYZ_QF2)_24hrs_DMSO_70kDa Dextran_ISO+HYPO_E4_F4	129
1.2530039083575837	20230615_3dpf_tg(NTR2.0_QUAS_LYZ_QF2)_24hrs_DMSO_70kDa Dextran_ISO+HYPO_E4_F4	130
-1.40999	20230615_3dpf_tg(NTR2.0_QUAS_LYZ_QF2)_24hrs_DMSO_70kDa Dextran_ISO+HYPO_E4_F4	131
-2.09866	20230615_3dpf_tg(NTR2.0_QUAS_LYZ_QF2)_24hrs_DMSO_70kDa Dextran_ISO+HYPO_E4_F4	132
-1.3907	20230615_3dpf_tg(NTR2.0_QUAS_LYZ_QF2)_24hrs_DMSO_70kDa Dextran_ISO+HYPO_E4_F4	133
1.0180233287024547	20230615_3dpf_tg(NTR2.0_QUAS_LYZ_QF2)_24hrs_DMSO_70kDa Dextran_ISO+HYPO_E4_F4	134
0.9909145384075608	20230615_3dpf_tg(NTR2.0_QUAS_LYZ_QF2)_24hrs_DMSO_70kDa Dextran_ISO+HYPO_E4_F4	135
0.0183022	20230615_3dpf_tg(NTR2.0_QUAS_LYZ_QF2)_24hrs_DMSO_70kDa Dextran_ISO+HYPO_E4_F4	136
0.4819037181831924	20230615_3dpf_tg(NTR2.0_QUAS_LYZ_QF2)_24hrs_DMSO_70kDa Dextran_ISO+HYPO_E4_F4	137
-0.640853	20230615_3dpf_tg(NTR2.0_QUAS_LYZ_QF2)_24hrs_DMSO_70kDa Dextran_ISO+HYPO_E4_F4	138
-1.14536	20230615_3dpf_tg(NTR2.0_QUAS_LYZ_QF2)_24hrs_DMSO_70kDa Dextran_ISO+HYPO_E4_F4	139
0.648153	20230615_3dpf_tg(NTR2.0_QUAS_LYZ_QF2)_24hrs_DMSO_70kDa Dextran_ISO+HYPO_E4_F4	140
1.5094289119391051	20230615_3dpf_tg(NTR2.0_QUAS_LYZ_QF2)_24hrs_DMSO_70kDa Dextran_ISO+HYPO_E4_F4	141
1.1999677929240828	20230615_3dpf_tg(NTR2.0_QUAS_LYZ_QF2)_24hrs_DMSO_70kDa Dextran_ISO+HYPO_E4_F4	142
-1.4696	20230615_3dpf_tg(NTR2.0_QUAS_LYZ_QF2)_24hrs_DMSO_70kDa Dextran_ISO+HYPO_E4_F4	143
2.307066631340423	20230615_3dpf_tg(NTR2.0_QUAS_LYZ_QF2)_24hrs_DMSO_70kDa Dextran_ISO+HYPO_E4_F4	144
2.6380137500819134	20230615_3dpf_tg(NTR2.0_QUAS_LYZ_QF2)_24hrs_DMSO_70kDa Dextran_ISO+HYPO_E4_F4	145
-2.31241	20230615_3dpf_tg(NTR2.0_QUAS_LYZ_QF2)_24hrs_DMSO_70kDa Dextran_ISO+HYPO_E4_F4	146
-2.7112	20230615_3dpf_tg(NTR2.0_QUAS_LYZ_QF2)_24hrs_DMSO_70kDa Dextran_ISO+HYPO_E4_F4	147
1.581029289292324	20230615_3dpf_tg(NTR2.0_QUAS_LYZ_QF2)_24hrs_DMSO_70kDa Dextran_ISO+HYPO_E4_F4	148
-0.391782	20230615_3dpf_tg(NTR2.0_QUAS_LYZ_QF2)_24hrs_DMSO_70kDa Dextran_ISO+HYPO_E4_F4	149
-1.39949	20230615_3dpf_tg(NTR2.0_QUAS_LYZ_QF2)_24hrs_DMSO_70kDa Dextran_ISO+HYPO_E4_F4	150
-2.24273	20230615_3dpf_tg(NTR2.0_QUAS_LYZ_QF2)_24hrs_DMSO_70kDa Dextran_ISO+HYPO_E4_F4	151
-2.65327	20230615_3dpf_tg(NTR2.0_QUAS_LYZ_QF2)_24hrs_DMSO_70kDa Dextran_ISO+HYPO_E4_F4	152
-0.400189	20230615_3dpf_tg(NTR2.0_QUAS_LYZ_QF2)_24hrs_DMSO_70kDa Dextran_ISO+HYPO_E4_F4	153
0.252471	20230615_3dpf_tg(NTR2.0_QUAS_LYZ_QF2)_24hrs_DMSO_70kDa Dextran_ISO+HYPO_E4_F4	154
1.291142572476564	20230615_3dpf_tg(NTR2.0_QUAS_LYZ_QF2)_24hrs_DMSO_70kDa Dextran_ISO+HYPO_E4_F4	155
1.082309107290217	20230615_3dpf_tg(NTR2.0_QUAS_LYZ_QF2)_24hrs_DMSO_70kDa Dextran_ISO+HYPO_E4_F4	156
-1.81216	20230615_3dpf_tg(NTR2.0_QUAS_LYZ_QF2)_24hrs_DMSO_70kDa Dextran_ISO+HYPO_E4_F4	157
-1.04519	20230615_3dpf_tg(NTR2.0_QUAS_LYZ_QF2)_24hrs_DMSO_70kDa Dextran_ISO+HYPO_E4_F4	158
-1.04747	20230615_3dpf_tg(NTR2.0_QUAS_LYZ_QF2)_24hrs_DMSO_70kDa Dextran_ISO+HYPO_E4_F4	159
-0.88148	20230615_3dpf_tg(NTR2.0_QUAS_LYZ_QF2)_24hrs_DMSO_70kDa Dextran_ISO+HYPO_E4_F4	160
0.0386342	20230615_3dpf_tg(NTR2.0_QUAS_LYZ_QF2)_24hrs_DMSO_70kDa Dextran_ISO+HYPO_E4_F4	161
-0.223483	20230615_3dpf_tg(NTR2.0_QUAS_LYZ_QF2)_24hrs_DMSO_70kDa Dextran_ISO+HYPO_E4_F4	162
0.1937609886535458	20230615_3dpf_tg(NTR2.0_QUAS_LYZ_QF2)_24hrs_DMSO_70kDa Dextran_ISO+HYPO_E4_F4	163
0.0405751	20230615_3dpf_tg(NTR2.0_QUAS_LYZ_QF2)_24hrs_DMSO_70kDa Dextran_ISO+HYPO_E4_F4	164
0.3430030554066316	20230615_3dpf_tg(NTR2.0_QUAS_LYZ_QF2)_24hrs_DMSO_70kDa Dextran_ISO+HYPO_E4_F4	165
-0.0308911	20230615_3dpf_tg(NTR2.0_QUAS_LYZ_QF2)_24hrs_DMSO_70kDa Dextran_ISO+HYPO_E4_F4	166
-0.0559737	20230615_3dpf_tg(NTR2.0_QUAS_LYZ_QF2)_24hrs_DMSO_70kDa Dextran_ISO+HYPO_E4_F4	167
0.0426933	20230615_3dpf_tg(NTR2.0_QUAS_LYZ_QF2)_24hrs_DMSO_70kDa Dextran_ISO+HYPO_E4_F4	168
-0.562352	20230615_3dpf_tg(NTR2.0_QUAS_LYZ_QF2)_24hrs_DMSO_70kDa Dextran_ISO+HYPO_E4_F4	169
-0.730406	20230615_3dpf_tg(NTR2.0_QUAS_LYZ_QF2)_24hrs_DMSO_70kDa Dextran_ISO+HYPO_E4_F4	170
0.6261382613433721	20230615_3dpf_tg(NTR2.0_QUAS_LYZ_QF2)_24hrs_DMSO_70kDa Dextran_ISO+HYPO_E4_F4	171
-0.346919	20230615_3dpf_tg(NTR2.0_QUAS_LYZ_QF2)_24hrs_DMSO_70kDa Dextran_ISO+HYPO_E4_F4	172
-0.90567	20230615_3dpf_tg(NTR2.0_QUAS_LYZ_QF2)_24hrs_DMSO_70kDa Dextran_ISO+HYPO_E4_F4	173
-0.774752	20230615_3dpf_tg(NTR2.0_QUAS_LYZ_QF2)_24hrs_DMSO_70kDa Dextran_ISO+HYPO_E4_F4	174
-0.456478	20230615_3dpf_tg(NTR2.0_QUAS_LYZ_QF2)_24hrs_DMSO_70kDa Dextran_ISO+HYPO_E4_F4	175
-0.669656	20230615_3dpf_tg(NTR2.0_QUAS_LYZ_QF2)_24hrs_DMSO_70kDa Dextran_ISO+HYPO_E4_F4	176
0.4318154506416727	20230615_3dpf_tg(NTR2.0_QUAS_LYZ_QF2)_24hrs_DMSO_70kDa Dextran_ISO+HYPO_E4_F4	177
1.3420856476081515	20230615_3dpf_tg(NTR2.0_QUAS_LYZ_QF2)_24hrs_DMSO_70kDa Dextran_ISO+HYPO_E4_F4	178
1.4842866152903638	20230615_3dpf_tg(NTR2.0_QUAS_LYZ_QF2)_24hrs_DMSO_70kDa Dextran_ISO+HYPO_E4_F4	179
1.0947165586843055	20230615_3dpf_tg(NTR2.0_QUAS_LYZ_QF2)_24hrs_DMSO_70kDa Dextran_ISO+HYPO_E4_F4	180
1.3570521079186968	20230615_3dpf_tg(NTR2.0_QUAS_LYZ_QF2)_24hrs_DMSO_70kDa Dextran_ISO+HYPO_E4_F4	181
0.9494955174872822	20230615_3dpf_tg(NTR2.0_QUAS_LYZ_QF2)_24hrs_DMSO_70kDa Dextran_ISO+HYPO_E4_F4	182
1.1905367233403714	20230615_3dpf_tg(NTR2.0_QUAS_LYZ_QF2)_24hrs_DMSO_70kDa Dextran_ISO+HYPO_E4_F4	183
1.342386008840983	20230615_3dpf_tg(NTR2.0_QUAS_LYZ_QF2)_24hrs_DMSO_70kDa Dextran_ISO+HYPO_E4_F4	184
0.5889309015245558	20230615_3dpf_tg(NTR2.0_QUAS_LYZ_QF2)_24hrs_DMSO_70kDa Dextran_ISO+HYPO_E4_F4	185
-1.14941	20230615_3dpf_tg(NTR2.0_QUAS_LYZ_QF2)_24hrs_DMSO_70kDa Dextran_ISO+HYPO_E4_F4	186
-1.32441	20230615_3dpf_tg(NTR2.0_QUAS_LYZ_QF2)_24hrs_DMSO_70kDa Dextran_ISO+HYPO_E4_F4	187
0.9096219608985088	20230615_3dpf_tg(NTR2.0_QUAS_LYZ_QF2)_24hrs_DMSO_70kDa Dextran_ISO+HYPO_E4_F4	188
0.7282079037996764	20230615_3dpf_tg(NTR2.0_QUAS_LYZ_QF2)_24hrs_DMSO_70kDa Dextran_ISO+HYPO_E4_F4	189
-0.518907	20230615_3dpf_tg(NTR2.0_QUAS_LYZ_QF2)_24hrs_DMSO_70kDa Dextran_ISO+HYPO_E4_F4	190
-0.207328	20230615_3dpf_tg(NTR2.0_QUAS_LYZ_QF2)_24hrs_DMSO_70kDa Dextran_ISO+HYPO_E4_F4	191
-0.149793	20230615_3dpf_tg(NTR2.0_QUAS_LYZ_QF2)_24hrs_DMSO_70kDa Dextran_ISO+HYPO_E4_F4	192
0.0242185	20230615_3dpf_tg(NTR2.0_QUAS_LYZ_QF2)_24hrs_DMSO_70kDa Dextran_ISO+HYPO_E4_F4	193
0.6731560482915305	20230615_3dpf_tg(NTR2.0_QUAS_LYZ_QF2)_24hrs_DMSO_70kDa Dextran_ISO+HYPO_E4_F4	194
-0.414088	20230615_3dpf_tg(NTR2.0_QUAS_LYZ_QF2)_24hrs_DMSO_70kDa Dextran_ISO+HYPO_E4_F4	195
0.3061934631828081	20230615_3dpf_tg(NTR2.0_QUAS_LYZ_QF2)_24hrs_DMSO_70kDa Dextran_ISO+HYPO_E4_F4	196
-0.492707	20230615_3dpf_tg(NTR2.0_QUAS_LYZ_QF2)_24hrs_DMSO_70kDa Dextran_ISO+HYPO_E4_F4	197
-0.210305	20230615_3dpf_tg(NTR2.0_QUAS_LYZ_QF2)_24hrs_DMSO_70kDa Dextran_ISO+HYPO_E4_F4	198
0.00646767	20230615_3dpf_tg(NTR2.0_QUAS_LYZ_QF2)_24hrs_DMSO_70kDa Dextran_ISO+HYPO_E4_F4	199
-0.531531	20230615_3dpf_tg(NTR2.0_QUAS_LYZ_QF2)_24hrs_DMSO_70kDa Dextran_ISO+HYPO_E4_F4	200
-0.175485	20230615_3dpf_tg(NTR2.0_QUAS_LYZ_QF2)_24hrs_DMSO_70kDa Dextran_ISO+HYPO_E4_F4	201
0.3518468850720217	20230615_3dpf_tg(NTR2.0_QUAS_LYZ_QF2)_24hrs_DMSO_70kDa Dextran_ISO+HYPO_E4_F4	202
-0.658437	20230615_3dpf_tg(NTR2.0_QUAS_LYZ_QF2)_24hrs_DMSO_70kDa Dextran_ISO+HYPO_E4_F4	203
0.7760870267847354	20230615_3dpf_tg(NTR2.0_QUAS_LYZ_QF2)_24hrs_DMSO_70kDa Dextran_ISO+HYPO_E4_F4	204
0.7954227105987639	20230615_3dpf_tg(NTR2.0_QUAS_LYZ_QF2)_24hrs_DMSO_70kDa Dextran_ISO+HYPO_E4_F4	205
0.5474230188108168	20230615_3dpf_tg(NTR2.0_QUAS_LYZ_QF2)_24hrs_DMSO_70kDa Dextran_ISO+HYPO_E4_F4	206
0.4302932683206401	20230615_3dpf_tg(NTR2.0_QUAS_LYZ_QF2)_24hrs_DMSO_70kDa Dextran_ISO+HYPO_E4_F4	207
0.0271469	20230615_3dpf_tg(NTR2.0_QUAS_LYZ_QF2)_24hrs_DMSO_70kDa Dextran_ISO+HYPO_E4_F4	208
-1.04718	20230615_3dpf_tg(NTR2.0_QUAS_LYZ_QF2)_24hrs_DMSO_70kDa Dextran_ISO+HYPO_E4_F4	209
-0.272518	20230615_3dpf_tg(NTR2.0_QUAS_LYZ_QF2)_24hrs_DMSO_70kDa Dextran_ISO+HYPO_E4_F4	210
-0.409496	20230615_3dpf_tg(NTR2.0_QUAS_LYZ_QF2)_24hrs_DMSO_70kDa Dextran_ISO+HYPO_E4_F4	211
-0.689631	20230615_3dpf_tg(NTR2.0_QUAS_LYZ_QF2)_24hrs_DMSO_70kDa Dextran_ISO+HYPO_E4_F4	212
-0.0101377	20230615_3dpf_tg(NTR2.0_QUAS_LYZ_QF2)_24hrs_DMSO_70kDa Dextran_ISO+HYPO_E4_F4	213
0.2539841957069613	20230615_3dpf_tg(NTR2.0_QUAS_LYZ_QF2)_24hrs_DMSO_70kDa Dextran_ISO+HYPO_E4_F4	214
-0.355762	20230615_3dpf_tg(NTR2.0_QUAS_LYZ_QF2)_24hrs_DMSO_70kDa Dextran_ISO+HYPO_E4_F4	215
-0.0844189	20230615_3dpf_tg(NTR2.0_QUAS_LYZ_QF2)_24hrs_DMSO_70kDa Dextran_ISO+HYPO_E4_F4	216
0.159496	20230615_3dpf_tg(NTR2.0_QUAS_LYZ_QF2)_24hrs_DMSO_70kDa Dextran_ISO+HYPO_E4_F4	217
0.7541013673600895	20230615_3dpf_tg(NTR2.0_QUAS_LYZ_QF2)_24hrs_DMSO_70kDa Dextran_ISO+HYPO_E4_F4	218
-0.944995	20230615_3dpf_tg(NTR2.0_QUAS_LYZ_QF2)_24hrs_DMSO_70kDa Dextran_ISO+HYPO_E4_F4	219
-0.580855	20230615_3dpf_tg(NTR2.0_QUAS_LYZ_QF2)_24hrs_DMSO_70kDa Dextran_ISO+HYPO_E4_F4	220
-0.838812	20230615_3dpf_tg(NTR2.0_QUAS_LYZ_QF2)_24hrs_DMSO_70kDa Dextran_ISO+HYPO_E4_F4	221
-0.629627	20230615_3dpf_tg(NTR2.0_QUAS_LYZ_QF2)_24hrs_DMSO_70kDa Dextran_ISO+HYPO_E4_F4	222
-0.308884	20230615_3dpf_tg(NTR2.0_QUAS_LYZ_QF2)_24hrs_DMSO_70kDa Dextran_ISO+HYPO_E4_F4	223
-0.890396	20230615_3dpf_tg(NTR2.0_QUAS_LYZ_QF2)_24hrs_DMSO_70kDa Dextran_ISO+HYPO_E4_F4	224
0.0328302	20230615_3dpf_tg(NTR2.0_QUAS_LYZ_QF2)_24hrs_DMSO_70kDa Dextran_ISO+HYPO_E4_F4	225
-0.0938776	20230615_3dpf_tg(NTR2.0_QUAS_LYZ_QF2)_24hrs_DMSO_70kDa Dextran_ISO+HYPO_E4_F4	226
-0.111441	20230615_3dpf_tg(NTR2.0_QUAS_LYZ_QF2)_24hrs_DMSO_70kDa Dextran_ISO+HYPO_E4_F4	227
0.3606887471826925	20230615_3dpf_tg(NTR2.0_QUAS_LYZ_QF2)_24hrs_DMSO_70kDa Dextran_ISO+HYPO_E4_F4	228
0.5078358718971224	20230615_3dpf_tg(NTR2.0_QUAS_LYZ_QF2)_24hrs_DMSO_70kDa Dextran_ISO+HYPO_E4_F4	229
1.1389013638670693	20230615_3dpf_tg(NTR2.0_QUAS_LYZ_QF2)_24hrs_DMSO_70kDa Dextran_ISO+HYPO_E4_F4	230
0.5661411261133426	20230615_3dpf_tg(NTR2.0_QUAS_LYZ_QF2)_24hrs_DMSO_70kDa Dextran_ISO+HYPO_E4_F4	231
0.3353882947937325	20230615_3dpf_tg(NTR2.0_QUAS_LYZ_QF2)_24hrs_DMSO_70kDa Dextran_ISO+HYPO_E4_F4	232
1.097052698774321	20230615_3dpf_tg(NTR2.0_QUAS_LYZ_QF2)_24hrs_DMSO_70kDa Dextran_ISO+HYPO_E4_F4	233
1.5008460534236203	20230615_3dpf_tg(NTR2.0_QUAS_LYZ_QF2)_24hrs_DMSO_70kDa Dextran_ISO+HYPO_E4_F4	234
1.0829408473213915	20230615_3dpf_tg(NTR2.0_QUAS_LYZ_QF2)_24hrs_DMSO_70kDa Dextran_ISO+HYPO_E4_F4	235
0.6607971634630357	20230615_3dpf_tg(NTR2.0_QUAS_LYZ_QF2)_24hrs_DMSO_70kDa Dextran_ISO+HYPO_E4_F4	236
0.8990839196293959	20230615_3dpf_tg(NTR2.0_QUAS_LYZ_QF2)_24hrs_DMSO_70kDa Dextran_ISO+HYPO_E4_F4	237
-2.71348	20230615_3dpf_tg(NTR2.0_QUAS_LYZ_QF2)_24hrs_DMSO_70kDa Dextran_ISO+HYPO_E4_F4	238
-2.11413	20230615_3dpf_tg(NTR2.0_QUAS_LYZ_QF2)_24hrs_DMSO_70kDa Dextran_ISO+HYPO_E4_F4	239
2.953534926182179	20230615_3dpf_tg(NTR2.0_QUAS_LYZ_QF2)_24hrs_DMSO_70kDa Dextran_ISO+HYPO_E4_F4	240
-2.6626	20230615_3dpf_tg(NTR2.0_QUAS_LYZ_QF2)_24hrs_DMSO_70kDa Dextran_ISO+HYPO_E4_F4	241
-2.42611	20230615_3dpf_tg(NTR2.0_QUAS_LYZ_QF2)_24hrs_DMSO_70kDa Dextran_ISO+HYPO_E4_F4	242
2.7523810522298544	20230615_3dpf_tg(NTR2.0_QUAS_LYZ_QF2)_24hrs_DMSO_70kDa Dextran_ISO+HYPO_E4_F4	243
1.2230846883450517	20230615_3dpf_tg(NTR2.0_QUAS_LYZ_QF2)_24hrs_DMSO_70kDa Dextran_ISO+HYPO_E4_F4	244
3.0305133134034103	20230615_3dpf_tg(NTR2.0_QUAS_LYZ_QF2)_24hrs_DMSO_70kDa Dextran_ISO+HYPO_E4_F4	245
-2.60328	20230615_3dpf_tg(NTR2.0_QUAS_LYZ_QF2)_24hrs_DMSO_70kDa Dextran_ISO+HYPO_E4_F4	246
-2.53083	20230615_3dpf_tg(NTR2.0_QUAS_LYZ_QF2)_24hrs_DMSO_70kDa Dextran_ISO+HYPO_E4_F4	247
2.7795293079470893	20230615_3dpf_tg(NTR2.0_QUAS_LYZ_QF2)_24hrs_DMSO_70kDa Dextran_ISO+HYPO_E4_F4	248
2.923081511091533	20230615_3dpf_tg(NTR2.0_QUAS_LYZ_QF2)_24hrs_DMSO_70kDa Dextran_ISO+HYPO_E4_F4	249
2.622961928985297	20230615_3dpf_tg(NTR2.0_QUAS_LYZ_QF2)_24hrs_DMSO_70kDa Dextran_ISO+HYPO_E4_F4	250
-2.49544	20230615_3dpf_tg(NTR2.0_QUAS_LYZ_QF2)_24hrs_DMSO_70kDa Dextran_ISO+HYPO_E4_F4	251
2.8435086010908077	20230615_3dpf_tg(NTR2.0_QUAS_LYZ_QF2)_24hrs_DMSO_70kDa Dextran_ISO+HYPO_E4_F4	252
1.6039397824648414	20230615_3dpf_tg(NTR2.0_QUAS_LYZ_QF2)_24hrs_DMSO_70kDa Dextran_ISO+HYPO_E4_F4	253
2.1639294666587707	20230615_3dpf_tg(NTR2.0_QUAS_LYZ_QF2)_24hrs_DMSO_70kDa Dextran_ISO+HYPO_E4_F4	254
2.3316839348824083	20230615_3dpf_tg(NTR2.0_QUAS_LYZ_QF2)_24hrs_DMSO_70kDa Dextran_ISO+HYPO_E4_F4	255
1.6300186088097524	20230615_3dpf_tg(NTR2.0_QUAS_LYZ_QF2)_24hrs_DMSO_70kDa Dextran_ISO+HYPO_E4_F4	256
2.0174450418603613	20230615_3dpf_tg(NTR2.0_QUAS_LYZ_QF2)_24hrs_DMSO_70kDa Dextran_ISO+HYPO_E4_F4	257
1.292252271206281	20230615_3dpf_tg(NTR2.0_QUAS_LYZ_QF2)_24hrs_DMSO_70kDa Dextran_ISO+HYPO_E4_F4	258
0.9510020303353224	20230615_3dpf_tg(NTR2.0_QUAS_LYZ_QF2)_24hrs_DMSO_70kDa Dextran_ISO+HYPO_E4_F4	259
-0.0490601	20230615_3dpf_tg(NTR2.0_QUAS_LYZ_QF2)_24hrs_DMSO_70kDa Dextran_ISO+HYPO_E4_F4	260
0.7477900170786514	20230615_3dpf_tg(NTR2.0_QUAS_LYZ_QF2)_24hrs_DMSO_70kDa Dextran_ISO+HYPO_E4_F4	261
2.6561646862090567	20230615_3dpf_tg(NTR2.0_QUAS_LYZ_QF2)_24hrs_DMSO_70kDa Dextran_ISO+HYPO_E4_F4	262
-3.03843	20230615_3dpf_tg(NTR2.0_QUAS_LYZ_QF2)_24hrs_DMSO_70kDa Dextran_ISO+HYPO_E4_F4	263
-0.643105	20230615_3dpf_tg(NTR2.0_QUAS_LYZ_QF2)_24hrs_DMSO_70kDa Dextran_ISO+HYPO_E4_F4	264
-0.65135	20230615_3dpf_tg(NTR2.0_QUAS_LYZ_QF2)_24hrs_DMSO_70kDa Dextran_ISO+HYPO_E4_F4	265
-0.739889	20230615_3dpf_tg(NTR2.0_QUAS_LYZ_QF2)_24hrs_DMSO_70kDa Dextran_ISO+HYPO_E4_F4	266
-0.780787	20230615_3dpf_tg(NTR2.0_QUAS_LYZ_QF2)_24hrs_DMSO_70kDa Dextran_ISO+HYPO_E4_F4	267
0.0362525	20230615_3dpf_tg(NTR2.0_QUAS_LYZ_QF2)_24hrs_DMSO_70kDa Dextran_ISO+HYPO_E4_F4	268
-0.190829	20230615_3dpf_tg(NTR2.0_QUAS_LYZ_QF2)_24hrs_DMSO_70kDa Dextran_ISO+HYPO_E4_F4	269
-0.322964	20230615_3dpf_tg(NTR2.0_QUAS_LYZ_QF2)_24hrs_DMSO_70kDa Dextran_ISO+HYPO_E4_F4	270
-0.319477	20230615_3dpf_tg(NTR2.0_QUAS_LYZ_QF2)_24hrs_DMSO_70kDa Dextran_ISO+HYPO_E4_F4	271
0.3265360947292948	20230615_3dpf_tg(NTR2.0_QUAS_LYZ_QF2)_24hrs_DMSO_70kDa Dextran_ISO+HYPO_E4_F4	272
0.4294934125890974	20230615_3dpf_tg(NTR2.0_QUAS_LYZ_QF2)_24hrs_DMSO_70kDa Dextran_ISO+HYPO_E4_F4	273
0.2476303399356461	20230615_3dpf_tg(NTR2.0_QUAS_LYZ_QF2)_24hrs_DMSO_70kDa Dextran_ISO+HYPO_E4_F4	274
0.4738846857581511	20230615_3dpf_tg(NTR2.0_QUAS_LYZ_QF2)_24hrs_DMSO_70kDa Dextran_ISO+HYPO_E4_F4	275
0.0590299	20230615_3dpf_tg(NTR2.0_QUAS_LYZ_QF2)_24hrs_DMSO_70kDa Dextran_ISO+HYPO_E4_F4	276
0.0767466	20230615_3dpf_tg(NTR2.0_QUAS_LYZ_QF2)_24hrs_DMSO_70kDa Dextran_ISO+HYPO_E4_F4	277
-0.221824	20230615_3dpf_tg(NTR2.0_QUAS_LYZ_QF2)_24hrs_DMSO_70kDa Dextran_ISO+HYPO_E4_F4	278
0.1669694364263092	20230615_3dpf_tg(NTR2.0_QUAS_LYZ_QF2)_24hrs_DMSO_70kDa Dextran_ISO+HYPO_E4_F4	279
0.00981102	20230615_3dpf_tg(NTR2.0_QUAS_LYZ_QF2)_24hrs_DMSO_70kDa Dextran_ISO+HYPO_E4_F4	280
2.823027380357211	20230615_3dpf_tg(NTR2.0_QUAS_LYZ_QF2)_24hrs_DMSO_70kDa Dextran_ISO+HYPO_E4_F4	281
-2.8705	20230615_3dpf_tg(NTR2.0_QUAS_LYZ_QF2)_24hrs_DMSO_70kDa Dextran_ISO+HYPO_E4_F4	282
1.1665068895985975	20230615_3dpf_tg(NTR2.0_QUAS_LYZ_QF2)_24hrs_DMSO_70kDa Dextran_ISO+HYPO_E4_F4	283
-0.326197	20230615_3dpf_tg(NTR2.0_QUAS_LYZ_QF2)_24hrs_DMSO_70kDa Dextran_ISO+HYPO_E4_F4	284
0.0428938	20230615_3dpf_tg(NTR2.0_QUAS_LYZ_QF2)_24hrs_DMSO_70kDa Dextran_ISO+HYPO_E4_F4	285
-0.201469	20230615_3dpf_tg(NTR2.0_QUAS_LYZ_QF2)_24hrs_DMSO_70kDa Dextran_ISO+HYPO_E4_F4	286
1.0424331155497253	20230615_3dpf_tg(NTR2.0_QUAS_LYZ_QF2)_24hrs_DMSO_70kDa Dextran_ISO+HYPO_E4_F4	287
-1.99932	20230615_3dpf_tg(NTR2.0_QUAS_LYZ_QF2)_24hrs_DMSO_70kDa Dextran_ISO+HYPO_E4_F4	288
-2.29389	20230615_3dpf_tg(NTR2.0_QUAS_LYZ_QF2)_24hrs_DMSO_70kDa Dextran_ISO+HYPO_E4_F4	289
-2.3814	20230615_3dpf_tg(NTR2.0_QUAS_LYZ_QF2)_24hrs_DMSO_70kDa Dextran_ISO+HYPO_E4_F4	290
-2.11837	20230615_3dpf_tg(NTR2.0_QUAS_LYZ_QF2)_24hrs_DMSO_70kDa Dextran_ISO+HYPO_E4_F4	291
0.8522786147616603	20230615_3dpf_tg(NTR2.0_QUAS_LYZ_QF2)_24hrs_DMSO_70kDa Dextran_ISO+HYPO_E4_F4	292
-2.43985	20230615_3dpf_tg(NTR2.0_QUAS_LYZ_QF2)_24hrs_DMSO_70kDa Dextran_ISO+HYPO_E4_F4	293
2.9760699258716925	20230615_3dpf_tg(NTR2.0_QUAS_LYZ_QF2)_24hrs_DMSO_70kDa Dextran_ISO+HYPO_E4_F4	294
1.0103082380056618	20230615_3dpf_tg(NTR2.0_QUAS_LYZ_QF2)_24hrs_DMSO_70kDa Dextran_ISO+HYPO_E4_F4	295
1.4038983513758785	20230615_3dpf_tg(NTR2.0_QUAS_LYZ_QF2)_24hrs_DMSO_70kDa Dextran_ISO+HYPO_E4_F4	296
1.1683663544727476	20230615_3dpf_tg(NTR2.0_QUAS_LYZ_QF2)_24hrs_DMSO_70kDa Dextran_ISO+HYPO_E4_F4	297
1.323971841455677	20230615_3dpf_tg(NTR2.0_QUAS_LYZ_QF2)_24hrs_DMSO_70kDa Dextran_ISO+HYPO_E4_F4	298
0.9999954893370544	20230615_3dpf_tg(NTR2.0_QUAS_LYZ_QF2)_24hrs_DMSO_70kDa Dextran_ISO+HYPO_E4_F4	299
1.109274267115923	20230615_3dpf_tg(NTR2.0_QUAS_LYZ_QF2)_24hrs_DMSO_70kDa Dextran_ISO+HYPO_E4_F4	300
1.0882830317724297	20230615_3dpf_tg(NTR2.0_QUAS_LYZ_QF2)_24hrs_DMSO_70kDa Dextran_ISO+HYPO_E4_F4	301
-2.37672	20230615_3dpf_tg(NTR2.0_QUAS_LYZ_QF2)_24hrs_DMSO_70kDa Dextran_ISO+HYPO_E4_F4	302
1.0634330810098604	20230615_3dpf_tg(NTR2.0_QUAS_LYZ_QF2)_24hrs_DMSO_70kDa Dextran_ISO+HYPO_E4_F4	303
-0.0668216	20230615_3dpf_tg(NTR2.0_QUAS_LYZ_QF2)_24hrs_DMSO_70kDa Dextran_ISO+HYPO_E4_F4	304
0.7835991419509791	20230615_3dpf_tg(NTR2.0_QUAS_LYZ_QF2)_24hrs_DMSO_70kDa Dextran_ISO+HYPO_E4_F4	305
-3.00476	20230615_3dpf_tg(NTR2.0_QUAS_LYZ_QF2)_24hrs_DMSO_70kDa Dextran_ISO+HYPO_E4_F4	306
-2.56755	20230615_3dpf_tg(NTR2.0_QUAS_LYZ_QF2)_24hrs_DMSO_70kDa Dextran_ISO+HYPO_E4_F4	307
-1.92765	20230615_3dpf_tg(NTR2.0_QUAS_LYZ_QF2)_24hrs_DMSO_70kDa Dextran_ISO+HYPO_E4_F4	308
-1.58649	20230615_3dpf_tg(NTR2.0_QUAS_LYZ_QF2)_24hrs_DMSO_70kDa Dextran_ISO+HYPO_E4_F4	309
-1.85449	20230615_3dpf_tg(NTR2.0_QUAS_LYZ_QF2)_24hrs_DMSO_70kDa Dextran_ISO+HYPO_E4_F4	310
-1.82478	20230615_3dpf_tg(NTR2.0_QUAS_LYZ_QF2)_24hrs_DMSO_70kDa Dextran_ISO+HYPO_E4_F4	311
-1.36539	20230615_3dpf_tg(NTR2.0_QUAS_LYZ_QF2)_24hrs_DMSO_70kDa Dextran_ISO+HYPO_E4_F4	312
2.201450111669368	20230615_3dpf_tg(NTR2.0_QUAS_LYZ_QF2)_24hrs_DMSO_70kDa Dextran_ISO+HYPO_E4_F4	313
-2.36334	20230615_3dpf_tg(NTR2.0_QUAS_LYZ_QF2)_24hrs_DMSO_70kDa Dextran_ISO+HYPO_E4_F4	314
-2.26981	20230615_3dpf_tg(NTR2.0_QUAS_LYZ_QF2)_24hrs_DMSO_70kDa Dextran_ISO+HYPO_E4_F4	315
2.5628612343073787	20230615_3dpf_tg(NTR2.0_QUAS_LYZ_QF2)_24hrs_DMSO_70kDa Dextran_ISO+HYPO_E4_F4	316
1.3880943437725173	20230615_3dpf_tg(NTR2.0_QUAS_LYZ_QF2)_24hrs_DMSO_70kDa Dextran_ISO+HYPO_E4_F4	317
2.482510239337572	20230615_3dpf_tg(NTR2.0_QUAS_LYZ_QF2)_24hrs_DMSO_70kDa Dextran_ISO+HYPO_E4_F4	318
1.5472739078888216	20230615_3dpf_tg(NTR2.0_QUAS_LYZ_QF2)_24hrs_DMSO_70kDa Dextran_ISO+HYPO_E4_F4	319
-0.000541254	20230615_3dpf_tg(NTR2.0_QUAS_LYZ_QF2)_24hrs_DMSO_70kDa Dextran_ISO+HYPO_E4_F4	320
-0.90752	20230615_3dpf_tg(NTR2.0_QUAS_LYZ_QF2)_24hrs_DMSO_70kDa Dextran_ISO+HYPO_E4_F4	321
-0.127559	20230615_3dpf_tg(NTR2.0_QUAS_LYZ_QF2)_24hrs_DMSO_70kDa Dextran_ISO+HYPO_E4_F4	322
-0.0643388	20230615_3dpf_tg(NTR2.0_QUAS_LYZ_QF2)_24hrs_DMSO_70kDa Dextran_ISO+HYPO_E4_F4	323
0.0800383	20230615_3dpf_tg(NTR2.0_QUAS_LYZ_QF2)_24hrs_DMSO_70kDa Dextran_ISO+HYPO_E4_F4	324
0.0972973	20230615_3dpf_tg(NTR2.0_QUAS_LYZ_QF2)_24hrs_DMSO_70kDa Dextran_ISO+HYPO_E4_F4	325
0.0939367	20230615_3dpf_tg(NTR2.0_QUAS_LYZ_QF2)_24hrs_DMSO_70kDa Dextran_ISO+HYPO_E4_F4	326
0.2299989706709346	20230615_3dpf_tg(NTR2.0_QUAS_LYZ_QF2)_24hrs_DMSO_70kDa Dextran_ISO+HYPO_E4_F4	327
0.7557429536344609	20230615_3dpf_tg(NTR2.0_QUAS_LYZ_QF2)_24hrs_DMSO_70kDa Dextran_ISO+HYPO_E4_F4	328
2.674572861885743	20230615_3dpf_tg(NTR2.0_QUAS_LYZ_QF2)_24hrs_DMSO_70kDa Dextran_ISO+HYPO_E4_F4	329
-1.8524	20230615_3dpf_tg(NTR2.0_QUAS_LYZ_QF2)_24hrs_DMSO_70kDa Dextran_ISO+HYPO_E4_F4	330
-0.545819	20230615_3dpf_tg(NTR2.0_QUAS_LYZ_QF2)_24hrs_DMSO_70kDa Dextran_ISO+HYPO_E4_F4	331
0.5520635345515809	20230615_3dpf_tg(NTR2.0_QUAS_LYZ_QF2)_24hrs_DMSO_70kDa Dextran_ISO+HYPO_E4_F4	332
0.1097638464379188	20230615_3dpf_tg(NTR2.0_QUAS_LYZ_QF2)_24hrs_DMSO_70kDa Dextran_ISO+HYPO_E4_F4	333
0.3592882272711096	20230615_3dpf_tg(NTR2.0_QUAS_LYZ_QF2)_24hrs_DMSO_70kDa Dextran_ISO+HYPO_E4_F4	334
1.6169172043219582	20230615_3dpf_tg(NTR2.0_QUAS_LYZ_QF2)_24hrs_DMSO_70kDa Dextran_ISO+HYPO_E4_F4	335
0.1502387229572953	20230615_3dpf_tg(NTR2.0_QUAS_LYZ_QF2)_24hrs_DMSO_70kDa Dextran_ISO+HYPO_E4_F4	336
-0.197415	20230615_3dpf_tg(NTR2.0_QUAS_LYZ_QF2)_24hrs_DMSO_70kDa Dextran_ISO+HYPO_E4_F4	337
-1.64885	20230615_3dpf_tg(NTR2.0_QUAS_LYZ_QF2)_24hrs_DMSO_70kDa Dextran_ISO+HYPO_E4_F4	338
-0.106687	20230615_3dpf_tg(NTR2.0_QUAS_LYZ_QF2)_24hrs_DMSO_70kDa Dextran_ISO+HYPO_E4_F4	339
-0.25465	20230615_3dpf_tg(NTR2.0_QUAS_LYZ_QF2)_24hrs_DMSO_70kDa Dextran_ISO+HYPO_E4_F4	340
-0.367742	20230615_3dpf_tg(NTR2.0_QUAS_LYZ_QF2)_24hrs_DMSO_70kDa Dextran_ISO+HYPO_E4_F4	341
-0.039401	20230615_3dpf_tg(NTR2.0_QUAS_LYZ_QF2)_24hrs_DMSO_70kDa Dextran_ISO+HYPO_E4_F4	342
-0.693491	20230615_3dpf_tg(NTR2.0_QUAS_LYZ_QF2)_24hrs_DMSO_70kDa Dextran_ISO+HYPO_E4_F4	343
-0.0413469	20230615_3dpf_tg(NTR2.0_QUAS_LYZ_QF2)_24hrs_DMSO_70kDa Dextran_ISO+HYPO_E4_F4	344
0.24272	20230615_3dpf_tg(NTR2.0_QUAS_LYZ_QF2)_24hrs_DMSO_70kDa Dextran_ISO+HYPO_E4_F4	345
0.3669708196993638	20230615_3dpf_tg(NTR2.0_QUAS_LYZ_QF2)_24hrs_DMSO_70kDa Dextran_ISO+HYPO_E4_F4	346
0.1112025078847553	20230615_3dpf_tg(NTR2.0_QUAS_LYZ_QF2)_24hrs_DMSO_70kDa Dextran_ISO+HYPO_E4_F4	347
-1.47463	20230615_3dpf_tg(NTR2.0_QUAS_LYZ_QF2)_24hrs_DMSO_70kDa Dextran_ISO+HYPO_E4_F4	348
-1.70746	20230615_3dpf_tg(NTR2.0_QUAS_LYZ_QF2)_24hrs_DMSO_70kDa Dextran_ISO+HYPO_E4_F4	349
0.0648378	20230615_3dpf_tg(NTR2.0_QUAS_LYZ_QF2)_24hrs_DMSO_70kDa Dextran_ISO+HYPO_E4_F4	350
-0.925082	20230615_3dpf_tg(NTR2.0_QUAS_LYZ_QF2)_24hrs_DMSO_70kDa Dextran_ISO+HYPO_E4_F4	351
-1.61408	20230615_3dpf_tg(NTR2.0_QUAS_LYZ_QF2)_24hrs_DMSO_70kDa Dextran_ISO+HYPO_E4_F4	352
0.703553	20230615_3dpf_tg(NTR2.0_QUAS_LYZ_QF2)_24hrs_DMSO_70kDa Dextran_ISO+HYPO_E4_F4	353
0.0541828	20230615_3dpf_tg(NTR2.0_QUAS_LYZ_QF2)_24hrs_DMSO_70kDa Dextran_ISO+HYPO_E4_F4	354
0.9068866600305536	20230615_3dpf_tg(NTR2.0_QUAS_LYZ_QF2)_24hrs_DMSO_70kDa Dextran_ISO+HYPO_E4_F4	355
-0.379017	20230615_3dpf_tg(NTR2.0_QUAS_LYZ_QF2)_24hrs_DMSO_70kDa Dextran_ISO+HYPO_E4_F4	356
0.2265889278265844	20230615_3dpf_tg(NTR2.0_QUAS_LYZ_QF2)_24hrs_DMSO_70kDa Dextran_ISO+HYPO_E4_F4	357
-0.404496	20230615_3dpf_tg(NTR2.0_QUAS_LYZ_QF2)_24hrs_DMSO_70kDa Dextran_ISO+HYPO_E4_F4	358
-0.201222	20230615_3dpf_tg(NTR2.0_QUAS_LYZ_QF2)_24hrs_DMSO_70kDa Dextran_ISO+HYPO_E4_F4	359
-0.382133	20230615_3dpf_tg(NTR2.0_QUAS_LYZ_QF2)_24hrs_DMSO_70kDa Dextran_ISO+HYPO_E4_F4	360
-0.525214	20230615_3dpf_tg(NTR2.0_QUAS_LYZ_QF2)_24hrs_DMSO_70kDa Dextran_ISO+HYPO_E4_F4	361
-0.267873	20230615_3dpf_tg(NTR2.0_QUAS_LYZ_QF2)_24hrs_DMSO_70kDa Dextran_ISO+HYPO_E4_F4	362
0.1948548307132586	20230615_3dpf_tg(NTR2.0_QUAS_LYZ_QF2)_24hrs_DMSO_70kDa Dextran_ISO+HYPO_E4_F4	363
0.080585	20230615_3dpf_tg(NTR2.0_QUAS_LYZ_QF2)_24hrs_DMSO_70kDa Dextran_ISO+HYPO_E4_F4	364
-0.325793	20230615_3dpf_tg(NTR2.0_QUAS_LYZ_QF2)_24hrs_DMSO_70kDa Dextran_ISO+HYPO_E4_F4	365
0.0342147	20230615_3dpf_tg(NTR2.0_QUAS_LYZ_QF2)_24hrs_DMSO_70kDa Dextran_ISO+HYPO_E4_F4	366
-0.756835	20230615_3dpf_tg(NTR2.0_QUAS_LYZ_QF2)_24hrs_DMSO_70kDa Dextran_ISO+HYPO_E4_F4	367
-0.876404	20230615_3dpf_tg(NTR2.0_QUAS_LYZ_QF2)_24hrs_DMSO_70kDa Dextran_ISO+HYPO_E4_F4	368
-0.9646	20230615_3dpf_tg(NTR2.0_QUAS_LYZ_QF2)_24hrs_DMSO_70kDa Dextran_ISO+HYPO_E4_F4	369
-0.0791384	20230615_3dpf_tg(NTR2.0_QUAS_LYZ_QF2)_24hrs_DMSO_70kDa Dextran_ISO+HYPO_E4_F4	370
-3.11225	20230615_3dpf_tg(NTR2.0_QUAS_LYZ_QF2)_24hrs_DMSO_70kDa Dextran_ISO+HYPO_E4_F4	371
-2.90358	20230615_3dpf_tg(NTR2.0_QUAS_LYZ_QF2)_24hrs_DMSO_70kDa Dextran_ISO+HYPO_E4_F4	372
-3.12068	20230615_3dpf_tg(NTR2.0_QUAS_LYZ_QF2)_24hrs_DMSO_70kDa Dextran_ISO+HYPO_E4_F4	373
-2.23297	20230615_3dpf_tg(NTR2.0_QUAS_LYZ_QF2)_24hrs_DMSO_70kDa Dextran_ISO+HYPO_E4_F4	374
-2.61967	20230615_3dpf_tg(NTR2.0_QUAS_LYZ_QF2)_24hrs_DMSO_70kDa Dextran_ISO+HYPO_E4_F4	375
2.611005080557761	20230615_3dpf_tg(NTR2.0_QUAS_LYZ_QF2)_24hrs_DMSO_70kDa Dextran_ISO+HYPO_E4_F4	376
-3.07606	20230615_3dpf_tg(NTR2.0_QUAS_LYZ_QF2)_24hrs_DMSO_70kDa Dextran_ISO+HYPO_E4_F4	377
-3.03099	20230615_3dpf_tg(NTR2.0_QUAS_LYZ_QF2)_24hrs_DMSO_70kDa Dextran_ISO+HYPO_E4_F4	378
2.868364901210356	20230615_3dpf_tg(NTR2.0_QUAS_LYZ_QF2)_24hrs_DMSO_70kDa Dextran_ISO+HYPO_E4_F4	379
2.740435107843248	20230615_3dpf_tg(NTR2.0_QUAS_LYZ_QF2)_24hrs_DMSO_70kDa Dextran_ISO+HYPO_E4_F4	380
-2.26723	20230615_3dpf_tg(NTR2.0_QUAS_LYZ_QF2)_24hrs_DMSO_70kDa Dextran_ISO+HYPO_E4_F4	381
-2.81455	20230615_3dpf_tg(NTR2.0_QUAS_LYZ_QF2)_24hrs_DMSO_70kDa Dextran_ISO+HYPO_E4_F4	382
3.135760052093113	20230615_3dpf_tg(NTR2.0_QUAS_LYZ_QF2)_24hrs_DMSO_70kDa Dextran_ISO+HYPO_E4_F4	383
3.0729905595139035	20230615_3dpf_tg(NTR2.0_QUAS_LYZ_QF2)_24hrs_DMSO_70kDa Dextran_ISO+HYPO_E4_F4	384
2.887387564594884	20230615_3dpf_tg(NTR2.0_QUAS_LYZ_QF2)_24hrs_DMSO_70kDa Dextran_ISO+HYPO_E4_F4	385
2.280628950244151	20230615_3dpf_tg(NTR2.0_QUAS_LYZ_QF2)_24hrs_DMSO_70kDa Dextran_ISO+HYPO_E4_F4	386
2.5026839501219573	20230615_3dpf_tg(NTR2.0_QUAS_LYZ_QF2)_24hrs_DMSO_70kDa Dextran_ISO+HYPO_E4_F4	387
-0.521867	20230615_3dpf_tg(NTR2.0_QUAS_LYZ_QF2)_24hrs_DMSO_70kDa Dextran_ISO+HYPO_E4_F4	388
0.36981	20230615_3dpf_tg(NTR2.0_QUAS_LYZ_QF2)_24hrs_DMSO_70kDa Dextran_ISO+HYPO_E4_F4	389
1.0462476261864575	20230615_3dpf_tg(NTR2.0_QUAS_LYZ_QF2)_24hrs_DMSO_70kDa Dextran_ISO+HYPO_E4_F4	390
2.105734427551162	20230615_3dpf_tg(NTR2.0_QUAS_LYZ_QF2)_24hrs_DMSO_70kDa Dextran_ISO+HYPO_E4_F4	391
2.304102572238804	20230615_3dpf_tg(NTR2.0_QUAS_LYZ_QF2)_24hrs_DMSO_70kDa Dextran_ISO+HYPO_E4_F4	392
-2.99769	20230615_3dpf_tg(NTR2.0_QUAS_LYZ_QF2)_24hrs_DMSO_70kDa Dextran_ISO+HYPO_E4_F4	393
-1.39695	20230615_3dpf_tg(NTR2.0_QUAS_LYZ_QF2)_24hrs_DMSO_70kDa Dextran_ISO+HYPO_E4_F4	394
-0.986992	20230615_3dpf_tg(NTR2.0_QUAS_LYZ_QF2)_24hrs_DMSO_70kDa Dextran_ISO+HYPO_E4_F4	395
-0.266895	20230615_3dpf_tg(NTR2.0_QUAS_LYZ_QF2)_24hrs_DMSO_70kDa Dextran_ISO+HYPO_E4_F4	396
0.2174287368590598	20230615_3dpf_tg(NTR2.0_QUAS_LYZ_QF2)_24hrs_DMSO_70kDa Dextran_ISO+HYPO_E4_F4	397
-0.872667	20230615_3dpf_tg(NTR2.0_QUAS_LYZ_QF2)_24hrs_DMSO_70kDa Dextran_ISO+HYPO_E4_F4	398
0.188479	20230615_3dpf_tg(NTR2.0_QUAS_LYZ_QF2)_24hrs_DMSO_70kDa Dextran_ISO+HYPO_E4_F4	399
-0.226512	20230615_3dpf_tg(NTR2.0_QUAS_LYZ_QF2)_24hrs_DMSO_70kDa Dextran_ISO+HYPO_E4_F4	400
-1.23512	20230615_3dpf_tg(NTR2.0_QUAS_LYZ_QF2)_24hrs_DMSO_70kDa Dextran_ISO+HYPO_E4_F4	401
-0.865167	20230615_3dpf_tg(NTR2.0_QUAS_LYZ_QF2)_24hrs_DMSO_70kDa Dextran_ISO+HYPO_E4_F4	402
-0.633377	20230615_3dpf_tg(NTR2.0_QUAS_LYZ_QF2)_24hrs_DMSO_70kDa Dextran_ISO+HYPO_E4_F4	403
-0.909667	20230615_3dpf_tg(NTR2.0_QUAS_LYZ_QF2)_24hrs_DMSO_70kDa Dextran_ISO+HYPO_E4_F4	404
-0.717912	20230615_3dpf_tg(NTR2.0_QUAS_LYZ_QF2)_24hrs_DMSO_70kDa Dextran_ISO+HYPO_E4_F4	405
-0.569692	20230615_3dpf_tg(NTR2.0_QUAS_LYZ_QF2)_24hrs_DMSO_70kDa Dextran_ISO+HYPO_E4_F4	406
-0.380838	20230615_3dpf_tg(NTR2.0_QUAS_LYZ_QF2)_24hrs_DMSO_70kDa Dextran_ISO+HYPO_E4_F4	407
-0.818566	20230615_3dpf_tg(NTR2.0_QUAS_LYZ_QF2)_24hrs_DMSO_70kDa Dextran_ISO+HYPO_E4_F4	408
-1.66985	20230615_3dpf_tg(NTR2.0_QUAS_LYZ_QF2)_24hrs_DMSO_70kDa Dextran_ISO+HYPO_E4_F4	409
0.8111517749670998	20230615_3dpf_tg(NTR2.0_QUAS_LYZ_QF2)_24hrs_DMSO_70kDa Dextran_ISO+HYPO_E4_F4	410
-1.9162	20230615_3dpf_tg(NTR2.0_QUAS_LYZ_QF2)_24hrs_DMSO_70kDa Dextran_ISO+HYPO_E4_F4	411
-2.42152	20230615_3dpf_tg(NTR2.0_QUAS_LYZ_QF2)_24hrs_DMSO_70kDa Dextran_ISO+HYPO_E4_F4	412
-0.665381	20230615_3dpf_tg(NTR2.0_QUAS_LYZ_QF2)_24hrs_DMSO_70kDa Dextran_ISO+HYPO_E4_F4	413
-2.82184	20230615_3dpf_tg(NTR2.0_QUAS_LYZ_QF2)_24hrs_DMSO_70kDa Dextran_ISO+HYPO_E4_F4	414
3.0478353426475557	20230615_3dpf_tg(NTR2.0_QUAS_LYZ_QF2)_24hrs_DMSO_70kDa Dextran_ISO+HYPO_E4_F4	415
0.7936495719522593	20230615_3dpf_tg(NTR2.0_QUAS_LYZ_QF2)_24hrs_DMSO_70kDa Dextran_ISO+HYPO_E4_F4	416
-1.9618	20230615_3dpf_tg(NTR2.0_QUAS_LYZ_QF2)_24hrs_DMSO_70kDa Dextran_ISO+HYPO_E4_F4	417
0.2684736277563909	20230615_3dpf_tg(NTR2.0_QUAS_LYZ_QF2)_24hrs_DMSO_70kDa Dextran_ISO+HYPO_E4_F4	418
1.8978501128795635	20230615_3dpf_tg(NTR2.0_QUAS_LYZ_QF2)_24hrs_DMSO_70kDa Dextran_ISO+HYPO_E4_F4	419
0.4719259170247132	20230615_3dpf_tg(NTR2.0_QUAS_LYZ_QF2)_24hrs_DMSO_70kDa Dextran_ISO+HYPO_E4_F4	420
-3.12454	20230615_3dpf_tg(NTR2.0_QUAS_LYZ_QF2)_24hrs_DMSO_70kDa Dextran_ISO+HYPO_E4_F4	421
-2.43475	20230615_3dpf_tg(NTR2.0_QUAS_LYZ_QF2)_24hrs_DMSO_70kDa Dextran_ISO+HYPO_E4_F4	422
2.8538096118716103	20230615_3dpf_tg(NTR2.0_QUAS_LYZ_QF2)_24hrs_DMSO_70kDa Dextran_ISO+HYPO_E4_F4	423
-2.60501	20230615_3dpf_tg(NTR2.0_QUAS_LYZ_QF2)_24hrs_DMSO_70kDa Dextran_ISO+HYPO_E4_F4	424
2.4442141135447883	20230615_3dpf_tg(NTR2.0_QUAS_LYZ_QF2)_24hrs_DMSO_70kDa Dextran_ISO+HYPO_E4_F4	425
0.2910080944055117	20230615_3dpf_tg(NTR2.0_QUAS_LYZ_QF2)_24hrs_DMSO_70kDa Dextran_ISO+HYPO_E4_F4	426
2.453443092727584	20230615_3dpf_tg(NTR2.0_QUAS_LYZ_QF2)_24hrs_DMSO_70kDa Dextran_ISO+HYPO_E4_F4	427
1.8857944257199617	20230615_3dpf_tg(NTR2.0_QUAS_LYZ_QF2)_24hrs_DMSO_70kDa Dextran_ISO+HYPO_E4_F4	428
0.7146484464270306	20230615_3dpf_tg(NTR2.0_QUAS_LYZ_QF2)_24hrs_DMSO_70kDa Dextran_ISO+HYPO_E4_F4	429
2.486087281296141	20230615_3dpf_tg(NTR2.0_QUAS_LYZ_QF2)_24hrs_DMSO_70kDa Dextran_ISO+HYPO_E4_F4	430
2.476704005968692	20230615_3dpf_tg(NTR2.0_QUAS_LYZ_QF2)_24hrs_DMSO_70kDa Dextran_ISO+HYPO_E4_F4	431
2.720229939382103	20230615_3dpf_tg(NTR2.0_QUAS_LYZ_QF2)_24hrs_DMSO_70kDa Dextran_ISO+HYPO_E4_F4	432
-3.13735	20230615_3dpf_tg(NTR2.0_QUAS_LYZ_QF2)_24hrs_DMSO_70kDa Dextran_ISO+HYPO_E4_F4	433
3.1028822647781147	20230615_3dpf_tg(NTR2.0_QUAS_LYZ_QF2)_24hrs_DMSO_70kDa Dextran_ISO+HYPO_E4_F4	434
0.5685412091322732	20230615_3dpf_tg(NTR2.0_QUAS_LYZ_QF2)_24hrs_DMSO_70kDa Dextran_ISO+HYPO_E4_F4	435
1.3012626206045208	20230615_3dpf_tg(NTR2.0_QUAS_LYZ_QF2)_24hrs_DMSO_70kDa Dextran_ISO+HYPO_E4_F4	436
2.605684178047733	20230615_3dpf_tg(NTR2.0_QUAS_LYZ_QF2)_24hrs_DMSO_70kDa Dextran_ISO+HYPO_E4_F4	437
-3.04987	20230615_3dpf_tg(NTR2.0_QUAS_LYZ_QF2)_24hrs_DMSO_70kDa Dextran_ISO+HYPO_E4_F4	438
-2.75301	20230615_3dpf_tg(NTR2.0_QUAS_LYZ_QF2)_24hrs_DMSO_70kDa Dextran_ISO+HYPO_E4_F4	439
0.0980632	20230615_3dpf_tg(NTR2.0_QUAS_LYZ_QF2)_24hrs_DMSO_70kDa Dextran_ISO+HYPO_E4_F4	440
2.6931636163140493	20230615_3dpf_tg(NTR2.0_QUAS_LYZ_QF2)_24hrs_DMSO_70kDa Dextran_ISO+HYPO_E4_F4	441
2.8152095046870227	20230615_3dpf_tg(NTR2.0_QUAS_LYZ_QF2)_24hrs_DMSO_70kDa Dextran_ISO+HYPO_E4_F4	442
-0.815692	20230615_3dpf_tg(NTR2.0_QUAS_LYZ_QF2)_24hrs_DMSO_70kDa Dextran_ISO+HYPO_E4_F4	443
2.6664181776142963	20230615_3dpf_tg(NTR2.0_QUAS_LYZ_QF2)_24hrs_DMSO_70kDa Dextran_ISO+HYPO_E4_F4	444
2.08813	20230615_3dpf_tg(NTR2.0_QUAS_LYZ_QF2)_24hrs_DMSO_70kDa Dextran_ISO+HYPO_E4_F4	445
1.9429885432099616	20230615_3dpf_tg(NTR2.0_QUAS_LYZ_QF2)_24hrs_DMSO_70kDa Dextran_ISO+HYPO_E4_F4	446
1.454845487047837	20230615_3dpf_tg(NTR2.0_QUAS_LYZ_QF2)_24hrs_DMSO_70kDa Dextran_ISO+HYPO_E4_F4	447
1.2248621657435002	20230615_3dpf_tg(NTR2.0_QUAS_LYZ_QF2)_24hrs_DMSO_70kDa Dextran_ISO+HYPO_E4_F4	448
0.9503618934185124	20230615_3dpf_tg(NTR2.0_QUAS_LYZ_QF2)_24hrs_DMSO_70kDa Dextran_ISO+HYPO_E4_F4	449
0.6581880895403616	20230615_3dpf_tg(NTR2.0_QUAS_LYZ_QF2)_24hrs_DMSO_70kDa Dextran_ISO+HYPO_E4_F4	450
1.6892049588539662	20230615_3dpf_tg(NTR2.0_QUAS_LYZ_QF2)_24hrs_DMSO_70kDa Dextran_ISO+HYPO_E4_F4	451
1.3834581112584854	20230615_3dpf_tg(NTR2.0_QUAS_LYZ_QF2)_24hrs_DMSO_70kDa Dextran_ISO+HYPO_E4_F4	452
1.35042	20230615_3dpf_tg(NTR2.0_QUAS_LYZ_QF2)_24hrs_DMSO_70kDa Dextran_ISO+HYPO_E4_F4	453
1.321199081267208	20230615_3dpf_tg(NTR2.0_QUAS_LYZ_QF2)_24hrs_DMSO_70kDa Dextran_ISO+HYPO_E4_F4	454
1.975258134231606	20230615_3dpf_tg(NTR2.0_QUAS_LYZ_QF2)_24hrs_DMSO_70kDa Dextran_ISO+HYPO_E4_F4	455
2.8658561858121305	20230615_3dpf_tg(NTR2.0_QUAS_LYZ_QF2)_24hrs_DMSO_70kDa Dextran_ISO+HYPO_E4_F4	456
2.362214309291859	20230615_3dpf_tg(NTR2.0_QUAS_LYZ_QF2)_24hrs_DMSO_70kDa Dextran_ISO+HYPO_E4_F4	457
0.0884358	20230615_3dpf_tg(NTR2.0_QUAS_LYZ_QF2)_24hrs_DMSO_70kDa Dextran_ISO+HYPO_E4_F4	458
0.3969042775107243	20230615_3dpf_tg(NTR2.0_QUAS_LYZ_QF2)_24hrs_DMSO_70kDa Dextran_ISO+HYPO_E4_F4	459
1.4702340480137033	20230615_3dpf_tg(NTR2.0_QUAS_LYZ_QF2)_24hrs_DMSO_70kDa Dextran_ISO+HYPO_E4_F4	460
2.8620675449429287	20230615_3dpf_tg(NTR2.0_QUAS_LYZ_QF2)_24hrs_DMSO_70kDa Dextran_ISO+HYPO_E4_F4	461
2.6146246198709493	20230615_3dpf_tg(NTR2.0_QUAS_LYZ_QF2)_24hrs_DMSO_70kDa Dextran_ISO+HYPO_E4_F4	462
2.536047989984839	20230615_3dpf_tg(NTR2.0_QUAS_LYZ_QF2)_24hrs_DMSO_70kDa Dextran_ISO+HYPO_E4_F4	463
2.4410321667289003	20230615_3dpf_tg(NTR2.0_QUAS_LYZ_QF2)_24hrs_DMSO_70kDa Dextran_ISO+HYPO_E4_F4	464
1.9039641695349645	20230615_3dpf_tg(NTR2.0_QUAS_LYZ_QF2)_24hrs_DMSO_70kDa Dextran_ISO+HYPO_E4_F4	465
2.0021017271011106	20230615_3dpf_tg(NTR2.0_QUAS_LYZ_QF2)_24hrs_DMSO_70kDa Dextran_ISO+HYPO_E4_F4	466
1.4830518067125484	20230615_3dpf_tg(NTR2.0_QUAS_LYZ_QF2)_24hrs_DMSO_70kDa Dextran_ISO+HYPO_E4_F4	467
0.8317258814353224	20230615_3dpf_tg(NTR2.0_QUAS_LYZ_QF2)_24hrs_DMSO_70kDa Dextran_ISO+HYPO_E4_F4	468
0.8835116310090103	20230615_3dpf_tg(NTR2.0_QUAS_LYZ_QF2)_24hrs_DMSO_70kDa Dextran_ISO+HYPO_E4_F4	469
1.0438257405178428	20230615_3dpf_tg(NTR2.0_QUAS_LYZ_QF2)_24hrs_DMSO_70kDa Dextran_ISO+HYPO_E4_F4	470
0.3584363880757264	20230615_3dpf_tg(NTR2.0_QUAS_LYZ_QF2)_24hrs_DMSO_70kDa Dextran_ISO+HYPO_E4_F4	471
0.3002727947804827	20230615_3dpf_tg(NTR2.0_QUAS_LYZ_QF2)_24hrs_DMSO_70kDa Dextran_ISO+HYPO_E4_F4	472
2.7862104053376817	20230615_3dpf_tg(NTR2.0_QUAS_LYZ_QF2)_24hrs_DMSO_70kDa Dextran_ISO+HYPO_E4_F4	473
-0.132247	20230615_3dpf_tg(NTR2.0_QUAS_LYZ_QF2)_24hrs_DMSO_70kDa Dextran_ISO+HYPO_E4_F4	474
-0.15825	20230615_3dpf_tg(NTR2.0_QUAS_LYZ_QF2)_24hrs_DMSO_70kDa Dextran_ISO+HYPO_E4_F4	475
0.4797498075400922	20230615_3dpf_tg(NTR2.0_QUAS_LYZ_QF2)_24hrs_DMSO_70kDa Dextran_ISO+HYPO_E4_F4	476
-3.01515	20230615_3dpf_tg(NTR2.0_QUAS_LYZ_QF2)_24hrs_DMSO_70kDa Dextran_ISO+HYPO_E4_F4	477
-2.24427	20230615_3dpf_tg(NTR2.0_QUAS_LYZ_QF2)_24hrs_DMSO_70kDa Dextran_ISO+HYPO_E4_F4	478
2.1514989466519365	20230615_3dpf_tg(NTR2.0_QUAS_LYZ_QF2)_24hrs_DMSO_70kDa Dextran_ISO+HYPO_E4_F4	479
2.5682648019304586	20230615_3dpf_tg(NTR2.0_QUAS_LYZ_QF2)_24hrs_DMSO_70kDa Dextran_ISO+HYPO_E4_F4	480
2.923148411653459	20230615_3dpf_tg(NTR2.0_QUAS_LYZ_QF2)_24hrs_DMSO_70kDa Dextran_ISO+HYPO_E4_F4	481
3.1162347374025408	20230615_3dpf_tg(NTR2.0_QUAS_LYZ_QF2)_24hrs_DMSO_70kDa Dextran_ISO+HYPO_E4_F4	482
2.664469162498994	20230615_3dpf_tg(NTR2.0_QUAS_LYZ_QF2)_24hrs_DMSO_70kDa Dextran_ISO+HYPO_E4_F4	483
-1.44774	20230615_3dpf_tg(NTR2.0_QUAS_LYZ_QF2)_24hrs_DMSO_70kDa Dextran_ISO+HYPO_E4_F4	484
-2.44978	20230615_3dpf_tg(NTR2.0_QUAS_LYZ_QF2)_24hrs_DMSO_70kDa Dextran_ISO+HYPO_E4_F4	485
-2.93329	20230615_3dpf_tg(NTR2.0_QUAS_LYZ_QF2)_24hrs_DMSO_70kDa Dextran_ISO+HYPO_E4_F4	486
-2.64411	20230615_3dpf_tg(NTR2.0_QUAS_LYZ_QF2)_24hrs_DMSO_70kDa Dextran_ISO+HYPO_E4_F4	487
-2.15102	20230615_3dpf_tg(NTR2.0_QUAS_LYZ_QF2)_24hrs_DMSO_70kDa Dextran_ISO+HYPO_E4_F4	488
0.2078286014083911	20230615_3dpf_tg(NTR2.0_QUAS_LYZ_QF2)_24hrs_DMSO_70kDa Dextran_ISO+HYPO_E4_F4	489
2.165524245906984	20230615_3dpf_tg(NTR2.0_QUAS_LYZ_QF2)_24hrs_DMSO_70kDa Dextran_ISO+HYPO_E4_F4	490
0.7226707474446391	20230615_3dpf_tg(NTR2.0_QUAS_LYZ_QF2)_24hrs_DMSO_70kDa Dextran_ISO+HYPO_E4_F4	491
0.1552884128621057	20230615_3dpf_tg(NTR2.0_QUAS_LYZ_QF2)_24hrs_DMSO_70kDa Dextran_ISO+HYPO_E4_F4	492
0.1540550498616454	20230615_3dpf_tg(NTR2.0_QUAS_LYZ_QF2)_24hrs_DMSO_70kDa Dextran_ISO+HYPO_E4_F4	493
-0.267239	20230615_3dpf_tg(NTR2.0_QUAS_LYZ_QF2)_24hrs_DMSO_70kDa Dextran_ISO+HYPO_E4_F4	494
0.0983142	20230615_3dpf_tg(NTR2.0_QUAS_LYZ_QF2)_24hrs_DMSO_70kDa Dextran_ISO+HYPO_E4_F4	495
-0.158125	20230615_3dpf_tg(NTR2.0_QUAS_LYZ_QF2)_24hrs_DMSO_70kDa Dextran_ISO+HYPO_E4_F4	496
-0.129052	20230615_3dpf_tg(NTR2.0_QUAS_LYZ_QF2)_24hrs_DMSO_70kDa Dextran_ISO+HYPO_E4_F4	497
0.4392265876205308	20230615_3dpf_tg(NTR2.0_QUAS_LYZ_QF2)_24hrs_DMSO_70kDa Dextran_ISO+HYPO_E4_F4	498
0.3665848177381998	20230615_3dpf_tg(NTR2.0_QUAS_LYZ_QF2)_24hrs_DMSO_70kDa Dextran_ISO+HYPO_E4_F4	499
1.1683083000472645	20230615_3dpf_tg(NTR2.0_QUAS_LYZ_QF2)_24hrs_DMSO_70kDa Dextran_ISO+HYPO_E4_F4	500
0.9953293159266148	20230615_3dpf_tg(NTR2.0_QUAS_LYZ_QF2)_24hrs_DMSO_70kDa Dextran_ISO+HYPO_E4_F4	501
0.8062590141275958	20230615_3dpf_tg(NTR2.0_QUAS_LYZ_QF2)_24hrs_DMSO_70kDa Dextran_ISO+HYPO_E4_F4	502
0.5958385302567702	20230615_3dpf_tg(NTR2.0_QUAS_LYZ_QF2)_24hrs_DMSO_70kDa Dextran_ISO+HYPO_E4_F4	503
1.0503197523139405	20230615_3dpf_tg(NTR2.0_QUAS_LYZ_QF2)_24hrs_DMSO_70kDa Dextran_ISO+HYPO_E4_F4	504
0.6120373642703314	20230615_3dpf_tg(NTR2.0_QUAS_LYZ_QF2)_24hrs_DMSO_70kDa Dextran_ISO+HYPO_E4_F4	505
1.410099258986974	20230615_3dpf_tg(NTR2.0_QUAS_LYZ_QF2)_24hrs_DMSO_70kDa Dextran_ISO+HYPO_E4_F4	506
1.8614688077080896	20230615_3dpf_tg(NTR2.0_QUAS_LYZ_QF2)_24hrs_DMSO_70kDa Dextran_ISO+HYPO_E4_F4	507
1.9397903734395427	20230615_3dpf_tg(NTR2.0_QUAS_LYZ_QF2)_24hrs_DMSO_70kDa Dextran_ISO+HYPO_E4_F4	508
1.8537227665308933	20230615_3dpf_tg(NTR2.0_QUAS_LYZ_QF2)_24hrs_DMSO_70kDa Dextran_ISO+HYPO_E4_F4	509
2.245885676572413	20230615_3dpf_tg(NTR2.0_QUAS_LYZ_QF2)_24hrs_DMSO_70kDa Dextran_ISO+HYPO_E4_F4	510
1.937180915302143	20230615_3dpf_tg(NTR2.0_QUAS_LYZ_QF2)_24hrs_DMSO_70kDa Dextran_ISO+HYPO_E4_F4	511
1.0315680549856474	20230615_3dpf_tg(NTR2.0_QUAS_LYZ_QF2)_24hrs_DMSO_70kDa Dextran_ISO+HYPO_E4_F4	512
0.0862369	20230615_3dpf_tg(NTR2.0_QUAS_LYZ_QF2)_24hrs_DMSO_70kDa Dextran_ISO+HYPO_E4_F4	513
0.868506	20230615_3dpf_tg(NTR2.0_QUAS_LYZ_QF2)_24hrs_DMSO_70kDa Dextran_ISO+HYPO_E4_F4	514
2.846692140292084	20230615_3dpf_tg(NTR2.0_QUAS_LYZ_QF2)_24hrs_DMSO_70kDa Dextran_ISO+HYPO_E4_F4	515
2.327414982702063	20230615_3dpf_tg(NTR2.0_QUAS_LYZ_QF2)_24hrs_DMSO_70kDa Dextran_ISO+HYPO_E4_F4	516
1.5624721329386315	20230615_3dpf_tg(NTR2.0_QUAS_LYZ_QF2)_24hrs_DMSO_70kDa Dextran_ISO+HYPO_E4_F4	517
-0.27854	20230615_3dpf_tg(NTR2.0_QUAS_LYZ_QF2)_24hrs_DMSO_70kDa Dextran_ISO+HYPO_E4_F4	518
0.6449584796340323	20230615_3dpf_tg(NTR2.0_QUAS_LYZ_QF2)_24hrs_DMSO_70kDa Dextran_ISO+HYPO_E4_F4	519
-0.282148	20230615_3dpf_tg(NTR2.0_QUAS_LYZ_QF2)_24hrs_DMSO_70kDa Dextran_ISO+HYPO_E4_F4	520
-0.193095	20230615_3dpf_tg(NTR2.0_QUAS_LYZ_QF2)_24hrs_DMSO_70kDa Dextran_ISO+HYPO_E4_F4	521
-0.445763	20230615_3dpf_tg(NTR2.0_QUAS_LYZ_QF2)_24hrs_DMSO_70kDa Dextran_ISO+HYPO_E4_F4	522
0.2547739606483961	20230615_3dpf_tg(NTR2.0_QUAS_LYZ_QF2)_24hrs_DMSO_70kDa Dextran_ISO+HYPO_E4_F4	523
0.0521414	20230615_3dpf_tg(NTR2.0_QUAS_LYZ_QF2)_24hrs_DMSO_70kDa Dextran_ISO+HYPO_E4_F4	524
-0.407622	20230615_3dpf_tg(NTR2.0_QUAS_LYZ_QF2)_24hrs_DMSO_70kDa Dextran_ISO+HYPO_E4_F4	525
-0.269265	20230615_3dpf_tg(NTR2.0_QUAS_LYZ_QF2)_24hrs_DMSO_70kDa Dextran_ISO+HYPO_E4_F4	526
-0.0673442	20230615_3dpf_tg(NTR2.0_QUAS_LYZ_QF2)_24hrs_DMSO_70kDa Dextran_ISO+HYPO_E4_F4	527
-0.163512	20230615_3dpf_tg(NTR2.0_QUAS_LYZ_QF2)_24hrs_DMSO_70kDa Dextran_ISO+HYPO_E4_F4	528
-0.99964	20230615_3dpf_tg(NTR2.0_QUAS_LYZ_QF2)_24hrs_DMSO_70kDa Dextran_ISO+HYPO_E4_F4	529
-1.27805	20230615_3dpf_tg(NTR2.0_QUAS_LYZ_QF2)_24hrs_DMSO_70kDa Dextran_ISO+HYPO_E4_F4	530
2.125186175795672	20230615_3dpf_tg(NTR2.0_QUAS_LYZ_QF2)_24hrs_DMSO_70kDa Dextran_ISO+HYPO_E4_F4	531
2.7451632645468043	20230615_3dpf_tg(NTR2.0_QUAS_LYZ_QF2)_24hrs_DMSO_70kDa Dextran_ISO+HYPO_E4_F4	532
2.655719851058964	20230615_3dpf_tg(NTR2.0_QUAS_LYZ_QF2)_24hrs_DMSO_70kDa Dextran_ISO+HYPO_E4_F4	533
3.1325116165010933	20230615_3dpf_tg(NTR2.0_QUAS_LYZ_QF2)_24hrs_DMSO_70kDa Dextran_ISO+HYPO_E4_F4	534
-0.30539	20230615_3dpf_tg(NTR2.0_QUAS_LYZ_QF2)_24hrs_DMSO_70kDa Dextran_ISO+HYPO_E4_F4	535
2.3515106268599144	20230615_3dpf_tg(NTR2.0_QUAS_LYZ_QF2)_24hrs_DMSO_70kDa Dextran_ISO+HYPO_E4_F4	536
-2.99727	20230615_3dpf_tg(NTR2.0_QUAS_LYZ_QF2)_24hrs_DMSO_70kDa Dextran_ISO+HYPO_E4_F4	537
-2.44366	20230615_3dpf_tg(NTR2.0_QUAS_LYZ_QF2)_24hrs_DMSO_70kDa Dextran_ISO+HYPO_E4_F4	538
2.6723271261640096	20230615_3dpf_tg(NTR2.0_QUAS_LYZ_QF2)_24hrs_DMSO_70kDa Dextran_ISO+HYPO_E4_F4	539
-3.13415	20230615_3dpf_tg(NTR2.0_QUAS_LYZ_QF2)_24hrs_DMSO_70kDa Dextran_ISO+HYPO_E4_F4	540
-2.40428	20230615_3dpf_tg(NTR2.0_QUAS_LYZ_QF2)_24hrs_DMSO_70kDa Dextran_ISO+HYPO_E4_F4	541
-2.11139	20230615_3dpf_tg(NTR2.0_QUAS_LYZ_QF2)_24hrs_DMSO_70kDa Dextran_ISO+HYPO_E4_F4	542
-0.735206	20230615_3dpf_tg(NTR2.0_QUAS_LYZ_QF2)_24hrs_DMSO_70kDa Dextran_ISO+HYPO_E4_F4	543
-0.373837	20230615_3dpf_tg(NTR2.0_QUAS_LYZ_QF2)_24hrs_DMSO_70kDa Dextran_ISO+HYPO_E4_F4	544
2.9029541661631115	20230615_3dpf_tg(NTR2.0_QUAS_LYZ_QF2)_24hrs_DMSO_70kDa Dextran_ISO+HYPO_E4_F4	545
2.014192788580647	20230615_3dpf_tg(NTR2.0_QUAS_LYZ_QF2)_24hrs_DMSO_70kDa Dextran_ISO+HYPO_E4_F4	546
2.811461216771139	20230615_3dpf_tg(NTR2.0_QUAS_LYZ_QF2)_24hrs_DMSO_70kDa Dextran_ISO+HYPO_E4_F4	547
-1.76618	20230615_3dpf_tg(NTR2.0_QUAS_LYZ_QF2)_24hrs_DMSO_70kDa Dextran_ISO+HYPO_E4_F4	548
1.219618360321555	20230615_3dpf_tg(NTR2.0_QUAS_LYZ_QF2)_24hrs_DMSO_70kDa Dextran_ISO+HYPO_E4_F4	549
2.4400517612382058	20230615_3dpf_tg(NTR2.0_QUAS_LYZ_QF2)_24hrs_DMSO_70kDa Dextran_ISO+HYPO_E4_F4	550
0.5590973962261404	20230615_3dpf_tg(NTR2.0_QUAS_LYZ_QF2)_24hrs_DMSO_70kDa Dextran_ISO+HYPO_E4_F4	551
-0.152373	20230615_3dpf_tg(NTR2.0_QUAS_LYZ_QF2)_24hrs_DMSO_70kDa Dextran_ISO+HYPO_E4_F4	552
2.4998984135130544	20230615_3dpf_tg(NTR2.0_QUAS_LYZ_QF2)_24hrs_DMSO_70kDa Dextran_ISO+HYPO_E4_F4	553
-1.16392	20230615_3dpf_tg(NTR2.0_QUAS_LYZ_QF2)_24hrs_DMSO_70kDa Dextran_ISO+HYPO_E4_F4	554
1.9783420585379472	20230615_3dpf_tg(NTR2.0_QUAS_LYZ_QF2)_24hrs_DMSO_70kDa Dextran_ISO+HYPO_E4_F4	555
1.7949563224170328	20230615_3dpf_tg(NTR2.0_QUAS_LYZ_QF2)_24hrs_DMSO_70kDa Dextran_ISO+HYPO_E4_F4	556
[truncated: 6,246 more rows]

## Sheet: Supplementary. Fig 4b
frame	time_sec	Displacement(NTR2.0_mpeg1.1)	Displacement 95% (NTR2.0_mpeg1.1)			Genotype	ExpDate	Condition	Strain & Age
0	0	0	0			NTR2.0_mpeg1.1	20230629	24hrs+0.15%DMSO E3 ISO-Wound + HYPO E3	Casper | 3dpf
1	30	6.66622	3.31165			NTR2.0_mpeg1.1	20230629	24hrs+0.15%DMSO E3 ISO-Wound + HYPO E3	Casper | 3dpf
2	60	8.39968	3.30207			NTR2.0_mpeg1.1	20230629	24hrs+0.15%DMSO E3 ISO-Wound + HYPO E3	Casper | 3dpf
3	90	9.84311	3.30891			NTR2.0_mpeg1.1	20230629	24hrs+0.15%DMSO E3 ISO-Wound + HYPO E3	Casper | 3dpf
4	120	10.9073	3.40216			NTR2.0_mpeg1.1	20230629	24hrs+0.15%DMSO E3 ISO-Wound + HYPO E3	Casper | 3dpf
5	150	9.4317	1.12352			NTR2.0_mpeg1.1	20230629	24hrs+0.15%DMSO E3 ISO-Wound + HYPO E3	Casper | 3dpf
6	180	13.3721	3.40325			NTR2.0_mpeg1.1	20230629	24hrs+0.15%DMSO E3 ISO-Wound + HYPO E3	Casper | 3dpf
7	210	17.2022	5.16712			NTR2.0_mpeg1.1	20230629	24hrs+0.15%DMSO E3 ISO-Wound + HYPO E3	Casper | 3dpf
8	240	12.7152	2.04795			NTR2.0_mpeg1.1	20230706	24hrs+0.15%DMSO E3 ISO-Wound + HYPO E3	Casper | 3dpf
9	270	18.1107	3.74659			NTR2.0_mpeg1.1	20230706	24hrs+0.15%DMSO E3 ISO-Wound + HYPO E3	Casper | 3dpf
10	300	18.8548	3.69707			NTR2.0_mpeg1.1	20230706	24hrs+0.15%DMSO E3 ISO-Wound + HYPO E3	Casper | 3dpf
11	330	19.4744	3.78326			NTR2.0_mpeg1.1	20230706	24hrs+0.15%DMSO E3 ISO-Wound + HYPO E3	Casper | 3dpf
12	360	24.2397	7.05094
13	390	25.3079	7.01615
14	420	26.1042	7.22507
15	450	26.1302	7.01771
16	480	24.826	5.99869
17	510	25.8005	6.08496
18	540	26.956	5.96429
19	570	29.3462	7.11632
20	600	28.6224	6.22544
21	630	28.253	4.84219
22	660	30.7216	6.55855
23	690	28.0033	4.45248
24	720	29.3134	5.09484
25	750	29.7389	5.27459
26	780	30.267	5.36092
27	810	33.5157	6.8009
28	840	35.1272	6.88793
29	870	36.5108	6.99258
30	900	37.1829	7.13778
31	930	40.5134	6.84596
32	960	41.2393	8.03154
33	990	40.8163	7.54026
34	1020	42.0644	7.68028
35	1050	43.6451	7.4587
36	1080	46.2311	9.02248
37	1110	45.3989	7.59284
38	1140	43.194	6.26413
39	1170	45.7394	7.29427
40	1200	44.5857	5.77824
41	1230	46.3136	6.47108
42	1260	46.7948	6.15219
43	1290	48.9135	6.3728
44	1320	49.6818	6.15848
45	1350	50.8006	6.27253
46	1380	52.1318	6.35907
47	1410	52.4422	6.19809
48	1440	52.7023	6.21274
49	1470	53.9064	6.53389
50	1500	54.6293	7.26234
51	1530	56.3794	7.58858
52	1560	58.1283	8.4187
53	1590	59.3704	9.08179
54	1620	58.8934	8.6036
55	1650	61.329	8.09891
56	1680	61.3377	9.49306
57	1710	64.1065	9.47698
58	1740	65.0453	9.9045
59	1770	65.6922	10.3538
60	1800	67.2322	10.78
61	1830	67.5653	11.2144
62	1860	68.5483	11.611
63	1890	71.7593	11.647
64	1920	71.5506	12.2769
65	1950	72.3205	11.2303
66	1980	79.9391	11.2655
67	2010	82.323	10.8212
68	2040	83.9379	10.9166
69	2070	79.371	7.6412
70	2100	82.4734	11.4845
71	2130	87.5605	11.3035
72	2160	88.4672	11.5729
73	2190	86.4063	8.16401
74	2220	86.6542	8.45921
75	2250	89.702	8.18739
76	2280	89.7164	7.96579
77	2310	94.835	9.68794
78	2340	91.9156	7.96044
79	2370	91.391	7.47542
80	2400	94.9608	8.72058
81	2430	97.3829	8.51501
82	2460	98.7417	8.66944
83	2490	96.8712	7.88543
84	2520	100.16	7.54543
85	2550	101.907	7.22413
86	2580	103.259	7.36862
87	2610	103.58	7.65842
88	2640	103.428	7.5379
89	2670	103.188	8.07594
90	2700	107.364	8.71182
91	2730	108.314	8.15661
92	2760	108.011	8.79082
93	2790	108.841	8.76131
94	2820	108.942	8.15214
95	2850	110.141	8.06985
96	2880	111.116	10.7248
97	2910	113.487	9.38776
98	2940	114.945	9.744
99	2970	116.035	9.68196
100	3000	116.8	9.53233
101	3030	118.345	9.66935
102	3060	121.813	10.4241
103	3090	121.301	9.6293
104	3120	126.697	11.8685
105	3150	122.351	8.49494
106	3180	118.626	7.86117
107	3210	121.145	7.58522
108	3240	123.252	7.20668
109	3270	123.456	7.72063
110	3300	123.857	7.87006
111	3330	126.039	7.47997
112	3360	132.297	6.34968
113	3390	129.94	9.15261
114	3420	132.029	8.33095
115	3450	135.49	8.47966
116	3480	136.347	8.49798
117	3510	139.396	7.38478
118	3540	142.109	6.62576
119	3570	141.953	6.71057
frame	time_sec	Displacement Sem	Displacement	source_file
0	0	0	0	20230629_3dpf_tg(NTR2.0_QUAS_mpeg1.1_QF2)_24hrs_DMSO_70kDa Dextran_ISO+HYPO_E2_F3
1	30	1.148434422951616	2.960444947832233	20230629_3dpf_tg(NTR2.0_QUAS_mpeg1.1_QF2)_24hrs_DMSO_70kDa Dextran_ISO+HYPO_E2_F3
2	60	1.00576	2.7421066729961487	20230629_3dpf_tg(NTR2.0_QUAS_mpeg1.1_QF2)_24hrs_DMSO_70kDa Dextran_ISO+HYPO_E2_F3
3	90	2.2000725291393395	5.603945555305633	20230629_3dpf_tg(NTR2.0_QUAS_mpeg1.1_QF2)_24hrs_DMSO_70kDa Dextran_ISO+HYPO_E2_F3
4	120	2.5173325236832644	5.9900152008645975	20230629_3dpf_tg(NTR2.0_QUAS_mpeg1.1_QF2)_24hrs_DMSO_70kDa Dextran_ISO+HYPO_E2_F3
5	150	3.3892388428270688	8.203107478092614	20230629_3dpf_tg(NTR2.0_QUAS_mpeg1.1_QF2)_24hrs_DMSO_70kDa Dextran_ISO+HYPO_E2_F3
6	180	3.5832651413348966	10.675999392753374	20230629_3dpf_tg(NTR2.0_QUAS_mpeg1.1_QF2)_24hrs_DMSO_70kDa Dextran_ISO+HYPO_E2_F3
7	210	4.394552607422775	13.240694961668614	20230629_3dpf_tg(NTR2.0_QUAS_mpeg1.1_QF2)_24hrs_DMSO_70kDa Dextran_ISO+HYPO_E2_F3
8	240	4.066778415107568	12.427121471528068	20230629_3dpf_tg(NTR2.0_QUAS_mpeg1.1_QF2)_24hrs_DMSO_70kDa Dextran_ISO+HYPO_E2_F3
9	270	2.0542761308311164	13.562463115759757	20230629_3dpf_tg(NTR2.0_QUAS_mpeg1.1_QF2)_24hrs_DMSO_70kDa Dextran_ISO+HYPO_E2_F3
10	300	5.297375661491692	15.876282308970024	20230629_3dpf_tg(NTR2.0_QUAS_mpeg1.1_QF2)_24hrs_DMSO_70kDa Dextran_ISO+HYPO_E2_F3
11	330	5.502682472569616	16.589121557603995	20230629_3dpf_tg(NTR2.0_QUAS_mpeg1.1_QF2)_24hrs_DMSO_70kDa Dextran_ISO+HYPO_E2_F3
12	360	5.827566866496983	17.853150819342506	20230629_3dpf_tg(NTR2.0_QUAS_mpeg1.1_QF2)_24hrs_DMSO_70kDa Dextran_ISO+HYPO_E2_F3
13	390	5.793532164359093	18.09510370668977	20230629_3dpf_tg(NTR2.0_QUAS_mpeg1.1_QF2)_24hrs_DMSO_70kDa Dextran_ISO+HYPO_E2_F3
14	420	6.72081	19.98133506172075	20230629_3dpf_tg(NTR2.0_QUAS_mpeg1.1_QF2)_24hrs_DMSO_70kDa Dextran_ISO+HYPO_E2_F3
15	450	5.971026929568003	16.246612860141752	20230629_3dpf_tg(NTR2.0_QUAS_mpeg1.1_QF2)_24hrs_DMSO_70kDa Dextran_ISO+HYPO_E2_F3
16	480	6.32286	17.68749756273431	20230629_3dpf_tg(NTR2.0_QUAS_mpeg1.1_QF2)_24hrs_DMSO_70kDa Dextran_ISO+HYPO_E2_F3
17	510	6.989696140687405	19.101947928698404	20230629_3dpf_tg(NTR2.0_QUAS_mpeg1.1_QF2)_24hrs_DMSO_70kDa Dextran_ISO+HYPO_E2_F3
18	540	7.228377401546466	19.80701304887911	20230629_3dpf_tg(NTR2.0_QUAS_mpeg1.1_QF2)_24hrs_DMSO_70kDa Dextran_ISO+HYPO_E2_F3
19	570	7.088956233284493	20.2098	20230629_3dpf_tg(NTR2.0_QUAS_mpeg1.1_QF2)_24hrs_DMSO_70kDa Dextran_ISO+HYPO_E2_F3
20	600	7.261732080571453	21.7836	20230629_3dpf_tg(NTR2.0_QUAS_mpeg1.1_QF2)_24hrs_DMSO_70kDa Dextran_ISO+HYPO_E2_F3
21	630	7.53744	23.665087908264116	20230629_3dpf_tg(NTR2.0_QUAS_mpeg1.1_QF2)_24hrs_DMSO_70kDa Dextran_ISO+HYPO_E2_F3
22	660	7.720671445870336	24.64434537914691	20230629_3dpf_tg(NTR2.0_QUAS_mpeg1.1_QF2)_24hrs_DMSO_70kDa Dextran_ISO+HYPO_E2_F3
23	690	7.667622234951584	20.40601857840513	20230629_3dpf_tg(NTR2.0_QUAS_mpeg1.1_QF2)_24hrs_DMSO_70kDa Dextran_ISO+HYPO_E2_F3
24	720	7.284428124864612	26.431352587848565	20230629_3dpf_tg(NTR2.0_QUAS_mpeg1.1_QF2)_24hrs_DMSO_70kDa Dextran_ISO+HYPO_E2_F3
25	750	7.483843490127452	27.774774338223576	20230629_3dpf_tg(NTR2.0_QUAS_mpeg1.1_QF2)_24hrs_DMSO_70kDa Dextran_ISO+HYPO_E2_F3
26	780	7.405772494077063	28.8206	20230629_3dpf_tg(NTR2.0_QUAS_mpeg1.1_QF2)_24hrs_DMSO_70kDa Dextran_ISO+HYPO_E2_F3
27	810	7.331889345944314	30.529895470154187	20230629_3dpf_tg(NTR2.0_QUAS_mpeg1.1_QF2)_24hrs_DMSO_70kDa Dextran_ISO+HYPO_E2_F3
28	840	7.367091376617898	31.084802651745093	20230629_3dpf_tg(NTR2.0_QUAS_mpeg1.1_QF2)_24hrs_DMSO_70kDa Dextran_ISO+HYPO_E2_F3
29	870	7.334512749298146	32.50382989805161	20230629_3dpf_tg(NTR2.0_QUAS_mpeg1.1_QF2)_24hrs_DMSO_70kDa Dextran_ISO+HYPO_E2_F3
30	900	7.266459683929509	32.34864447227344	20230629_3dpf_tg(NTR2.0_QUAS_mpeg1.1_QF2)_24hrs_DMSO_70kDa Dextran_ISO+HYPO_E2_F3
31	930	7.14585	33.43603460596263	20230629_3dpf_tg(NTR2.0_QUAS_mpeg1.1_QF2)_24hrs_DMSO_70kDa Dextran_ISO+HYPO_E2_F3
32	960	7.667234119033528	33.64945454138595	20230629_3dpf_tg(NTR2.0_QUAS_mpeg1.1_QF2)_24hrs_DMSO_70kDa Dextran_ISO+HYPO_E2_F3
33	990	7.619889868304187	33.64436500621835	20230629_3dpf_tg(NTR2.0_QUAS_mpeg1.1_QF2)_24hrs_DMSO_70kDa Dextran_ISO+HYPO_E2_F3
34	1020	7.65598	34.116705100985456	20230629_3dpf_tg(NTR2.0_QUAS_mpeg1.1_QF2)_24hrs_DMSO_70kDa Dextran_ISO+HYPO_E2_F3
35	1050	7.672719363839862	33.81476729780305	20230629_3dpf_tg(NTR2.0_QUAS_mpeg1.1_QF2)_24hrs_DMSO_70kDa Dextran_ISO+HYPO_E2_F3
36	1080	7.774482399817373	34.338454725777474	20230629_3dpf_tg(NTR2.0_QUAS_mpeg1.1_QF2)_24hrs_DMSO_70kDa Dextran_ISO+HYPO_E2_F3
37	1110	7.63837	35.331352560466875	20230629_3dpf_tg(NTR2.0_QUAS_mpeg1.1_QF2)_24hrs_DMSO_70kDa Dextran_ISO+HYPO_E2_F3
38	1140	9.52453	34.60948728255221	20230629_3dpf_tg(NTR2.0_QUAS_mpeg1.1_QF2)_24hrs_DMSO_70kDa Dextran_ISO+HYPO_E2_F3
39	1170	8.095102210692394	35.90627384971724	20230629_3dpf_tg(NTR2.0_QUAS_mpeg1.1_QF2)_24hrs_DMSO_70kDa Dextran_ISO+HYPO_E2_F3
40	1200	8.528375910840664	31.08593205939315	20230629_3dpf_tg(NTR2.0_QUAS_mpeg1.1_QF2)_24hrs_DMSO_70kDa Dextran_ISO+HYPO_E2_F3
41	1230	8.62696	32.125793664160106	20230629_3dpf_tg(NTR2.0_QUAS_mpeg1.1_QF2)_24hrs_DMSO_70kDa Dextran_ISO+HYPO_E2_F3
42	1260	8.680295800443142	32.45190949787226	20230629_3dpf_tg(NTR2.0_QUAS_mpeg1.1_QF2)_24hrs_DMSO_70kDa Dextran_ISO+HYPO_E2_F3
43	1290	8.968744715072775	33.71213923255643	20230629_3dpf_tg(NTR2.0_QUAS_mpeg1.1_QF2)_24hrs_DMSO_70kDa Dextran_ISO+HYPO_E2_F3
44	1320	8.841086714793887	34.562917734154425	20230629_3dpf_tg(NTR2.0_QUAS_mpeg1.1_QF2)_24hrs_DMSO_70kDa Dextran_ISO+HYPO_E2_F3
45	1350	8.804013768706334	35.797260941438914	20230629_3dpf_tg(NTR2.0_QUAS_mpeg1.1_QF2)_24hrs_DMSO_70kDa Dextran_ISO+HYPO_E2_F3
46	1380	8.510168964065182	37.81041195925575	20230629_3dpf_tg(NTR2.0_QUAS_mpeg1.1_QF2)_24hrs_DMSO_70kDa Dextran_ISO+HYPO_E2_F3
47	1410	8.28662	39.11731667097177	20230629_3dpf_tg(NTR2.0_QUAS_mpeg1.1_QF2)_24hrs_DMSO_70kDa Dextran_ISO+HYPO_E2_F3
48	1440	8.221693442302785	40.07759099280578	20230629_3dpf_tg(NTR2.0_QUAS_mpeg1.1_QF2)_24hrs_DMSO_70kDa Dextran_ISO+HYPO_E2_F3
49	1470	8.987981293762253	42.38942150313703	20230629_3dpf_tg(NTR2.0_QUAS_mpeg1.1_QF2)_24hrs_DMSO_70kDa Dextran_ISO+HYPO_E2_F3
50	1500	8.994313740665543	42.445	20230629_3dpf_tg(NTR2.0_QUAS_mpeg1.1_QF2)_24hrs_DMSO_70kDa Dextran_ISO+HYPO_E2_F3
51	1530	9.19665	45.819604206079205	20230629_3dpf_tg(NTR2.0_QUAS_mpeg1.1_QF2)_24hrs_DMSO_70kDa Dextran_ISO+HYPO_E2_F3
52	1560	8.743816692177452	50.94783950902204	20230629_3dpf_tg(NTR2.0_QUAS_mpeg1.1_QF2)_24hrs_DMSO_70kDa Dextran_ISO+HYPO_E2_F3
53	1590	9.125480978386449	54.19769419791195	20230629_3dpf_tg(NTR2.0_QUAS_mpeg1.1_QF2)_24hrs_DMSO_70kDa Dextran_ISO+HYPO_E2_F3
54	1620	9.47694	49.37391095975132	20230629_3dpf_tg(NTR2.0_QUAS_mpeg1.1_QF2)_24hrs_DMSO_70kDa Dextran_ISO+HYPO_E2_F3
55	1650	9.930198434919523	50.89525524993662	20230629_3dpf_tg(NTR2.0_QUAS_mpeg1.1_QF2)_24hrs_DMSO_70kDa Dextran_ISO+HYPO_E2_F3
56	1680	10.501617365254448	54.0121	20230629_3dpf_tg(NTR2.0_QUAS_mpeg1.1_QF2)_24hrs_DMSO_70kDa Dextran_ISO+HYPO_E2_F3
57	1710	10.435209354377331	54.33432193880218	20230629_3dpf_tg(NTR2.0_QUAS_mpeg1.1_QF2)_24hrs_DMSO_70kDa Dextran_ISO+HYPO_E2_F3
58	1740	10.59652343956576	54.91102137764136	20230629_3dpf_tg(NTR2.0_QUAS_mpeg1.1_QF2)_24hrs_DMSO_70kDa Dextran_ISO+HYPO_E2_F3
59	1770	11.00185239121947	55.88651807860772	20230629_3dpf_tg(NTR2.0_QUAS_mpeg1.1_QF2)_24hrs_DMSO_70kDa Dextran_ISO+HYPO_E2_F3
60	1800	11.536010968153272	57.52187722339179	20230629_3dpf_tg(NTR2.0_QUAS_mpeg1.1_QF2)_24hrs_DMSO_70kDa Dextran_ISO+HYPO_E2_F3
61	1830	11.44981922736987	57.848941098303136	20230629_3dpf_tg(NTR2.0_QUAS_mpeg1.1_QF2)_24hrs_DMSO_70kDa Dextran_ISO+HYPO_E2_F3
62	1860	11.333874691504754	58.069802133187615	20230629_3dpf_tg(NTR2.0_QUAS_mpeg1.1_QF2)_24hrs_DMSO_70kDa Dextran_ISO+HYPO_E2_F3
63	1890	11.432386030075016	59.10705453202444	20230629_3dpf_tg(NTR2.0_QUAS_mpeg1.1_QF2)_24hrs_DMSO_70kDa Dextran_ISO+HYPO_E2_F3
64	1920	10.900948259811214	59.5911	20230629_3dpf_tg(NTR2.0_QUAS_mpeg1.1_QF2)_24hrs_DMSO_70kDa Dextran_ISO+HYPO_E2_F3
65	1950	9.11258	51.67249508620898	20230629_3dpf_tg(NTR2.0_QUAS_mpeg1.1_QF2)_24hrs_DMSO_70kDa Dextran_ISO+HYPO_E2_F3
66	1980	9.512164607971089	59.02026771398126	20230629_3dpf_tg(NTR2.0_QUAS_mpeg1.1_QF2)_24hrs_DMSO_70kDa Dextran_ISO+HYPO_E2_F3
67	2010	9.165640637519532	59.92602792501059	20230629_3dpf_tg(NTR2.0_QUAS_mpeg1.1_QF2)_24hrs_DMSO_70kDa Dextran_ISO+HYPO_E2_F3
68	2040	8.813820011434395	60.42970117866291	20230629_3dpf_tg(NTR2.0_QUAS_mpeg1.1_QF2)_24hrs_DMSO_70kDa Dextran_ISO+HYPO_E2_F3
69	2070	8.639366925391482	60.5931	20230629_3dpf_tg(NTR2.0_QUAS_mpeg1.1_QF2)_24hrs_DMSO_70kDa Dextran_ISO+HYPO_E2_F3
70	2100	7.663018997141849	60.14551631891082	20230629_3dpf_tg(NTR2.0_QUAS_mpeg1.1_QF2)_24hrs_DMSO_70kDa Dextran_ISO+HYPO_E2_F3
71	2130	7.559583989988396	60.09684289820529	20230629_3dpf_tg(NTR2.0_QUAS_mpeg1.1_QF2)_24hrs_DMSO_70kDa Dextran_ISO+HYPO_E2_F3
72	2160	8.023647764106341	61.699386767244405	20230629_3dpf_tg(NTR2.0_QUAS_mpeg1.1_QF2)_24hrs_DMSO_70kDa Dextran_ISO+HYPO_E2_F3
73	2190	7.894037548728366	63.08208779098762	20230629_3dpf_tg(NTR2.0_QUAS_mpeg1.1_QF2)_24hrs_DMSO_70kDa Dextran_ISO+HYPO_E2_F3
74	2220	7.865985197411939	63.617453723161816	20230629_3dpf_tg(NTR2.0_QUAS_mpeg1.1_QF2)_24hrs_DMSO_70kDa Dextran_ISO+HYPO_E2_F3
75	2250	7.774828251756715	64.51868124160886	20230629_3dpf_tg(NTR2.0_QUAS_mpeg1.1_QF2)_24hrs_DMSO_70kDa Dextran_ISO+HYPO_E2_F3
76	2280	8.157220353800922	59.897930762361455	20230629_3dpf_tg(NTR2.0_QUAS_mpeg1.1_QF2)_24hrs_DMSO_70kDa Dextran_ISO+HYPO_E2_F3
77	2310	7.868338485997165	72.79479902637586	20230629_3dpf_tg(NTR2.0_QUAS_mpeg1.1_QF2)_24hrs_DMSO_70kDa Dextran_ISO+HYPO_E2_F3
78	2340	9.630618685841071	68.54315572503555	20230629_3dpf_tg(NTR2.0_QUAS_mpeg1.1_QF2)_24hrs_DMSO_70kDa Dextran_ISO+HYPO_E2_F3
79	2370	10.327460907861536	69.06304850807187	20230629_3dpf_tg(NTR2.0_QUAS_mpeg1.1_QF2)_24hrs_DMSO_70kDa Dextran_ISO+HYPO_E2_F3
80	2400	9.825323290095664	72.54476616846888	20230629_3dpf_tg(NTR2.0_QUAS_mpeg1.1_QF2)_24hrs_DMSO_70kDa Dextran_ISO+HYPO_E2_F3
81	2430	10.049213897289226	71.94053773018003	20230629_3dpf_tg(NTR2.0_QUAS_mpeg1.1_QF2)_24hrs_DMSO_70kDa Dextran_ISO+HYPO_E2_F3
82	2460	10.38749129546862	72.78057037609248	20230629_3dpf_tg(NTR2.0_QUAS_mpeg1.1_QF2)_24hrs_DMSO_70kDa Dextran_ISO+HYPO_E2_F3
83	2490	10.890312432867823	72.84009646403607	20230629_3dpf_tg(NTR2.0_QUAS_mpeg1.1_QF2)_24hrs_DMSO_70kDa Dextran_ISO+HYPO_E2_F3
84	2520	11.354396702891446	73.72309723448487	20230629_3dpf_tg(NTR2.0_QUAS_mpeg1.1_QF2)_24hrs_DMSO_70kDa Dextran_ISO+HYPO_E2_F3
85	2550	11.628319246952362	73.67790448329019	20230629_3dpf_tg(NTR2.0_QUAS_mpeg1.1_QF2)_24hrs_DMSO_70kDa Dextran_ISO+HYPO_E2_F3
86	2580	12.0871	74.91038336088066	20230629_3dpf_tg(NTR2.0_QUAS_mpeg1.1_QF2)_24hrs_DMSO_70kDa Dextran_ISO+HYPO_E2_F3
87	2610	12.425446740901338	75.42883908549935	20230629_3dpf_tg(NTR2.0_QUAS_mpeg1.1_QF2)_24hrs_DMSO_70kDa Dextran_ISO+HYPO_E2_F3
88	2640	12.729729196294578	75.5846	20230629_3dpf_tg(NTR2.0_QUAS_mpeg1.1_QF2)_24hrs_DMSO_70kDa Dextran_ISO+HYPO_E2_F3
89	2670	13.639268308864104	77.09749500486438	20230629_3dpf_tg(NTR2.0_QUAS_mpeg1.1_QF2)_24hrs_DMSO_70kDa Dextran_ISO+HYPO_E2_F3
90	2700	14.194507254864568	77.97843374881344	20230629_3dpf_tg(NTR2.0_QUAS_mpeg1.1_QF2)_24hrs_DMSO_70kDa Dextran_ISO+HYPO_E2_F3
91	2730	14.230550923192196	78.35262556541875	20230629_3dpf_tg(NTR2.0_QUAS_mpeg1.1_QF2)_24hrs_DMSO_70kDa Dextran_ISO+HYPO_E2_F3
92	2760	14.818829947432445	78.92516317304504	20230629_3dpf_tg(NTR2.0_QUAS_mpeg1.1_QF2)_24hrs_DMSO_70kDa Dextran_ISO+HYPO_E2_F3
93	2790	15.7549	79.24037948218181	20230629_3dpf_tg(NTR2.0_QUAS_mpeg1.1_QF2)_24hrs_DMSO_70kDa Dextran_ISO+HYPO_E2_F3
94	2820	16.45190586228986	79.36195893148961	20230629_3dpf_tg(NTR2.0_QUAS_mpeg1.1_QF2)_24hrs_DMSO_70kDa Dextran_ISO+HYPO_E2_F3
95	2850	17.09911177689808	79.00297041768658	20230629_3dpf_tg(NTR2.0_QUAS_mpeg1.1_QF2)_24hrs_DMSO_70kDa Dextran_ISO+HYPO_E2_F3
96	2880	16.994168686328738	79.11421598080231	20230629_3dpf_tg(NTR2.0_QUAS_mpeg1.1_QF2)_24hrs_DMSO_70kDa Dextran_ISO+HYPO_E2_F3
97	2910	17.796852525614163	85.66597950737798	20230629_3dpf_tg(NTR2.0_QUAS_mpeg1.1_QF2)_24hrs_DMSO_70kDa Dextran_ISO+HYPO_E2_F3
98	2940	17.757765302855198	86.63134291201635	20230629_3dpf_tg(NTR2.0_QUAS_mpeg1.1_QF2)_24hrs_DMSO_70kDa Dextran_ISO+HYPO_E2_F3
99	2970	18.001303520349776	87.15927192039742	20230629_3dpf_tg(NTR2.0_QUAS_mpeg1.1_QF2)_24hrs_DMSO_70kDa Dextran_ISO+HYPO_E2_F3
100	3000	19.62372565427137	85.48333547686134	20230629_3dpf_tg(NTR2.0_QUAS_mpeg1.1_QF2)_24hrs_DMSO_70kDa Dextran_ISO+HYPO_E2_F3
101	3030	20.37727287564165	86.49615129804916	20230629_3dpf_tg(NTR2.0_QUAS_mpeg1.1_QF2)_24hrs_DMSO_70kDa Dextran_ISO+HYPO_E2_F3
102	3060	25.20281909849603	93.35690175525748	20230629_3dpf_tg(NTR2.0_QUAS_mpeg1.1_QF2)_24hrs_DMSO_70kDa Dextran_ISO+HYPO_E2_F3
103	3090	18.37076293630137	83.16068956547016	20230629_3dpf_tg(NTR2.0_QUAS_mpeg1.1_QF2)_24hrs_DMSO_70kDa Dextran_ISO+HYPO_E2_F3
104	3120	18.59439613505065	81.81180709202712	20230629_3dpf_tg(NTR2.0_QUAS_mpeg1.1_QF2)_24hrs_DMSO_70kDa Dextran_ISO+HYPO_E2_F3
105	3150	18.280778396440827	81.79591702213327	20230629_3dpf_tg(NTR2.0_QUAS_mpeg1.1_QF2)_24hrs_DMSO_70kDa Dextran_ISO+HYPO_E2_F3
106	3180	17.567456478754462	82.84959911060626	20230629_3dpf_tg(NTR2.0_QUAS_mpeg1.1_QF2)_24hrs_DMSO_70kDa Dextran_ISO+HYPO_E2_F3
107	3210	17.745071939313448	82.73197428810158	20230629_3dpf_tg(NTR2.0_QUAS_mpeg1.1_QF2)_24hrs_DMSO_70kDa Dextran_ISO+HYPO_E2_F3
108	3240	17.912785392814545	82.33006996917875	20230629_3dpf_tg(NTR2.0_QUAS_mpeg1.1_QF2)_24hrs_DMSO_70kDa Dextran_ISO+HYPO_E2_F3
109	3270	17.813837290124702	81.81530776390004	20230629_3dpf_tg(NTR2.0_QUAS_mpeg1.1_QF2)_24hrs_DMSO_70kDa Dextran_ISO+HYPO_E2_F3
110	3300	21.883853860142978	84.51560967977944	20230629_3dpf_tg(NTR2.0_QUAS_mpeg1.1_QF2)_24hrs_DMSO_70kDa Dextran_ISO+HYPO_E2_F3
111	3330	22.385591866105973	84.67151035101041	20230629_3dpf_tg(NTR2.0_QUAS_mpeg1.1_QF2)_24hrs_DMSO_70kDa Dextran_ISO+HYPO_E2_F3
112	3360	22.472264757384348	86.42225215231655	20230629_3dpf_tg(NTR2.0_QUAS_mpeg1.1_QF2)_24hrs_DMSO_70kDa Dextran_ISO+HYPO_E2_F3
113	3390	22.2542	86.9356	20230629_3dpf_tg(NTR2.0_QUAS_mpeg1.1_QF2)_24hrs_DMSO_70kDa Dextran_ISO+HYPO_E2_F3
114	3420	22.09663540235466	87.12870153217649	20230629_3dpf_tg(NTR2.0_QUAS_mpeg1.1_QF2)_24hrs_DMSO_70kDa Dextran_ISO+HYPO_E2_F3
115	3450	22.032539886718283	88.30267268519351	20230629_3dpf_tg(NTR2.0_QUAS_mpeg1.1_QF2)_24hrs_DMSO_70kDa Dextran_ISO+HYPO_E2_F3
116	3480	22.263311688576504	88.02081860741623	20230629_3dpf_tg(NTR2.0_QUAS_mpeg1.1_QF2)_24hrs_DMSO_70kDa Dextran_ISO+HYPO_E2_F3
117	3510	22.74224665688658	88.40012711738193	20230629_3dpf_tg(NTR2.0_QUAS_mpeg1.1_QF2)_24hrs_DMSO_70kDa Dextran_ISO+HYPO_E2_F3
118	3540	27.958172233774377	87.58081291400613	20230629_3dpf_tg(NTR2.0_QUAS_mpeg1.1_QF2)_24hrs_DMSO_70kDa Dextran_ISO+HYPO_E2_F3
119	3570	27.79973067539131	86.94181736075726	20230629_3dpf_tg(NTR2.0_QUAS_mpeg1.1_QF2)_24hrs_DMSO_70kDa Dextran_ISO+HYPO_E2_F3
120	3600	23.42412412698504	89.04858432141198	20230629_3dpf_tg(NTR2.0_QUAS_mpeg1.1_QF2)_24hrs_DMSO_70kDa Dextran_ISO+HYPO_E2_F3
0	0	0	0	20230629_3dpf_tg(NTR2.0_QUAS_mpeg1.1_QF2)_24hrs_DMSO_70kDa Dextran_ISO+HYPO_E3_F6
1	30	1.162461249907895	2.4562913230886774	20230629_3dpf_tg(NTR2.0_QUAS_mpeg1.1_QF2)_24hrs_DMSO_70kDa Dextran_ISO+HYPO_E3_F6
2	60	0.9843056752713664	3.98869	20230629_3dpf_tg(NTR2.0_QUAS_mpeg1.1_QF2)_24hrs_DMSO_70kDa Dextran_ISO+HYPO_E3_F6
3	90	0.7157046496121918	3.2385867860555826	20230629_3dpf_tg(NTR2.0_QUAS_mpeg1.1_QF2)_24hrs_DMSO_70kDa Dextran_ISO+HYPO_E3_F6
4	120	0.9341779735002655	3.611946542354132	20230629_3dpf_tg(NTR2.0_QUAS_mpeg1.1_QF2)_24hrs_DMSO_70kDa Dextran_ISO+HYPO_E3_F6
5	150	1.024424749020058	4.092512396079647	20230629_3dpf_tg(NTR2.0_QUAS_mpeg1.1_QF2)_24hrs_DMSO_70kDa Dextran_ISO+HYPO_E3_F6
6	180	1.1917779070506698	4.311956529654208	20230629_3dpf_tg(NTR2.0_QUAS_mpeg1.1_QF2)_24hrs_DMSO_70kDa Dextran_ISO+HYPO_E3_F6
7	210	1.3240074727557618	4.619687377342336	20230629_3dpf_tg(NTR2.0_QUAS_mpeg1.1_QF2)_24hrs_DMSO_70kDa Dextran_ISO+HYPO_E3_F6
8	240	1.5476618714533714	5.948762498373493	20230629_3dpf_tg(NTR2.0_QUAS_mpeg1.1_QF2)_24hrs_DMSO_70kDa Dextran_ISO+HYPO_E3_F6
9	270	1.6995199640820842	6.306553205185726	20230629_3dpf_tg(NTR2.0_QUAS_mpeg1.1_QF2)_24hrs_DMSO_70kDa Dextran_ISO+HYPO_E3_F6
10	300	1.5594497110705272	6.33754	20230629_3dpf_tg(NTR2.0_QUAS_mpeg1.1_QF2)_24hrs_DMSO_70kDa Dextran_ISO+HYPO_E3_F6
11	330	1.5169	6.6474	20230629_3dpf_tg(NTR2.0_QUAS_mpeg1.1_QF2)_24hrs_DMSO_70kDa Dextran_ISO+HYPO_E3_F6
12	360	1.584935877092741	6.965878251983736	20230629_3dpf_tg(NTR2.0_QUAS_mpeg1.1_QF2)_24hrs_DMSO_70kDa Dextran_ISO+HYPO_E3_F6
13	390	1.6951119601382487	7.321362136415151	20230629_3dpf_tg(NTR2.0_QUAS_mpeg1.1_QF2)_24hrs_DMSO_70kDa Dextran_ISO+HYPO_E3_F6
14	420	1.8545118440737025	7.582324902222895	20230629_3dpf_tg(NTR2.0_QUAS_mpeg1.1_QF2)_24hrs_DMSO_70kDa Dextran_ISO+HYPO_E3_F6
15	450	2.007060764613801	7.090601739200942	20230629_3dpf_tg(NTR2.0_QUAS_mpeg1.1_QF2)_24hrs_DMSO_70kDa Dextran_ISO+HYPO_E3_F6
16	480	2.104546427652323	7.245504628677762	20230629_3dpf_tg(NTR2.0_QUAS_mpeg1.1_QF2)_24hrs_DMSO_70kDa Dextran_ISO+HYPO_E3_F6
17	510	2.164492373515404	7.63045	20230629_3dpf_tg(NTR2.0_QUAS_mpeg1.1_QF2)_24hrs_DMSO_70kDa Dextran_ISO+HYPO_E3_F6
18	540	2.06838	7.682393492886104	20230629_3dpf_tg(NTR2.0_QUAS_mpeg1.1_QF2)_24hrs_DMSO_70kDa Dextran_ISO+HYPO_E3_F6
19	570	2.610177884054234	8.339984291228106	20230629_3dpf_tg(NTR2.0_QUAS_mpeg1.1_QF2)_24hrs_DMSO_70kDa Dextran_ISO+HYPO_E3_F6
20	600	2.702172387063123	8.424655251653373	20230629_3dpf_tg(NTR2.0_QUAS_mpeg1.1_QF2)_24hrs_DMSO_70kDa Dextran_ISO+HYPO_E3_F6
21	630	2.9203326773372997	10.771400778049925	20230629_3dpf_tg(NTR2.0_QUAS_mpeg1.1_QF2)_24hrs_DMSO_70kDa Dextran_ISO+HYPO_E3_F6
22	660	2.8562905975845987	9.016051931400767	20230629_3dpf_tg(NTR2.0_QUAS_mpeg1.1_QF2)_24hrs_DMSO_70kDa Dextran_ISO+HYPO_E3_F6
23	690	3.0178860699535672	10.444273925835638	20230629_3dpf_tg(NTR2.0_QUAS_mpeg1.1_QF2)_24hrs_DMSO_70kDa Dextran_ISO+HYPO_E3_F6
24	720	3.0802448316412216	9.973928703379965	20230629_3dpf_tg(NTR2.0_QUAS_mpeg1.1_QF2)_24hrs_DMSO_70kDa Dextran_ISO+HYPO_E3_F6
25	750	3.025749282802468	8.232499766692028	20230629_3dpf_tg(NTR2.0_QUAS_mpeg1.1_QF2)_24hrs_DMSO_70kDa Dextran_ISO+HYPO_E3_F6
26	780	3.0980550951311963	8.285914788498962	20230629_3dpf_tg(NTR2.0_QUAS_mpeg1.1_QF2)_24hrs_DMSO_70kDa Dextran_ISO+HYPO_E3_F6
27	810	3.16338	8.17158	20230629_3dpf_tg(NTR2.0_QUAS_mpeg1.1_QF2)_24hrs_DMSO_70kDa Dextran_ISO+HYPO_E3_F6
28	840	3.33131	9.70395	20230629_3dpf_tg(NTR2.0_QUAS_mpeg1.1_QF2)_24hrs_DMSO_70kDa Dextran_ISO+HYPO_E3_F6
29	870	3.424795858450825	10.03971993891934	20230629_3dpf_tg(NTR2.0_QUAS_mpeg1.1_QF2)_24hrs_DMSO_70kDa Dextran_ISO+HYPO_E3_F6
30	900	3.505423026599312	10.027089860692088	20230629_3dpf_tg(NTR2.0_QUAS_mpeg1.1_QF2)_24hrs_DMSO_70kDa Dextran_ISO+HYPO_E3_F6
31	930	5.810339674596377	17.42533677926107	20230629_3dpf_tg(NTR2.0_QUAS_mpeg1.1_QF2)_24hrs_DMSO_70kDa Dextran_ISO+HYPO_E3_F6
32	960	3.7084513481063817	12.62345928413314	20230629_3dpf_tg(NTR2.0_QUAS_mpeg1.1_QF2)_24hrs_DMSO_70kDa Dextran_ISO+HYPO_E3_F6
33	990	3.659042343878964	13.20519387915231	20230629_3dpf_tg(NTR2.0_QUAS_mpeg1.1_QF2)_24hrs_DMSO_70kDa Dextran_ISO+HYPO_E3_F6
34	1020	3.625548820990516	13.16143544223812	20230629_3dpf_tg(NTR2.0_QUAS_mpeg1.1_QF2)_24hrs_DMSO_70kDa Dextran_ISO+HYPO_E3_F6
35	1050	5.469636406265869	17.56051811070553	20230629_3dpf_tg(NTR2.0_QUAS_mpeg1.1_QF2)_24hrs_DMSO_70kDa Dextran_ISO+HYPO_E3_F6
36	1080	5.642906330455632	17.63100225833964	20230629_3dpf_tg(NTR2.0_QUAS_mpeg1.1_QF2)_24hrs_DMSO_70kDa Dextran_ISO+HYPO_E3_F6
37	1110	3.814409688867916	14.909512960379196	20230629_3dpf_tg(NTR2.0_QUAS_mpeg1.1_QF2)_24hrs_DMSO_70kDa Dextran_ISO+HYPO_E3_F6
38	1140	4.114333430191901	13.116306073445529	20230629_3dpf_tg(NTR2.0_QUAS_mpeg1.1_QF2)_24hrs_DMSO_70kDa Dextran_ISO+HYPO_E3_F6
39	1170	4.367760396658775	13.986489847161623	20230629_3dpf_tg(NTR2.0_QUAS_mpeg1.1_QF2)_24hrs_DMSO_70kDa Dextran_ISO+HYPO_E3_F6
40	1200	4.2792929142348575	14.451729566591563	20230629_3dpf_tg(NTR2.0_QUAS_mpeg1.1_QF2)_24hrs_DMSO_70kDa Dextran_ISO+HYPO_E3_F6
41	1230	3.976863073225684	14.20090892600924	20230629_3dpf_tg(NTR2.0_QUAS_mpeg1.1_QF2)_24hrs_DMSO_70kDa Dextran_ISO+HYPO_E3_F6
42	1260	3.8099149849172327	14.455963585233883	20230629_3dpf_tg(NTR2.0_QUAS_mpeg1.1_QF2)_24hrs_DMSO_70kDa Dextran_ISO+HYPO_E3_F6
43	1290	3.7996264604711167	14.811120686256324	20230629_3dpf_tg(NTR2.0_QUAS_mpeg1.1_QF2)_24hrs_DMSO_70kDa Dextran_ISO+HYPO_E3_F6
44	1320	3.735139883302852	15.932810866725791	20230629_3dpf_tg(NTR2.0_QUAS_mpeg1.1_QF2)_24hrs_DMSO_70kDa Dextran_ISO+HYPO_E3_F6
45	1350	3.6827520706128216	15.839371209824034	20230629_3dpf_tg(NTR2.0_QUAS_mpeg1.1_QF2)_24hrs_DMSO_70kDa Dextran_ISO+HYPO_E3_F6
46	1380	3.445964527547963	16.53328259151439	20230629_3dpf_tg(NTR2.0_QUAS_mpeg1.1_QF2)_24hrs_DMSO_70kDa Dextran_ISO+HYPO_E3_F6
47	1410	3.4950530961740465	16.344243355261213	20230629_3dpf_tg(NTR2.0_QUAS_mpeg1.1_QF2)_24hrs_DMSO_70kDa Dextran_ISO+HYPO_E3_F6
48	1440	3.2020066612191136	17.17367945224009	20230629_3dpf_tg(NTR2.0_QUAS_mpeg1.1_QF2)_24hrs_DMSO_70kDa Dextran_ISO+HYPO_E3_F6
49	1470	3.319591366499275	16.895320966803027	20230629_3dpf_tg(NTR2.0_QUAS_mpeg1.1_QF2)_24hrs_DMSO_70kDa Dextran_ISO+HYPO_E3_F6
50	1500	3.4746906623796026	17.08739231214966	20230629_3dpf_tg(NTR2.0_QUAS_mpeg1.1_QF2)_24hrs_DMSO_70kDa Dextran_ISO+HYPO_E3_F6
51	1530	3.990313895139464	16.88749418516873	20230629_3dpf_tg(NTR2.0_QUAS_mpeg1.1_QF2)_24hrs_DMSO_70kDa Dextran_ISO+HYPO_E3_F6
52	1560	4.02456	16.573436732012325	20230629_3dpf_tg(NTR2.0_QUAS_mpeg1.1_QF2)_24hrs_DMSO_70kDa Dextran_ISO+HYPO_E3_F6
53	1590	4.009283201620575	14.93320674396501	20230629_3dpf_tg(NTR2.0_QUAS_mpeg1.1_QF2)_24hrs_DMSO_70kDa Dextran_ISO+HYPO_E3_F6
54	1620	3.965373129473243	15.79185461932326	20230629_3dpf_tg(NTR2.0_QUAS_mpeg1.1_QF2)_24hrs_DMSO_70kDa Dextran_ISO+HYPO_E3_F6
55	1650	8.668754447943892	25.706508624160747	20230629_3dpf_tg(NTR2.0_QUAS_mpeg1.1_QF2)_24hrs_DMSO_70kDa Dextran_ISO+HYPO_E3_F6
56	1680	3.883338629846304	16.55162300085308	20230629_3dpf_tg(NTR2.0_QUAS_mpeg1.1_QF2)_24hrs_DMSO_70kDa Dextran_ISO+HYPO_E3_F6
57	1710	3.735804409826952	16.79495727875529	20230629_3dpf_tg(NTR2.0_QUAS_mpeg1.1_QF2)_24hrs_DMSO_70kDa Dextran_ISO+HYPO_E3_F6
58	1740	3.836486433068562	16.978459380002494	20230629_3dpf_tg(NTR2.0_QUAS_mpeg1.1_QF2)_24hrs_DMSO_70kDa Dextran_ISO+HYPO_E3_F6
59	1770	3.965367289211105	17.235210195885987	20230629_3dpf_tg(NTR2.0_QUAS_mpeg1.1_QF2)_24hrs_DMSO_70kDa Dextran_ISO+HYPO_E3_F6
60	1800	3.982418107001965	17.534274082581966	20230629_3dpf_tg(NTR2.0_QUAS_mpeg1.1_QF2)_24hrs_DMSO_70kDa Dextran_ISO+HYPO_E3_F6
61	1830	4.03807	18.652606164259808	20230629_3dpf_tg(NTR2.0_QUAS_mpeg1.1_QF2)_24hrs_DMSO_70kDa Dextran_ISO+HYPO_E3_F6
62	1860	4.254172080133573	19.56567047490797	20230629_3dpf_tg(NTR2.0_QUAS_mpeg1.1_QF2)_24hrs_DMSO_70kDa Dextran_ISO+HYPO_E3_F6
63	1890	4.404910995647626	23.305494851908023	20230629_3dpf_tg(NTR2.0_QUAS_mpeg1.1_QF2)_24hrs_DMSO_70kDa Dextran_ISO+HYPO_E3_F6
64	1920	4.6505848493281565	24.384419882918063	20230629_3dpf_tg(NTR2.0_QUAS_mpeg1.1_QF2)_24hrs_DMSO_70kDa Dextran_ISO+HYPO_E3_F6
65	1950	4.254802955153521	24.33237533818081	20230629_3dpf_tg(NTR2.0_QUAS_mpeg1.1_QF2)_24hrs_DMSO_70kDa Dextran_ISO+HYPO_E3_F6
66	1980	13.030768733332572	44.94103544550876	20230629_3dpf_tg(NTR2.0_QUAS_mpeg1.1_QF2)_24hrs_DMSO_70kDa Dextran_ISO+HYPO_E3_F6
67	2010	13.058011647725174	45.364014653688656	20230629_3dpf_tg(NTR2.0_QUAS_mpeg1.1_QF2)_24hrs_DMSO_70kDa Dextran_ISO+HYPO_E3_F6
68	2040	14.236377216168467	47.75444337079955	20230629_3dpf_tg(NTR2.0_QUAS_mpeg1.1_QF2)_24hrs_DMSO_70kDa Dextran_ISO+HYPO_E3_F6
69	2070	12.674684687939624	46.585565118052365	20230629_3dpf_tg(NTR2.0_QUAS_mpeg1.1_QF2)_24hrs_DMSO_70kDa Dextran_ISO+HYPO_E3_F6
70	2100	5.753401649406525	36.14668563809093	20230629_3dpf_tg(NTR2.0_QUAS_mpeg1.1_QF2)_24hrs_DMSO_70kDa Dextran_ISO+HYPO_E3_F6
71	2130	12.374303531464216	48.37937909510335	20230629_3dpf_tg(NTR2.0_QUAS_mpeg1.1_QF2)_24hrs_DMSO_70kDa Dextran_ISO+HYPO_E3_F6
72	2160	12.068789450701232	49.121044869556734	20230629_3dpf_tg(NTR2.0_QUAS_mpeg1.1_QF2)_24hrs_DMSO_70kDa Dextran_ISO+HYPO_E3_F6
73	2190	12.006781193262404	49.94978850159065	20230629_3dpf_tg(NTR2.0_QUAS_mpeg1.1_QF2)_24hrs_DMSO_70kDa Dextran_ISO+HYPO_E3_F6
74	2220	13.118365688380168	52.1161	20230629_3dpf_tg(NTR2.0_QUAS_mpeg1.1_QF2)_24hrs_DMSO_70kDa Dextran_ISO+HYPO_E3_F6
75	2250	12.98028146191826	54.04625491691028	20230629_3dpf_tg(NTR2.0_QUAS_mpeg1.1_QF2)_24hrs_DMSO_70kDa Dextran_ISO+HYPO_E3_F6
76	2280	13.056795977458064	55.19985137272555	20230629_3dpf_tg(NTR2.0_QUAS_mpeg1.1_QF2)_24hrs_DMSO_70kDa Dextran_ISO+HYPO_E3_F6
77	2310	13.08330707278027	57.031838819346135	20230629_3dpf_tg(NTR2.0_QUAS_mpeg1.1_QF2)_24hrs_DMSO_70kDa Dextran_ISO+HYPO_E3_F6
78	2340	13.111631214798887	58.8387	20230629_3dpf_tg(NTR2.0_QUAS_mpeg1.1_QF2)_24hrs_DMSO_70kDa Dextran_ISO+HYPO_E3_F6
79	2370	13.266880910140465	59.71121492496018	20230629_3dpf_tg(NTR2.0_QUAS_mpeg1.1_QF2)_24hrs_DMSO_70kDa Dextran_ISO+HYPO_E3_F6
80	2400	13.305846316411008	60.480597229281095	20230629_3dpf_tg(NTR2.0_QUAS_mpeg1.1_QF2)_24hrs_DMSO_70kDa Dextran_ISO+HYPO_E3_F6
81	2430	13.508016554659813	60.79911240373136	20230629_3dpf_tg(NTR2.0_QUAS_mpeg1.1_QF2)_24hrs_DMSO_70kDa Dextran_ISO+HYPO_E3_F6
82	2460	13.566230230983257	61.9462	20230629_3dpf_tg(NTR2.0_QUAS_mpeg1.1_QF2)_24hrs_DMSO_70kDa Dextran_ISO+HYPO_E3_F6
83	2490	13.612910526613378	62.13301556490656	20230629_3dpf_tg(NTR2.0_QUAS_mpeg1.1_QF2)_24hrs_DMSO_70kDa Dextran_ISO+HYPO_E3_F6
84	2520	13.293879103560844	63.64983719720741	20230629_3dpf_tg(NTR2.0_QUAS_mpeg1.1_QF2)_24hrs_DMSO_70kDa Dextran_ISO+HYPO_E3_F6
85	2550	13.279082930184382	63.84413788567223	20230629_3dpf_tg(NTR2.0_QUAS_mpeg1.1_QF2)_24hrs_DMSO_70kDa Dextran_ISO+HYPO_E3_F6
86	2580	15.149534264743297	65.9607	20230629_3dpf_tg(NTR2.0_QUAS_mpeg1.1_QF2)_24hrs_DMSO_70kDa Dextran_ISO+HYPO_E3_F6
87	2610	13.302799722196273	66.11814799686125	20230629_3dpf_tg(NTR2.0_QUAS_mpeg1.1_QF2)_24hrs_DMSO_70kDa Dextran_ISO+HYPO_E3_F6
88	2640	13.444516891053516	67.26921491531034	20230629_3dpf_tg(NTR2.0_QUAS_mpeg1.1_QF2)_24hrs_DMSO_70kDa Dextran_ISO+HYPO_E3_F6
89	2670	13.761864854705353	67.17702204537169	20230629_3dpf_tg(NTR2.0_QUAS_mpeg1.1_QF2)_24hrs_DMSO_70kDa Dextran_ISO+HYPO_E3_F6
90	2700	13.804241436285157	67.71447150848338	20230629_3dpf_tg(NTR2.0_QUAS_mpeg1.1_QF2)_24hrs_DMSO_70kDa Dextran_ISO+HYPO_E3_F6
91	2730	13.247066151362567	69.30336641336427	20230629_3dpf_tg(NTR2.0_QUAS_mpeg1.1_QF2)_24hrs_DMSO_70kDa Dextran_ISO+HYPO_E3_F6
92	2760	13.23017525153536	69.5633	20230629_3dpf_tg(NTR2.0_QUAS_mpeg1.1_QF2)_24hrs_DMSO_70kDa Dextran_ISO+HYPO_E3_F6
93	2790	13.209083881944869	70.00125975610132	20230629_3dpf_tg(NTR2.0_QUAS_mpeg1.1_QF2)_24hrs_DMSO_70kDa Dextran_ISO+HYPO_E3_F6
94	2820	13.441325166834288	70.47954762863509	20230629_3dpf_tg(NTR2.0_QUAS_mpeg1.1_QF2)_24hrs_DMSO_70kDa Dextran_ISO+HYPO_E3_F6
95	2850	13.497363700181454	70.6828	20230629_3dpf_tg(NTR2.0_QUAS_mpeg1.1_QF2)_24hrs_DMSO_70kDa Dextran_ISO+HYPO_E3_F6
96	2880	13.528763025168669	70.72188414150784	20230629_3dpf_tg(NTR2.0_QUAS_mpeg1.1_QF2)_24hrs_DMSO_70kDa Dextran_ISO+HYPO_E3_F6
97	2910	13.594443776289213	70.3851	20230629_3dpf_tg(NTR2.0_QUAS_mpeg1.1_QF2)_24hrs_DMSO_70kDa Dextran_ISO+HYPO_E3_F6
98	2940	13.611317691685802	71.04861972076993	20230629_3dpf_tg(NTR2.0_QUAS_mpeg1.1_QF2)_24hrs_DMSO_70kDa Dextran_ISO+HYPO_E3_F6
99	2970	13.618729187073386	72.2074	20230629_3dpf_tg(NTR2.0_QUAS_mpeg1.1_QF2)_24hrs_DMSO_70kDa Dextran_ISO+HYPO_E3_F6
100	3000	13.60870352078624	72.73571657597739	20230629_3dpf_tg(NTR2.0_QUAS_mpeg1.1_QF2)_24hrs_DMSO_70kDa Dextran_ISO+HYPO_E3_F6
101	3030	13.323282865094116	73.1059	20230629_3dpf_tg(NTR2.0_QUAS_mpeg1.1_QF2)_24hrs_DMSO_70kDa Dextran_ISO+HYPO_E3_F6
102	3060	13.34755955982407	72.96325104329627	20230629_3dpf_tg(NTR2.0_QUAS_mpeg1.1_QF2)_24hrs_DMSO_70kDa Dextran_ISO+HYPO_E3_F6
103	3090	13.080987450925624	73.01255878459426	20230629_3dpf_tg(NTR2.0_QUAS_mpeg1.1_QF2)_24hrs_DMSO_70kDa Dextran_ISO+HYPO_E3_F6
104	3120	12.838839750040176	72.63809893542864	20230629_3dpf_tg(NTR2.0_QUAS_mpeg1.1_QF2)_24hrs_DMSO_70kDa Dextran_ISO+HYPO_E3_F6
105	3150	12.742989986759124	72.75232963974213	20230629_3dpf_tg(NTR2.0_QUAS_mpeg1.1_QF2)_24hrs_DMSO_70kDa Dextran_ISO+HYPO_E3_F6
106	3180	12.397447007629442	74.92205320031977	20230629_3dpf_tg(NTR2.0_QUAS_mpeg1.1_QF2)_24hrs_DMSO_70kDa Dextran_ISO+HYPO_E3_F6
107	3210	12.44982091050151	75.77585870663017	20230629_3dpf_tg(NTR2.0_QUAS_mpeg1.1_QF2)_24hrs_DMSO_70kDa Dextran_ISO+HYPO_E3_F6
108	3240	12.617289798923856	76.36138944799029	20230629_3dpf_tg(NTR2.0_QUAS_mpeg1.1_QF2)_24hrs_DMSO_70kDa Dextran_ISO+HYPO_E3_F6
109	3270	14.767902115784253	76.94804485440484	20230629_3dpf_tg(NTR2.0_QUAS_mpeg1.1_QF2)_24hrs_DMSO_70kDa Dextran_ISO+HYPO_E3_F6
110	3300	14.613475964328972	77.96801788695339	20230629_3dpf_tg(NTR2.0_QUAS_mpeg1.1_QF2)_24hrs_DMSO_70kDa Dextran_ISO+HYPO_E3_F6
111	3330	16.01630393333849	76.50976713554489	20230629_3dpf_tg(NTR2.0_QUAS_mpeg1.1_QF2)_24hrs_DMSO_70kDa Dextran_ISO+HYPO_E3_F6
112	3360	13.597261903682009	77.84224152962432	20230629_3dpf_tg(NTR2.0_QUAS_mpeg1.1_QF2)_24hrs_DMSO_70kDa Dextran_ISO+HYPO_E3_F6
113	3390	10.795558352299864	87.89477112084379	20230629_3dpf_tg(NTR2.0_QUAS_mpeg1.1_QF2)_24hrs_DMSO_70kDa Dextran_ISO+HYPO_E3_F6
114	3420	11.923570637235663	86.4741	20230629_3dpf_tg(NTR2.0_QUAS_mpeg1.1_QF2)_24hrs_DMSO_70kDa Dextran_ISO+HYPO_E3_F6
115	3450	14.255407877210107	88.18461968981836	20230629_3dpf_tg(NTR2.0_QUAS_mpeg1.1_QF2)_24hrs_DMSO_70kDa Dextran_ISO+HYPO_E3_F6
116	3480	14.153047991160596	89.31439845487814	20230629_3dpf_tg(NTR2.0_QUAS_mpeg1.1_QF2)_24hrs_DMSO_70kDa Dextran_ISO+HYPO_E3_F6
117	3510	14.102827590828102	89.95819072227346	20230629_3dpf_tg(NTR2.0_QUAS_mpeg1.1_QF2)_24hrs_DMSO_70kDa Dextran_ISO+HYPO_E3_F6
118	3540	12.419471764105545	90.65832171036357	20230629_3dpf_tg(NTR2.0_QUAS_mpeg1.1_QF2)_24hrs_DMSO_70kDa Dextran_ISO+HYPO_E3_F6
119	3570	14.785200781390152	89.25165014950657	20230629_3dpf_tg(NTR2.0_QUAS_mpeg1.1_QF2)_24hrs_DMSO_70kDa Dextran_ISO+HYPO_E3_F6
120	3600	12.818348455726875	89.44548978563647	20230629_3dpf_tg(NTR2.0_QUAS_mpeg1.1_QF2)_24hrs_DMSO_70kDa Dextran_ISO+HYPO_E3_F6
0	0	0	0	20230629_3dpf_tg(NTR2.0_QUAS_mpeg1.1_QF2)_24hrs_DMSO_70kDa Dextran_ISO+HYPO_E4_F7
1	30	0.3628057292450328	1.5807010280555287	20230629_3dpf_tg(NTR2.0_QUAS_mpeg1.1_QF2)_24hrs_DMSO_70kDa Dextran_ISO+HYPO_E4_F7
2	60	0.8494362434287509	2.444507634741025	20230629_3dpf_tg(NTR2.0_QUAS_mpeg1.1_QF2)_24hrs_DMSO_70kDa Dextran_ISO+HYPO_E4_F7
3	90	1.6524714662251645	4.1557	20230629_3dpf_tg(NTR2.0_QUAS_mpeg1.1_QF2)_24hrs_DMSO_70kDa Dextran_ISO+HYPO_E4_F7
4	120	1.9894081907393093	5.430369365122043	20230629_3dpf_tg(NTR2.0_QUAS_mpeg1.1_QF2)_24hrs_DMSO_70kDa Dextran_ISO+HYPO_E4_F7
5	150	2.4911072951461124	6.344825598658298	20230629_3dpf_tg(NTR2.0_QUAS_mpeg1.1_QF2)_24hrs_DMSO_70kDa Dextran_ISO+HYPO_E4_F7
6	180	2.8720646017378053	7.451876166781446	20230629_3dpf_tg(NTR2.0_QUAS_mpeg1.1_QF2)_24hrs_DMSO_70kDa Dextran_ISO+HYPO_E4_F7
7	210	3.761215391285258	8.909088463260831	20230629_3dpf_tg(NTR2.0_QUAS_mpeg1.1_QF2)_24hrs_DMSO_70kDa Dextran_ISO+HYPO_E4_F7
8	240	4.265266120702649	10.367979982328528	20230629_3dpf_tg(NTR2.0_QUAS_mpeg1.1_QF2)_24hrs_DMSO_70kDa Dextran_ISO+HYPO_E4_F7
9	270	4.450359630378268	12.105350568198489	20230629_3dpf_tg(NTR2.0_QUAS_mpeg1.1_QF2)_24hrs_DMSO_70kDa Dextran_ISO+HYPO_E4_F7
10	300	5.096405243241558	13.009588016705658	20230629_3dpf_tg(NTR2.0_QUAS_mpeg1.1_QF2)_24hrs_DMSO_70kDa Dextran_ISO+HYPO_E4_F7
11	330	5.210720366755719	13.325446843189033	20230629_3dpf_tg(NTR2.0_QUAS_mpeg1.1_QF2)_24hrs_DMSO_70kDa Dextran_ISO+HYPO_E4_F7
12	360	5.467472409848084	13.395594928158696	20230629_3dpf_tg(NTR2.0_QUAS_mpeg1.1_QF2)_24hrs_DMSO_70kDa Dextran_ISO+HYPO_E4_F7
13	390	5.4511016034966415	14.287283453964392	20230629_3dpf_tg(NTR2.0_QUAS_mpeg1.1_QF2)_24hrs_DMSO_70kDa Dextran_ISO+HYPO_E4_F7
14	420	5.804374202711775	14.792216009646378	20230629_3dpf_tg(NTR2.0_QUAS_mpeg1.1_QF2)_24hrs_DMSO_70kDa Dextran_ISO+HYPO_E4_F7
15	450	6.18707	15.261945761296388	20230629_3dpf_tg(NTR2.0_QUAS_mpeg1.1_QF2)_24hrs_DMSO_70kDa Dextran_ISO+HYPO_E4_F7
16	480	6.835772791181856	16.711792220030297	20230629_3dpf_tg(NTR2.0_QUAS_mpeg1.1_QF2)_24hrs_DMSO_70kDa Dextran_ISO+HYPO_E4_F7
17	510	7.665189347735435	18.39938510493536	20230629_3dpf_tg(NTR2.0_QUAS_mpeg1.1_QF2)_24hrs_DMSO_70kDa Dextran_ISO+HYPO_E4_F7
18	540	8.34376	20.163773394640813	20230629_3dpf_tg(NTR2.0_QUAS_mpeg1.1_QF2)_24hrs_DMSO_70kDa Dextran_ISO+HYPO_E4_F7
19	570	9.458592084560427	21.359441146321597	20230629_3dpf_tg(NTR2.0_QUAS_mpeg1.1_QF2)_24hrs_DMSO_70kDa Dextran_ISO+HYPO_E4_F7
20	600	9.599807728595309	21.693317310368933	20230629_3dpf_tg(NTR2.0_QUAS_mpeg1.1_QF2)_24hrs_DMSO_70kDa Dextran_ISO+HYPO_E4_F7
21	630	9.823956188038675	22.620297662576725	20230629_3dpf_tg(NTR2.0_QUAS_mpeg1.1_QF2)_24hrs_DMSO_70kDa Dextran_ISO+HYPO_E4_F7
22	660	9.867317091600649	23.385873583657258	20230629_3dpf_tg(NTR2.0_QUAS_mpeg1.1_QF2)_24hrs_DMSO_70kDa Dextran_ISO+HYPO_E4_F7
23	690	9.823994326301529	23.44958498320574	20230629_3dpf_tg(NTR2.0_QUAS_mpeg1.1_QF2)_24hrs_DMSO_70kDa Dextran_ISO+HYPO_E4_F7
24	720	9.977923365282622	23.889214167452916	20230629_3dpf_tg(NTR2.0_QUAS_mpeg1.1_QF2)_24hrs_DMSO_70kDa Dextran_ISO+HYPO_E4_F7
25	750	9.943693302657788	23.943	20230629_3dpf_tg(NTR2.0_QUAS_mpeg1.1_QF2)_24hrs_DMSO_70kDa Dextran_ISO+HYPO_E4_F7
26	780	9.65241	24.05169440264005	20230629_3dpf_tg(NTR2.0_QUAS_mpeg1.1_QF2)_24hrs_DMSO_70kDa Dextran_ISO+HYPO_E4_F7
27	810	9.834708843650308	24.34205374485564	20230629_3dpf_tg(NTR2.0_QUAS_mpeg1.1_QF2)_24hrs_DMSO_70kDa Dextran_ISO+HYPO_E4_F7
28	840	9.816250770206947	27.779762252574955	20230629_3dpf_tg(NTR2.0_QUAS_mpeg1.1_QF2)_24hrs_DMSO_70kDa Dextran_ISO+HYPO_E4_F7
29	870	10.64343317681842	29.30409654900395	20230629_3dpf_tg(NTR2.0_QUAS_mpeg1.1_QF2)_24hrs_DMSO_70kDa Dextran_ISO+HYPO_E4_F7
30	900	11.248127639408406	30.92800649606182	20230629_3dpf_tg(NTR2.0_QUAS_mpeg1.1_QF2)_24hrs_DMSO_70kDa Dextran_ISO+HYPO_E4_F7
31	930	12.622615980798775	33.66433885208252	20230629_3dpf_tg(NTR2.0_QUAS_mpeg1.1_QF2)_24hrs_DMSO_70kDa Dextran_ISO+HYPO_E4_F7
32	960	13.915150198000484	35.02540301230397	20230629_3dpf_tg(NTR2.0_QUAS_mpeg1.1_QF2)_24hrs_DMSO_70kDa Dextran_ISO+HYPO_E4_F7
33	990	13.227745557292684	30.40391638043616	20230629_3dpf_tg(NTR2.0_QUAS_mpeg1.1_QF2)_24hrs_DMSO_70kDa Dextran_ISO+HYPO_E4_F7
34	1020	13.581742353117829	31.78226921197016	20230629_3dpf_tg(NTR2.0_QUAS_mpeg1.1_QF2)_24hrs_DMSO_70kDa Dextran_ISO+HYPO_E4_F7
35	1050	13.59617446840858	32.834032119128054	20230629_3dpf_tg(NTR2.0_QUAS_mpeg1.1_QF2)_24hrs_DMSO_70kDa Dextran_ISO+HYPO_E4_F7
36	1080	14.116503689867784	34.330130210994305	20230629_3dpf_tg(NTR2.0_QUAS_mpeg1.1_QF2)_24hrs_DMSO_70kDa Dextran_ISO+HYPO_E4_F7
37	1110	14.759096079769025	35.273703030405635	20230629_3dpf_tg(NTR2.0_QUAS_mpeg1.1_QF2)_24hrs_DMSO_70kDa Dextran_ISO+HYPO_E4_F7
38	1140	15.069242120105471	35.91404741964306	20230629_3dpf_tg(NTR2.0_QUAS_mpeg1.1_QF2)_24hrs_DMSO_70kDa Dextran_ISO+HYPO_E4_F7
39	1170	15.148977280445788	36.36598706041147	20230629_3dpf_tg(NTR2.0_QUAS_mpeg1.1_QF2)_24hrs_DMSO_70kDa Dextran_ISO+HYPO_E4_F7
40	1200	15.630063400910007	37.47617978855724	20230629_3dpf_tg(NTR2.0_QUAS_mpeg1.1_QF2)_24hrs_DMSO_70kDa Dextran_ISO+HYPO_E4_F7
41	1230	16.55332201008729	38.88117632687172	20230629_3dpf_tg(NTR2.0_QUAS_mpeg1.1_QF2)_24hrs_DMSO_70kDa Dextran_ISO+HYPO_E4_F7
42	1260	17.454345376925257	40.93742738720261	20230629_3dpf_tg(NTR2.0_QUAS_mpeg1.1_QF2)_24hrs_DMSO_70kDa Dextran_ISO+HYPO_E4_F7
43	1290	17.984904483329785	42.46912593152472	20230629_3dpf_tg(NTR2.0_QUAS_mpeg1.1_QF2)_24hrs_DMSO_70kDa Dextran_ISO+HYPO_E4_F7
44	1320	18.80923156929518	43.70053805196263	20230629_3dpf_tg(NTR2.0_QUAS_mpeg1.1_QF2)_24hrs_DMSO_70kDa Dextran_ISO+HYPO_E4_F7
45	1350	19.034909852461936	44.34012935561747	20230629_3dpf_tg(NTR2.0_QUAS_mpeg1.1_QF2)_24hrs_DMSO_70kDa Dextran_ISO+HYPO_E4_F7
46	1380	17.61719916578883	45.70320054606918	20230629_3dpf_tg(NTR2.0_QUAS_mpeg1.1_QF2)_24hrs_DMSO_70kDa Dextran_ISO+HYPO_E4_F7
47	1410	17.80377763581778	43.63116251208717	20230629_3dpf_tg(NTR2.0_QUAS_mpeg1.1_QF2)_24hrs_DMSO_70kDa Dextran_ISO+HYPO_E4_F7
48	1440	17.686177417316642	45.27967065410986	20230629_3dpf_tg(NTR2.0_QUAS_mpeg1.1_QF2)_24hrs_DMSO_70kDa Dextran_ISO+HYPO_E4_F7
49	1470	17.962564772033975	46.01286670567654	20230629_3dpf_tg(NTR2.0_QUAS_mpeg1.1_QF2)_24hrs_DMSO_70kDa Dextran_ISO+HYPO_E4_F7
50	1500	17.455621792745497	49.58493976415074	20230629_3dpf_tg(NTR2.0_QUAS_mpeg1.1_QF2)_24hrs_DMSO_70kDa Dextran_ISO+HYPO_E4_F7
51	1530	17.690569084666752	50.65330097875276	20230629_3dpf_tg(NTR2.0_QUAS_mpeg1.1_QF2)_24hrs_DMSO_70kDa Dextran_ISO+HYPO_E4_F7
52	1560	17.79809852759175	52.124343424621024	20230629_3dpf_tg(NTR2.0_QUAS_mpeg1.1_QF2)_24hrs_DMSO_70kDa Dextran_ISO+HYPO_E4_F7
53	1590	17.902942631538306	53.44462568580786	20230629_3dpf_tg(NTR2.0_QUAS_mpeg1.1_QF2)_24hrs_DMSO_70kDa Dextran_ISO+HYPO_E4_F7
54	1620	17.45270146536766	54.89771355643634	20230629_3dpf_tg(NTR2.0_QUAS_mpeg1.1_QF2)_24hrs_DMSO_70kDa Dextran_ISO+HYPO_E4_F7
55	1650	17.29742255611842	56.32364222678898	20230629_3dpf_tg(NTR2.0_QUAS_mpeg1.1_QF2)_24hrs_DMSO_70kDa Dextran_ISO+HYPO_E4_F7
56	1680	17.30720349141636	58.547309919023206	20230629_3dpf_tg(NTR2.0_QUAS_mpeg1.1_QF2)_24hrs_DMSO_70kDa Dextran_ISO+HYPO_E4_F7
57	1710	17.718456984933994	60.65872794860568	20230629_3dpf_tg(NTR2.0_QUAS_mpeg1.1_QF2)_24hrs_DMSO_70kDa Dextran_ISO+HYPO_E4_F7
58	1740	18.26872955618556	62.98113513936918	20230629_3dpf_tg(NTR2.0_QUAS_mpeg1.1_QF2)_24hrs_DMSO_70kDa Dextran_ISO+HYPO_E4_F7
59	1770	19.263399649224965	65.3381	20230629_3dpf_tg(NTR2.0_QUAS_mpeg1.1_QF2)_24hrs_DMSO_70kDa Dextran_ISO+HYPO_E4_F7
60	1800	20.21465269425048	67.40284950235139	20230629_3dpf_tg(NTR2.0_QUAS_mpeg1.1_QF2)_24hrs_DMSO_70kDa Dextran_ISO+HYPO_E4_F7
61	1830	21.35049670343478	69.42953769781478	20230629_3dpf_tg(NTR2.0_QUAS_mpeg1.1_QF2)_24hrs_DMSO_70kDa Dextran_ISO+HYPO_E4_F7
62	1860	22.712769329820024	72.1686	20230629_3dpf_tg(NTR2.0_QUAS_mpeg1.1_QF2)_24hrs_DMSO_70kDa Dextran_ISO+HYPO_E4_F7
63	1890	23.620282858387608	74.80537885428585	20230629_3dpf_tg(NTR2.0_QUAS_mpeg1.1_QF2)_24hrs_DMSO_70kDa Dextran_ISO+HYPO_E4_F7
64	1920	24.444636111745982	76.30205859780334	20230629_3dpf_tg(NTR2.0_QUAS_mpeg1.1_QF2)_24hrs_DMSO_70kDa Dextran_ISO+HYPO_E4_F7
65	1950	24.890319579507047	77.37339956080937	20230629_3dpf_tg(NTR2.0_QUAS_mpeg1.1_QF2)_24hrs_DMSO_70kDa Dextran_ISO+HYPO_E4_F7
66	1980	25.77682393244401	79.5576	20230629_3dpf_tg(NTR2.0_QUAS_mpeg1.1_QF2)_24hrs_DMSO_70kDa Dextran_ISO+HYPO_E4_F7
67	2010	27.135750374386458	79.43068343992736	20230629_3dpf_tg(NTR2.0_QUAS_mpeg1.1_QF2)_24hrs_DMSO_70kDa Dextran_ISO+HYPO_E4_F7
68	2040	27.38591999033316	80.25389218762386	20230629_3dpf_tg(NTR2.0_QUAS_mpeg1.1_QF2)_24hrs_DMSO_70kDa Dextran_ISO+HYPO_E4_F7
69	2070	22.36106553656756	59.17810625827963	20230629_3dpf_tg(NTR2.0_QUAS_mpeg1.1_QF2)_24hrs_DMSO_70kDa Dextran_ISO+HYPO_E4_F7
70	2100	26.995941657526107	82.24564320125467	20230629_3dpf_tg(NTR2.0_QUAS_mpeg1.1_QF2)_24hrs_DMSO_70kDa Dextran_ISO+HYPO_E4_F7
71	2130	26.372146517828405	84.4641	20230629_3dpf_tg(NTR2.0_QUAS_mpeg1.1_QF2)_24hrs_DMSO_70kDa Dextran_ISO+HYPO_E4_F7
72	2160	26.63364414768045	85.49982333021659	20230629_3dpf_tg(NTR2.0_QUAS_mpeg1.1_QF2)_24hrs_DMSO_70kDa Dextran_ISO+HYPO_E4_F7
73	2190	21.828198170004136	65.76779537269559	20230629_3dpf_tg(NTR2.0_QUAS_mpeg1.1_QF2)_24hrs_DMSO_70kDa Dextran_ISO+HYPO_E4_F7
74	2220	22.56419447444649	67.61099764115069	20230629_3dpf_tg(NTR2.0_QUAS_mpeg1.1_QF2)_24hrs_DMSO_70kDa Dextran_ISO+HYPO_E4_F7
75	2250	23.425531411019765	68.05563308242704	20230629_3dpf_tg(NTR2.0_QUAS_mpeg1.1_QF2)_24hrs_DMSO_70kDa Dextran_ISO+HYPO_E4_F7
76	2280	24.375488642139327	69.77434970978288	20230629_3dpf_tg(NTR2.0_QUAS_mpeg1.1_QF2)_24hrs_DMSO_70kDa Dextran_ISO+HYPO_E4_F7
77	2310	24.487811621653176	72.36055546662692	20230629_3dpf_tg(NTR2.0_QUAS_mpeg1.1_QF2)_24hrs_DMSO_70kDa Dextran_ISO+HYPO_E4_F7
78	2340	23.06738190910196	60.98301587466073	20230629_3dpf_tg(NTR2.0_QUAS_mpeg1.1_QF2)_24hrs_DMSO_70kDa Dextran_ISO+HYPO_E4_F7
79	2370	21.544785669029444	52.94778356382482	20230629_3dpf_tg(NTR2.0_QUAS_mpeg1.1_QF2)_24hrs_DMSO_70kDa Dextran_ISO+HYPO_E4_F7
80	2400	21.46303988939292	67.00276115532309	20230629_3dpf_tg(NTR2.0_QUAS_mpeg1.1_QF2)_24hrs_DMSO_70kDa Dextran_ISO+HYPO_E4_F7
81	2430	21.330848262449017	68.37259871177903	20230629_3dpf_tg(NTR2.0_QUAS_mpeg1.1_QF2)_24hrs_DMSO_70kDa Dextran_ISO+HYPO_E4_F7
82	2460	21.23970419365692	69.54625107303809	20230629_3dpf_tg(NTR2.0_QUAS_mpeg1.1_QF2)_24hrs_DMSO_70kDa Dextran_ISO+HYPO_E4_F7
83	2490	20.402503616189804	59.43212032363719	20230629_3dpf_tg(NTR2.0_QUAS_mpeg1.1_QF2)_24hrs_DMSO_70kDa Dextran_ISO+HYPO_E4_F7
84	2520	20.20594847412067	59.50134332502859	20230629_3dpf_tg(NTR2.0_QUAS_mpeg1.1_QF2)_24hrs_DMSO_70kDa Dextran_ISO+HYPO_E4_F7
85	2550	19.720737701162992	60.42997644240656	20230629_3dpf_tg(NTR2.0_QUAS_mpeg1.1_QF2)_24hrs_DMSO_70kDa Dextran_ISO+HYPO_E4_F7
86	2580	19.361558487512383	60.76232931693404	20230629_3dpf_tg(NTR2.0_QUAS_mpeg1.1_QF2)_24hrs_DMSO_70kDa Dextran_ISO+HYPO_E4_F7
87	2610	19.53375142084848	62.02430041216018	20230629_3dpf_tg(NTR2.0_QUAS_mpeg1.1_QF2)_24hrs_DMSO_70kDa Dextran_ISO+HYPO_E4_F7
88	2640	19.42499334921608	63.60828747482934	20230629_3dpf_tg(NTR2.0_QUAS_mpeg1.1_QF2)_24hrs_DMSO_70kDa Dextran_ISO+HYPO_E4_F7
89	2670	19.614308354101837	64.3604	20230629_3dpf_tg(NTR2.0_QUAS_mpeg1.1_QF2)_24hrs_DMSO_70kDa Dextran_ISO+HYPO_E4_F7
90	2700	19.58927402917216	65.25689066329372	20230629_3dpf_tg(NTR2.0_QUAS_mpeg1.1_QF2)_24hrs_DMSO_70kDa Dextran_ISO+HYPO_E4_F7
91	2730	19.833841459817315	66.00751820171809	20230629_3dpf_tg(NTR2.0_QUAS_mpeg1.1_QF2)_24hrs_DMSO_70kDa Dextran_ISO+HYPO_E4_F7
92	2760	19.90786177821977	66.64904354348297	20230629_3dpf_tg(NTR2.0_QUAS_mpeg1.1_QF2)_24hrs_DMSO_70kDa Dextran_ISO+HYPO_E4_F7
93	2790	20.05390966538612	67.47175589494525	20230629_3dpf_tg(NTR2.0_QUAS_mpeg1.1_QF2)_24hrs_DMSO_70kDa Dextran_ISO+HYPO_E4_F7
94	2820	20.1662	69.20206198018225	20230629_3dpf_tg(NTR2.0_QUAS_mpeg1.1_QF2)_24hrs_DMSO_70kDa Dextran_ISO+HYPO_E4_F7
95	2850	20.496205438028884	70.5819	20230629_3dpf_tg(NTR2.0_QUAS_mpeg1.1_QF2)_24hrs_DMSO_70kDa Dextran_ISO+HYPO_E4_F7
96	2880	20.469337554284056	83.31563246153185	20230629_3dpf_tg(NTR2.0_QUAS_mpeg1.1_QF2)_24hrs_DMSO_70kDa Dextran_ISO+HYPO_E4_F7
97	2910	20.85408135793423	73.39200595152415	20230629_3dpf_tg(NTR2.0_QUAS_mpeg1.1_QF2)_24hrs_DMSO_70kDa Dextran_ISO+HYPO_E4_F7
98	2940	21.2357	74.61609917016942	20230629_3dpf_tg(NTR2.0_QUAS_mpeg1.1_QF2)_24hrs_DMSO_70kDa Dextran_ISO+HYPO_E4_F7
99	2970	21.36031470741712	75.2423	20230629_3dpf_tg(NTR2.0_QUAS_mpeg1.1_QF2)_24hrs_DMSO_70kDa Dextran_ISO+HYPO_E4_F7
100	3000	21.96185104841428	76.29002921182163	20230629_3dpf_tg(NTR2.0_QUAS_mpeg1.1_QF2)_24hrs_DMSO_70kDa Dextran_ISO+HYPO_E4_F7
101	3030	22.484712361298225	78.0085	20230629_3dpf_tg(NTR2.0_QUAS_mpeg1.1_QF2)_24hrs_DMSO_70kDa Dextran_ISO+HYPO_E4_F7
102	3060	22.893376914469023	79.55538922110625	20230629_3dpf_tg(NTR2.0_QUAS_mpeg1.1_QF2)_24hrs_DMSO_70kDa Dextran_ISO+HYPO_E4_F7
103	3090	29.42034371625761	85.6541	20230629_3dpf_tg(NTR2.0_QUAS_mpeg1.1_QF2)_24hrs_DMSO_70kDa Dextran_ISO+HYPO_E4_F7
104	3120	29.982348107779845	104.54442112299236	20230629_3dpf_tg(NTR2.0_QUAS_mpeg1.1_QF2)_24hrs_DMSO_70kDa Dextran_ISO+HYPO_E4_F7
105	3150	23.55974616254759	82.7556	20230629_3dpf_tg(NTR2.0_QUAS_mpeg1.1_QF2)_24hrs_DMSO_70kDa Dextran_ISO+HYPO_E4_F7
106	3180	13.352330444554244	58.34538073098643	20230629_3dpf_tg(NTR2.0_QUAS_mpeg1.1_QF2)_24hrs_DMSO_70kDa Dextran_ISO+HYPO_E4_F7
107	3210	13.443775785499264	58.77029964207776	20230629_3dpf_tg(NTR2.0_QUAS_mpeg1.1_QF2)_24hrs_DMSO_70kDa Dextran_ISO+HYPO_E4_F7
108	3240	13.64751514532018	58.81636439088978	20230629_3dpf_tg(NTR2.0_QUAS_mpeg1.1_QF2)_24hrs_DMSO_70kDa Dextran_ISO+HYPO_E4_F7
109	3270	13.771929563177109	58.72510232830543	20230629_3dpf_tg(NTR2.0_QUAS_mpeg1.1_QF2)_24hrs_DMSO_70kDa Dextran_ISO+HYPO_E4_F7
110	3300	13.750529045106076	59.51636799241792	20230629_3dpf_tg(NTR2.0_QUAS_mpeg1.1_QF2)_24hrs_DMSO_70kDa Dextran_ISO+HYPO_E4_F7
111	3330	12.604768915264248	61.82452979653453	20230629_3dpf_tg(NTR2.0_QUAS_mpeg1.1_QF2)_24hrs_DMSO_70kDa Dextran_ISO+HYPO_E4_F7
112	3360	10.523106724846844	73.4985	20230629_3dpf_tg(NTR2.0_QUAS_mpeg1.1_QF2)_24hrs_DMSO_70kDa Dextran_ISO+HYPO_E4_F7
113	3390	13.681502824817102	52.66482269127192	20230629_3dpf_tg(NTR2.0_QUAS_mpeg1.1_QF2)_24hrs_DMSO_70kDa Dextran_ISO+HYPO_E4_F7
114	3420	13.55864701729076	52.70064792662936	20230629_3dpf_tg(NTR2.0_QUAS_mpeg1.1_QF2)_24hrs_DMSO_70kDa Dextran_ISO+HYPO_E4_F7
115	3450	13.727741664073893	53.022427662989706	20230629_3dpf_tg(NTR2.0_QUAS_mpeg1.1_QF2)_24hrs_DMSO_70kDa Dextran_ISO+HYPO_E4_F7
116	3480	13.66326388146684	53.64898821892619	20230629_3dpf_tg(NTR2.0_QUAS_mpeg1.1_QF2)_24hrs_DMSO_70kDa Dextran_ISO+HYPO_E4_F7
117	3510	8.31702	63.06285805056227	20230629_3dpf_tg(NTR2.0_QUAS_mpeg1.1_QF2)_24hrs_DMSO_70kDa Dextran_ISO+HYPO_E4_F7
118	3540	8.313029533088361	69.97265944530598	20230629_3dpf_tg(NTR2.0_QUAS_mpeg1.1_QF2)_24hrs_DMSO_70kDa Dextran_ISO+HYPO_E4_F7
119	3570	8.155851058678055	70.87364318742341	20230629_3dpf_tg(NTR2.0_QUAS_mpeg1.1_QF2)_24hrs_DMSO_70kDa Dextran_ISO+HYPO_E4_F7
120	3600	8.155851058678055	70.87364318742341	20230629_3dpf_tg(NTR2.0_QUAS_mpeg1.1_QF2)_24hrs_DMSO_70kDa Dextran_ISO+HYPO_E4_F7
0	0	0	0	20230629_3dpf_tg(NTR2.0_QUAS_mpeg1.1_QF2)_24hrs_DMSO_70kDa Dextran_ISO+HYPO_E4_F8
1	30	0.4470069072877269	1.841370382329105	20230629_3dpf_tg(NTR2.0_QUAS_mpeg1.1_QF2)_24hrs_DMSO_70kDa Dextran_ISO+HYPO_E4_F8
2	60	0.8874046453650163	3.217237512527501	20230629_3dpf_tg(NTR2.0_QUAS_mpeg1.1_QF2)_24hrs_DMSO_70kDa Dextran_ISO+HYPO_E4_F8
3	90	0.6535240501221453	2.756608928218912	20230629_3dpf_tg(NTR2.0_QUAS_mpeg1.1_QF2)_24hrs_DMSO_70kDa Dextran_ISO+HYPO_E4_F8
4	120	0.4304820630720244	3.0719682316950907	20230629_3dpf_tg(NTR2.0_QUAS_mpeg1.1_QF2)_24hrs_DMSO_70kDa Dextran_ISO+HYPO_E4_F8
5	150	1.1641683951586703	4.2928175623836005	20230629_3dpf_tg(NTR2.0_QUAS_mpeg1.1_QF2)_24hrs_DMSO_70kDa Dextran_ISO+HYPO_E4_F8
6	180	1.3175743565331028	4.511113762507476	20230629_3dpf_tg(NTR2.0_QUAS_mpeg1.1_QF2)_24hrs_DMSO_70kDa Dextran_ISO+HYPO_E4_F8
7	210	1.2124188956840725	4.415461011512857	20230629_3dpf_tg(NTR2.0_QUAS_mpeg1.1_QF2)_24hrs_DMSO_70kDa Dextran_ISO+HYPO_E4_F8
8	240	1.190810100897575	4.854573895991006	20230629_3dpf_tg(NTR2.0_QUAS_mpeg1.1_QF2)_24hrs_DMSO_70kDa Dextran_ISO+HYPO_E4_F8
9	270	1.2302440445515133	4.737112860867342	20230629_3dpf_tg(NTR2.0_QUAS_mpeg1.1_QF2)_24hrs_DMSO_70kDa Dextran_ISO+HYPO_E4_F8
10	300	1.4060289826010368	5.138876234393514	20230629_3dpf_tg(NTR2.0_QUAS_mpeg1.1_QF2)_24hrs_DMSO_70kDa Dextran_ISO+HYPO_E4_F8
11	330	1.32797	4.915722217608738	20230629_3dpf_tg(NTR2.0_QUAS_mpeg1.1_QF2)_24hrs_DMSO_70kDa Dextran_ISO+HYPO_E4_F8
12	360	1.2539143585676624	5.926463961106329	20230629_3dpf_tg(NTR2.0_QUAS_mpeg1.1_QF2)_24hrs_DMSO_70kDa Dextran_ISO+HYPO_E4_F8
13	390	1.362777026111856	6.022385516015494	20230629_3dpf_tg(NTR2.0_QUAS_mpeg1.1_QF2)_24hrs_DMSO_70kDa Dextran_ISO+HYPO_E4_F8
14	420	1.3512669324619786	5.939244360672465	20230629_3dpf_tg(NTR2.0_QUAS_mpeg1.1_QF2)_24hrs_DMSO_70kDa Dextran_ISO+HYPO_E4_F8
15	450	1.4197098755109308	6.320024960950233	20230629_3dpf_tg(NTR2.0_QUAS_mpeg1.1_QF2)_24hrs_DMSO_70kDa Dextran_ISO+HYPO_E4_F8
16	480	1.6820434422667538	6.523791686905106	20230629_3dpf_tg(NTR2.0_QUAS_mpeg1.1_QF2)_24hrs_DMSO_70kDa Dextran_ISO+HYPO_E4_F8
17	510	1.770031745725256	7.269419032564422	20230629_3dpf_tg(NTR2.0_QUAS_mpeg1.1_QF2)_24hrs_DMSO_70kDa Dextran_ISO+HYPO_E4_F8
18	540	1.853775754332841	7.780250215563571	20230629_3dpf_tg(NTR2.0_QUAS_mpeg1.1_QF2)_24hrs_DMSO_70kDa Dextran_ISO+HYPO_E4_F8
19	570	1.8169244676230607	8.708846918675711	20230629_3dpf_tg(NTR2.0_QUAS_mpeg1.1_QF2)_24hrs_DMSO_70kDa Dextran_ISO+HYPO_E4_F8
20	600	2.229960257907277	9.086273777161678	20230629_3dpf_tg(NTR2.0_QUAS_mpeg1.1_QF2)_24hrs_DMSO_70kDa Dextran_ISO+HYPO_E4_F8
21	630	2.5182676614309325	9.350330869217132	20230629_3dpf_tg(NTR2.0_QUAS_mpeg1.1_QF2)_24hrs_DMSO_70kDa Dextran_ISO+HYPO_E4_F8
22	660	2.478580403609165	9.685417373788646	20230629_3dpf_tg(NTR2.0_QUAS_mpeg1.1_QF2)_24hrs_DMSO_70kDa Dextran_ISO+HYPO_E4_F8
23	690	2.613519367248628	9.984909350439652	20230629_3dpf_tg(NTR2.0_QUAS_mpeg1.1_QF2)_24hrs_DMSO_70kDa Dextran_ISO+HYPO_E4_F8
24	720	2.5386918090850954	10.214609355888856	20230629_3dpf_tg(NTR2.0_QUAS_mpeg1.1_QF2)_24hrs_DMSO_70kDa Dextran_ISO+HYPO_E4_F8
25	750	2.545304509748316	9.883061154927178	20230629_3dpf_tg(NTR2.0_QUAS_mpeg1.1_QF2)_24hrs_DMSO_70kDa Dextran_ISO+HYPO_E4_F8
26	780	2.734930550433953	9.770992312701646	20230629_3dpf_tg(NTR2.0_QUAS_mpeg1.1_QF2)_24hrs_DMSO_70kDa Dextran_ISO+HYPO_E4_F8
27	810	2.7819942846402963	10.02205331434819	20230629_3dpf_tg(NTR2.0_QUAS_mpeg1.1_QF2)_24hrs_DMSO_70kDa Dextran_ISO+HYPO_E4_F8
28	840	2.930788393743676	10.36304355684638	20230629_3dpf_tg(NTR2.0_QUAS_mpeg1.1_QF2)_24hrs_DMSO_70kDa Dextran_ISO+HYPO_E4_F8
29	870	3.0505065616808245	10.458655807232793	20230629_3dpf_tg(NTR2.0_QUAS_mpeg1.1_QF2)_24hrs_DMSO_70kDa Dextran_ISO+HYPO_E4_F8
30	900	3.0523870296323405	10.861212445655102	20230629_3dpf_tg(NTR2.0_QUAS_mpeg1.1_QF2)_24hrs_DMSO_70kDa Dextran_ISO+HYPO_E4_F8
31	930	3.3713746658472235	11.146493911979135	20230629_3dpf_tg(NTR2.0_QUAS_mpeg1.1_QF2)_24hrs_DMSO_70kDa Dextran_ISO+HYPO_E4_F8
32	960	3.154378949062945	10.851260043603272	20230629_3dpf_tg(NTR2.0_QUAS_mpeg1.1_QF2)_24hrs_DMSO_70kDa Dextran_ISO+HYPO_E4_F8
33	990	3.3773482318562422	10.705111383192138	20230629_3dpf_tg(NTR2.0_QUAS_mpeg1.1_QF2)_24hrs_DMSO_70kDa Dextran_ISO+HYPO_E4_F8
34	1020	3.5928651119559003	10.91210485071426	20230629_3dpf_tg(NTR2.0_QUAS_mpeg1.1_QF2)_24hrs_DMSO_70kDa Dextran_ISO+HYPO_E4_F8
35	1050	3.692820117484568	11.93627657581462	20230629_3dpf_tg(NTR2.0_QUAS_mpeg1.1_QF2)_24hrs_DMSO_70kDa Dextran_ISO+HYPO_E4_F8
36	1080	3.53231	12.314816270463243	20230629_3dpf_tg(NTR2.0_QUAS_mpeg1.1_QF2)_24hrs_DMSO_70kDa Dextran_ISO+HYPO_E4_F8
37	1110	4.100274265533216	12.866263925473694	20230629_3dpf_tg(NTR2.0_QUAS_mpeg1.1_QF2)_24hrs_DMSO_70kDa Dextran_ISO+HYPO_E4_F8
38	1140	4.127887792011479	13.283310615956587	20230629_3dpf_tg(NTR2.0_QUAS_mpeg1.1_QF2)_24hrs_DMSO_70kDa Dextran_ISO+HYPO_E4_F8
39	1170	4.37279	13.88163348295174	20230629_3dpf_tg(NTR2.0_QUAS_mpeg1.1_QF2)_24hrs_DMSO_70kDa Dextran_ISO+HYPO_E4_F8
40	1200	4.233495053116494	13.993882678089696	20230629_3dpf_tg(NTR2.0_QUAS_mpeg1.1_QF2)_24hrs_DMSO_70kDa Dextran_ISO+HYPO_E4_F8
41	1230	4.163954799572208	13.8348	20230629_3dpf_tg(NTR2.0_QUAS_mpeg1.1_QF2)_24hrs_DMSO_70kDa Dextran_ISO+HYPO_E4_F8
42	1260	4.412626226944492	15.19336190043817	20230629_3dpf_tg(NTR2.0_QUAS_mpeg1.1_QF2)_24hrs_DMSO_70kDa Dextran_ISO+HYPO_E4_F8
43	1290	4.577079037196244	15.500296366873856	20230629_3dpf_tg(NTR2.0_QUAS_mpeg1.1_QF2)_24hrs_DMSO_70kDa Dextran_ISO+HYPO_E4_F8
44	1320	4.738032080118642	16.86512152598725	20230629_3dpf_tg(NTR2.0_QUAS_mpeg1.1_QF2)_24hrs_DMSO_70kDa Dextran_ISO+HYPO_E4_F8
45	1350	4.527490291621187	17.06497686143886	20230629_3dpf_tg(NTR2.0_QUAS_mpeg1.1_QF2)_24hrs_DMSO_70kDa Dextran_ISO+HYPO_E4_F8
46	1380	4.658854652618816	18.151384081446512	20230629_3dpf_tg(NTR2.0_QUAS_mpeg1.1_QF2)_24hrs_DMSO_70kDa Dextran_ISO+HYPO_E4_F8
47	1410	4.637146053712454	18.157947905968644	20230629_3dpf_tg(NTR2.0_QUAS_mpeg1.1_QF2)_24hrs_DMSO_70kDa Dextran_ISO+HYPO_E4_F8
48	1440	4.726891543042485	19.531477940940704	20230629_3dpf_tg(NTR2.0_QUAS_mpeg1.1_QF2)_24hrs_DMSO_70kDa Dextran_ISO+HYPO_E4_F8
49	1470	4.842058457594438	20.02508670564341	20230629_3dpf_tg(NTR2.0_QUAS_mpeg1.1_QF2)_24hrs_DMSO_70kDa Dextran_ISO+HYPO_E4_F8
50	1500	4.479778643239476	17.676217733704732	20230629_3dpf_tg(NTR2.0_QUAS_mpeg1.1_QF2)_24hrs_DMSO_70kDa Dextran_ISO+HYPO_E4_F8
51	1530	5.562921153540951	19.671322402855672	20230629_3dpf_tg(NTR2.0_QUAS_mpeg1.1_QF2)_24hrs_DMSO_70kDa Dextran_ISO+HYPO_E4_F8
52	1560	5.9658735251705926	20.343358864159192	20230629_3dpf_tg(NTR2.0_QUAS_mpeg1.1_QF2)_24hrs_DMSO_70kDa Dextran_ISO+HYPO_E4_F8
53	1590	6.146323838462678	21.546145746262184	20230629_3dpf_tg(NTR2.0_QUAS_mpeg1.1_QF2)_24hrs_DMSO_70kDa Dextran_ISO+HYPO_E4_F8
54	1620	5.503943908965566	20.869851516127916	20230629_3dpf_tg(NTR2.0_QUAS_mpeg1.1_QF2)_24hrs_DMSO_70kDa Dextran_ISO+HYPO_E4_F8
55	1650	6.103283693275572	22.27768551127366	20230629_3dpf_tg(NTR2.0_QUAS_mpeg1.1_QF2)_24hrs_DMSO_70kDa Dextran_ISO+HYPO_E4_F8
56	1680	6.553149618884188	23.679272989234363	20230629_3dpf_tg(NTR2.0_QUAS_mpeg1.1_QF2)_24hrs_DMSO_70kDa Dextran_ISO+HYPO_E4_F8
57	1710	7.210135391130021	25.864714013002224	20230629_3dpf_tg(NTR2.0_QUAS_mpeg1.1_QF2)_24hrs_DMSO_70kDa Dextran_ISO+HYPO_E4_F8
58	1740	7.453694848671893	26.758013038201817	20230629_3dpf_tg(NTR2.0_QUAS_mpeg1.1_QF2)_24hrs_DMSO_70kDa Dextran_ISO+HYPO_E4_F8
59	1770	7.792852292839754	27.170958746169795	20230629_3dpf_tg(NTR2.0_QUAS_mpeg1.1_QF2)_24hrs_DMSO_70kDa Dextran_ISO+HYPO_E4_F8
60	1800	8.14111	27.90331446598677	20230629_3dpf_tg(NTR2.0_QUAS_mpeg1.1_QF2)_24hrs_DMSO_70kDa Dextran_ISO+HYPO_E4_F8
61	1830	8.357035925423473	27.8088	20230629_3dpf_tg(NTR2.0_QUAS_mpeg1.1_QF2)_24hrs_DMSO_70kDa Dextran_ISO+HYPO_E4_F8
62	1860	8.757958018638787	27.687834256263145	20230629_3dpf_tg(NTR2.0_QUAS_mpeg1.1_QF2)_24hrs_DMSO_70kDa Dextran_ISO+HYPO_E4_F8
63	1890	8.89912	28.21058493795433	20230629_3dpf_tg(NTR2.0_QUAS_mpeg1.1_QF2)_24hrs_DMSO_70kDa Dextran_ISO+HYPO_E4_F8
64	1920	9.143364842962944	28.62354054742245	20230629_3dpf_tg(NTR2.0_QUAS_mpeg1.1_QF2)_24hrs_DMSO_70kDa Dextran_ISO+HYPO_E4_F8
65	1950	9.403929929714712	29.451324788747424	20230629_3dpf_tg(NTR2.0_QUAS_mpeg1.1_QF2)_24hrs_DMSO_70kDa Dextran_ISO+HYPO_E4_F8
66	1980	9.709212919009609	30.49246807842241	20230629_3dpf_tg(NTR2.0_QUAS_mpeg1.1_QF2)_24hrs_DMSO_70kDa Dextran_ISO+HYPO_E4_F8
67	2010	10.361075195845824	31.106820320391098	20230629_3dpf_tg(NTR2.0_QUAS_mpeg1.1_QF2)_24hrs_DMSO_70kDa Dextran_ISO+HYPO_E4_F8
68	2040	10.80013430384296	31.32647378668613	20230629_3dpf_tg(NTR2.0_QUAS_mpeg1.1_QF2)_24hrs_DMSO_70kDa Dextran_ISO+HYPO_E4_F8
69	2070	11.1142	31.9347	20230629_3dpf_tg(NTR2.0_QUAS_mpeg1.1_QF2)_24hrs_DMSO_70kDa Dextran_ISO+HYPO_E4_F8
70	2100	11.547084543072492	32.26728297077459	20230629_3dpf_tg(NTR2.0_QUAS_mpeg1.1_QF2)_24hrs_DMSO_70kDa Dextran_ISO+HYPO_E4_F8
71	2130	11.846736332422276	32.36748494268207	20230629_3dpf_tg(NTR2.0_QUAS_mpeg1.1_QF2)_24hrs_DMSO_70kDa Dextran_ISO+HYPO_E4_F8
72	2160	11.69528311132995	32.63707174081068	20230629_3dpf_tg(NTR2.0_QUAS_mpeg1.1_QF2)_24hrs_DMSO_70kDa Dextran_ISO+HYPO_E4_F8
73	2190	11.972019504248657	32.89820314878634	20230629_3dpf_tg(NTR2.0_QUAS_mpeg1.1_QF2)_24hrs_DMSO_70kDa Dextran_ISO+HYPO_E4_F8
74	2220	12.327802466365256	32.53767758435194	20230629_3dpf_tg(NTR2.0_QUAS_mpeg1.1_QF2)_24hrs_DMSO_70kDa Dextran_ISO+HYPO_E4_F8
75	2250	12.461211952476416	33.085822314426224	20230629_3dpf_tg(NTR2.0_QUAS_mpeg1.1_QF2)_24hrs_DMSO_70kDa Dextran_ISO+HYPO_E4_F8
76	2280	12.538111275515694	33.24257705858222	20230629_3dpf_tg(NTR2.0_QUAS_mpeg1.1_QF2)_24hrs_DMSO_70kDa Dextran_ISO+HYPO_E4_F8
77	2310	12.67938456284638	32.3926	20230629_3dpf_tg(NTR2.0_QUAS_mpeg1.1_QF2)_24hrs_DMSO_70kDa Dextran_ISO+HYPO_E4_F8
78	2340	13.027523648007405	33.2449	20230629_3dpf_tg(NTR2.0_QUAS_mpeg1.1_QF2)_24hrs_DMSO_70kDa Dextran_ISO+HYPO_E4_F8
79	2370	13.108969516065082	33.54342047441919	20230629_3dpf_tg(NTR2.0_QUAS_mpeg1.1_QF2)_24hrs_DMSO_70kDa Dextran_ISO+HYPO_E4_F8
80	2400	13.264865986956316	35.45648193399745	20230629_3dpf_tg(NTR2.0_QUAS_mpeg1.1_QF2)_24hrs_DMSO_70kDa Dextran_ISO+HYPO_E4_F8
81	2430	13.092656267773869	36.48313709258748	20230629_3dpf_tg(NTR2.0_QUAS_mpeg1.1_QF2)_24hrs_DMSO_70kDa Dextran_ISO+HYPO_E4_F8
82	2460	13.348245245334502	37.11888488670569	20230629_3dpf_tg(NTR2.0_QUAS_mpeg1.1_QF2)_24hrs_DMSO_70kDa Dextran_ISO+HYPO_E4_F8
83	2490	13.591390647669192	37.3513	20230629_3dpf_tg(NTR2.0_QUAS_mpeg1.1_QF2)_24hrs_DMSO_70kDa Dextran_ISO+HYPO_E4_F8
84	2520	13.42597777784586	38.10570853555689	20230629_3dpf_tg(NTR2.0_QUAS_mpeg1.1_QF2)_24hrs_DMSO_70kDa Dextran_ISO+HYPO_E4_F8
85	2550	14.025715850298552	40.0686	20230629_3dpf_tg(NTR2.0_QUAS_mpeg1.1_QF2)_24hrs_DMSO_70kDa Dextran_ISO+HYPO_E4_F8
86	2580	14.058165896769154	41.13871239230255	20230629_3dpf_tg(NTR2.0_QUAS_mpeg1.1_QF2)_24hrs_DMSO_70kDa Dextran_ISO+HYPO_E4_F8
87	2610	14.105069582909094	42.122663851816185	20230629_3dpf_tg(NTR2.0_QUAS_mpeg1.1_QF2)_24hrs_DMSO_70kDa Dextran_ISO+HYPO_E4_F8
88	2640	14.031771874405784	42.56922826080598	20230629_3dpf_tg(NTR2.0_QUAS_mpeg1.1_QF2)_24hrs_DMSO_70kDa Dextran_ISO+HYPO_E4_F8
89	2670	14.145300185040982	42.10300309205517	20230629_3dpf_tg(NTR2.0_QUAS_mpeg1.1_QF2)_24hrs_DMSO_70kDa Dextran_ISO+HYPO_E4_F8
90	2700	14.025169978007648	42.276185539536165	20230629_3dpf_tg(NTR2.0_QUAS_mpeg1.1_QF2)_24hrs_DMSO_70kDa Dextran_ISO+HYPO_E4_F8
91	2730	13.959594216860898	43.856417014230416	20230629_3dpf_tg(NTR2.0_QUAS_mpeg1.1_QF2)_24hrs_DMSO_70kDa Dextran_ISO+HYPO_E4_F8
92	2760	14.189874774032694	45.72534441826103	20230629_3dpf_tg(NTR2.0_QUAS_mpeg1.1_QF2)_24hrs_DMSO_70kDa Dextran_ISO+HYPO_E4_F8
93	2790	14.19682658233788	39.672471607933296	20230629_3dpf_tg(NTR2.0_QUAS_mpeg1.1_QF2)_24hrs_DMSO_70kDa Dextran_ISO+HYPO_E4_F8
94	2820	15.736869257633115	49.010021958838784	20230629_3dpf_tg(NTR2.0_QUAS_mpeg1.1_QF2)_24hrs_DMSO_70kDa Dextran_ISO+HYPO_E4_F8
95	2850	14.156263231622097	48.878924659351526	20230629_3dpf_tg(NTR2.0_QUAS_mpeg1.1_QF2)_24hrs_DMSO_70kDa Dextran_ISO+HYPO_E4_F8
96	2880	13.694875717574076	49.78232869423416	20230629_3dpf_tg(NTR2.0_QUAS_mpeg1.1_QF2)_24hrs_DMSO_70kDa Dextran_ISO+HYPO_E4_F8
97	2910	15.596425652870256	52.34937561842444	20230629_3dpf_tg(NTR2.0_QUAS_mpeg1.1_QF2)_24hrs_DMSO_70kDa Dextran_ISO+HYPO_E4_F8
98	2940	14.613991293409285	52.850706448406186	20230629_3dpf_tg(NTR2.0_QUAS_mpeg1.1_QF2)_24hrs_DMSO_70kDa Dextran_ISO+HYPO_E4_F8
99	2970	16.900714050080577	54.81821941244321	20230629_3dpf_tg(NTR2.0_QUAS_mpeg1.1_QF2)_24hrs_DMSO_70kDa Dextran_ISO+HYPO_E4_F8
100	3000	16.935275388254645	55.87341378436004	20230629_3dpf_tg(NTR2.0_QUAS_mpeg1.1_QF2)_24hrs_DMSO_70kDa Dextran_ISO+HYPO_E4_F8
101	3030	16.94640653494291	57.00719700459486	20230629_3dpf_tg(NTR2.0_QUAS_mpeg1.1_QF2)_24hrs_DMSO_70kDa Dextran_ISO+HYPO_E4_F8
102	3060	19.61397632040009	58.75850141793398	20230629_3dpf_tg(NTR2.0_QUAS_mpeg1.1_QF2)_24hrs_DMSO_70kDa Dextran_ISO+HYPO_E4_F8
103	3090	17.69168026379414	57.67468777659396	20230629_3dpf_tg(NTR2.0_QUAS_mpeg1.1_QF2)_24hrs_DMSO_70kDa Dextran_ISO+HYPO_E4_F8
104	3120	17.645799045118892	58.17625869059671	20230629_3dpf_tg(NTR2.0_QUAS_mpeg1.1_QF2)_24hrs_DMSO_70kDa Dextran_ISO+HYPO_E4_F8
105	3150	17.60270409178165	59.35600568523949	20230629_3dpf_tg(NTR2.0_QUAS_mpeg1.1_QF2)_24hrs_DMSO_70kDa Dextran_ISO+HYPO_E4_F8
106	3180	17.954859327837966	60.42480390989972	20230629_3dpf_tg(NTR2.0_QUAS_mpeg1.1_QF2)_24hrs_DMSO_70kDa Dextran_ISO+HYPO_E4_F8
107	3210	18.262679091439452	61.741	20230629_3dpf_tg(NTR2.0_QUAS_mpeg1.1_QF2)_24hrs_DMSO_70kDa Dextran_ISO+HYPO_E4_F8
108	3240	20.061457521991745	68.63210944973437	20230629_3dpf_tg(NTR2.0_QUAS_mpeg1.1_QF2)_24hrs_DMSO_70kDa Dextran_ISO+HYPO_E4_F8
109	3270	20.221903774103005	70.47173795316951	20230629_3dpf_tg(NTR2.0_QUAS_mpeg1.1_QF2)_24hrs_DMSO_70kDa Dextran_ISO+HYPO_E4_F8
110	3300	18.27979580124701	66.17799407770246	20230629_3dpf_tg(NTR2.0_QUAS_mpeg1.1_QF2)_24hrs_DMSO_70kDa Dextran_ISO+HYPO_E4_F8
111	3330	17.733318046225254	68.26074181901342	20230629_3dpf_tg(NTR2.0_QUAS_mpeg1.1_QF2)_24hrs_DMSO_70kDa Dextran_ISO+HYPO_E4_F8
112	3360	17.797563273926748	68.27975736077097	20230629_3dpf_tg(NTR2.0_QUAS_mpeg1.1_QF2)_24hrs_DMSO_70kDa Dextran_ISO+HYPO_E4_F8
113	3390	18.07885192944315	70.05568184144879	20230629_3dpf_tg(NTR2.0_QUAS_mpeg1.1_QF2)_24hrs_DMSO_70kDa Dextran_ISO+HYPO_E4_F8
114	3420	18.210396763724475	71.71200657460115	20230629_3dpf_tg(NTR2.0_QUAS_mpeg1.1_QF2)_24hrs_DMSO_70kDa Dextran_ISO+HYPO_E4_F8
115	3450	18.462380228417626	73.09163050356318	20230629_3dpf_tg(NTR2.0_QUAS_mpeg1.1_QF2)_24hrs_DMSO_70kDa Dextran_ISO+HYPO_E4_F8
116	3480	18.685084175375987	74.27477773089146	20230629_3dpf_tg(NTR2.0_QUAS_mpeg1.1_QF2)_24hrs_DMSO_70kDa Dextran_ISO+HYPO_E4_F8
117	3510	21.149462468413027	75.45630905224094	20230629_3dpf_tg(NTR2.0_QUAS_mpeg1.1_QF2)_24hrs_DMSO_70kDa Dextran_ISO+HYPO_E4_F8
118	3540	18.169125798450835	76.80241139270169	20230629_3dpf_tg(NTR2.0_QUAS_mpeg1.1_QF2)_24hrs_DMSO_70kDa Dextran_ISO+HYPO_E4_F8
119	3570	18.18349240621178	76.79447185633083	20230629_3dpf_tg(NTR2.0_QUAS_mpeg1.1_QF2)_24hrs_DMSO_70kDa Dextran_ISO+HYPO_E4_F8
120	3600	18.24842874764993	76.49265303413401	20230629_3dpf_tg(NTR2.0_QUAS_mpeg1.1_QF2)_24hrs_DMSO_70kDa Dextran_ISO+HYPO_E4_F8
0	0	0	0	20230706_3dpf_tg(NTR2.0_QUAS_mpeg1.1_QF2)_24hrs_DMSO_70kDa Dextran_ISO+HYPO_E5_F10
1	30	0.4258040738420305	1.3876097068668227	20230706_3dpf_tg(NTR2.0_QUAS_mpeg1.1_QF2)_24hrs_DMSO_70kDa Dextran_ISO+HYPO_E5_F10
2	60	1.0821774517141378	3.118596288132954	20230706_3dpf_tg(NTR2.0_QUAS_mpeg1.1_QF2)_24hrs_DMSO_70kDa Dextran_ISO+HYPO_E5_F10
3	90	1.2724786121806564	3.4156056532437065	20230706_3dpf_tg(NTR2.0_QUAS_mpeg1.1_QF2)_24hrs_DMSO_70kDa Dextran_ISO+HYPO_E5_F10
4	120	1.3977813376308064	4.66011	20230706_3dpf_tg(NTR2.0_QUAS_mpeg1.1_QF2)_24hrs_DMSO_70kDa Dextran_ISO+HYPO_E5_F10
5	150	1.7465395092732454	5.250060620920285	20230706_3dpf_tg(NTR2.0_QUAS_mpeg1.1_QF2)_24hrs_DMSO_70kDa Dextran_ISO+HYPO_E5_F10
6	180	1.2949999742214815	4.516332111378155	20230706_3dpf_tg(NTR2.0_QUAS_mpeg1.1_QF2)_24hrs_DMSO_70kDa Dextran_ISO+HYPO_E5_F10
7	210	1.6095348427083922	6.588241972338378	20230706_3dpf_tg(NTR2.0_QUAS_mpeg1.1_QF2)_24hrs_DMSO_70kDa Dextran_ISO+HYPO_E5_F10
8	240	1.6062524075747642	6.331467719948379	20230706_3dpf_tg(NTR2.0_QUAS_mpeg1.1_QF2)_24hrs_DMSO_70kDa Dextran_ISO+HYPO_E5_F10
9	270	1.5341824687577337	7.307101768881782	20230706_3dpf_tg(NTR2.0_QUAS_mpeg1.1_QF2)_24hrs_DMSO_70kDa Dextran_ISO+HYPO_E5_F10
10	300	1.5704041759895495	7.407399410455889	20230706_3dpf_tg(NTR2.0_QUAS_mpeg1.1_QF2)_24hrs_DMSO_70kDa Dextran_ISO+HYPO_E5_F10
11	330	2.0431241490277734	8.825498959199882	20230706_3dpf_tg(NTR2.0_QUAS_mpeg1.1_QF2)_24hrs_DMSO_70kDa Dextran_ISO+HYPO_E5_F10
12	360	2.0341129452747264	9.355031463116063	20230706_3dpf_tg(NTR2.0_QUAS_mpeg1.1_QF2)_24hrs_DMSO_70kDa Dextran_ISO+HYPO_E5_F10
13	390	2.246326381875268	10.14278805593829	20230706_3dpf_tg(NTR2.0_QUAS_mpeg1.1_QF2)_24hrs_DMSO_70kDa Dextran_ISO+HYPO_E5_F10
14	420	2.346204004730475	10.51135082944319	20230706_3dpf_tg(NTR2.0_QUAS_mpeg1.1_QF2)_24hrs_DMSO_70kDa Dextran_ISO+HYPO_E5_F10
15	450	3.070986742423748	11.755654293708568	20230706_3dpf_tg(NTR2.0_QUAS_mpeg1.1_QF2)_24hrs_DMSO_70kDa Dextran_ISO+HYPO_E5_F10
16	480	2.30983	9.931522775578165	20230706_3dpf_tg(NTR2.0_QUAS_mpeg1.1_QF2)_24hrs_DMSO_70kDa Dextran_ISO+HYPO_E5_F10
17	510	2.4809998721157887	10.438622712409815	20230706_3dpf_tg(NTR2.0_QUAS_mpeg1.1_QF2)_24hrs_DMSO_70kDa Dextran_ISO+HYPO_E5_F10
18	540	2.785612003304033	11.8309	20230706_3dpf_tg(NTR2.0_QUAS_mpeg1.1_QF2)_24hrs_DMSO_70kDa Dextran_ISO+HYPO_E5_F10
19	570	2.9385978614800483	12.603668401416387	20230706_3dpf_tg(NTR2.0_QUAS_mpeg1.1_QF2)_24hrs_DMSO_70kDa Dextran_ISO+HYPO_E5_F10
20	600	3.14403	12.845747710109295	20230706_3dpf_tg(NTR2.0_QUAS_mpeg1.1_QF2)_24hrs_DMSO_70kDa Dextran_ISO+HYPO_E5_F10
21	630	3.3019589214871115	13.675963751140204	20230706_3dpf_tg(NTR2.0_QUAS_mpeg1.1_QF2)_24hrs_DMSO_70kDa Dextran_ISO+HYPO_E5_F10
22	660	3.2498612747735125	14.004505171178398	20230706_3dpf_tg(NTR2.0_QUAS_mpeg1.1_QF2)_24hrs_DMSO_70kDa Dextran_ISO+HYPO_E5_F10
23	690	3.169456404667425	14.309593133951475	20230706_3dpf_tg(NTR2.0_QUAS_mpeg1.1_QF2)_24hrs_DMSO_70kDa Dextran_ISO+HYPO_E5_F10
24	720	3.4227398104862576	14.00062298685217	20230706_3dpf_tg(NTR2.0_QUAS_mpeg1.1_QF2)_24hrs_DMSO_70kDa Dextran_ISO+HYPO_E5_F10
25	750	3.2994011626884605	15.036048620648904	20230706_3dpf_tg(NTR2.0_QUAS_mpeg1.1_QF2)_24hrs_DMSO_70kDa Dextran_ISO+HYPO_E5_F10
26	780	3.3279815516383198	15.297055419250256	20230706_3dpf_tg(NTR2.0_QUAS_mpeg1.1_QF2)_24hrs_DMSO_70kDa Dextran_ISO+HYPO_E5_F10
27	810	3.2589539136285777	16.806218674821544	20230706_3dpf_tg(NTR2.0_QUAS_mpeg1.1_QF2)_24hrs_DMSO_70kDa Dextran_ISO+HYPO_E5_F10
28	840	3.158802265014576	16.722878985881543	20230706_3dpf_tg(NTR2.0_QUAS_mpeg1.1_QF2)_24hrs_DMSO_70kDa Dextran_ISO+HYPO_E5_F10
29	870	3.238696344034594	17.432953547367287	20230706_3dpf_tg(NTR2.0_QUAS_mpeg1.1_QF2)_24hrs_DMSO_70kDa Dextran_ISO+HYPO_E5_F10
30	900	3.392730231558385	18.564821685795568	20230706_3dpf_tg(NTR2.0_QUAS_mpeg1.1_QF2)_24hrs_DMSO_70kDa Dextran_ISO+HYPO_E5_F10
31	930	3.5948840452822157	18.81215098530719	20230706_3dpf_tg(NTR2.0_QUAS_mpeg1.1_QF2)_24hrs_DMSO_70kDa Dextran_ISO+HYPO_E5_F10
32	960	3.6659359694002056	19.45455025454498	20230706_3dpf_tg(NTR2.0_QUAS_mpeg1.1_QF2)_24hrs_DMSO_70kDa Dextran_ISO+HYPO_E5_F10
33	990	3.799179679537149	19.98111965103961	20230706_3dpf_tg(NTR2.0_QUAS_mpeg1.1_QF2)_24hrs_DMSO_70kDa Dextran_ISO+HYPO_E5_F10
34	1020	3.9141331766081895	20.94217636283193	20230706_3dpf_tg(NTR2.0_QUAS_mpeg1.1_QF2)_24hrs_DMSO_70kDa Dextran_ISO+HYPO_E5_F10
35	1050	4.15837	21.551089336348927	20230706_3dpf_tg(NTR2.0_QUAS_mpeg1.1_QF2)_24hrs_DMSO_70kDa Dextran_ISO+HYPO_E5_F10
36	1080	4.0089737169854605	21.21962782023834	20230706_3dpf_tg(NTR2.0_QUAS_mpeg1.1_QF2)_24hrs_DMSO_70kDa Dextran_ISO+HYPO_E5_F10
37	1110	4.306701307350307	22.463852739774698	20230706_3dpf_tg(NTR2.0_QUAS_mpeg1.1_QF2)_24hrs_DMSO_70kDa Dextran_ISO+HYPO_E5_F10
38	1140	4.236975084382728	22.20901654564875	20230706_3dpf_tg(NTR2.0_QUAS_mpeg1.1_QF2)_24hrs_DMSO_70kDa Dextran_ISO+HYPO_E5_F10
39	1170	4.494995459760188	23.103503114226807	20230706_3dpf_tg(NTR2.0_QUAS_mpeg1.1_QF2)_24hrs_DMSO_70kDa Dextran_ISO+HYPO_E5_F10
40	1200	4.694022102649528	24.02794948282437	20230706_3dpf_tg(NTR2.0_QUAS_mpeg1.1_QF2)_24hrs_DMSO_70kDa Dextran_ISO+HYPO_E5_F10
41	1230	5.334439688564144	25.88190206214712	20230706_3dpf_tg(NTR2.0_QUAS_mpeg1.1_QF2)_24hrs_DMSO_70kDa Dextran_ISO+HYPO_E5_F10
42	1260	5.87801	27.187367423956275	20230706_3dpf_tg(NTR2.0_QUAS_mpeg1.1_QF2)_24hrs_DMSO_70kDa Dextran_ISO+HYPO_E5_F10
43	1290	6.236079439543563	27.74619591827923	20230706_3dpf_tg(NTR2.0_QUAS_mpeg1.1_QF2)_24hrs_DMSO_70kDa Dextran_ISO+HYPO_E5_F10
44	1320	6.2049666173952005	27.67149058742626	20230706_3dpf_tg(NTR2.0_QUAS_mpeg1.1_QF2)_24hrs_DMSO_70kDa Dextran_ISO+HYPO_E5_F10
45	1350	6.475579621915967	28.56597831049864	20230706_3dpf_tg(NTR2.0_QUAS_mpeg1.1_QF2)_24hrs_DMSO_70kDa Dextran_ISO+HYPO_E5_F10
46	1380	6.580343540785717	29.370332378559823	20230706_3dpf_tg(NTR2.0_QUAS_mpeg1.1_QF2)_24hrs_DMSO_70kDa Dextran_ISO+HYPO_E5_F10
47	1410	7.234619125629623	31.869053849146603	20230706_3dpf_tg(NTR2.0_QUAS_mpeg1.1_QF2)_24hrs_DMSO_70kDa Dextran_ISO+HYPO_E5_F10
48	1440	6.503338367994646	28.06148663971856	20230706_3dpf_tg(NTR2.0_QUAS_mpeg1.1_QF2)_24hrs_DMSO_70kDa Dextran_ISO+HYPO_E5_F10
49	1470	6.388702856700771	28.400085029067085	20230706_3dpf_tg(NTR2.0_QUAS_mpeg1.1_QF2)_24hrs_DMSO_70kDa Dextran_ISO+HYPO_E5_F10
50	1500	6.57485	28.90854589505256	20230706_3dpf_tg(NTR2.0_QUAS_mpeg1.1_QF2)_24hrs_DMSO_70kDa Dextran_ISO+HYPO_E5_F10
51	1530	6.585860408188266	29.453470645839783	20230706_3dpf_tg(NTR2.0_QUAS_mpeg1.1_QF2)_24hrs_DMSO_70kDa Dextran_ISO+HYPO_E5_F10
52	1560	7.297370314605941	31.559285306326924	20230706_3dpf_tg(NTR2.0_QUAS_mpeg1.1_QF2)_24hrs_DMSO_70kDa Dextran_ISO+HYPO_E5_F10
53	1590	6.659635327926942	30.677547993352828	20230706_3dpf_tg(NTR2.0_QUAS_mpeg1.1_QF2)_24hrs_DMSO_70kDa Dextran_ISO+HYPO_E5_F10
54	1620	6.963191295610414	31.8267	20230706_3dpf_tg(NTR2.0_QUAS_mpeg1.1_QF2)_24hrs_DMSO_70kDa Dextran_ISO+HYPO_E5_F10
55	1650	6.323094342691615	28.29825070214433	20230706_3dpf_tg(NTR2.0_QUAS_mpeg1.1_QF2)_24hrs_DMSO_70kDa Dextran_ISO+HYPO_E5_F10
56	1680	6.982324214849352	32.482207536162925	20230706_3dpf_tg(NTR2.0_QUAS_mpeg1.1_QF2)_24hrs_DMSO_70kDa Dextran_ISO+HYPO_E5_F10
57	1710	6.51561	31.00640866883156	20230706_3dpf_tg(NTR2.0_QUAS_mpeg1.1_QF2)_24hrs_DMSO_70kDa Dextran_ISO+HYPO_E5_F10
58	1740	6.825627463203602	34.027911103974695	20230706_3dpf_tg(NTR2.0_QUAS_mpeg1.1_QF2)_24hrs_DMSO_70kDa Dextran_ISO+HYPO_E5_F10
59	1770	7.040703577128585	34.28929411239461	20230706_3dpf_tg(NTR2.0_QUAS_mpeg1.1_QF2)_24hrs_DMSO_70kDa Dextran_ISO+HYPO_E5_F10
60	1800	6.954482910155948	35.58548797743799	20230706_3dpf_tg(NTR2.0_QUAS_mpeg1.1_QF2)_24hrs_DMSO_70kDa Dextran_ISO+HYPO_E5_F10
61	1830	7.17902	36.65414106342761	20230706_3dpf_tg(NTR2.0_QUAS_mpeg1.1_QF2)_24hrs_DMSO_70kDa Dextran_ISO+HYPO_E5_F10
62	1860	7.277765583711085	37.36214213098466	20230706_3dpf_tg(NTR2.0_QUAS_mpeg1.1_QF2)_24hrs_DMSO_70kDa Dextran_ISO+HYPO_E5_F10
63	1890	7.619838196717477	38.9073	20230706_3dpf_tg(NTR2.0_QUAS_mpeg1.1_QF2)_24hrs_DMSO_70kDa Dextran_ISO+HYPO_E5_F10
64	1920	7.468179932247845	39.09790453506066	20230706_3dpf_tg(NTR2.0_QUAS_mpeg1.1_QF2)_24hrs_DMSO_70kDa Dextran_ISO+HYPO_E5_F10
65	1950	7.481231645930954	40.38323535750087	20230706_3dpf_tg(NTR2.0_QUAS_mpeg1.1_QF2)_24hrs_DMSO_70kDa Dextran_ISO+HYPO_E5_F10
66	1980	7.933863257748235	41.8265	20230706_3dpf_tg(NTR2.0_QUAS_mpeg1.1_QF2)_24hrs_DMSO_70kDa Dextran_ISO+HYPO_E5_F10
67	2010	7.38518	41.81374320999427	20230706_3dpf_tg(NTR2.0_QUAS_mpeg1.1_QF2)_24hrs_DMSO_70kDa Dextran_ISO+HYPO_E5_F10
68	2040	7.361797963568561	42.017738470329775	20230706_3dpf_tg(NTR2.0_QUAS_mpeg1.1_QF2)_24hrs_DMSO_70kDa Dextran_ISO+HYPO_E5_F10
69	2070	7.708488115346669	43.40918175300676	20230706_3dpf_tg(NTR2.0_QUAS_mpeg1.1_QF2)_24hrs_DMSO_70kDa Dextran_ISO+HYPO_E5_F10
70	2100	7.843479850197125	43.90325500590123	20230706_3dpf_tg(NTR2.0_QUAS_mpeg1.1_QF2)_24hrs_DMSO_70kDa Dextran_ISO+HYPO_E5_F10
71	2130	8.323129491613537	46.69273923387786	20230706_3dpf_tg(NTR2.0_QUAS_mpeg1.1_QF2)_24hrs_DMSO_70kDa Dextran_ISO+HYPO_E5_F10
72	2160	8.634402389885887	47.87548176399381	20230706_3dpf_tg(NTR2.0_QUAS_mpeg1.1_QF2)_24hrs_DMSO_70kDa Dextran_ISO+HYPO_E5_F10
73	2190	9.331819811089831	51.505378870985126	20230706_3dpf_tg(NTR2.0_QUAS_mpeg1.1_QF2)_24hrs_DMSO_70kDa Dextran_ISO+HYPO_E5_F10
74	2220	7.463672040664663	47.51888203036624	20230706_3dpf_tg(NTR2.0_QUAS_mpeg1.1_QF2)_24hrs_DMSO_70kDa Dextran_ISO+HYPO_E5_F10
75	2250	9.3202	50.72956881813544	20230706_3dpf_tg(NTR2.0_QUAS_mpeg1.1_QF2)_24hrs_DMSO_70kDa Dextran_ISO+HYPO_E5_F10
76	2280	9.559291661511196	52.01463937282383	20230706_3dpf_tg(NTR2.0_QUAS_mpeg1.1_QF2)_24hrs_DMSO_70kDa Dextran_ISO+HYPO_E5_F10
77	2310	9.244384191307812	53.47429825168394	20230706_3dpf_tg(NTR2.0_QUAS_mpeg1.1_QF2)_24hrs_DMSO_70kDa Dextran_ISO+HYPO_E5_F10
78	2340	9.317722682891295	54.130966873911945	20230706_3dpf_tg(NTR2.0_QUAS_mpeg1.1_QF2)_24hrs_DMSO_70kDa Dextran_ISO+HYPO_E5_F10
79	2370	8.792201083864068	54.518324379831824	20230706_3dpf_tg(NTR2.0_QUAS_mpeg1.1_QF2)_24hrs_DMSO_70kDa Dextran_ISO+HYPO_E5_F10
80	2400	9.224203705280027	51.11035236678772	20230706_3dpf_tg(NTR2.0_QUAS_mpeg1.1_QF2)_24hrs_DMSO_70kDa Dextran_ISO+HYPO_E5_F10
81	2430	9.045719898739913	56.34246063804509	20230706_3dpf_tg(NTR2.0_QUAS_mpeg1.1_QF2)_24hrs_DMSO_70kDa Dextran_ISO+HYPO_E5_F10
82	2460	9.870104820829534	56.83239706497411	20230706_3dpf_tg(NTR2.0_QUAS_mpeg1.1_QF2)_24hrs_DMSO_70kDa Dextran_ISO+HYPO_E5_F10
83	2490	9.11406	57.08677188991238	20230706_3dpf_tg(NTR2.0_QUAS_mpeg1.1_QF2)_24hrs_DMSO_70kDa Dextran_ISO+HYPO_E5_F10
84	2520	9.56073	59.00660404016616	20230706_3dpf_tg(NTR2.0_QUAS_mpeg1.1_QF2)_24hrs_DMSO_70kDa Dextran_ISO+HYPO_E5_F10
85	2550	9.94619	61.29599493295084	20230706_3dpf_tg(NTR2.0_QUAS_mpeg1.1_QF2)_24hrs_DMSO_70kDa Dextran_ISO+HYPO_E5_F10
86	2580	9.47818	61.20574947327543	20230706_3dpf_tg(NTR2.0_QUAS_mpeg1.1_QF2)_24hrs_DMSO_70kDa Dextran_ISO+HYPO_E5_F10
87	2610	10.12928477416665	61.62455043650934	20230706_3dpf_tg(NTR2.0_QUAS_mpeg1.1_QF2)_24hrs_DMSO_70kDa Dextran_ISO+HYPO_E5_F10
88	2640	10.085294093783434	55.24029996481318	20230706_3dpf_tg(NTR2.0_QUAS_mpeg1.1_QF2)_24hrs_DMSO_70kDa Dextran_ISO+HYPO_E5_F10
89	2670	11.025786750086857	61.02998129210755	20230706_3dpf_tg(NTR2.0_QUAS_mpeg1.1_QF2)_24hrs_DMSO_70kDa Dextran_ISO+HYPO_E5_F10
90	2700	11.583817471636657	65.03470667354584	20230706_3dpf_tg(NTR2.0_QUAS_mpeg1.1_QF2)_24hrs_DMSO_70kDa Dextran_ISO+HYPO_E5_F10
91	2730	10.421624925763194	64.88051192185763	20230706_3dpf_tg(NTR2.0_QUAS_mpeg1.1_QF2)_24hrs_DMSO_70kDa Dextran_ISO+HYPO_E5_F10
92	2760	9.77361	66.84573758945308	20230706_3dpf_tg(NTR2.0_QUAS_mpeg1.1_QF2)_24hrs_DMSO_70kDa Dextran_ISO+HYPO_E5_F10
93	2790	10.581872521969611	65.69361748670403	20230706_3dpf_tg(NTR2.0_QUAS_mpeg1.1_QF2)_24hrs_DMSO_70kDa Dextran_ISO+HYPO_E5_F10
94	2820	9.509508230309295	56.28779223827362	20230706_3dpf_tg(NTR2.0_QUAS_mpeg1.1_QF2)_24hrs_DMSO_70kDa Dextran_ISO+HYPO_E5_F10
95	2850	11.201243648090886	56.25758956084636	20230706_3dpf_tg(NTR2.0_QUAS_mpeg1.1_QF2)_24hrs_DMSO_70kDa Dextran_ISO+HYPO_E5_F10
96	2880	11.25484541871404	60.24234541741122	20230706_3dpf_tg(NTR2.0_QUAS_mpeg1.1_QF2)_24hrs_DMSO_70kDa Dextran_ISO+HYPO_E5_F10
97	2910	10.612622932158445	61.45755733162373	20230706_3dpf_tg(NTR2.0_QUAS_mpeg1.1_QF2)_24hrs_DMSO_70kDa Dextran_ISO+HYPO_E5_F10
98	2940	10.857290467621324	62.07213720185844	20230706_3dpf_tg(NTR2.0_QUAS_mpeg1.1_QF2)_24hrs_DMSO_70kDa Dextran_ISO+HYPO_E5_F10
99	2970	10.89445402970122	62.26624429161757	20230706_3dpf_tg(NTR2.0_QUAS_mpeg1.1_QF2)_24hrs_DMSO_70kDa Dextran_ISO+HYPO_E5_F10
100	3000	11.431866531170725	63.3008	20230706_3dpf_tg(NTR2.0_QUAS_mpeg1.1_QF2)_24hrs_DMSO_70kDa Dextran_ISO+HYPO_E5_F10
101	3030	11.479396214892342	64.35161182265348	20230706_3dpf_tg(NTR2.0_QUAS_mpeg1.1_QF2)_24hrs_DMSO_70kDa Dextran_ISO+HYPO_E5_F10
102	3060	11.841023624333454	65.81769524405732	20230706_3dpf_tg(NTR2.0_QUAS_mpeg1.1_QF2)_24hrs_DMSO_70kDa Dextran_ISO+HYPO_E5_F10
103	3090	12.205855491312278	66.78119070524757	20230706_3dpf_tg(NTR2.0_QUAS_mpeg1.1_QF2)_24hrs_DMSO_70kDa Dextran_ISO+HYPO_E5_F10
104	3120	12.016534337810368	66.86053401086085	20230706_3dpf_tg(NTR2.0_QUAS_mpeg1.1_QF2)_24hrs_DMSO_70kDa Dextran_ISO+HYPO_E5_F10
105	3150	12.44624476670724	66.41896760846565	20230706_3dpf_tg(NTR2.0_QUAS_mpeg1.1_QF2)_24hrs_DMSO_70kDa Dextran_ISO+HYPO_E5_F10
106	3180	13.018417729363335	67.08317066664225	20230706_3dpf_tg(NTR2.0_QUAS_mpeg1.1_QF2)_24hrs_DMSO_70kDa Dextran_ISO+HYPO_E5_F10
107	3210	12.873	67.94616073377854	20230706_3dpf_tg(NTR2.0_QUAS_mpeg1.1_QF2)_24hrs_DMSO_70kDa Dextran_ISO+HYPO_E5_F10
108	3240	13.293372100483271	68.45658199053376	20230706_3dpf_tg(NTR2.0_QUAS_mpeg1.1_QF2)_24hrs_DMSO_70kDa Dextran_ISO+HYPO_E5_F10
109	3270	13.334423605341945	69.37026862692565	20230706_3dpf_tg(NTR2.0_QUAS_mpeg1.1_QF2)_24hrs_DMSO_70kDa Dextran_ISO+HYPO_E5_F10
110	3300	13.491921479122448	69.1353	20230706_3dpf_tg(NTR2.0_QUAS_mpeg1.1_QF2)_24hrs_DMSO_70kDa Dextran_ISO+HYPO_E5_F10
111	3330	14.729307836605022	73.70489001248329	20230706_3dpf_tg(NTR2.0_QUAS_mpeg1.1_QF2)_24hrs_DMSO_70kDa Dextran_ISO+HYPO_E5_F10
112	3360	14.451839037145568	75.70911365109504	20230706_3dpf_tg(NTR2.0_QUAS_mpeg1.1_QF2)_24hrs_DMSO_70kDa Dextran_ISO+HYPO_E5_F10
113	3390	14.455411110346247	77.14466348126042	20230706_3dpf_tg(NTR2.0_QUAS_mpeg1.1_QF2)_24hrs_DMSO_70kDa Dextran_ISO+HYPO_E5_F10
114	3420	15.031781763016244	79.43073177813356	20230706_3dpf_tg(NTR2.0_QUAS_mpeg1.1_QF2)_24hrs_DMSO_70kDa Dextran_ISO+HYPO_E5_F10
115	3450	15.242765232978131	80.73779745535772	20230706_3dpf_tg(NTR2.0_QUAS_mpeg1.1_QF2)_24hrs_DMSO_70kDa Dextran_ISO+HYPO_E5_F10
116	3480	15.745309860998416	82.94822024697164	20230706_3dpf_tg(NTR2.0_QUAS_mpeg1.1_QF2)_24hrs_DMSO_70kDa Dextran_ISO+HYPO_E5_F10
117	3510	16.176456002274943	83.4397	20230706_3dpf_tg(NTR2.0_QUAS_mpeg1.1_QF2)_24hrs_DMSO_70kDa Dextran_ISO+HYPO_E5_F10
118	3540	15.653985772370993	85.23829564562995	20230706_3dpf_tg(NTR2.0_QUAS_mpeg1.1_QF2)_24hrs_DMSO_70kDa Dextran_ISO+HYPO_E5_F10
119	3570	16.061393987400887	86.18142439896388	20230706_3dpf_tg(NTR2.0_QUAS_mpeg1.1_QF2)_24hrs_DMSO_70kDa Dextran_ISO+HYPO_E5_F10
120	3600	15.530897131948928	85.74287972536307	20230706_3dpf_tg(NTR2.0_QUAS_mpeg1.1_QF2)_24hrs_DMSO_70kDa Dextran_ISO+HYPO_E5_F10
0	0	0	0	20230706_3dpf_tg(NTR2.0_QUAS_mpeg1.1_QF2)_24hrs_DMSO_70kDa Dextran_ISO+HYPO_E6_F12
1	30	0.1820593006583884	0.6242887404935684	20230706_3dpf_tg(NTR2.0_QUAS_mpeg1.1_QF2)_24hrs_DMSO_70kDa Dextran_ISO+HYPO_E6_F12
2	60	0.2646996490975219	0.719854	20230706_3dpf_tg(NTR2.0_QUAS_mpeg1.1_QF2)_24hrs_DMSO_70kDa Dextran_ISO+HYPO_E6_F12
3	90	0.4189641034440789	1.2696730037592887	20230706_3dpf_tg(NTR2.0_QUAS_mpeg1.1_QF2)_24hrs_DMSO_70kDa Dextran_ISO+HYPO_E6_F12
4	120	0.3642407618698951	1.2162937987263174	20230706_3dpf_tg(NTR2.0_QUAS_mpeg1.1_QF2)_24hrs_DMSO_70kDa Dextran_ISO+HYPO_E6_F12
5	150	0.5549202443229521	2.240479976992426	20230706_3dpf_tg(NTR2.0_QUAS_mpeg1.1_QF2)_24hrs_DMSO_70kDa Dextran_ISO+HYPO_E6_F12
6	180	0.6382181957835996	2.229371118654812	20230706_3dpf_tg(NTR2.0_QUAS_mpeg1.1_QF2)_24hrs_DMSO_70kDa Dextran_ISO+HYPO_E6_F12
7	210	0.4787445028908247	2.646410594438147	20230706_3dpf_tg(NTR2.0_QUAS_mpeg1.1_QF2)_24hrs_DMSO_70kDa Dextran_ISO+HYPO_E6_F12
8	240	0.5813736651258892	3.034976526482933	20230706_3dpf_tg(NTR2.0_QUAS_mpeg1.1_QF2)_24hrs_DMSO_70kDa Dextran_ISO+HYPO_E6_F12
9	270	0.8953390510222032	4.214590014080159	20230706_3dpf_tg(NTR2.0_QUAS_mpeg1.1_QF2)_24hrs_DMSO_70kDa Dextran_ISO+HYPO_E6_F12
10	300	0.6366108579192783	3.855283490046724	20230706_3dpf_tg(NTR2.0_QUAS_mpeg1.1_QF2)_24hrs_DMSO_70kDa Dextran_ISO+HYPO_E6_F12
11	330	0.742167	3.493440422067015	20230706_3dpf_tg(NTR2.0_QUAS_mpeg1.1_QF2)_24hrs_DMSO_70kDa Dextran_ISO+HYPO_E6_F12
12	360	0.8421704627229636	3.590485440001148	20230706_3dpf_tg(NTR2.0_QUAS_mpeg1.1_QF2)_24hrs_DMSO_70kDa Dextran_ISO+HYPO_E6_F12
13	390	0.8866946522169673	4.359934661951187	20230706_3dpf_tg(NTR2.0_QUAS_mpeg1.1_QF2)_24hrs_DMSO_70kDa Dextran_ISO+HYPO_E6_F12
14	420	0.9827894518988174	4.167127641414721	20230706_3dpf_tg(NTR2.0_QUAS_mpeg1.1_QF2)_24hrs_DMSO_70kDa Dextran_ISO+HYPO_E6_F12
15	450	1.0715273151711695	4.701385800685235	20230706_3dpf_tg(NTR2.0_QUAS_mpeg1.1_QF2)_24hrs_DMSO_70kDa Dextran_ISO+HYPO_E6_F12
16	480	1.2046611875749995	4.370190987782448	20230706_3dpf_tg(NTR2.0_QUAS_mpeg1.1_QF2)_24hrs_DMSO_70kDa Dextran_ISO+HYPO_E6_F12
17	510	1.3607105984787382	4.066514446518736	20230706_3dpf_tg(NTR2.0_QUAS_mpeg1.1_QF2)_24hrs_DMSO_70kDa Dextran_ISO+HYPO_E6_F12
18	540	1.3494758528598303	5.273782703035728	20230706_3dpf_tg(NTR2.0_QUAS_mpeg1.1_QF2)_24hrs_DMSO_70kDa Dextran_ISO+HYPO_E6_F12
19	570	1.4308427763628784	5.329306838091155	20230706_3dpf_tg(NTR2.0_QUAS_mpeg1.1_QF2)_24hrs_DMSO_70kDa Dextran_ISO+HYPO_E6_F12
20	600	1.6738448130800856	4.938066674033682	20230706_3dpf_tg(NTR2.0_QUAS_mpeg1.1_QF2)_24hrs_DMSO_70kDa Dextran_ISO+HYPO_E6_F12
21	630	1.663745814054494	5.503294159123977	20230706_3dpf_tg(NTR2.0_QUAS_mpeg1.1_QF2)_24hrs_DMSO_70kDa Dextran_ISO+HYPO_E6_F12
22	660	1.825126131124135	5.478981005534536	20230706_3dpf_tg(NTR2.0_QUAS_mpeg1.1_QF2)_24hrs_DMSO_70kDa Dextran_ISO+HYPO_E6_F12
23	690	1.960191152635376	5.878391003360755	20230706_3dpf_tg(NTR2.0_QUAS_mpeg1.1_QF2)_24hrs_DMSO_70kDa Dextran_ISO+HYPO_E6_F12
24	720	2.016702764140795	6.55176	20230706_3dpf_tg(NTR2.0_QUAS_mpeg1.1_QF2)_24hrs_DMSO_70kDa Dextran_ISO+HYPO_E6_F12
25	750	2.073509676233523	7.647958003295892	20230706_3dpf_tg(NTR2.0_QUAS_mpeg1.1_QF2)_24hrs_DMSO_70kDa Dextran_ISO+HYPO_E6_F12
26	780	2.0083181357238105	7.661935871327869	20230706_3dpf_tg(NTR2.0_QUAS_mpeg1.1_QF2)_24hrs_DMSO_70kDa Dextran_ISO+HYPO_E6_F12
27	810	2.0246534753210867	7.950830570710145	20230706_3dpf_tg(NTR2.0_QUAS_mpeg1.1_QF2)_24hrs_DMSO_70kDa Dextran_ISO+HYPO_E6_F12
28	840	2.1987626190096563	8.412403626593589	20230706_3dpf_tg(NTR2.0_QUAS_mpeg1.1_QF2)_24hrs_DMSO_70kDa Dextran_ISO+HYPO_E6_F12
29	870	2.81309	9.246939155706096	20230706_3dpf_tg(NTR2.0_QUAS_mpeg1.1_QF2)_24hrs_DMSO_70kDa Dextran_ISO+HYPO_E6_F12
30	900	2.8166212867896965	9.696581593656234	20230706_3dpf_tg(NTR2.0_QUAS_mpeg1.1_QF2)_24hrs_DMSO_70kDa Dextran_ISO+HYPO_E6_F12
31	930	2.521908666988605	10.346036797884384	20230706_3dpf_tg(NTR2.0_QUAS_mpeg1.1_QF2)_24hrs_DMSO_70kDa Dextran_ISO+HYPO_E6_F12
32	960	3.390317904865701	10.601034327222512	20230706_3dpf_tg(NTR2.0_QUAS_mpeg1.1_QF2)_24hrs_DMSO_70kDa Dextran_ISO+HYPO_E6_F12
33	990	3.1958709463948525	12.471218577025477	20230706_3dpf_tg(NTR2.0_QUAS_mpeg1.1_QF2)_24hrs_DMSO_70kDa Dextran_ISO+HYPO_E6_F12
34	1020	3.2650912230142253	12.057559841779474	20230706_3dpf_tg(NTR2.0_QUAS_mpeg1.1_QF2)_24hrs_DMSO_70kDa Dextran_ISO+HYPO_E6_F12
35	1050	3.7961313935860974	11.159098998634216	20230706_3dpf_tg(NTR2.0_QUAS_mpeg1.1_QF2)_24hrs_DMSO_70kDa Dextran_ISO+HYPO_E6_F12
36	1080	3.9808422684314735	11.378427624467658	20230706_3dpf_tg(NTR2.0_QUAS_mpeg1.1_QF2)_24hrs_DMSO_70kDa Dextran_ISO+HYPO_E6_F12
37	1110	3.914593608426716	14.890433315907783	20230706_3dpf_tg(NTR2.0_QUAS_mpeg1.1_QF2)_24hrs_DMSO_70kDa Dextran_ISO+HYPO_E6_F12
38	1140	3.058501491233299	16.230483577885693	20230706_3dpf_tg(NTR2.0_QUAS_mpeg1.1_QF2)_24hrs_DMSO_70kDa Dextran_ISO+HYPO_E6_F12
39	1170	3.74131	15.154060850111136	20230706_3dpf_tg(NTR2.0_QUAS_mpeg1.1_QF2)_24hrs_DMSO_70kDa Dextran_ISO+HYPO_E6_F12
40	1200	3.867376982314277	17.78603967224642	20230706_3dpf_tg(NTR2.0_QUAS_mpeg1.1_QF2)_24hrs_DMSO_70kDa Dextran_ISO+HYPO_E6_F12
41	1230	3.499919446228433	17.903771487077478	20230706_3dpf_tg(NTR2.0_QUAS_mpeg1.1_QF2)_24hrs_DMSO_70kDa Dextran_ISO+HYPO_E6_F12
42	1260	3.7364697496478576	18.524437454799493	20230706_3dpf_tg(NTR2.0_QUAS_mpeg1.1_QF2)_24hrs_DMSO_70kDa Dextran_ISO+HYPO_E6_F12
43	1290	3.882086014731632	19.303664946318516	20230706_3dpf_tg(NTR2.0_QUAS_mpeg1.1_QF2)_24hrs_DMSO_70kDa Dextran_ISO+HYPO_E6_F12
44	1320	3.8780194151164262	20.594688139263017	20230706_3dpf_tg(NTR2.0_QUAS_mpeg1.1_QF2)_24hrs_DMSO_70kDa Dextran_ISO+HYPO_E6_F12
45	1350	4.069421008707614	21.07611123382494	20230706_3dpf_tg(NTR2.0_QUAS_mpeg1.1_QF2)_24hrs_DMSO_70kDa Dextran_ISO+HYPO_E6_F12
46	1380	4.308123859180151	22.117659978562045	20230706_3dpf_tg(NTR2.0_QUAS_mpeg1.1_QF2)_24hrs_DMSO_70kDa Dextran_ISO+HYPO_E6_F12
47	1410	4.885795610688471	22.44369029574476	20230706_3dpf_tg(NTR2.0_QUAS_mpeg1.1_QF2)_24hrs_DMSO_70kDa Dextran_ISO+HYPO_E6_F12
48	1440	4.909110373688086	23.278381705042847	20230706_3dpf_tg(NTR2.0_QUAS_mpeg1.1_QF2)_24hrs_DMSO_70kDa Dextran_ISO+HYPO_E6_F12
49	1470	5.188028355930394	24.14782024836279	20230706_3dpf_tg(NTR2.0_QUAS_mpeg1.1_QF2)_24hrs_DMSO_70kDa Dextran_ISO+HYPO_E6_F12
50	1500	4.426722189792766	24.65566352348289	20230706_3dpf_tg(NTR2.0_QUAS_mpeg1.1_QF2)_24hrs_DMSO_70kDa Dextran_ISO+HYPO_E6_F12
51	1530	4.668422634973124	25.12611757677463	20230706_3dpf_tg(NTR2.0_QUAS_mpeg1.1_QF2)_24hrs_DMSO_70kDa Dextran_ISO+HYPO_E6_F12
52	1560	4.821866946856231	25.4761	20230706_3dpf_tg(NTR2.0_QUAS_mpeg1.1_QF2)_24hrs_DMSO_70kDa Dextran_ISO+HYPO_E6_F12
53	1590	4.852987819029094	26.09582271472639	20230706_3dpf_tg(NTR2.0_QUAS_mpeg1.1_QF2)_24hrs_DMSO_70kDa Dextran_ISO+HYPO_E6_F12
54	1620	4.8468012296450445	26.762090770565965	20230706_3dpf_tg(NTR2.0_QUAS_mpeg1.1_QF2)_24hrs_DMSO_70kDa Dextran_ISO+HYPO_E6_F12
55	1650	6.626046208271378	30.00269429323124	20230706_3dpf_tg(NTR2.0_QUAS_mpeg1.1_QF2)_24hrs_DMSO_70kDa Dextran_ISO+HYPO_E6_F12
56	1680	4.796108771165714	28.28940784834251	20230706_3dpf_tg(NTR2.0_QUAS_mpeg1.1_QF2)_24hrs_DMSO_70kDa Dextran_ISO+HYPO_E6_F12
57	1710	6.043609269626039	31.645762796278213	20230706_3dpf_tg(NTR2.0_QUAS_mpeg1.1_QF2)_24hrs_DMSO_70kDa Dextran_ISO+HYPO_E6_F12
58	1740	4.932683932955501	29.06577698497625	20230706_3dpf_tg(NTR2.0_QUAS_mpeg1.1_QF2)_24hrs_DMSO_70kDa Dextran_ISO+HYPO_E6_F12
59	1770	4.754718354239585	30.0744	20230706_3dpf_tg(NTR2.0_QUAS_mpeg1.1_QF2)_24hrs_DMSO_70kDa Dextran_ISO+HYPO_E6_F12
60	1800	4.852109071942027	30.5511	20230706_3dpf_tg(NTR2.0_QUAS_mpeg1.1_QF2)_24hrs_DMSO_70kDa Dextran_ISO+HYPO_E6_F12
61	1830	4.534918406498309	31.159105265212418	20230706_3dpf_tg(NTR2.0_QUAS_mpeg1.1_QF2)_24hrs_DMSO_70kDa Dextran_ISO+HYPO_E6_F12
62	1860	4.788379203877413	30.09043362760565	20230706_3dpf_tg(NTR2.0_QUAS_mpeg1.1_QF2)_24hrs_DMSO_70kDa Dextran_ISO+HYPO_E6_F12
63	1890	4.529557972231221	33.24918465615928	20230706_3dpf_tg(NTR2.0_QUAS_mpeg1.1_QF2)_24hrs_DMSO_70kDa Dextran_ISO+HYPO_E6_F12
64	1920	4.30463	34.071409140625164	20230706_3dpf_tg(NTR2.0_QUAS_mpeg1.1_QF2)_24hrs_DMSO_70kDa Dextran_ISO+HYPO_E6_F12
65	1950	3.913933707832896	34.85605415690213	20230706_3dpf_tg(NTR2.0_QUAS_mpeg1.1_QF2)_24hrs_DMSO_70kDa Dextran_ISO+HYPO_E6_F12
66	1980	3.959804688569089	34.74484664852552	20230706_3dpf_tg(NTR2.0_QUAS_mpeg1.1_QF2)_24hrs_DMSO_70kDa Dextran_ISO+HYPO_E6_F12
67	2010	4.225617834876831	37.96398713885366	20230706_3dpf_tg(NTR2.0_QUAS_mpeg1.1_QF2)_24hrs_DMSO_70kDa Dextran_ISO+HYPO_E6_F12
68	2040	4.40941	38.92026746835565	20230706_3dpf_tg(NTR2.0_QUAS_mpeg1.1_QF2)_24hrs_DMSO_70kDa Dextran_ISO+HYPO_E6_F12
69	2070	4.783796373749608	39.27217455023597	20230706_3dpf_tg(NTR2.0_QUAS_mpeg1.1_QF2)_24hrs_DMSO_70kDa Dextran_ISO+HYPO_E6_F12
70	2100	4.834513801439496	39.33468910721482	20230706_3dpf_tg(NTR2.0_QUAS_mpeg1.1_QF2)_24hrs_DMSO_70kDa Dextran_ISO+HYPO_E6_F12
71	2130	5.567357314682685	40.25843722847018	20230706_3dpf_tg(NTR2.0_QUAS_mpeg1.1_QF2)_24hrs_DMSO_70kDa Dextran_ISO+HYPO_E6_F12
72	2160	4.654521120368196	39.653499059772585	20230706_3dpf_tg(NTR2.0_QUAS_mpeg1.1_QF2)_24hrs_DMSO_70kDa Dextran_ISO+HYPO_E6_F12
73	2190	5.2358253981667735	41.50910834678747	20230706_3dpf_tg(NTR2.0_QUAS_mpeg1.1_QF2)_24hrs_DMSO_70kDa Dextran_ISO+HYPO_E6_F12
74	2220	4.926154908274065	40.96195125790582	20230706_3dpf_tg(NTR2.0_QUAS_mpeg1.1_QF2)_24hrs_DMSO_70kDa Dextran_ISO+HYPO_E6_F12
75	2250	5.543462223621514	42.53940538176092	20230706_3dpf_tg(NTR2.0_QUAS_mpeg1.1_QF2)_24hrs_DMSO_70kDa Dextran_ISO+HYPO_E6_F12
76	2280	4.741565191191719	41.6048	20230706_3dpf_tg(NTR2.0_QUAS_mpeg1.1_QF2)_24hrs_DMSO_70kDa Dextran_ISO+HYPO_E6_F12
77	2310	4.7032058101453655	41.65334894817428	20230706_3dpf_tg(NTR2.0_QUAS_mpeg1.1_QF2)_24hrs_DMSO_70kDa Dextran_ISO+HYPO_E6_F12
78	2340	5.057685525190476	40.529556742224585	20230706_3dpf_tg(NTR2.0_QUAS_mpeg1.1_QF2)_24hrs_DMSO_70kDa Dextran_ISO+HYPO_E6_F12
79	2370	4.424560167313959	41.80095638432154	20230706_3dpf_tg(NTR2.0_QUAS_mpeg1.1_QF2)_24hrs_DMSO_70kDa Dextran_ISO+HYPO_E6_F12
80	2400	5.215568229849651	40.373900277438274	20230706_3dpf_tg(NTR2.0_QUAS_mpeg1.1_QF2)_24hrs_DMSO_70kDa Dextran_ISO+HYPO_E6_F12
81	2430	5.137756101875377	42.75050250085932	20230706_3dpf_tg(NTR2.0_QUAS_mpeg1.1_QF2)_24hrs_DMSO_70kDa Dextran_ISO+HYPO_E6_F12
82	2460	4.403412660886252	42.17881151051741	20230706_3dpf_tg(NTR2.0_QUAS_mpeg1.1_QF2)_24hrs_DMSO_70kDa Dextran_ISO+HYPO_E6_F12
83	2490	4.405255986540409	42.40421458832985	20230706_3dpf_tg(NTR2.0_QUAS_mpeg1.1_QF2)_24hrs_DMSO_70kDa Dextran_ISO+HYPO_E6_F12
84	2520	4.532127324213704	43.11379276964757	20230706_3dpf_tg(NTR2.0_QUAS_mpeg1.1_QF2)_24hrs_DMSO_70kDa Dextran_ISO+HYPO_E6_F12
85	2550	6.436907098892381	44.85834632987056	20230706_3dpf_tg(NTR2.0_QUAS_mpeg1.1_QF2)_24hrs_DMSO_70kDa Dextran_ISO+HYPO_E6_F12
86	2580	6.46453	45.31669955200138	20230706_3dpf_tg(NTR2.0_QUAS_mpeg1.1_QF2)_24hrs_DMSO_70kDa Dextran_ISO+HYPO_E6_F12
87	2610	7.226347266998639	42.20276158520813	20230706_3dpf_tg(NTR2.0_QUAS_mpeg1.1_QF2)_24hrs_DMSO_70kDa Dextran_ISO+HYPO_E6_F12
88	2640	6.420125006754695	43.57412776509269	20230706_3dpf_tg(NTR2.0_QUAS_mpeg1.1_QF2)_24hrs_DMSO_70kDa Dextran_ISO+HYPO_E6_F12
89	2670	6.579067070982705	43.68150551996231	20230706_3dpf_tg(NTR2.0_QUAS_mpeg1.1_QF2)_24hrs_DMSO_70kDa Dextran_ISO+HYPO_E6_F12
90	2700	6.525179339265388	43.64973262480529	20230706_3dpf_tg(NTR2.0_QUAS_mpeg1.1_QF2)_24hrs_DMSO_70kDa Dextran_ISO+HYPO_E6_F12
91	2730	6.649642692322058	43.27070637297411	20230706_3dpf_tg(NTR2.0_QUAS_mpeg1.1_QF2)_24hrs_DMSO_70kDa Dextran_ISO+HYPO_E6_F12
92	2760	6.509497969069964	43.31138628093728	20230706_3dpf_tg(NTR2.0_QUAS_mpeg1.1_QF2)_24hrs_DMSO_70kDa Dextran_ISO+HYPO_E6_F12
93	2790	6.344368827718849	43.87553712394432	20230706_3dpf_tg(NTR2.0_QUAS_mpeg1.1_QF2)_24hrs_DMSO_70kDa Dextran_ISO+HYPO_E6_F12
94	2820	9.01671	41.04622426281386	20230706_3dpf_tg(NTR2.0_QUAS_mpeg1.1_QF2)_24hrs_DMSO_70kDa Dextran_ISO+HYPO_E6_F12
95	2850	7.236049628179163	42.50805525442424	20230706_3dpf_tg(NTR2.0_QUAS_mpeg1.1_QF2)_24hrs_DMSO_70kDa Dextran_ISO+HYPO_E6_F12
96	2880	7.506946250042531	42.89442657504863	20230706_3dpf_tg(NTR2.0_QUAS_mpeg1.1_QF2)_24hrs_DMSO_70kDa Dextran_ISO+HYPO_E6_F12
97	2910	7.198575443681325	44.18956940994738	20230706_3dpf_tg(NTR2.0_QUAS_mpeg1.1_QF2)_24hrs_DMSO_70kDa Dextran_ISO+HYPO_E6_F12
98	2940	6.66808	42.80332522159368	20230706_3dpf_tg(NTR2.0_QUAS_mpeg1.1_QF2)_24hrs_DMSO_70kDa Dextran_ISO+HYPO_E6_F12
99	2970	6.82981	43.67689038908885	20230706_3dpf_tg(NTR2.0_QUAS_mpeg1.1_QF2)_24hrs_DMSO_70kDa Dextran_ISO+HYPO_E6_F12
100	3000	7.191865816851544	44.336848283161565	20230706_3dpf_tg(NTR2.0_QUAS_mpeg1.1_QF2)_24hrs_DMSO_70kDa Dextran_ISO+HYPO_E6_F12
101	3030	7.415433032182797	45.87230940573643	20230706_3dpf_tg(NTR2.0_QUAS_mpeg1.1_QF2)_24hrs_DMSO_70kDa Dextran_ISO+HYPO_E6_F12
102	3060	6.472629532301997	47.7789	20230706_3dpf_tg(NTR2.0_QUAS_mpeg1.1_QF2)_24hrs_DMSO_70kDa Dextran_ISO+HYPO_E6_F12
103	3090	5.867444235570092	48.87041495211575	20230706_3dpf_tg(NTR2.0_QUAS_mpeg1.1_QF2)_24hrs_DMSO_70kDa Dextran_ISO+HYPO_E6_F12
104	3120	6.548855454523028	52.76320842814067	20230706_3dpf_tg(NTR2.0_QUAS_mpeg1.1_QF2)_24hrs_DMSO_70kDa Dextran_ISO+HYPO_E6_F12
105	3150	6.607809305742425	53.50516476996073	20230706_3dpf_tg(NTR2.0_QUAS_mpeg1.1_QF2)_24hrs_DMSO_70kDa Dextran_ISO+HYPO_E6_F12
106	3180	6.853315575425417	54.38450845366788	20230706_3dpf_tg(NTR2.0_QUAS_mpeg1.1_QF2)_24hrs_DMSO_70kDa Dextran_ISO+HYPO_E6_F12
107	3210	6.568375424516615	60.400593868908246	20230706_3dpf_tg(NTR2.0_QUAS_mpeg1.1_QF2)_24hrs_DMSO_70kDa Dextran_ISO+HYPO_E6_F12
108	3240	6.1916103049323405	61.48981800783717	20230706_3dpf_tg(NTR2.0_QUAS_mpeg1.1_QF2)_24hrs_DMSO_70kDa Dextran_ISO+HYPO_E6_F12
109	3270	6.804712661799828	56.56454562903374	20230706_3dpf_tg(NTR2.0_QUAS_mpeg1.1_QF2)_24hrs_DMSO_70kDa Dextran_ISO+HYPO_E6_F12
110	3300	6.985148638037719	56.6583	20230706_3dpf_tg(NTR2.0_QUAS_mpeg1.1_QF2)_24hrs_DMSO_70kDa Dextran_ISO+HYPO_E6_F12
111	3330	7.495609966908394	56.65272977929311	20230706_3dpf_tg(NTR2.0_QUAS_mpeg1.1_QF2)_24hrs_DMSO_70kDa Dextran_ISO+HYPO_E6_F12
112	3360	7.796300375520953	56.9773	20230706_3dpf_tg(NTR2.0_QUAS_mpeg1.1_QF2)_24hrs_DMSO_70kDa Dextran_ISO+HYPO_E6_F12
113	3390	7.567499391559234	57.55091649259423	20230706_3dpf_tg(NTR2.0_QUAS_mpeg1.1_QF2)_24hrs_DMSO_70kDa Dextran_ISO+HYPO_E6_F12
114	3420	7.797802612546019	58.64495023224172	20230706_3dpf_tg(NTR2.0_QUAS_mpeg1.1_QF2)_24hrs_DMSO_70kDa Dextran_ISO+HYPO_E6_F12
115	3450	7.375665523948728	60.93784911625424	20230706_3dpf_tg(NTR2.0_QUAS_mpeg1.1_QF2)_24hrs_DMSO_70kDa Dextran_ISO+HYPO_E6_F12
116	3480	7.814828955812135	61.0587	20230706_3dpf_tg(NTR2.0_QUAS_mpeg1.1_QF2)_24hrs_DMSO_70kDa Dextran_ISO+HYPO_E6_F12
117	3510	8.343569928088078	60.3807	20230706_3dpf_tg(NTR2.0_QUAS_mpeg1.1_QF2)_24hrs_DMSO_70kDa Dextran_ISO+HYPO_E6_F12
118	3540	8.429195547286657	61.48706939660477	20230706_3dpf_tg(NTR2.0_QUAS_mpeg1.1_QF2)_24hrs_DMSO_70kDa Dextran_ISO+HYPO_E6_F12
119	3570	10.056873690351471	59.83866536010349	20230706_3dpf_tg(NTR2.0_QUAS_mpeg1.1_QF2)_24hrs_DMSO_70kDa Dextran_ISO+HYPO_E6_F12
120	3600	8.96677	64.21426162198802	20230706_3dpf_tg(NTR2.0_QUAS_mpeg1.1_QF2)_24hrs_DMSO_70kDa Dextran_ISO+HYPO_E6_F12
0	0	0	0	20230706_3dpf_tg(NTR2.0_QUAS_mpeg1.1_QF2)_24hrs_DMSO_70kDa Dextran_ISO+HYPO_E7_F13
1	30	12.815847433827884	16.27934577731267	20230706_3dpf_tg(NTR2.0_QUAS_mpeg1.1_QF2)_24hrs_DMSO_70kDa Dextran_ISO+HYPO_E7_F13
2	60	12.476347824753883	17.07918010754266	20230706_3dpf_tg(NTR2.0_QUAS_mpeg1.1_QF2)_24hrs_DMSO_70kDa Dextran_ISO+HYPO_E7_F13
3	90	12.947960257484109	17.679789314829605	20230706_3dpf_tg(NTR2.0_QUAS_mpeg1.1_QF2)_24hrs_DMSO_70kDa Dextran_ISO+HYPO_E7_F13
4	120	12.856028757412007	18.494874858055923	20230706_3dpf_tg(NTR2.0_QUAS_mpeg1.1_QF2)_24hrs_DMSO_70kDa Dextran_ISO+HYPO_E7_F13
5	150	0.3859236212853911	5.5490538319356535	20230706_3dpf_tg(NTR2.0_QUAS_mpeg1.1_QF2)_24hrs_DMSO_70kDa Dextran_ISO+HYPO_E7_F13
6	180	12.666298113105432	18.83794421851265	20230706_3dpf_tg(NTR2.0_QUAS_mpeg1.1_QF2)_24hrs_DMSO_70kDa Dextran_ISO+HYPO_E7_F13
7	210	19.62905809346301	27.61734075869117	20230706_3dpf_tg(NTR2.0_QUAS_mpeg1.1_QF2)_24hrs_DMSO_70kDa Dextran_ISO+HYPO_E7_F13
8	240	1.18975	4.5063196231810165	20230706_3dpf_tg(NTR2.0_QUAS_mpeg1.1_QF2)_24hrs_DMSO_70kDa Dextran_ISO+HYPO_E7_F13
9	270	14.117366657787272	21.747574143062288	20230706_3dpf_tg(NTR2.0_QUAS_mpeg1.1_QF2)_24hrs_DMSO_70kDa Dextran_ISO+HYPO_E7_F13
10	300	12.718764857693298	20.300256055299982	20230706_3dpf_tg(NTR2.0_QUAS_mpeg1.1_QF2)_24hrs_DMSO_70kDa Dextran_ISO+HYPO_E7_F13
11	330	12.797721850344836	20.42704851837452	20230706_3dpf_tg(NTR2.0_QUAS_mpeg1.1_QF2)_24hrs_DMSO_70kDa Dextran_ISO+HYPO_E7_F13
12	360	16.341693400313662	38.03701376323106	20230706_3dpf_tg(NTR2.0_QUAS_mpeg1.1_QF2)_24hrs_DMSO_70kDa Dextran_ISO+HYPO_E7_F13
13	390	16.135117823222725	38.44090540849086	20230706_3dpf_tg(NTR2.0_QUAS_mpeg1.1_QF2)_24hrs_DMSO_70kDa Dextran_ISO+HYPO_E7_F13
14	420	16.17295819411678	39.10510902348499	20230706_3dpf_tg(NTR2.0_QUAS_mpeg1.1_QF2)_24hrs_DMSO_70kDa Dextran_ISO+HYPO_E7_F13
15	450	16.210549436654695	39.071704552819874	20230706_3dpf_tg(NTR2.0_QUAS_mpeg1.1_QF2)_24hrs_DMSO_70kDa Dextran_ISO+HYPO_E7_F13
16	480	14.557599372606326	33.417853877489385	20230706_3dpf_tg(NTR2.0_QUAS_mpeg1.1_QF2)_24hrs_DMSO_70kDa Dextran_ISO+HYPO_E7_F13
17	510	14.26952105668197	33.55765981888767	20230706_3dpf_tg(NTR2.0_QUAS_mpeg1.1_QF2)_24hrs_DMSO_70kDa Dextran_ISO+HYPO_E7_F13
18	540	14.189386091828665	33.32865246941586	20230706_3dpf_tg(NTR2.0_QUAS_mpeg1.1_QF2)_24hrs_DMSO_70kDa Dextran_ISO+HYPO_E7_F13
19	570	15.672659414649234	39.705725310800425	20230706_3dpf_tg(NTR2.0_QUAS_mpeg1.1_QF2)_24hrs_DMSO_70kDa Dextran_ISO+HYPO_E7_F13
20	600	13.97535995424969	34.459796334299234	20230706_3dpf_tg(NTR2.0_QUAS_mpeg1.1_QF2)_24hrs_DMSO_70kDa Dextran_ISO+HYPO_E7_F13
21	630	11.957220140863496	25.88513375107184	20230706_3dpf_tg(NTR2.0_QUAS_mpeg1.1_QF2)_24hrs_DMSO_70kDa Dextran_ISO+HYPO_E7_F13
22	660	13.729483660023398	35.798163849762865	20230706_3dpf_tg(NTR2.0_QUAS_mpeg1.1_QF2)_24hrs_DMSO_70kDa Dextran_ISO+HYPO_E7_F13
23	690	12.280121251045134	25.183220712642807	20230706_3dpf_tg(NTR2.0_QUAS_mpeg1.1_QF2)_24hrs_DMSO_70kDa Dextran_ISO+HYPO_E7_F13
24	720	12.243964427718398	25.53028614094419	20230706_3dpf_tg(NTR2.0_QUAS_mpeg1.1_QF2)_24hrs_DMSO_70kDa Dextran_ISO+HYPO_E7_F13
25	750	12.343696193968269	25.49945026928815	20230706_3dpf_tg(NTR2.0_QUAS_mpeg1.1_QF2)_24hrs_DMSO_70kDa Dextran_ISO+HYPO_E7_F13
26	780	12.403731073779028	25.318853208960007	20230706_3dpf_tg(NTR2.0_QUAS_mpeg1.1_QF2)_24hrs_DMSO_70kDa Dextran_ISO+HYPO_E7_F13
27	810	13.903312715038258	35.52779126576878	20230706_3dpf_tg(NTR2.0_QUAS_mpeg1.1_QF2)_24hrs_DMSO_70kDa Dextran_ISO+HYPO_E7_F13
28	840	13.885117826359322	35.78216553676552	20230706_3dpf_tg(NTR2.0_QUAS_mpeg1.1_QF2)_24hrs_DMSO_70kDa Dextran_ISO+HYPO_E7_F13
29	870	13.936791890945962	35.878862103896346	20230706_3dpf_tg(NTR2.0_QUAS_mpeg1.1_QF2)_24hrs_DMSO_70kDa Dextran_ISO+HYPO_E7_F13
30	900	13.819244053241052	36.43999164464939	20230706_3dpf_tg(NTR2.0_QUAS_mpeg1.1_QF2)_24hrs_DMSO_70kDa Dextran_ISO+HYPO_E7_F13
31	930	13.818649068828288	36.58905618616494	20230706_3dpf_tg(NTR2.0_QUAS_mpeg1.1_QF2)_24hrs_DMSO_70kDa Dextran_ISO+HYPO_E7_F13
32	960	15.30715795806118	42.31048703901432	20230706_3dpf_tg(NTR2.0_QUAS_mpeg1.1_QF2)_24hrs_DMSO_70kDa Dextran_ISO+HYPO_E7_F13
33	990	15.285607567441842	42.61800661551726	20230706_3dpf_tg(NTR2.0_QUAS_mpeg1.1_QF2)_24hrs_DMSO_70kDa Dextran_ISO+HYPO_E7_F13
34	1020	15.188453424179324	43.27006081567244	20230706_3dpf_tg(NTR2.0_QUAS_mpeg1.1_QF2)_24hrs_DMSO_70kDa Dextran_ISO+HYPO_E7_F13
35	1050	15.428158737659356	43.65910735490364	20230706_3dpf_tg(NTR2.0_QUAS_mpeg1.1_QF2)_24hrs_DMSO_70kDa Dextran_ISO+HYPO_E7_F13
36	1080	16.719594334026585	52.52636851528949	20230706_3dpf_tg(NTR2.0_QUAS_mpeg1.1_QF2)_24hrs_DMSO_70kDa Dextran_ISO+HYPO_E7_F13
37	1110	15.026950519973862	44.34440135042026	20230706_3dpf_tg(NTR2.0_QUAS_mpeg1.1_QF2)_24hrs_DMSO_70kDa Dextran_ISO+HYPO_E7_F13
38	1140	14.682436160627738	34.01236267407804	20230706_3dpf_tg(NTR2.0_QUAS_mpeg1.1_QF2)_24hrs_DMSO_70kDa Dextran_ISO+HYPO_E7_F13
39	1170	17.397254408950673	41.95734059887689	20230706_3dpf_tg(NTR2.0_QUAS_mpeg1.1_QF2)_24hrs_DMSO_70kDa Dextran_ISO+HYPO_E7_F13
40	1200	13.52428999840498	34.18208851917282	20230706_3dpf_tg(NTR2.0_QUAS_mpeg1.1_QF2)_24hrs_DMSO_70kDa Dextran_ISO+HYPO_E7_F13
41	1230	12.788594257581131	37.98656236438888	20230706_3dpf_tg(NTR2.0_QUAS_mpeg1.1_QF2)_24hrs_DMSO_70kDa Dextran_ISO+HYPO_E7_F13
42	1260	13.492625442842105	33.77396937297458	20230706_3dpf_tg(NTR2.0_QUAS_mpeg1.1_QF2)_24hrs_DMSO_70kDa Dextran_ISO+HYPO_E7_F13
43	1290	14.304577115956285	34.85026057354212	20230706_3dpf_tg(NTR2.0_QUAS_mpeg1.1_QF2)_24hrs_DMSO_70kDa Dextran_ISO+HYPO_E7_F13
44	1320	13.713601075573534	33.15691759546864	20230706_3dpf_tg(NTR2.0_QUAS_mpeg1.1_QF2)_24hrs_DMSO_70kDa Dextran_ISO+HYPO_E7_F13
45	1350	13.867262668538986	32.65965731080581	20230706_3dpf_tg(NTR2.0_QUAS_mpeg1.1_QF2)_24hrs_DMSO_70kDa Dextran_ISO+HYPO_E7_F13
46	1380	12.227275932868183	31.514881331848407	20230706_3dpf_tg(NTR2.0_QUAS_mpeg1.1_QF2)_24hrs_DMSO_70kDa Dextran_ISO+HYPO_E7_F13
47	1410	11.746550901821845	30.877655151902417	20230706_3dpf_tg(NTR2.0_QUAS_mpeg1.1_QF2)_24hrs_DMSO_70kDa Dextran_ISO+HYPO_E7_F13
48	1440	11.888189164088256	30.037607338397983	20230706_3dpf_tg(NTR2.0_QUAS_mpeg1.1_QF2)_24hrs_DMSO_70kDa Dextran_ISO+HYPO_E7_F13
49	1470	12.742778298328613	31.04737843080617	20230706_3dpf_tg(NTR2.0_QUAS_mpeg1.1_QF2)_24hrs_DMSO_70kDa Dextran_ISO+HYPO_E7_F13
50	1500	12.86569567357732	31.43820999608564	20230706_3dpf_tg(NTR2.0_QUAS_mpeg1.1_QF2)_24hrs_DMSO_70kDa Dextran_ISO+HYPO_E7_F13
51	1530	12.8867	31.02749011838303	20230706_3dpf_tg(NTR2.0_QUAS_mpeg1.1_QF2)_24hrs_DMSO_70kDa Dextran_ISO+HYPO_E7_F13
52	1560	13.099545290455923	30.34135123832027	20230706_3dpf_tg(NTR2.0_QUAS_mpeg1.1_QF2)_24hrs_DMSO_70kDa Dextran_ISO+HYPO_E7_F13
53	1590	13.211941337133103	30.08814878608902	20230706_3dpf_tg(NTR2.0_QUAS_mpeg1.1_QF2)_24hrs_DMSO_70kDa Dextran_ISO+HYPO_E7_F13
54	1620	13.239641340665246	30.52327954077615	20230706_3dpf_tg(NTR2.0_QUAS_mpeg1.1_QF2)_24hrs_DMSO_70kDa Dextran_ISO+HYPO_E7_F13
55	1650	12.456976398742407	28.2072	20230706_3dpf_tg(NTR2.0_QUAS_mpeg1.1_QF2)_24hrs_DMSO_70kDa Dextran_ISO+HYPO_E7_F13
56	1680	13.392810969933302	26.61674420225782	20230706_3dpf_tg(NTR2.0_QUAS_mpeg1.1_QF2)_24hrs_DMSO_70kDa Dextran_ISO+HYPO_E7_F13
57	1710	13.964804928604275	32.77238377758543	20230706_3dpf_tg(NTR2.0_QUAS_mpeg1.1_QF2)_24hrs_DMSO_70kDa Dextran_ISO+HYPO_E7_F13
58	1740	13.940041276972938	33.40617044453448	20230706_3dpf_tg(NTR2.0_QUAS_mpeg1.1_QF2)_24hrs_DMSO_70kDa Dextran_ISO+HYPO_E7_F13
59	1770	11.94654599186996	29.888825320753977	20230706_3dpf_tg(NTR2.0_QUAS_mpeg1.1_QF2)_24hrs_DMSO_70kDa Dextran_ISO+HYPO_E7_F13
60	1800	11.89074444385994	30.471139663963125	20230706_3dpf_tg(NTR2.0_QUAS_mpeg1.1_QF2)_24hrs_DMSO_70kDa Dextran_ISO+HYPO_E7_F13
61	1830	11.969629539876792	30.20005417861414	20230706_3dpf_tg(NTR2.0_QUAS_mpeg1.1_QF2)_24hrs_DMSO_70kDa Dextran_ISO+HYPO_E7_F13
62	1860	12.181560448662646	30.17654889973963	20230706_3dpf_tg(NTR2.0_QUAS_mpeg1.1_QF2)_24hrs_DMSO_70kDa Dextran_ISO+HYPO_E7_F13
63	1890	12.235311257195024	31.10122320634869	20230706_3dpf_tg(NTR2.0_QUAS_mpeg1.1_QF2)_24hrs_DMSO_70kDa Dextran_ISO+HYPO_E7_F13
64	1920	12.066845664225006	31.749356518030083	20230706_3dpf_tg(NTR2.0_QUAS_mpeg1.1_QF2)_24hrs_DMSO_70kDa Dextran_ISO+HYPO_E7_F13
65	1950	11.992702651264802	32.444591518307334	20230706_3dpf_tg(NTR2.0_QUAS_mpeg1.1_QF2)_24hrs_DMSO_70kDa Dextran_ISO+HYPO_E7_F13
66	1980	12.01019903751274	32.84786726625922	20230706_3dpf_tg(NTR2.0_QUAS_mpeg1.1_QF2)_24hrs_DMSO_70kDa Dextran_ISO+HYPO_E7_F13
67	2010	10.494414902492265	37.43376442121457	20230706_3dpf_tg(NTR2.0_QUAS_mpeg1.1_QF2)_24hrs_DMSO_70kDa Dextran_ISO+HYPO_E7_F13
68	2040	10.149402565655253	39.9177	20230706_3dpf_tg(NTR2.0_QUAS_mpeg1.1_QF2)_24hrs_DMSO_70kDa Dextran_ISO+HYPO_E7_F13
69	2070	10.21781536071902	41.231186728803685	20230706_3dpf_tg(NTR2.0_QUAS_mpeg1.1_QF2)_24hrs_DMSO_70kDa Dextran_ISO+HYPO_E7_F13
70	2100	10.530232252920996	41.60615309444681	20230706_3dpf_tg(NTR2.0_QUAS_mpeg1.1_QF2)_24hrs_DMSO_70kDa Dextran_ISO+HYPO_E7_F13
71	2130	10.79186781512015	43.54978239685212	20230706_3dpf_tg(NTR2.0_QUAS_mpeg1.1_QF2)_24hrs_DMSO_70kDa Dextran_ISO+HYPO_E7_F13
72	2160	11.251876979513728	42.801789372292426	20230706_3dpf_tg(NTR2.0_QUAS_mpeg1.1_QF2)_24hrs_DMSO_70kDa Dextran_ISO+HYPO_E7_F13
73	2190	10.755921703644155	43.914187686232445	20230706_3dpf_tg(NTR2.0_QUAS_mpeg1.1_QF2)_24hrs_DMSO_70kDa Dextran_ISO+HYPO_E7_F13
74	2220	10.905264006144316	44.87148801239923	20230706_3dpf_tg(NTR2.0_QUAS_mpeg1.1_QF2)_24hrs_DMSO_70kDa Dextran_ISO+HYPO_E7_F13
75	2250	10.782555114362458	46.46517134158236	20230706_3dpf_tg(NTR2.0_QUAS_mpeg1.1_QF2)_24hrs_DMSO_70kDa Dextran_ISO+HYPO_E7_F13
76	2280	10.859735062307587	46.52667648419345	20230706_3dpf_tg(NTR2.0_QUAS_mpeg1.1_QF2)_24hrs_DMSO_70kDa Dextran_ISO+HYPO_E7_F13
77	2310	11.074166196708408	49.85574304257364	20230706_3dpf_tg(NTR2.0_QUAS_mpeg1.1_QF2)_24hrs_DMSO_70kDa Dextran_ISO+HYPO_E7_F13
78	2340	10.788614466746475	49.72023821229031	20230706_3dpf_tg(NTR2.0_QUAS_mpeg1.1_QF2)_24hrs_DMSO_70kDa Dextran_ISO+HYPO_E7_F13
79	2370	11.03806296946532	51.04986858760581	20230706_3dpf_tg(NTR2.0_QUAS_mpeg1.1_QF2)_24hrs_DMSO_70kDa Dextran_ISO+HYPO_E7_F13
80	2400	10.867885303026712	50.93409663847095	20230706_3dpf_tg(NTR2.0_QUAS_mpeg1.1_QF2)_24hrs_DMSO_70kDa Dextran_ISO+HYPO_E7_F13
81	2430	11.496125987052872	51.84372770357493	20230706_3dpf_tg(NTR2.0_QUAS_mpeg1.1_QF2)_24hrs_DMSO_70kDa Dextran_ISO+HYPO_E7_F13
82	2460	11.97748044296222	53.04184679029237	20230706_3dpf_tg(NTR2.0_QUAS_mpeg1.1_QF2)_24hrs_DMSO_70kDa Dextran_ISO+HYPO_E7_F13
83	2490	12.281672450736258	54.13311555672349	20230706_3dpf_tg(NTR2.0_QUAS_mpeg1.1_QF2)_24hrs_DMSO_70kDa Dextran_ISO+HYPO_E7_F13
84	2520	13.572913454018096	56.62113355420493	20230706_3dpf_tg(NTR2.0_QUAS_mpeg1.1_QF2)_24hrs_DMSO_70kDa Dextran_ISO+HYPO_E7_F13
85	2550	14.281152169749417	56.81996019192854	20230706_3dpf_tg(NTR2.0_QUAS_mpeg1.1_QF2)_24hrs_DMSO_70kDa Dextran_ISO+HYPO_E7_F13
86	2580	13.462388586849462	57.45638069054706	20230706_3dpf_tg(NTR2.0_QUAS_mpeg1.1_QF2)_24hrs_DMSO_70kDa Dextran_ISO+HYPO_E7_F13
87	2610	13.741798643747709	57.793517762391424	20230706_3dpf_tg(NTR2.0_QUAS_mpeg1.1_QF2)_24hrs_DMSO_70kDa Dextran_ISO+HYPO_E7_F13
88	2640	14.054602749981914	58.326909838401214	20230706_3dpf_tg(NTR2.0_QUAS_mpeg1.1_QF2)_24hrs_DMSO_70kDa Dextran_ISO+HYPO_E7_F13
89	2670	12.648209075304033	48.809661100459536	20230706_3dpf_tg(NTR2.0_QUAS_mpeg1.1_QF2)_24hrs_DMSO_70kDa Dextran_ISO+HYPO_E7_F13
90	2700	15.998359978773562	65.6001	20230706_3dpf_tg(NTR2.0_QUAS_mpeg1.1_QF2)_24hrs_DMSO_70kDa Dextran_ISO+HYPO_E7_F13
91	2730	14.358348691865023	60.5625	20230706_3dpf_tg(NTR2.0_QUAS_mpeg1.1_QF2)_24hrs_DMSO_70kDa Dextran_ISO+HYPO_E7_F13
92	2760	14.229713436702005	60.68106401420941	20230706_3dpf_tg(NTR2.0_QUAS_mpeg1.1_QF2)_24hrs_DMSO_70kDa Dextran_ISO+HYPO_E7_F13
93	2790	14.270334717804651	60.59225474360212	20230706_3dpf_tg(NTR2.0_QUAS_mpeg1.1_QF2)_24hrs_DMSO_70kDa Dextran_ISO+HYPO_E7_F13
94	2820	14.036214297472284	61.169491287368594	20230706_3dpf_tg(NTR2.0_QUAS_mpeg1.1_QF2)_24hrs_DMSO_70kDa Dextran_ISO+HYPO_E7_F13
95	2850	13.728645486265496	63.81862189301748	20230706_3dpf_tg(NTR2.0_QUAS_mpeg1.1_QF2)_24hrs_DMSO_70kDa Dextran_ISO+HYPO_E7_F13
96	2880	13.549443198776572	64.89799676703522	20230706_3dpf_tg(NTR2.0_QUAS_mpeg1.1_QF2)_24hrs_DMSO_70kDa Dextran_ISO+HYPO_E7_F13
97	2910	13.47037765435855	66.67518469410804	20230706_3dpf_tg(NTR2.0_QUAS_mpeg1.1_QF2)_24hrs_DMSO_70kDa Dextran_ISO+HYPO_E7_F13
98	2940	13.253947249769292	69.3946	20230706_3dpf_tg(NTR2.0_QUAS_mpeg1.1_QF2)_24hrs_DMSO_70kDa Dextran_ISO+HYPO_E7_F13
99	2970	14.039448347492131	68.8714	20230706_3dpf_tg(NTR2.0_QUAS_mpeg1.1_QF2)_24hrs_DMSO_70kDa Dextran_ISO+HYPO_E7_F13
100	3000	14.18125651543826	70.23928747431006	20230706_3dpf_tg(NTR2.0_QUAS_mpeg1.1_QF2)_24hrs_DMSO_70kDa Dextran_ISO+HYPO_E7_F13
101	3030	14.38107767609694	70.83743287343383	20230706_3dpf_tg(NTR2.0_QUAS_mpeg1.1_QF2)_24hrs_DMSO_70kDa Dextran_ISO+HYPO_E7_F13
102	3060	14.145725882186916	72.19686048585363	20230706_3dpf_tg(NTR2.0_QUAS_mpeg1.1_QF2)_24hrs_DMSO_70kDa Dextran_ISO+HYPO_E7_F13
103	3090	16.944177009992192	72.80524858536049	20230706_3dpf_tg(NTR2.0_QUAS_mpeg1.1_QF2)_24hrs_DMSO_70kDa Dextran_ISO+HYPO_E7_F13
104	3120	16.68820248258278	74.16972213257141	20230706_3dpf_tg(NTR2.0_QUAS_mpeg1.1_QF2)_24hrs_DMSO_70kDa Dextran_ISO+HYPO_E7_F13
105	3150	16.67193579802604	74.71288159638353	20230706_3dpf_tg(NTR2.0_QUAS_mpeg1.1_QF2)_24hrs_DMSO_70kDa Dextran_ISO+HYPO_E7_F13
106	3180	16.196192530507574	76.27421550131899	20230706_3dpf_tg(NTR2.0_QUAS_mpeg1.1_QF2)_24hrs_DMSO_70kDa Dextran_ISO+HYPO_E7_F13
107	3210	15.945281934223408	77.91091253257648	20230706_3dpf_tg(NTR2.0_QUAS_mpeg1.1_QF2)_24hrs_DMSO_70kDa Dextran_ISO+HYPO_E7_F13
108	3240	16.019883371429525	77.38167336145337	20230706_3dpf_tg(NTR2.0_QUAS_mpeg1.1_QF2)_24hrs_DMSO_70kDa Dextran_ISO+HYPO_E7_F13
109	3270	15.89902769406016	79.97507717130839	20230706_3dpf_tg(NTR2.0_QUAS_mpeg1.1_QF2)_24hrs_DMSO_70kDa Dextran_ISO+HYPO_E7_F13
110	3300	15.509412544601584	80.30129314867665	20230706_3dpf_tg(NTR2.0_QUAS_mpeg1.1_QF2)_24hrs_DMSO_70kDa Dextran_ISO+HYPO_E7_F13
111	3330	15.060097764002684	80.37439622723943	20230706_3dpf_tg(NTR2.0_QUAS_mpeg1.1_QF2)_24hrs_DMSO_70kDa Dextran_ISO+HYPO_E7_F13
112	3360	14.9411	81.06939781986544	20230706_3dpf_tg(NTR2.0_QUAS_mpeg1.1_QF2)_24hrs_DMSO_70kDa Dextran_ISO+HYPO_E7_F13
113	3390	14.833006836136803	82.06279448112646	20230706_3dpf_tg(NTR2.0_QUAS_mpeg1.1_QF2)_24hrs_DMSO_70kDa Dextran_ISO+HYPO_E7_F13
114	3420	17.670501609641168	80.22639962422306	20230706_3dpf_tg(NTR2.0_QUAS_mpeg1.1_QF2)_24hrs_DMSO_70kDa Dextran_ISO+HYPO_E7_F13
115	3450	17.009586799294915	84.27782944082941	20230706_3dpf_tg(NTR2.0_QUAS_mpeg1.1_QF2)_24hrs_DMSO_70kDa Dextran_ISO+HYPO_E7_F13
116	3480	17.70522396412908	83.17306156213559	20230706_3dpf_tg(NTR2.0_QUAS_mpeg1.1_QF2)_24hrs_DMSO_70kDa Dextran_ISO+HYPO_E7_F13
117	3510	17.507196389361116	83.40552971351111	20230706_3dpf_tg(NTR2.0_QUAS_mpeg1.1_QF2)_24hrs_DMSO_70kDa Dextran_ISO+HYPO_E7_F13
118	3540	17.48189820070811	83.33100923740707	20230706_3dpf_tg(NTR2.0_QUAS_mpeg1.1_QF2)_24hrs_DMSO_70kDa Dextran_ISO+HYPO_E7_F13
119	3570	17.299175424200016	84.25126862151131	20230706_3dpf_tg(NTR2.0_QUAS_mpeg1.1_QF2)_24hrs_DMSO_70kDa Dextran_ISO+HYPO_E7_F13
120	3600	16.806616504279813	86.9911	20230706_3dpf_tg(NTR2.0_QUAS_mpeg1.1_QF2)_24hrs_DMSO_70kDa Dextran_ISO+HYPO_E7_F13
0	0	0	0	20230706_3dpf_tg(NTR2.0_QUAS_mpeg1.1_QF2)_24hrs_DMSO_70kDa Dextran_ISO+HYPO_E7_F14
1	30	0.7507581145242581	2.171997055082873	20230706_3dpf_tg(NTR2.0_QUAS_mpeg1.1_QF2)_24hrs_DMSO_70kDa Dextran_ISO+HYPO_E7_F14
2	60	0.645482	3.6114794020938734	20230706_3dpf_tg(NTR2.0_QUAS_mpeg1.1_QF2)_24hrs_DMSO_70kDa Dextran_ISO+HYPO_E7_F14
3	90	0.9759681353499068	5.146494342646088	20230706_3dpf_tg(NTR2.0_QUAS_mpeg1.1_QF2)_24hrs_DMSO_70kDa Dextran_ISO+HYPO_E7_F14
4	120	1.1564646849546691	5.46864	20230706_3dpf_tg(NTR2.0_QUAS_mpeg1.1_QF2)_24hrs_DMSO_70kDa Dextran_ISO+HYPO_E7_F14
5	150	0.9510921311620424	5.485143749874047	20230706_3dpf_tg(NTR2.0_QUAS_mpeg1.1_QF2)_24hrs_DMSO_70kDa Dextran_ISO+HYPO_E7_F14
6	180	1.3280131681217142	6.243691402829427	20230706_3dpf_tg(NTR2.0_QUAS_mpeg1.1_QF2)_24hrs_DMSO_70kDa Dextran_ISO+HYPO_E7_F14
7	210	1.389903158718228	7.576933706219933	20230706_3dpf_tg(NTR2.0_QUAS_mpeg1.1_QF2)_24hrs_DMSO_70kDa Dextran_ISO+HYPO_E7_F14
8	240	2.2101605602436605	8.419743737122518	20230706_3dpf_tg(NTR2.0_QUAS_mpeg1.1_QF2)_24hrs_DMSO_70kDa Dextran_ISO+HYPO_E7_F14
9	270	2.261314063304041	9.626751564917116	20230706_3dpf_tg(NTR2.0_QUAS_mpeg1.1_QF2)_24hrs_DMSO_70kDa Dextran_ISO+HYPO_E7_F14
10	300	2.614157073043894	10.952986126704143	20230706_3dpf_tg(NTR2.0_QUAS_mpeg1.1_QF2)_24hrs_DMSO_70kDa Dextran_ISO+HYPO_E7_F14
11	330	2.6562854249102195	11.377929350530996	20230706_3dpf_tg(NTR2.0_QUAS_mpeg1.1_QF2)_24hrs_DMSO_70kDa Dextran_ISO+HYPO_E7_F14
12	360	2.5370936752890936	11.42441581935064	20230706_3dpf_tg(NTR2.0_QUAS_mpeg1.1_QF2)_24hrs_DMSO_70kDa Dextran_ISO+HYPO_E7_F14
13	390	2.2428514453517128	12.57383749173842	20230706_3dpf_tg(NTR2.0_QUAS_mpeg1.1_QF2)_24hrs_DMSO_70kDa Dextran_ISO+HYPO_E7_F14
14	420	2.576018528097171	12.66514579874324	20230706_3dpf_tg(NTR2.0_QUAS_mpeg1.1_QF2)_24hrs_DMSO_70kDa Dextran_ISO+HYPO_E7_F14
15	450	3.189352857379125	14.410013853932606	20230706_3dpf_tg(NTR2.0_QUAS_mpeg1.1_QF2)_24hrs_DMSO_70kDa Dextran_ISO+HYPO_E7_F14
16	480	3.2846863317013404	13.237075726404404	20230706_3dpf_tg(NTR2.0_QUAS_mpeg1.1_QF2)_24hrs_DMSO_70kDa Dextran_ISO+HYPO_E7_F14
17	510	3.297604921138563	12.9448	20230706_3dpf_tg(NTR2.0_QUAS_mpeg1.1_QF2)_24hrs_DMSO_70kDa Dextran_ISO+HYPO_E7_F14
18	540	3.62445	12.62113132395788	20230706_3dpf_tg(NTR2.0_QUAS_mpeg1.1_QF2)_24hrs_DMSO_70kDa Dextran_ISO+HYPO_E7_F14
19	570	3.2581105194846933	12.737653434666935	20230706_3dpf_tg(NTR2.0_QUAS_mpeg1.1_QF2)_24hrs_DMSO_70kDa Dextran_ISO+HYPO_E7_F14
20	600	3.232068486016744	12.581487190320509	20230706_3dpf_tg(NTR2.0_QUAS_mpeg1.1_QF2)_24hrs_DMSO_70kDa Dextran_ISO+HYPO_E7_F14
21	630	3.216081985561856	12.717526971996728	20230706_3dpf_tg(NTR2.0_QUAS_mpeg1.1_QF2)_24hrs_DMSO_70kDa Dextran_ISO+HYPO_E7_F14
22	660	3.1805975512728697	13.026765696002924	20230706_3dpf_tg(NTR2.0_QUAS_mpeg1.1_QF2)_24hrs_DMSO_70kDa Dextran_ISO+HYPO_E7_F14
23	690	3.213669846506217	13.435605925752958	20230706_3dpf_tg(NTR2.0_QUAS_mpeg1.1_QF2)_24hrs_DMSO_70kDa Dextran_ISO+HYPO_E7_F14
24	720	2.182741813936796	12.258418491343736	20230706_3dpf_tg(NTR2.0_QUAS_mpeg1.1_QF2)_24hrs_DMSO_70kDa Dextran_ISO+HYPO_E7_F14
25	750	2.41575	12.70384836875666	20230706_3dpf_tg(NTR2.0_QUAS_mpeg1.1_QF2)_24hrs_DMSO_70kDa Dextran_ISO+HYPO_E7_F14
26	780	2.598873014516865	13.83473353962169	20230706_3dpf_tg(NTR2.0_QUAS_mpeg1.1_QF2)_24hrs_DMSO_70kDa Dextran_ISO+HYPO_E7_F14
27	810	2.69497	13.971496085481837	20230706_3dpf_tg(NTR2.0_QUAS_mpeg1.1_QF2)_24hrs_DMSO_70kDa Dextran_ISO+HYPO_E7_F14
28	840	2.929396061896754	14.556090306406988	20230706_3dpf_tg(NTR2.0_QUAS_mpeg1.1_QF2)_24hrs_DMSO_70kDa Dextran_ISO+HYPO_E7_F14
29	870	2.79379	15.622188752189857	20230706_3dpf_tg(NTR2.0_QUAS_mpeg1.1_QF2)_24hrs_DMSO_70kDa Dextran_ISO+HYPO_E7_F14
30	900	2.874011068458641	14.574760895416588	20230706_3dpf_tg(NTR2.0_QUAS_mpeg1.1_QF2)_24hrs_DMSO_70kDa Dextran_ISO+HYPO_E7_F14
31	930	3.2997324458823614	16.661354145179438	20230706_3dpf_tg(NTR2.0_QUAS_mpeg1.1_QF2)_24hrs_DMSO_70kDa Dextran_ISO+HYPO_E7_F14
32	960	3.4078714922494604	16.756023549331236	20230706_3dpf_tg(NTR2.0_QUAS_mpeg1.1_QF2)_24hrs_DMSO_70kDa Dextran_ISO+HYPO_E7_F14
33	990	3.232639273008357	16.3832	20230706_3dpf_tg(NTR2.0_QUAS_mpeg1.1_QF2)_24hrs_DMSO_70kDa Dextran_ISO+HYPO_E7_F14
34	1020	3.4683044041845768	18.656124709370904	20230706_3dpf_tg(NTR2.0_QUAS_mpeg1.1_QF2)_24hrs_DMSO_70kDa Dextran_ISO+HYPO_E7_F14
35	1050	3.9442239989652297	19.33159060772373	20230706_3dpf_tg(NTR2.0_QUAS_mpeg1.1_QF2)_24hrs_DMSO_70kDa Dextran_ISO+HYPO_E7_F14
36	1080	4.193058393269322	19.47489214843458	20230706_3dpf_tg(NTR2.0_QUAS_mpeg1.1_QF2)_24hrs_DMSO_70kDa Dextran_ISO+HYPO_E7_F14
37	1110	4.6302362487170114	19.47604266270776	20230706_3dpf_tg(NTR2.0_QUAS_mpeg1.1_QF2)_24hrs_DMSO_70kDa Dextran_ISO+HYPO_E7_F14
38	1140	4.689490501709729	20.48874122038512	20230706_3dpf_tg(NTR2.0_QUAS_mpeg1.1_QF2)_24hrs_DMSO_70kDa Dextran_ISO+HYPO_E7_F14
39	1170	4.893500880971286	20.69694115278005	20230706_3dpf_tg(NTR2.0_QUAS_mpeg1.1_QF2)_24hrs_DMSO_70kDa Dextran_ISO+HYPO_E7_F14
40	1200	5.453060180746652	22.977237944204923	20230706_3dpf_tg(NTR2.0_QUAS_mpeg1.1_QF2)_24hrs_DMSO_70kDa Dextran_ISO+HYPO_E7_F14
41	1230	5.711917464087562	22.761488411682823	20230706_3dpf_tg(NTR2.0_QUAS_mpeg1.1_QF2)_24hrs_DMSO_70kDa Dextran_ISO+HYPO_E7_F14
42	1260	6.202644038958928	23.167048006675667	20230706_3dpf_tg(NTR2.0_QUAS_mpeg1.1_QF2)_24hrs_DMSO_70kDa Dextran_ISO+HYPO_E7_F14
43	1290	7.439962977242097	26.611563020440723	20230706_3dpf_tg(NTR2.0_QUAS_mpeg1.1_QF2)_24hrs_DMSO_70kDa Dextran_ISO+HYPO_E7_F14
44	1320	7.843034380226509	25.89683979534556	20230706_3dpf_tg(NTR2.0_QUAS_mpeg1.1_QF2)_24hrs_DMSO_70kDa Dextran_ISO+HYPO_E7_F14
45	1350	8.077005858522437	27.95574265232471	20230706_3dpf_tg(NTR2.0_QUAS_mpeg1.1_QF2)_24hrs_DMSO_70kDa Dextran_ISO+HYPO_E7_F14
46	1380	8.14897	27.949801871586597	20230706_3dpf_tg(NTR2.0_QUAS_mpeg1.1_QF2)_24hrs_DMSO_70kDa Dextran_ISO+HYPO_E7_F14
47	1410	7.983211244910654	28.07416916630874	20230706_3dpf_tg(NTR2.0_QUAS_mpeg1.1_QF2)_24hrs_DMSO_70kDa Dextran_ISO+HYPO_E7_F14
48	1440	7.776046589889597	28.21845382014562	20230706_3dpf_tg(NTR2.0_QUAS_mpeg1.1_QF2)_24hrs_DMSO_70kDa Dextran_ISO+HYPO_E7_F14
49	1470	7.688633413007356	28.033	20230706_3dpf_tg(NTR2.0_QUAS_mpeg1.1_QF2)_24hrs_DMSO_70kDa Dextran_ISO+HYPO_E7_F14
50	1500	7.513885311037802	28.33294821633393	20230706_3dpf_tg(NTR2.0_QUAS_mpeg1.1_QF2)_24hrs_DMSO_70kDa Dextran_ISO+HYPO_E7_F14
51	1530	7.418692195049791	29.182847233358878	20230706_3dpf_tg(NTR2.0_QUAS_mpeg1.1_QF2)_24hrs_DMSO_70kDa Dextran_ISO+HYPO_E7_F14
52	1560	7.352734366134205	28.143168425873245	20230706_3dpf_tg(NTR2.0_QUAS_mpeg1.1_QF2)_24hrs_DMSO_70kDa Dextran_ISO+HYPO_E7_F14
53	1590	7.423818142362152	29.98546509364437	20230706_3dpf_tg(NTR2.0_QUAS_mpeg1.1_QF2)_24hrs_DMSO_70kDa Dextran_ISO+HYPO_E7_F14
54	1620	7.567647389583808	28.826504754791124	20230706_3dpf_tg(NTR2.0_QUAS_mpeg1.1_QF2)_24hrs_DMSO_70kDa Dextran_ISO+HYPO_E7_F14
55	1650	8.799633496387251	27.866900561169437	20230706_3dpf_tg(NTR2.0_QUAS_mpeg1.1_QF2)_24hrs_DMSO_70kDa Dextran_ISO+HYPO_E7_F14
56	1680	7.641448068714587	29.43738254891724	20230706_3dpf_tg(NTR2.0_QUAS_mpeg1.1_QF2)_24hrs_DMSO_70kDa Dextran_ISO+HYPO_E7_F14
57	1710	7.704749068993846	28.70942711402386	20230706_3dpf_tg(NTR2.0_QUAS_mpeg1.1_QF2)_24hrs_DMSO_70kDa Dextran_ISO+HYPO_E7_F14
58	1740	7.020812466540531	27.78513624728942	20230706_3dpf_tg(NTR2.0_QUAS_mpeg1.1_QF2)_24hrs_DMSO_70kDa Dextran_ISO+HYPO_E7_F14
59	1770	6.67126	28.87381958628761	20230706_3dpf_tg(NTR2.0_QUAS_mpeg1.1_QF2)_24hrs_DMSO_70kDa Dextran_ISO+HYPO_E7_F14
60	1800	6.619983446211908	28.55620294035426	20230706_3dpf_tg(NTR2.0_QUAS_mpeg1.1_QF2)_24hrs_DMSO_70kDa Dextran_ISO+HYPO_E7_F14
61	1830	6.808956395342428	25.237261146469045	20230706_3dpf_tg(NTR2.0_QUAS_mpeg1.1_QF2)_24hrs_DMSO_70kDa Dextran_ISO+HYPO_E7_F14
62	1860	6.9460086695949785	26.18991890955176	20230706_3dpf_tg(NTR2.0_QUAS_mpeg1.1_QF2)_24hrs_DMSO_70kDa Dextran_ISO+HYPO_E7_F14
63	1890	7.109947828667145	26.73930078158061	20230706_3dpf_tg(NTR2.0_QUAS_mpeg1.1_QF2)_24hrs_DMSO_70kDa Dextran_ISO+HYPO_E7_F14
64	1920	4.840300812244266	20.68833146278205	20230706_3dpf_tg(NTR2.0_QUAS_mpeg1.1_QF2)_24hrs_DMSO_70kDa Dextran_ISO+HYPO_E7_F14
65	1950	7.21354	27.37901690806064	20230706_3dpf_tg(NTR2.0_QUAS_mpeg1.1_QF2)_24hrs_DMSO_70kDa Dextran_ISO+HYPO_E7_F14
66	1980	7.232927445655458	27.950290591258373	20230706_3dpf_tg(NTR2.0_QUAS_mpeg1.1_QF2)_24hrs_DMSO_70kDa Dextran_ISO+HYPO_E7_F14
67	2010	7.17408	28.820107234702466	20230706_3dpf_tg(NTR2.0_QUAS_mpeg1.1_QF2)_24hrs_DMSO_70kDa Dextran_ISO+HYPO_E7_F14
68	2040	7.857786571001054	28.337595859096982	20230706_3dpf_tg(NTR2.0_QUAS_mpeg1.1_QF2)_24hrs_DMSO_70kDa Dextran_ISO+HYPO_E7_F14
69	2070	7.138252149484743	26.67949294880053	20230706_3dpf_tg(NTR2.0_QUAS_mpeg1.1_QF2)_24hrs_DMSO_70kDa Dextran_ISO+HYPO_E7_F14
70	2100	7.123840976863766	26.871209116793317	20230706_3dpf_tg(NTR2.0_QUAS_mpeg1.1_QF2)_24hrs_DMSO_70kDa Dextran_ISO+HYPO_E7_F14
71	2130	7.549944336158837	29.072350957372915	20230706_3dpf_tg(NTR2.0_QUAS_mpeg1.1_QF2)_24hrs_DMSO_70kDa Dextran_ISO+HYPO_E7_F14
72	2160	7.7103933910859155	29.578659421784277	20230706_3dpf_tg(NTR2.0_QUAS_mpeg1.1_QF2)_24hrs_DMSO_70kDa Dextran_ISO+HYPO_E7_F14
73	2190	7.719038175268438	31.181327164003356	20230706_3dpf_tg(NTR2.0_QUAS_mpeg1.1_QF2)_24hrs_DMSO_70kDa Dextran_ISO+HYPO_E7_F14
74	2220	7.704425861568556	31.66280134354113	20230706_3dpf_tg(NTR2.0_QUAS_mpeg1.1_QF2)_24hrs_DMSO_70kDa Dextran_ISO+HYPO_E7_F14
75	2250	8.211113782651095	34.8541	20230706_3dpf_tg(NTR2.0_QUAS_mpeg1.1_QF2)_24hrs_DMSO_70kDa Dextran_ISO+HYPO_E7_F14
76	2280	8.390114566074221	36.096936064107865	20230706_3dpf_tg(NTR2.0_QUAS_mpeg1.1_QF2)_24hrs_DMSO_70kDa Dextran_ISO+HYPO_E7_F14
77	2310	8.719641711523014	37.29390188181366	20230706_3dpf_tg(NTR2.0_QUAS_mpeg1.1_QF2)_24hrs_DMSO_70kDa Dextran_ISO+HYPO_E7_F14
78	2340	8.995477332897261	38.03418294907844	20230706_3dpf_tg(NTR2.0_QUAS_mpeg1.1_QF2)_24hrs_DMSO_70kDa Dextran_ISO+HYPO_E7_F14
79	2370	9.12099	39.08397525743733	20230706_3dpf_tg(NTR2.0_QUAS_mpeg1.1_QF2)_24hrs_DMSO_70kDa Dextran_ISO+HYPO_E7_F14
80	2400	9.667498027093163	39.50735577034066	20230706_3dpf_tg(NTR2.0_QUAS_mpeg1.1_QF2)_24hrs_DMSO_70kDa Dextran_ISO+HYPO_E7_F14
81	2430	10.036724684171988	39.52445159277244	20230706_3dpf_tg(NTR2.0_QUAS_mpeg1.1_QF2)_24hrs_DMSO_70kDa Dextran_ISO+HYPO_E7_F14
82	2460	10.274736718386974	40.5844	20230706_3dpf_tg(NTR2.0_QUAS_mpeg1.1_QF2)_24hrs_DMSO_70kDa Dextran_ISO+HYPO_E7_F14
83	2490	10.48907917975446	40.427	20230706_3dpf_tg(NTR2.0_QUAS_mpeg1.1_QF2)_24hrs_DMSO_70kDa Dextran_ISO+HYPO_E7_F14
84	2520	10.4665	46.54299143313319	20230706_3dpf_tg(NTR2.0_QUAS_mpeg1.1_QF2)_24hrs_DMSO_70kDa Dextran_ISO+HYPO_E7_F14
85	2550	10.442802953980298	46.946111016757776	20230706_3dpf_tg(NTR2.0_QUAS_mpeg1.1_QF2)_24hrs_DMSO_70kDa Dextran_ISO+HYPO_E7_F14
86	2580	10.522525629239826	47.136	20230706_3dpf_tg(NTR2.0_QUAS_mpeg1.1_QF2)_24hrs_DMSO_70kDa Dextran_ISO+HYPO_E7_F14
87	2610	10.479330468589884	47.982487081097965	20230706_3dpf_tg(NTR2.0_QUAS_mpeg1.1_QF2)_24hrs_DMSO_70kDa Dextran_ISO+HYPO_E7_F14
88	2640	10.440302338609245	48.45783019372758	20230706_3dpf_tg(NTR2.0_QUAS_mpeg1.1_QF2)_24hrs_DMSO_70kDa Dextran_ISO+HYPO_E7_F14
89	2670	10.439470566121916	49.31316110718909	20230706_3dpf_tg(NTR2.0_QUAS_mpeg1.1_QF2)_24hrs_DMSO_70kDa Dextran_ISO+HYPO_E7_F14
90	2700	10.780985103320909	44.42120539665908	20230706_3dpf_tg(NTR2.0_QUAS_mpeg1.1_QF2)_24hrs_DMSO_70kDa Dextran_ISO+HYPO_E7_F14
91	2730	10.865880356650536	49.87150988337877	20230706_3dpf_tg(NTR2.0_QUAS_mpeg1.1_QF2)_24hrs_DMSO_70kDa Dextran_ISO+HYPO_E7_F14
92	2760	10.063483668474722	43.07475620102815	20230706_3dpf_tg(NTR2.0_QUAS_mpeg1.1_QF2)_24hrs_DMSO_70kDa Dextran_ISO+HYPO_E7_F14
93	2790	11.832447104559758	51.87476668808053	20230706_3dpf_tg(NTR2.0_QUAS_mpeg1.1_QF2)_24hrs_DMSO_70kDa Dextran_ISO+HYPO_E7_F14
94	2820	11.813735876637384	52.30965669588581	20230706_3dpf_tg(NTR2.0_QUAS_mpeg1.1_QF2)_24hrs_DMSO_70kDa Dextran_ISO+HYPO_E7_F14
95	2850	11.93432554491246	52.40620650617864	20230706_3dpf_tg(NTR2.0_QUAS_mpeg1.1_QF2)_24hrs_DMSO_70kDa Dextran_ISO+HYPO_E7_F14
96	2880	10.27668181939476	37.451076378850175	20230706_3dpf_tg(NTR2.0_QUAS_mpeg1.1_QF2)_24hrs_DMSO_70kDa Dextran_ISO+HYPO_E7_F14
97	2910	12.622078511945729	44.728973598060165	20230706_3dpf_tg(NTR2.0_QUAS_mpeg1.1_QF2)_24hrs_DMSO_70kDa Dextran_ISO+HYPO_E7_F14
98	2940	12.727825192579642	45.83779026663434	20230706_3dpf_tg(NTR2.0_QUAS_mpeg1.1_QF2)_24hrs_DMSO_70kDa Dextran_ISO+HYPO_E7_F14
99	2970	12.75247611740082	45.804	20230706_3dpf_tg(NTR2.0_QUAS_mpeg1.1_QF2)_24hrs_DMSO_70kDa Dextran_ISO+HYPO_E7_F14
100	3000	12.68526389784847	45.14680289216592	20230706_3dpf_tg(NTR2.0_QUAS_mpeg1.1_QF2)_24hrs_DMSO_70kDa Dextran_ISO+HYPO_E7_F14
101	3030	12.637784401764474	44.520505612737566	20230706_3dpf_tg(NTR2.0_QUAS_mpeg1.1_QF2)_24hrs_DMSO_70kDa Dextran_ISO+HYPO_E7_F14
102	3060	13.202482272381058	45.01324713951752	20230706_3dpf_tg(NTR2.0_QUAS_mpeg1.1_QF2)_24hrs_DMSO_70kDa Dextran_ISO+HYPO_E7_F14
103	3090	13.525146219128612	45.23077601185635	20230706_3dpf_tg(NTR2.0_QUAS_mpeg1.1_QF2)_24hrs_DMSO_70kDa Dextran_ISO+HYPO_E7_F14
104	3120	13.707790383525198	45.94445075011159	20230706_3dpf_tg(NTR2.0_QUAS_mpeg1.1_QF2)_24hrs_DMSO_70kDa Dextran_ISO+HYPO_E7_F14
105	3150	14.013208351368643	46.51072073096836	20230706_3dpf_tg(NTR2.0_QUAS_mpeg1.1_QF2)_24hrs_DMSO_70kDa Dextran_ISO+HYPO_E7_F14
106	3180	14.013642949127918	47.1501	20230706_3dpf_tg(NTR2.0_QUAS_mpeg1.1_QF2)_24hrs_DMSO_70kDa Dextran_ISO+HYPO_E7_F14
107	3210	13.856481867586506	47.23035081132136	20230706_3dpf_tg(NTR2.0_QUAS_mpeg1.1_QF2)_24hrs_DMSO_70kDa Dextran_ISO+HYPO_E7_F14
108	3240	13.728175825066227	48.30088708055938	20230706_3dpf_tg(NTR2.0_QUAS_mpeg1.1_QF2)_24hrs_DMSO_70kDa Dextran_ISO+HYPO_E7_F14
109	3270	13.697448211383833	48.79439409659964	20230706_3dpf_tg(NTR2.0_QUAS_mpeg1.1_QF2)_24hrs_DMSO_70kDa Dextran_ISO+HYPO_E7_F14
110	3300	13.548295157753907	50.1537	20230706_3dpf_tg(NTR2.0_QUAS_mpeg1.1_QF2)_24hrs_DMSO_70kDa Dextran_ISO+HYPO_E7_F14
111	3330	13.636288237709673	52.01729883809797	20230706_3dpf_tg(NTR2.0_QUAS_mpeg1.1_QF2)_24hrs_DMSO_70kDa Dextran_ISO+HYPO_E7_F14
112	3360	14.43245691136624	61.72687476748326	20230706_3dpf_tg(NTR2.0_QUAS_mpeg1.1_QF2)_24hrs_DMSO_70kDa Dextran_ISO+HYPO_E7_F14
113	3390	15.125451550619475	56.85711041124234	20230706_3dpf_tg(NTR2.0_QUAS_mpeg1.1_QF2)_24hrs_DMSO_70kDa Dextran_ISO+HYPO_E7_F14
114	3420	14.04612867506346	64.02771432562743	20230706_3dpf_tg(NTR2.0_QUAS_mpeg1.1_QF2)_24hrs_DMSO_70kDa Dextran_ISO+HYPO_E7_F14
115	3450	16.082264310460385	67.00619431533012	20230706_3dpf_tg(NTR2.0_QUAS_mpeg1.1_QF2)_24hrs_DMSO_70kDa Dextran_ISO+HYPO_E7_F14
116	3480	15.864366396418882	66.88971725493546	20230706_3dpf_tg(NTR2.0_QUAS_mpeg1.1_QF2)_24hrs_DMSO_70kDa Dextran_ISO+HYPO_E7_F14
117	3510	15.935567512715334	68.6268	20230706_3dpf_tg(NTR2.0_QUAS_mpeg1.1_QF2)_24hrs_DMSO_70kDa Dextran_ISO+HYPO_E7_F14
118	3540	15.476884851123746	69.58218388388646	20230706_3dpf_tg(NTR2.0_QUAS_mpeg1.1_QF2)_24hrs_DMSO_70kDa Dextran_ISO+HYPO_E7_F14
119	3570	14.79139988082591	69.83464249303242	20230706_3dpf_tg(NTR2.0_QUAS_mpeg1.1_QF2)_24hrs_DMSO_70kDa Dextran_ISO+HYPO_E7_F14
120	3600	14.392610118654368	70.81520125717738	20230706_3dpf_tg(NTR2.0_QUAS_mpeg1.1_QF2)_24hrs_DMSO_70kDa Dextran_ISO+HYPO_E7_F14
angle_rad	source_file	angle_index
-0.123454	20230705_3dpf_tg(NTR2.0_QUAS_mpeg1.1_QF2)_24hrs_DMSO_70kDa Dextran_ISO+HYPO_E1_F1	0
-1.69564	20230705_3dpf_tg(NTR2.0_QUAS_mpeg1.1_QF2)_24hrs_DMSO_70kDa Dextran_ISO+HYPO_E1_F1	1
0.0194983	20230705_3dpf_tg(NTR2.0_QUAS_mpeg1.1_QF2)_24hrs_DMSO_70kDa Dextran_ISO+HYPO_E1_F1	2
-0.619407	20230705_3dpf_tg(NTR2.0_QUAS_mpeg1.1_QF2)_24hrs_DMSO_70kDa Dextran_ISO+HYPO_E1_F1	3
-1.82833	20230705_3dpf_tg(NTR2.0_QUAS_mpeg1.1_QF2)_24hrs_DMSO_70kDa Dextran_ISO+HYPO_E1_F1	4
-1.07988	20230705_3dpf_tg(NTR2.0_QUAS_mpeg1.1_QF2)_24hrs_DMSO_70kDa Dextran_ISO+HYPO_E1_F1	5
-0.2503	20230705_3dpf_tg(NTR2.0_QUAS_mpeg1.1_QF2)_24hrs_DMSO_70kDa Dextran_ISO+HYPO_E1_F1	6
0.4105888657146631	20230705_3dpf_tg(NTR2.0_QUAS_mpeg1.1_QF2)_24hrs_DMSO_70kDa Dextran_ISO+HYPO_E1_F1	7
-1.07601	20230705_3dpf_tg(NTR2.0_QUAS_mpeg1.1_QF2)_24hrs_DMSO_70kDa Dextran_ISO+HYPO_E1_F1	8
0.6370204270744789	20230705_3dpf_tg(NTR2.0_QUAS_mpeg1.1_QF2)_24hrs_DMSO_70kDa Dextran_ISO+HYPO_E1_F1	9
1.2287146153121862	20230705_3dpf_tg(NTR2.0_QUAS_mpeg1.1_QF2)_24hrs_DMSO_70kDa Dextran_ISO+HYPO_E1_F1	10
0.1327903891256146	20230705_3dpf_tg(NTR2.0_QUAS_mpeg1.1_QF2)_24hrs_DMSO_70kDa Dextran_ISO+HYPO_E1_F1	11
2.357063206123713	20230705_3dpf_tg(NTR2.0_QUAS_mpeg1.1_QF2)_24hrs_DMSO_70kDa Dextran_ISO+HYPO_E1_F1	12
2.299327776395005	20230705_3dpf_tg(NTR2.0_QUAS_mpeg1.1_QF2)_24hrs_DMSO_70kDa Dextran_ISO+HYPO_E1_F1	13
-2.22961	20230705_3dpf_tg(NTR2.0_QUAS_mpeg1.1_QF2)_24hrs_DMSO_70kDa Dextran_ISO+HYPO_E1_F1	14
2.0563050837626973	20230705_3dpf_tg(NTR2.0_QUAS_mpeg1.1_QF2)_24hrs_DMSO_70kDa Dextran_ISO+HYPO_E1_F1	15
0.0387643	20230705_3dpf_tg(NTR2.0_QUAS_mpeg1.1_QF2)_24hrs_DMSO_70kDa Dextran_ISO+HYPO_E1_F1	16
-0.883389	20230705_3dpf_tg(NTR2.0_QUAS_mpeg1.1_QF2)_24hrs_DMSO_70kDa Dextran_ISO+HYPO_E1_F1	17
-2.5709	20230705_3dpf_tg(NTR2.0_QUAS_mpeg1.1_QF2)_24hrs_DMSO_70kDa Dextran_ISO+HYPO_E1_F1	18
-0.383245	20230705_3dpf_tg(NTR2.0_QUAS_mpeg1.1_QF2)_24hrs_DMSO_70kDa Dextran_ISO+HYPO_E1_F1	19
2.593929103335625	20230705_3dpf_tg(NTR2.0_QUAS_mpeg1.1_QF2)_24hrs_DMSO_70kDa Dextran_ISO+HYPO_E1_F1	20
1.8354310424273976	20230705_3dpf_tg(NTR2.0_QUAS_mpeg1.1_QF2)_24hrs_DMSO_70kDa Dextran_ISO+HYPO_E1_F1	21
1.3029366907433135	20230705_3dpf_tg(NTR2.0_QUAS_mpeg1.1_QF2)_24hrs_DMSO_70kDa Dextran_ISO+HYPO_E1_F1	22
2.77896	20230705_3dpf_tg(NTR2.0_QUAS_mpeg1.1_QF2)_24hrs_DMSO_70kDa Dextran_ISO+HYPO_E1_F1	23
-0.165118	20230705_3dpf_tg(NTR2.0_QUAS_mpeg1.1_QF2)_24hrs_DMSO_70kDa Dextran_ISO+HYPO_E1_F1	24
3.1274075281585154	20230705_3dpf_tg(NTR2.0_QUAS_mpeg1.1_QF2)_24hrs_DMSO_70kDa Dextran_ISO+HYPO_E1_F1	25
0.0933414	20230705_3dpf_tg(NTR2.0_QUAS_mpeg1.1_QF2)_24hrs_DMSO_70kDa Dextran_ISO+HYPO_E1_F1	26
2.459310219469278	20230705_3dpf_tg(NTR2.0_QUAS_mpeg1.1_QF2)_24hrs_DMSO_70kDa Dextran_ISO+HYPO_E1_F1	27
2.80823	20230705_3dpf_tg(NTR2.0_QUAS_mpeg1.1_QF2)_24hrs_DMSO_70kDa Dextran_ISO+HYPO_E1_F1	28
2.703887244415316	20230705_3dpf_tg(NTR2.0_QUAS_mpeg1.1_QF2)_24hrs_DMSO_70kDa Dextran_ISO+HYPO_E1_F1	29
2.635582034097952	20230705_3dpf_tg(NTR2.0_QUAS_mpeg1.1_QF2)_24hrs_DMSO_70kDa Dextran_ISO+HYPO_E1_F1	30
1.8479276124361208	20230705_3dpf_tg(NTR2.0_QUAS_mpeg1.1_QF2)_24hrs_DMSO_70kDa Dextran_ISO+HYPO_E1_F1	31
2.0668575704054706	20230705_3dpf_tg(NTR2.0_QUAS_mpeg1.1_QF2)_24hrs_DMSO_70kDa Dextran_ISO+HYPO_E1_F1	32
-0.165437	20230705_3dpf_tg(NTR2.0_QUAS_mpeg1.1_QF2)_24hrs_DMSO_70kDa Dextran_ISO+HYPO_E1_F1	33
-0.359187	20230705_3dpf_tg(NTR2.0_QUAS_mpeg1.1_QF2)_24hrs_DMSO_70kDa Dextran_ISO+HYPO_E1_F1	34
2.659833564735685	20230705_3dpf_tg(NTR2.0_QUAS_mpeg1.1_QF2)_24hrs_DMSO_70kDa Dextran_ISO+HYPO_E1_F1	35
2.480696533620129	20230705_3dpf_tg(NTR2.0_QUAS_mpeg1.1_QF2)_24hrs_DMSO_70kDa Dextran_ISO+HYPO_E1_F1	36
2.9095	20230705_3dpf_tg(NTR2.0_QUAS_mpeg1.1_QF2)_24hrs_DMSO_70kDa Dextran_ISO+HYPO_E1_F1	37
2.3847667819693874	20230705_3dpf_tg(NTR2.0_QUAS_mpeg1.1_QF2)_24hrs_DMSO_70kDa Dextran_ISO+HYPO_E1_F1	38
2.703379010115739	20230705_3dpf_tg(NTR2.0_QUAS_mpeg1.1_QF2)_24hrs_DMSO_70kDa Dextran_ISO+HYPO_E1_F1	39
0.263777	20230705_3dpf_tg(NTR2.0_QUAS_mpeg1.1_QF2)_24hrs_DMSO_70kDa Dextran_ISO+HYPO_E1_F1	40
2.2081690828345475	20230705_3dpf_tg(NTR2.0_QUAS_mpeg1.1_QF2)_24hrs_DMSO_70kDa Dextran_ISO+HYPO_E1_F1	41
0.3053659219133293	20230705_3dpf_tg(NTR2.0_QUAS_mpeg1.1_QF2)_24hrs_DMSO_70kDa Dextran_ISO+HYPO_E1_F1	42
1.169647038006956	20230705_3dpf_tg(NTR2.0_QUAS_mpeg1.1_QF2)_24hrs_DMSO_70kDa Dextran_ISO+HYPO_E1_F1	43
0.8940877945177512	20230705_3dpf_tg(NTR2.0_QUAS_mpeg1.1_QF2)_24hrs_DMSO_70kDa Dextran_ISO+HYPO_E1_F1	44
2.1808523945073968	20230705_3dpf_tg(NTR2.0_QUAS_mpeg1.1_QF2)_24hrs_DMSO_70kDa Dextran_ISO+HYPO_E1_F1	45
2.954042761237895	20230705_3dpf_tg(NTR2.0_QUAS_mpeg1.1_QF2)_24hrs_DMSO_70kDa Dextran_ISO+HYPO_E1_F1	46
-3.07015	20230705_3dpf_tg(NTR2.0_QUAS_mpeg1.1_QF2)_24hrs_DMSO_70kDa Dextran_ISO+HYPO_E1_F1	47
3.1014208804667507	20230705_3dpf_tg(NTR2.0_QUAS_mpeg1.1_QF2)_24hrs_DMSO_70kDa Dextran_ISO+HYPO_E1_F1	48
-3.12982	20230705_3dpf_tg(NTR2.0_QUAS_mpeg1.1_QF2)_24hrs_DMSO_70kDa Dextran_ISO+HYPO_E1_F1	49
-2.71727	20230705_3dpf_tg(NTR2.0_QUAS_mpeg1.1_QF2)_24hrs_DMSO_70kDa Dextran_ISO+HYPO_E1_F1	50
3.0673121134442773	20230705_3dpf_tg(NTR2.0_QUAS_mpeg1.1_QF2)_24hrs_DMSO_70kDa Dextran_ISO+HYPO_E1_F1	51
0.2457520398676236	20230705_3dpf_tg(NTR2.0_QUAS_mpeg1.1_QF2)_24hrs_DMSO_70kDa Dextran_ISO+HYPO_E1_F1	52
0.8230730750293739	20230705_3dpf_tg(NTR2.0_QUAS_mpeg1.1_QF2)_24hrs_DMSO_70kDa Dextran_ISO+HYPO_E1_F1	53
2.8567344035543947	20230705_3dpf_tg(NTR2.0_QUAS_mpeg1.1_QF2)_24hrs_DMSO_70kDa Dextran_ISO+HYPO_E1_F1	54
2.925479189966099	20230705_3dpf_tg(NTR2.0_QUAS_mpeg1.1_QF2)_24hrs_DMSO_70kDa Dextran_ISO+HYPO_E1_F1	55
0.4752103000777112	20230705_3dpf_tg(NTR2.0_QUAS_mpeg1.1_QF2)_24hrs_DMSO_70kDa Dextran_ISO+HYPO_E1_F1	56
-3.00537	20230705_3dpf_tg(NTR2.0_QUAS_mpeg1.1_QF2)_24hrs_DMSO_70kDa Dextran_ISO+HYPO_E1_F1	57
-0.424619	20230705_3dpf_tg(NTR2.0_QUAS_mpeg1.1_QF2)_24hrs_DMSO_70kDa Dextran_ISO+HYPO_E1_F1	58
-2.79604	20230705_3dpf_tg(NTR2.0_QUAS_mpeg1.1_QF2)_24hrs_DMSO_70kDa Dextran_ISO+HYPO_E1_F1	59
0.4269449800671746	20230705_3dpf_tg(NTR2.0_QUAS_mpeg1.1_QF2)_24hrs_DMSO_70kDa Dextran_ISO+HYPO_E1_F1	60
2.809151025873025	20230705_3dpf_tg(NTR2.0_QUAS_mpeg1.1_QF2)_24hrs_DMSO_70kDa Dextran_ISO+HYPO_E1_F1	61
1.3156714556007931	20230705_3dpf_tg(NTR2.0_QUAS_mpeg1.1_QF2)_24hrs_DMSO_70kDa Dextran_ISO+HYPO_E1_F1	62
-0.151935	20230705_3dpf_tg(NTR2.0_QUAS_mpeg1.1_QF2)_24hrs_DMSO_70kDa Dextran_ISO+HYPO_E1_F1	63
-1.77855	20230705_3dpf_tg(NTR2.0_QUAS_mpeg1.1_QF2)_24hrs_DMSO_70kDa Dextran_ISO+HYPO_E1_F1	64
3.104791762616345	20230705_3dpf_tg(NTR2.0_QUAS_mpeg1.1_QF2)_24hrs_DMSO_70kDa Dextran_ISO+HYPO_E1_F1	65
-0.307594	20230705_3dpf_tg(NTR2.0_QUAS_mpeg1.1_QF2)_24hrs_DMSO_70kDa Dextran_ISO+HYPO_E1_F1	66
0.2999367711263251	20230705_3dpf_tg(NTR2.0_QUAS_mpeg1.1_QF2)_24hrs_DMSO_70kDa Dextran_ISO+HYPO_E1_F1	67
3.1261742584794963	20230705_3dpf_tg(NTR2.0_QUAS_mpeg1.1_QF2)_24hrs_DMSO_70kDa Dextran_ISO+HYPO_E1_F1	68
-2.60743	20230705_3dpf_tg(NTR2.0_QUAS_mpeg1.1_QF2)_24hrs_DMSO_70kDa Dextran_ISO+HYPO_E1_F1	69
0.8536015716875366	20230705_3dpf_tg(NTR2.0_QUAS_mpeg1.1_QF2)_24hrs_DMSO_70kDa Dextran_ISO+HYPO_E1_F1	70
1.3959079543670516	20230705_3dpf_tg(NTR2.0_QUAS_mpeg1.1_QF2)_24hrs_DMSO_70kDa Dextran_ISO+HYPO_E1_F1	71
0.3660891347679923	20230705_3dpf_tg(NTR2.0_QUAS_mpeg1.1_QF2)_24hrs_DMSO_70kDa Dextran_ISO+HYPO_E1_F1	72
3.0791555704097515	20230705_3dpf_tg(NTR2.0_QUAS_mpeg1.1_QF2)_24hrs_DMSO_70kDa Dextran_ISO+HYPO_E1_F1	73
-3.12111	20230705_3dpf_tg(NTR2.0_QUAS_mpeg1.1_QF2)_24hrs_DMSO_70kDa Dextran_ISO+HYPO_E1_F1	74
-2.90881	20230705_3dpf_tg(NTR2.0_QUAS_mpeg1.1_QF2)_24hrs_DMSO_70kDa Dextran_ISO+HYPO_E1_F1	75
-2.8548	20230705_3dpf_tg(NTR2.0_QUAS_mpeg1.1_QF2)_24hrs_DMSO_70kDa Dextran_ISO+HYPO_E1_F1	76
-2.98382	20230705_3dpf_tg(NTR2.0_QUAS_mpeg1.1_QF2)_24hrs_DMSO_70kDa Dextran_ISO+HYPO_E1_F1	77
2.963198408796979	20230705_3dpf_tg(NTR2.0_QUAS_mpeg1.1_QF2)_24hrs_DMSO_70kDa Dextran_ISO+HYPO_E1_F1	78
-2.56475	20230705_3dpf_tg(NTR2.0_QUAS_mpeg1.1_QF2)_24hrs_DMSO_70kDa Dextran_ISO+HYPO_E1_F1	79
2.3878563569192544	20230705_3dpf_tg(NTR2.0_QUAS_mpeg1.1_QF2)_24hrs_DMSO_70kDa Dextran_ISO+HYPO_E1_F1	80
-2.28175	20230705_3dpf_tg(NTR2.0_QUAS_mpeg1.1_QF2)_24hrs_DMSO_70kDa Dextran_ISO+HYPO_E1_F1	81
-2.62197	20230705_3dpf_tg(NTR2.0_QUAS_mpeg1.1_QF2)_24hrs_DMSO_70kDa Dextran_ISO+HYPO_E1_F1	82
1.4307207638010302	20230705_3dpf_tg(NTR2.0_QUAS_mpeg1.1_QF2)_24hrs_DMSO_70kDa Dextran_ISO+HYPO_E1_F1	83
-1.41579	20230705_3dpf_tg(NTR2.0_QUAS_mpeg1.1_QF2)_24hrs_DMSO_70kDa Dextran_ISO+HYPO_E1_F1	84
-0.143838	20230705_3dpf_tg(NTR2.0_QUAS_mpeg1.1_QF2)_24hrs_DMSO_70kDa Dextran_ISO+HYPO_E1_F1	85
0.8416369805663505	20230705_3dpf_tg(NTR2.0_QUAS_mpeg1.1_QF2)_24hrs_DMSO_70kDa Dextran_ISO+HYPO_E1_F1	86
0.11307	20230705_3dpf_tg(NTR2.0_QUAS_mpeg1.1_QF2)_24hrs_DMSO_70kDa Dextran_ISO+HYPO_E1_F1	87
0.2588731552424882	20230705_3dpf_tg(NTR2.0_QUAS_mpeg1.1_QF2)_24hrs_DMSO_70kDa Dextran_ISO+HYPO_E1_F1	88
2.748973654154547	20230705_3dpf_tg(NTR2.0_QUAS_mpeg1.1_QF2)_24hrs_DMSO_70kDa Dextran_ISO+HYPO_E1_F1	89
-0.0142501	20230705_3dpf_tg(NTR2.0_QUAS_mpeg1.1_QF2)_24hrs_DMSO_70kDa Dextran_ISO+HYPO_E1_F1	90
0.5111095651439459	20230705_3dpf_tg(NTR2.0_QUAS_mpeg1.1_QF2)_24hrs_DMSO_70kDa Dextran_ISO+HYPO_E1_F1	91
-0.24877	20230705_3dpf_tg(NTR2.0_QUAS_mpeg1.1_QF2)_24hrs_DMSO_70kDa Dextran_ISO+HYPO_E1_F1	92
0.0972167	20230705_3dpf_tg(NTR2.0_QUAS_mpeg1.1_QF2)_24hrs_DMSO_70kDa Dextran_ISO+HYPO_E1_F1	93
0.3029178286732022	20230705_3dpf_tg(NTR2.0_QUAS_mpeg1.1_QF2)_24hrs_DMSO_70kDa Dextran_ISO+HYPO_E1_F1	94
2.840755611322825	20230705_3dpf_tg(NTR2.0_QUAS_mpeg1.1_QF2)_24hrs_DMSO_70kDa Dextran_ISO+HYPO_E1_F1	95
0.4035566544522364	20230705_3dpf_tg(NTR2.0_QUAS_mpeg1.1_QF2)_24hrs_DMSO_70kDa Dextran_ISO+HYPO_E1_F1	96
0.872327	20230705_3dpf_tg(NTR2.0_QUAS_mpeg1.1_QF2)_24hrs_DMSO_70kDa Dextran_ISO+HYPO_E1_F1	97
0.1205319785613738	20230705_3dpf_tg(NTR2.0_QUAS_mpeg1.1_QF2)_24hrs_DMSO_70kDa Dextran_ISO+HYPO_E1_F1	98
0.0739872	20230705_3dpf_tg(NTR2.0_QUAS_mpeg1.1_QF2)_24hrs_DMSO_70kDa Dextran_ISO+HYPO_E1_F1	99
1.3306016795581708	20230705_3dpf_tg(NTR2.0_QUAS_mpeg1.1_QF2)_24hrs_DMSO_70kDa Dextran_ISO+HYPO_E1_F1	100
0.0831805	20230705_3dpf_tg(NTR2.0_QUAS_mpeg1.1_QF2)_24hrs_DMSO_70kDa Dextran_ISO+HYPO_E1_F1	101
-2.8817	20230705_3dpf_tg(NTR2.0_QUAS_mpeg1.1_QF2)_24hrs_DMSO_70kDa Dextran_ISO+HYPO_E1_F1	102
-2.99867	20230705_3dpf_tg(NTR2.0_QUAS_mpeg1.1_QF2)_24hrs_DMSO_70kDa Dextran_ISO+HYPO_E1_F1	103
0.1751978101705717	20230705_3dpf_tg(NTR2.0_QUAS_mpeg1.1_QF2)_24hrs_DMSO_70kDa Dextran_ISO+HYPO_E1_F1	104
0.1383695462651597	20230705_3dpf_tg(NTR2.0_QUAS_mpeg1.1_QF2)_24hrs_DMSO_70kDa Dextran_ISO+HYPO_E1_F1	105
-0.106583	20230705_3dpf_tg(NTR2.0_QUAS_mpeg1.1_QF2)_24hrs_DMSO_70kDa Dextran_ISO+HYPO_E1_F1	106
-0.146309	20230705_3dpf_tg(NTR2.0_QUAS_mpeg1.1_QF2)_24hrs_DMSO_70kDa Dextran_ISO+HYPO_E1_F1	107
-0.788579	20230705_3dpf_tg(NTR2.0_QUAS_mpeg1.1_QF2)_24hrs_DMSO_70kDa Dextran_ISO+HYPO_E1_F1	108
-2.64118	20230705_3dpf_tg(NTR2.0_QUAS_mpeg1.1_QF2)_24hrs_DMSO_70kDa Dextran_ISO+HYPO_E1_F1	109
0.0984701	20230705_3dpf_tg(NTR2.0_QUAS_mpeg1.1_QF2)_24hrs_DMSO_70kDa Dextran_ISO+HYPO_E1_F1	110
1.5883010586474826	20230705_3dpf_tg(NTR2.0_QUAS_mpeg1.1_QF2)_24hrs_DMSO_70kDa Dextran_ISO+HYPO_E1_F1	111
1.6245207745912564	20230705_3dpf_tg(NTR2.0_QUAS_mpeg1.1_QF2)_24hrs_DMSO_70kDa Dextran_ISO+HYPO_E1_F1	112
1.1206973760531085	20230705_3dpf_tg(NTR2.0_QUAS_mpeg1.1_QF2)_24hrs_DMSO_70kDa Dextran_ISO+HYPO_E1_F1	113
-0.147442	20230705_3dpf_tg(NTR2.0_QUAS_mpeg1.1_QF2)_24hrs_DMSO_70kDa Dextran_ISO+HYPO_E1_F1	114
-2.68536	20230705_3dpf_tg(NTR2.0_QUAS_mpeg1.1_QF2)_24hrs_DMSO_70kDa Dextran_ISO+HYPO_E1_F1	115
0.0338009	20230705_3dpf_tg(NTR2.0_QUAS_mpeg1.1_QF2)_24hrs_DMSO_70kDa Dextran_ISO+HYPO_E1_F1	116
0.7069159591785659	20230705_3dpf_tg(NTR2.0_QUAS_mpeg1.1_QF2)_24hrs_DMSO_70kDa Dextran_ISO+HYPO_E1_F1	117
2.541203824639909	20230705_3dpf_tg(NTR2.0_QUAS_mpeg1.1_QF2)_24hrs_DMSO_70kDa Dextran_ISO+HYPO_E1_F1	118
-0.043425	20230705_3dpf_tg(NTR2.0_QUAS_mpeg1.1_QF2)_24hrs_DMSO_70kDa Dextran_ISO+HYPO_E1_F1	119
2.303587059390076	20230705_3dpf_tg(NTR2.0_QUAS_mpeg1.1_QF2)_24hrs_DMSO_70kDa Dextran_ISO+HYPO_E1_F1	120
2.6225880496336567	20230705_3dpf_tg(NTR2.0_QUAS_mpeg1.1_QF2)_24hrs_DMSO_70kDa Dextran_ISO+HYPO_E1_F1	121
2.455390942693821	20230705_3dpf_tg(NTR2.0_QUAS_mpeg1.1_QF2)_24hrs_DMSO_70kDa Dextran_ISO+HYPO_E1_F1	122
-0.661425	20230705_3dpf_tg(NTR2.0_QUAS_mpeg1.1_QF2)_24hrs_DMSO_70kDa Dextran_ISO+HYPO_E1_F1	123
-0.804426	20230705_3dpf_tg(NTR2.0_QUAS_mpeg1.1_QF2)_24hrs_DMSO_70kDa Dextran_ISO+HYPO_E1_F1	124
3.0953487795871544	20230705_3dpf_tg(NTR2.0_QUAS_mpeg1.1_QF2)_24hrs_DMSO_70kDa Dextran_ISO+HYPO_E1_F1	125
-1.26241	20230705_3dpf_tg(NTR2.0_QUAS_mpeg1.1_QF2)_24hrs_DMSO_70kDa Dextran_ISO+HYPO_E1_F1	126
-1.43263	20230705_3dpf_tg(NTR2.0_QUAS_mpeg1.1_QF2)_24hrs_DMSO_70kDa Dextran_ISO+HYPO_E1_F1	127
-1.10996	20230705_3dpf_tg(NTR2.0_QUAS_mpeg1.1_QF2)_24hrs_DMSO_70kDa Dextran_ISO+HYPO_E1_F1	128
1.1862577300874548	20230705_3dpf_tg(NTR2.0_QUAS_mpeg1.1_QF2)_24hrs_DMSO_70kDa Dextran_ISO+HYPO_E1_F1	129
-0.00893558	20230705_3dpf_tg(NTR2.0_QUAS_mpeg1.1_QF2)_24hrs_DMSO_70kDa Dextran_ISO+HYPO_E1_F1	130
-2.34995	20230705_3dpf_tg(NTR2.0_QUAS_mpeg1.1_QF2)_24hrs_DMSO_70kDa Dextran_ISO+HYPO_E1_F1	131
0.3923060773119647	20230705_3dpf_tg(NTR2.0_QUAS_mpeg1.1_QF2)_24hrs_DMSO_70kDa Dextran_ISO+HYPO_E1_F1	132
-3.0433	20230705_3dpf_tg(NTR2.0_QUAS_mpeg1.1_QF2)_24hrs_DMSO_70kDa Dextran_ISO+HYPO_E1_F1	133
2.5452228253702414	20230705_3dpf_tg(NTR2.0_QUAS_mpeg1.1_QF2)_24hrs_DMSO_70kDa Dextran_ISO+HYPO_E1_F1	134
-2.81794	20230705_3dpf_tg(NTR2.0_QUAS_mpeg1.1_QF2)_24hrs_DMSO_70kDa Dextran_ISO+HYPO_E1_F1	135
-2.67963	20230705_3dpf_tg(NTR2.0_QUAS_mpeg1.1_QF2)_24hrs_DMSO_70kDa Dextran_ISO+HYPO_E1_F1	136
-2.91429	20230705_3dpf_tg(NTR2.0_QUAS_mpeg1.1_QF2)_24hrs_DMSO_70kDa Dextran_ISO+HYPO_E1_F1	137
-2.15015	20230705_3dpf_tg(NTR2.0_QUAS_mpeg1.1_QF2)_24hrs_DMSO_70kDa Dextran_ISO+HYPO_E1_F1	138
-2.6414	20230705_3dpf_tg(NTR2.0_QUAS_mpeg1.1_QF2)_24hrs_DMSO_70kDa Dextran_ISO+HYPO_E1_F1	139
-2.22894	20230705_3dpf_tg(NTR2.0_QUAS_mpeg1.1_QF2)_24hrs_DMSO_70kDa Dextran_ISO+HYPO_E1_F1	140
2.696683780032163	20230705_3dpf_tg(NTR2.0_QUAS_mpeg1.1_QF2)_24hrs_DMSO_70kDa Dextran_ISO+HYPO_E1_F1	141
-3.00273	20230705_3dpf_tg(NTR2.0_QUAS_mpeg1.1_QF2)_24hrs_DMSO_70kDa Dextran_ISO+HYPO_E1_F1	142
0.2287271794562207	20230705_3dpf_tg(NTR2.0_QUAS_mpeg1.1_QF2)_24hrs_DMSO_70kDa Dextran_ISO+HYPO_E1_F1	143
-0.23932	20230705_3dpf_tg(NTR2.0_QUAS_mpeg1.1_QF2)_24hrs_DMSO_70kDa Dextran_ISO+HYPO_E1_F1	144
1.1982786350285166	20230705_3dpf_tg(NTR2.0_QUAS_mpeg1.1_QF2)_24hrs_DMSO_70kDa Dextran_ISO+HYPO_E1_F1	145
0.9883241942776608	20230705_3dpf_tg(NTR2.0_QUAS_mpeg1.1_QF2)_24hrs_DMSO_70kDa Dextran_ISO+HYPO_E1_F1	146
-1.76186	20230705_3dpf_tg(NTR2.0_QUAS_mpeg1.1_QF2)_24hrs_DMSO_70kDa Dextran_ISO+HYPO_E1_F1	147
-2.6614	20230705_3dpf_tg(NTR2.0_QUAS_mpeg1.1_QF2)_24hrs_DMSO_70kDa Dextran_ISO+HYPO_E1_F1	148
0.2453386185710431	20230705_3dpf_tg(NTR2.0_QUAS_mpeg1.1_QF2)_24hrs_DMSO_70kDa Dextran_ISO+HYPO_E1_F1	149
-2.55082	20230705_3dpf_tg(NTR2.0_QUAS_mpeg1.1_QF2)_24hrs_DMSO_70kDa Dextran_ISO+HYPO_E1_F1	150
0.7869259076191488	20230705_3dpf_tg(NTR2.0_QUAS_mpeg1.1_QF2)_24hrs_DMSO_70kDa Dextran_ISO+HYPO_E1_F1	151
0.5600699416221709	20230705_3dpf_tg(NTR2.0_QUAS_mpeg1.1_QF2)_24hrs_DMSO_70kDa Dextran_ISO+HYPO_E1_F1	152
-2.83262	20230705_3dpf_tg(NTR2.0_QUAS_mpeg1.1_QF2)_24hrs_DMSO_70kDa Dextran_ISO+HYPO_E1_F1	153
0.3931428028650941	20230705_3dpf_tg(NTR2.0_QUAS_mpeg1.1_QF2)_24hrs_DMSO_70kDa Dextran_ISO+HYPO_E1_F1	154
0.4949121569857783	20230705_3dpf_tg(NTR2.0_QUAS_mpeg1.1_QF2)_24hrs_DMSO_70kDa Dextran_ISO+HYPO_E1_F1	155
0.3674874093411027	20230705_3dpf_tg(NTR2.0_QUAS_mpeg1.1_QF2)_24hrs_DMSO_70kDa Dextran_ISO+HYPO_E1_F1	156
-0.651235	20230705_3dpf_tg(NTR2.0_QUAS_mpeg1.1_QF2)_24hrs_DMSO_70kDa Dextran_ISO+HYPO_E1_F1	157
0.1875958701854597	20230705_3dpf_tg(NTR2.0_QUAS_mpeg1.1_QF2)_24hrs_DMSO_70kDa Dextran_ISO+HYPO_E1_F1	158
0.050811	20230705_3dpf_tg(NTR2.0_QUAS_mpeg1.1_QF2)_24hrs_DMSO_70kDa Dextran_ISO+HYPO_E1_F1	159
-1.52541	20230705_3dpf_tg(NTR2.0_QUAS_mpeg1.1_QF2)_24hrs_DMSO_70kDa Dextran_ISO+HYPO_E1_F1	160
-0.16682	20230705_3dpf_tg(NTR2.0_QUAS_mpeg1.1_QF2)_24hrs_DMSO_70kDa Dextran_ISO+HYPO_E1_F1	161
0.0110576	20230705_3dpf_tg(NTR2.0_QUAS_mpeg1.1_QF2)_24hrs_DMSO_70kDa Dextran_ISO+HYPO_E1_F1	162
2.734578351145972	20230705_3dpf_tg(NTR2.0_QUAS_mpeg1.1_QF2)_24hrs_DMSO_70kDa Dextran_ISO+HYPO_E1_F1	163
-0.0529897	20230705_3dpf_tg(NTR2.0_QUAS_mpeg1.1_QF2)_24hrs_DMSO_70kDa Dextran_ISO+HYPO_E1_F1	164
1.2088041263742852	20230705_3dpf_tg(NTR2.0_QUAS_mpeg1.1_QF2)_24hrs_DMSO_70kDa Dextran_ISO+HYPO_E1_F1	165
-0.516846	20230705_3dpf_tg(NTR2.0_QUAS_mpeg1.1_QF2)_24hrs_DMSO_70kDa Dextran_ISO+HYPO_E1_F1	166
-0.56626	20230705_3dpf_tg(NTR2.0_QUAS_mpeg1.1_QF2)_24hrs_DMSO_70kDa Dextran_ISO+HYPO_E1_F1	167
0.2574835083360483	20230705_3dpf_tg(NTR2.0_QUAS_mpeg1.1_QF2)_24hrs_DMSO_70kDa Dextran_ISO+HYPO_E1_F1	168
-2.11055	20230705_3dpf_tg(NTR2.0_QUAS_mpeg1.1_QF2)_24hrs_DMSO_70kDa Dextran_ISO+HYPO_E1_F1	169
2.972138027131608	20230705_3dpf_tg(NTR2.0_QUAS_mpeg1.1_QF2)_24hrs_DMSO_70kDa Dextran_ISO+HYPO_E1_F1	170
2.33379	20230705_3dpf_tg(NTR2.0_QUAS_mpeg1.1_QF2)_24hrs_DMSO_70kDa Dextran_ISO+HYPO_E1_F1	171
-2.9739	20230705_3dpf_tg(NTR2.0_QUAS_mpeg1.1_QF2)_24hrs_DMSO_70kDa Dextran_ISO+HYPO_E1_F1	172
0.0622915	20230705_3dpf_tg(NTR2.0_QUAS_mpeg1.1_QF2)_24hrs_DMSO_70kDa Dextran_ISO+HYPO_E1_F1	173
-2.60777	20230705_3dpf_tg(NTR2.0_QUAS_mpeg1.1_QF2)_24hrs_DMSO_70kDa Dextran_ISO+HYPO_E1_F1	174
-0.974381	20230705_3dpf_tg(NTR2.0_QUAS_mpeg1.1_QF2)_24hrs_DMSO_70kDa Dextran_ISO+HYPO_E1_F1	175
2.5469235189130184	20230705_3dpf_tg(NTR2.0_QUAS_mpeg1.1_QF2)_24hrs_DMSO_70kDa Dextran_ISO+HYPO_E1_F1	176
-2.80494	20230705_3dpf_tg(NTR2.0_QUAS_mpeg1.1_QF2)_24hrs_DMSO_70kDa Dextran_ISO+HYPO_E1_F1	177
-0.435118	20230705_3dpf_tg(NTR2.0_QUAS_mpeg1.1_QF2)_24hrs_DMSO_70kDa Dextran_ISO+HYPO_E1_F1	178
2.364670958241444	20230705_3dpf_tg(NTR2.0_QUAS_mpeg1.1_QF2)_24hrs_DMSO_70kDa Dextran_ISO+HYPO_E1_F1	179
-2.74958	20230705_3dpf_tg(NTR2.0_QUAS_mpeg1.1_QF2)_24hrs_DMSO_70kDa Dextran_ISO+HYPO_E1_F1	180
-0.8508	20230705_3dpf_tg(NTR2.0_QUAS_mpeg1.1_QF2)_24hrs_DMSO_70kDa Dextran_ISO+HYPO_E1_F1	181
0.141629	20230705_3dpf_tg(NTR2.0_QUAS_mpeg1.1_QF2)_24hrs_DMSO_70kDa Dextran_ISO+HYPO_E1_F1	182
1.859985101016333	20230705_3dpf_tg(NTR2.0_QUAS_mpeg1.1_QF2)_24hrs_DMSO_70kDa Dextran_ISO+HYPO_E1_F1	183
-2.98579	20230705_3dpf_tg(NTR2.0_QUAS_mpeg1.1_QF2)_24hrs_DMSO_70kDa Dextran_ISO+HYPO_E1_F1	184
3.0567255836839733	20230705_3dpf_tg(NTR2.0_QUAS_mpeg1.1_QF2)_24hrs_DMSO_70kDa Dextran_ISO+HYPO_E1_F1	185
-2.91993	20230705_3dpf_tg(NTR2.0_QUAS_mpeg1.1_QF2)_24hrs_DMSO_70kDa Dextran_ISO+HYPO_E1_F1	186
-0.418557	20230705_3dpf_tg(NTR2.0_QUAS_mpeg1.1_QF2)_24hrs_DMSO_70kDa Dextran_ISO+HYPO_E1_F1	187
-0.525036	20230705_3dpf_tg(NTR2.0_QUAS_mpeg1.1_QF2)_24hrs_DMSO_70kDa Dextran_ISO+HYPO_E1_F1	188
-0.86778	20230705_3dpf_tg(NTR2.0_QUAS_mpeg1.1_QF2)_24hrs_DMSO_70kDa Dextran_ISO+HYPO_E1_F1	189
0.1462426882455718	20230705_3dpf_tg(NTR2.0_QUAS_mpeg1.1_QF2)_24hrs_DMSO_70kDa Dextran_ISO+HYPO_E1_F1	190
2.661983579447412	20230705_3dpf_tg(NTR2.0_QUAS_mpeg1.1_QF2)_24hrs_DMSO_70kDa Dextran_ISO+HYPO_E1_F1	191
2.791330037888512	20230705_3dpf_tg(NTR2.0_QUAS_mpeg1.1_QF2)_24hrs_DMSO_70kDa Dextran_ISO+HYPO_E1_F1	192
-2.9781	20230705_3dpf_tg(NTR2.0_QUAS_mpeg1.1_QF2)_24hrs_DMSO_70kDa Dextran_ISO+HYPO_E1_F1	193
2.8711864744428017	20230705_3dpf_tg(NTR2.0_QUAS_mpeg1.1_QF2)_24hrs_DMSO_70kDa Dextran_ISO+HYPO_E1_F1	194
-2.9196	20230705_3dpf_tg(NTR2.0_QUAS_mpeg1.1_QF2)_24hrs_DMSO_70kDa Dextran_ISO+HYPO_E1_F1	195
-1.23166	20230705_3dpf_tg(NTR2.0_QUAS_mpeg1.1_QF2)_24hrs_DMSO_70kDa Dextran_ISO+HYPO_E1_F1	196
-3.00373	20230705_3dpf_tg(NTR2.0_QUAS_mpeg1.1_QF2)_24hrs_DMSO_70kDa Dextran_ISO+HYPO_E1_F1	197
-2.63218	20230705_3dpf_tg(NTR2.0_QUAS_mpeg1.1_QF2)_24hrs_DMSO_70kDa Dextran_ISO+HYPO_E1_F1	198
3.03919	20230705_3dpf_tg(NTR2.0_QUAS_mpeg1.1_QF2)_24hrs_DMSO_70kDa Dextran_ISO+HYPO_E1_F1	199
-2.24218	20230705_3dpf_tg(NTR2.0_QUAS_mpeg1.1_QF2)_24hrs_DMSO_70kDa Dextran_ISO+HYPO_E1_F1	200
-2.99761	20230705_3dpf_tg(NTR2.0_QUAS_mpeg1.1_QF2)_24hrs_DMSO_70kDa Dextran_ISO+HYPO_E1_F1	201
-2.88351	20230705_3dpf_tg(NTR2.0_QUAS_mpeg1.1_QF2)_24hrs_DMSO_70kDa Dextran_ISO+HYPO_E1_F1	202
-1.61822	20230705_3dpf_tg(NTR2.0_QUAS_mpeg1.1_QF2)_24hrs_DMSO_70kDa Dextran_ISO+HYPO_E1_F1	203
0.2767276670482305	20230705_3dpf_tg(NTR2.0_QUAS_mpeg1.1_QF2)_24hrs_DMSO_70kDa Dextran_ISO+HYPO_E1_F1	204
0.2584136830132009	20230705_3dpf_tg(NTR2.0_QUAS_mpeg1.1_QF2)_24hrs_DMSO_70kDa Dextran_ISO+HYPO_E1_F1	205
0.2666468265423204	20230705_3dpf_tg(NTR2.0_QUAS_mpeg1.1_QF2)_24hrs_DMSO_70kDa Dextran_ISO+HYPO_E1_F1	206
-2.75107	20230705_3dpf_tg(NTR2.0_QUAS_mpeg1.1_QF2)_24hrs_DMSO_70kDa Dextran_ISO+HYPO_E1_F1	207
-2.47825	20230705_3dpf_tg(NTR2.0_QUAS_mpeg1.1_QF2)_24hrs_DMSO_70kDa Dextran_ISO+HYPO_E1_F1	208
0.66914	20230705_3dpf_tg(NTR2.0_QUAS_mpeg1.1_QF2)_24hrs_DMSO_70kDa Dextran_ISO+HYPO_E1_F1	209
-0.707694	20230705_3dpf_tg(NTR2.0_QUAS_mpeg1.1_QF2)_24hrs_DMSO_70kDa Dextran_ISO+HYPO_E1_F1	210
-0.531959	20230705_3dpf_tg(NTR2.0_QUAS_mpeg1.1_QF2)_24hrs_DMSO_70kDa Dextran_ISO+HYPO_E1_F1	211
-2.29185	20230705_3dpf_tg(NTR2.0_QUAS_mpeg1.1_QF2)_24hrs_DMSO_70kDa Dextran_ISO+HYPO_E1_F1	212
-0.0229448	20230705_3dpf_tg(NTR2.0_QUAS_mpeg1.1_QF2)_24hrs_DMSO_70kDa Dextran_ISO+HYPO_E1_F1	213
-0.0455611	20230705_3dpf_tg(NTR2.0_QUAS_mpeg1.1_QF2)_24hrs_DMSO_70kDa Dextran_ISO+HYPO_E1_F1	214
-0.74797	20230705_3dpf_tg(NTR2.0_QUAS_mpeg1.1_QF2)_24hrs_DMSO_70kDa Dextran_ISO+HYPO_E1_F1	215
-1.48299	20230705_3dpf_tg(NTR2.0_QUAS_mpeg1.1_QF2)_24hrs_DMSO_70kDa Dextran_ISO+HYPO_E1_F1	216
-2.04607	20230705_3dpf_tg(NTR2.0_QUAS_mpeg1.1_QF2)_24hrs_DMSO_70kDa Dextran_ISO+HYPO_E1_F1	217
-1.34897	20230705_3dpf_tg(NTR2.0_QUAS_mpeg1.1_QF2)_24hrs_DMSO_70kDa Dextran_ISO+HYPO_E1_F1	218
0.0149785	20230705_3dpf_tg(NTR2.0_QUAS_mpeg1.1_QF2)_24hrs_DMSO_70kDa Dextran_ISO+HYPO_E1_F1	219
-1.20632	20230705_3dpf_tg(NTR2.0_QUAS_mpeg1.1_QF2)_24hrs_DMSO_70kDa Dextran_ISO+HYPO_E1_F1	220
-0.820571	20230705_3dpf_tg(NTR2.0_QUAS_mpeg1.1_QF2)_24hrs_DMSO_70kDa Dextran_ISO+HYPO_E1_F1	221
-0.654577	20230705_3dpf_tg(NTR2.0_QUAS_mpeg1.1_QF2)_24hrs_DMSO_70kDa Dextran_ISO+HYPO_E1_F1	222
-1.03063	20230705_3dpf_tg(NTR2.0_QUAS_mpeg1.1_QF2)_24hrs_DMSO_70kDa Dextran_ISO+HYPO_E1_F1	223
-0.588086	20230705_3dpf_tg(NTR2.0_QUAS_mpeg1.1_QF2)_24hrs_DMSO_70kDa Dextran_ISO+HYPO_E1_F1	224
-0.27987	20230705_3dpf_tg(NTR2.0_QUAS_mpeg1.1_QF2)_24hrs_DMSO_70kDa Dextran_ISO+HYPO_E1_F1	225
-0.513516	20230705_3dpf_tg(NTR2.0_QUAS_mpeg1.1_QF2)_24hrs_DMSO_70kDa Dextran_ISO+HYPO_E1_F1	226
-0.514117	20230705_3dpf_tg(NTR2.0_QUAS_mpeg1.1_QF2)_24hrs_DMSO_70kDa Dextran_ISO+HYPO_E1_F1	227
-0.753554	20230705_3dpf_tg(NTR2.0_QUAS_mpeg1.1_QF2)_24hrs_DMSO_70kDa Dextran_ISO+HYPO_E1_F1	228
-0.722848	20230705_3dpf_tg(NTR2.0_QUAS_mpeg1.1_QF2)_24hrs_DMSO_70kDa Dextran_ISO+HYPO_E1_F1	229
-0.442036	20230705_3dpf_tg(NTR2.0_QUAS_mpeg1.1_QF2)_24hrs_DMSO_70kDa Dextran_ISO+HYPO_E1_F1	230
-0.560239	20230705_3dpf_tg(NTR2.0_QUAS_mpeg1.1_QF2)_24hrs_DMSO_70kDa Dextran_ISO+HYPO_E1_F1	231
-1.04292	20230705_3dpf_tg(NTR2.0_QUAS_mpeg1.1_QF2)_24hrs_DMSO_70kDa Dextran_ISO+HYPO_E1_F1	232
-0.992188	20230705_3dpf_tg(NTR2.0_QUAS_mpeg1.1_QF2)_24hrs_DMSO_70kDa Dextran_ISO+HYPO_E1_F1	233
0.1409066537220681	20230705_3dpf_tg(NTR2.0_QUAS_mpeg1.1_QF2)_24hrs_DMSO_70kDa Dextran_ISO+HYPO_E1_F1	234
-0.560182	20230705_3dpf_tg(NTR2.0_QUAS_mpeg1.1_QF2)_24hrs_DMSO_70kDa Dextran_ISO+HYPO_E1_F1	235
-1.67202	20230705_3dpf_tg(NTR2.0_QUAS_mpeg1.1_QF2)_24hrs_DMSO_70kDa Dextran_ISO+HYPO_E1_F1	236
2.9201906345399795	20230705_3dpf_tg(NTR2.0_QUAS_mpeg1.1_QF2)_24hrs_DMSO_70kDa Dextran_ISO+HYPO_E1_F1	237
-0.17456	20230705_3dpf_tg(NTR2.0_QUAS_mpeg1.1_QF2)_24hrs_DMSO_70kDa Dextran_ISO+HYPO_E1_F1	238
-0.216134	20230705_3dpf_tg(NTR2.0_QUAS_mpeg1.1_QF2)_24hrs_DMSO_70kDa Dextran_ISO+HYPO_E1_F1	239
-2.2513	20230705_3dpf_tg(NTR2.0_QUAS_mpeg1.1_QF2)_24hrs_DMSO_70kDa Dextran_ISO+HYPO_E1_F1	240
-2.85947	20230705_3dpf_tg(NTR2.0_QUAS_mpeg1.1_QF2)_24hrs_DMSO_70kDa Dextran_ISO+HYPO_E1_F1	241
-2.92491	20230705_3dpf_tg(NTR2.0_QUAS_mpeg1.1_QF2)_24hrs_DMSO_70kDa Dextran_ISO+HYPO_E1_F1	242
-3.08181	20230705_3dpf_tg(NTR2.0_QUAS_mpeg1.1_QF2)_24hrs_DMSO_70kDa Dextran_ISO+HYPO_E1_F1	243
-2.76993	20230705_3dpf_tg(NTR2.0_QUAS_mpeg1.1_QF2)_24hrs_DMSO_70kDa Dextran_ISO+HYPO_E1_F1	244
0.0955728	20230705_3dpf_tg(NTR2.0_QUAS_mpeg1.1_QF2)_24hrs_DMSO_70kDa Dextran_ISO+HYPO_E1_F1	245
-3.07334	20230705_3dpf_tg(NTR2.0_QUAS_mpeg1.1_QF2)_24hrs_DMSO_70kDa Dextran_ISO+HYPO_E1_F1	246
-2.82043	20230705_3dpf_tg(NTR2.0_QUAS_mpeg1.1_QF2)_24hrs_DMSO_70kDa Dextran_ISO+HYPO_E1_F1	247
-2.90283	20230705_3dpf_tg(NTR2.0_QUAS_mpeg1.1_QF2)_24hrs_DMSO_70kDa Dextran_ISO+HYPO_E1_F1	248
0.4172189904598737	20230705_3dpf_tg(NTR2.0_QUAS_mpeg1.1_QF2)_24hrs_DMSO_70kDa Dextran_ISO+HYPO_E1_F1	249
-2.85088	20230705_3dpf_tg(NTR2.0_QUAS_mpeg1.1_QF2)_24hrs_DMSO_70kDa Dextran_ISO+HYPO_E1_F1	250
-3.01663	20230705_3dpf_tg(NTR2.0_QUAS_mpeg1.1_QF2)_24hrs_DMSO_70kDa Dextran_ISO+HYPO_E1_F1	251
-1.8522	20230705_3dpf_tg(NTR2.0_QUAS_mpeg1.1_QF2)_24hrs_DMSO_70kDa Dextran_ISO+HYPO_E1_F1	252
-0.241707	20230705_3dpf_tg(NTR2.0_QUAS_mpeg1.1_QF2)_24hrs_DMSO_70kDa Dextran_ISO+HYPO_E1_F1	253
0.085071	20230705_3dpf_tg(NTR2.0_QUAS_mpeg1.1_QF2)_24hrs_DMSO_70kDa Dextran_ISO+HYPO_E1_F1	254
-0.0283652	20230705_3dpf_tg(NTR2.0_QUAS_mpeg1.1_QF2)_24hrs_DMSO_70kDa Dextran_ISO+HYPO_E1_F1	255
3.0640106359150465	20230705_3dpf_tg(NTR2.0_QUAS_mpeg1.1_QF2)_24hrs_DMSO_70kDa Dextran_ISO+HYPO_E1_F1	256
2.769194206913071	20230705_3dpf_tg(NTR2.0_QUAS_mpeg1.1_QF2)_24hrs_DMSO_70kDa Dextran_ISO+HYPO_E1_F1	257
2.312283386084644	20230705_3dpf_tg(NTR2.0_QUAS_mpeg1.1_QF2)_24hrs_DMSO_70kDa Dextran_ISO+HYPO_E1_F1	258
2.8748827163491883	20230705_3dpf_tg(NTR2.0_QUAS_mpeg1.1_QF2)_24hrs_DMSO_70kDa Dextran_ISO+HYPO_E1_F1	259
-3.03343	20230705_3dpf_tg(NTR2.0_QUAS_mpeg1.1_QF2)_24hrs_DMSO_70kDa Dextran_ISO+HYPO_E1_F1	260
-2.6351	20230705_3dpf_tg(NTR2.0_QUAS_mpeg1.1_QF2)_24hrs_DMSO_70kDa Dextran_ISO+HYPO_E1_F1	261
0.6313113203077746	20230705_3dpf_tg(NTR2.0_QUAS_mpeg1.1_QF2)_24hrs_DMSO_70kDa Dextran_ISO+HYPO_E1_F1	262
3.046354682009757	20230705_3dpf_tg(NTR2.0_QUAS_mpeg1.1_QF2)_24hrs_DMSO_70kDa Dextran_ISO+HYPO_E1_F1	263
3.0330566518932183	20230705_3dpf_tg(NTR2.0_QUAS_mpeg1.1_QF2)_24hrs_DMSO_70kDa Dextran_ISO+HYPO_E1_F1	264
0.5347455847747741	20230705_3dpf_tg(NTR2.0_QUAS_mpeg1.1_QF2)_24hrs_DMSO_70kDa Dextran_ISO+HYPO_E1_F1	265
2.973935212361305	20230705_3dpf_tg(NTR2.0_QUAS_mpeg1.1_QF2)_24hrs_DMSO_70kDa Dextran_ISO+HYPO_E1_F1	266
2.2024790410587696	20230705_3dpf_tg(NTR2.0_QUAS_mpeg1.1_QF2)_24hrs_DMSO_70kDa Dextran_ISO+HYPO_E1_F1	267
2.8107013839396617	20230705_3dpf_tg(NTR2.0_QUAS_mpeg1.1_QF2)_24hrs_DMSO_70kDa Dextran_ISO+HYPO_E1_F1	268
3.131607473017544	20230705_3dpf_tg(NTR2.0_QUAS_mpeg1.1_QF2)_24hrs_DMSO_70kDa Dextran_ISO+HYPO_E1_F1	269
-2.96812	20230705_3dpf_tg(NTR2.0_QUAS_mpeg1.1_QF2)_24hrs_DMSO_70kDa Dextran_ISO+HYPO_E1_F1	270
3.05618	20230705_3dpf_tg(NTR2.0_QUAS_mpeg1.1_QF2)_24hrs_DMSO_70kDa Dextran_ISO+HYPO_E1_F1	271
-2.46734	20230705_3dpf_tg(NTR2.0_QUAS_mpeg1.1_QF2)_24hrs_DMSO_70kDa Dextran_ISO+HYPO_E1_F1	272
2.9716841045114104	20230705_3dpf_tg(NTR2.0_QUAS_mpeg1.1_QF2)_24hrs_DMSO_70kDa Dextran_ISO+HYPO_E1_F1	273
0.5087572763402151	20230705_3dpf_tg(NTR2.0_QUAS_mpeg1.1_QF2)_24hrs_DMSO_70kDa Dextran_ISO+HYPO_E1_F1	274
0.8144736326629091	20230705_3dpf_tg(NTR2.0_QUAS_mpeg1.1_QF2)_24hrs_DMSO_70kDa Dextran_ISO+HYPO_E1_F1	275
0.5272497135814004	20230705_3dpf_tg(NTR2.0_QUAS_mpeg1.1_QF2)_24hrs_DMSO_70kDa Dextran_ISO+HYPO_E1_F1	276
0.4236121471496909	20230705_3dpf_tg(NTR2.0_QUAS_mpeg1.1_QF2)_24hrs_DMSO_70kDa Dextran_ISO+HYPO_E1_F1	277
0.5303016823749876	20230705_3dpf_tg(NTR2.0_QUAS_mpeg1.1_QF2)_24hrs_DMSO_70kDa Dextran_ISO+HYPO_E1_F1	278
2.142596644563832	20230705_3dpf_tg(NTR2.0_QUAS_mpeg1.1_QF2)_24hrs_DMSO_70kDa Dextran_ISO+HYPO_E1_F1	279
3.0514914136971774	20230705_3dpf_tg(NTR2.0_QUAS_mpeg1.1_QF2)_24hrs_DMSO_70kDa Dextran_ISO+HYPO_E1_F1	280
1.8620980655451325	20230705_3dpf_tg(NTR2.0_QUAS_mpeg1.1_QF2)_24hrs_DMSO_70kDa Dextran_ISO+HYPO_E1_F1	281
-3.13903	20230705_3dpf_tg(NTR2.0_QUAS_mpeg1.1_QF2)_24hrs_DMSO_70kDa Dextran_ISO+HYPO_E1_F1	282
3.0363079490229894	20230705_3dpf_tg(NTR2.0_QUAS_mpeg1.1_QF2)_24hrs_DMSO_70kDa Dextran_ISO+HYPO_E1_F1	283
-3.00232	20230705_3dpf_tg(NTR2.0_QUAS_mpeg1.1_QF2)_24hrs_DMSO_70kDa Dextran_ISO+HYPO_E1_F1	284
2.8938827925945616	20230705_3dpf_tg(NTR2.0_QUAS_mpeg1.1_QF2)_24hrs_DMSO_70kDa Dextran_ISO+HYPO_E1_F1	285
2.6675092629671964	20230705_3dpf_tg(NTR2.0_QUAS_mpeg1.1_QF2)_24hrs_DMSO_70kDa Dextran_ISO+HYPO_E1_F1	286
2.629029019068375	20230705_3dpf_tg(NTR2.0_QUAS_mpeg1.1_QF2)_24hrs_DMSO_70kDa Dextran_ISO+HYPO_E1_F1	287
2.4197886378893982	20230705_3dpf_tg(NTR2.0_QUAS_mpeg1.1_QF2)_24hrs_DMSO_70kDa Dextran_ISO+HYPO_E1_F1	288
2.1902550320656604	20230705_3dpf_tg(NTR2.0_QUAS_mpeg1.1_QF2)_24hrs_DMSO_70kDa Dextran_ISO+HYPO_E1_F1	289
2.9014196315619847	20230705_3dpf_tg(NTR2.0_QUAS_mpeg1.1_QF2)_24hrs_DMSO_70kDa Dextran_ISO+HYPO_E1_F1	290
0.885908	20230705_3dpf_tg(NTR2.0_QUAS_mpeg1.1_QF2)_24hrs_DMSO_70kDa Dextran_ISO+HYPO_E1_F1	291
-3.05499	20230705_3dpf_tg(NTR2.0_QUAS_mpeg1.1_QF2)_24hrs_DMSO_70kDa Dextran_ISO+HYPO_E1_F1	292
2.779955346675308	20230705_3dpf_tg(NTR2.0_QUAS_mpeg1.1_QF2)_24hrs_DMSO_70kDa Dextran_ISO+HYPO_E1_F1	293
2.5318529014979365	20230705_3dpf_tg(NTR2.0_QUAS_mpeg1.1_QF2)_24hrs_DMSO_70kDa Dextran_ISO+HYPO_E1_F1	294
2.603843329784785	20230705_3dpf_tg(NTR2.0_QUAS_mpeg1.1_QF2)_24hrs_DMSO_70kDa Dextran_ISO+HYPO_E1_F1	295
1.6000471143404185	20230705_3dpf_tg(NTR2.0_QUAS_mpeg1.1_QF2)_24hrs_DMSO_70kDa Dextran_ISO+HYPO_E1_F1	296
-2.90249	20230705_3dpf_tg(NTR2.0_QUAS_mpeg1.1_QF2)_24hrs_DMSO_70kDa Dextran_ISO+HYPO_E1_F1	297
2.25128	20230705_3dpf_tg(NTR2.0_QUAS_mpeg1.1_QF2)_24hrs_DMSO_70kDa Dextran_ISO+HYPO_E1_F1	298
2.5839263261031995	20230705_3dpf_tg(NTR2.0_QUAS_mpeg1.1_QF2)_24hrs_DMSO_70kDa Dextran_ISO+HYPO_E1_F1	299
2.463073418279839	20230705_3dpf_tg(NTR2.0_QUAS_mpeg1.1_QF2)_24hrs_DMSO_70kDa Dextran_ISO+HYPO_E1_F1	300
2.406126219342432	20230705_3dpf_tg(NTR2.0_QUAS_mpeg1.1_QF2)_24hrs_DMSO_70kDa Dextran_ISO+HYPO_E1_F1	301
2.708626909633383	20230705_3dpf_tg(NTR2.0_QUAS_mpeg1.1_QF2)_24hrs_DMSO_70kDa Dextran_ISO+HYPO_E1_F1	302
2.606411073447355	20230705_3dpf_tg(NTR2.0_QUAS_mpeg1.1_QF2)_24hrs_DMSO_70kDa Dextran_ISO+HYPO_E1_F1	303
-0.0684388	20230705_3dpf_tg(NTR2.0_QUAS_mpeg1.1_QF2)_24hrs_DMSO_70kDa Dextran_ISO+HYPO_E1_F1	304
2.643712915604988	20230705_3dpf_tg(NTR2.0_QUAS_mpeg1.1_QF2)_24hrs_DMSO_70kDa Dextran_ISO+HYPO_E1_F1	305
2.838696841661672	20230705_3dpf_tg(NTR2.0_QUAS_mpeg1.1_QF2)_24hrs_DMSO_70kDa Dextran_ISO+HYPO_E1_F1	306
0.0309689	20230705_3dpf_tg(NTR2.0_QUAS_mpeg1.1_QF2)_24hrs_DMSO_70kDa Dextran_ISO+HYPO_E1_F1	307
-1.57873	20230705_3dpf_tg(NTR2.0_QUAS_mpeg1.1_QF2)_24hrs_DMSO_70kDa Dextran_ISO+HYPO_E1_F1	308
-2.6473	20230705_3dpf_tg(NTR2.0_QUAS_mpeg1.1_QF2)_24hrs_DMSO_70kDa Dextran_ISO+HYPO_E1_F1	309
-0.754898	20230705_3dpf_tg(NTR2.0_QUAS_mpeg1.1_QF2)_24hrs_DMSO_70kDa Dextran_ISO+HYPO_E1_F1	310
-0.69052	20230705_3dpf_tg(NTR2.0_QUAS_mpeg1.1_QF2)_24hrs_DMSO_70kDa Dextran_ISO+HYPO_E1_F1	311
2.913168483900812	20230705_3dpf_tg(NTR2.0_QUAS_mpeg1.1_QF2)_24hrs_DMSO_70kDa Dextran_ISO+HYPO_E1_F1	312
1.227333910882698	20230705_3dpf_tg(NTR2.0_QUAS_mpeg1.1_QF2)_24hrs_DMSO_70kDa Dextran_ISO+HYPO_E1_F1	313
-2.04946	20230705_3dpf_tg(NTR2.0_QUAS_mpeg1.1_QF2)_24hrs_DMSO_70kDa Dextran_ISO+HYPO_E1_F1	314
1.004437717845985	20230705_3dpf_tg(NTR2.0_QUAS_mpeg1.1_QF2)_24hrs_DMSO_70kDa Dextran_ISO+HYPO_E1_F1	315
-1.83083	20230705_3dpf_tg(NTR2.0_QUAS_mpeg1.1_QF2)_24hrs_DMSO_70kDa Dextran_ISO+HYPO_E1_F1	316
-2.89151	20230705_3dpf_tg(NTR2.0_QUAS_mpeg1.1_QF2)_24hrs_DMSO_70kDa Dextran_ISO+HYPO_E1_F1	317
-2.18338	20230705_3dpf_tg(NTR2.0_QUAS_mpeg1.1_QF2)_24hrs_DMSO_70kDa Dextran_ISO+HYPO_E1_F1	318
-1.70832	20230705_3dpf_tg(NTR2.0_QUAS_mpeg1.1_QF2)_24hrs_DMSO_70kDa Dextran_ISO+HYPO_E1_F1	319
-0.929751	20230705_3dpf_tg(NTR2.0_QUAS_mpeg1.1_QF2)_24hrs_DMSO_70kDa Dextran_ISO+HYPO_E1_F1	320
-0.0443976	20230705_3dpf_tg(NTR2.0_QUAS_mpeg1.1_QF2)_24hrs_DMSO_70kDa Dextran_ISO+HYPO_E1_F1	321
-0.523694	20230705_3dpf_tg(NTR2.0_QUAS_mpeg1.1_QF2)_24hrs_DMSO_70kDa Dextran_ISO+HYPO_E1_F1	322
-0.0661727	20230705_3dpf_tg(NTR2.0_QUAS_mpeg1.1_QF2)_24hrs_DMSO_70kDa Dextran_ISO+HYPO_E1_F1	323
-1.73163	20230705_3dpf_tg(NTR2.0_QUAS_mpeg1.1_QF2)_24hrs_DMSO_70kDa Dextran_ISO+HYPO_E1_F1	324
1.742188388711682	20230705_3dpf_tg(NTR2.0_QUAS_mpeg1.1_QF2)_24hrs_DMSO_70kDa Dextran_ISO+HYPO_E1_F1	325
-2.9588	20230705_3dpf_tg(NTR2.0_QUAS_mpeg1.1_QF2)_24hrs_DMSO_70kDa Dextran_ISO+HYPO_E1_F1	326
1.0466404526732824	20230705_3dpf_tg(NTR2.0_QUAS_mpeg1.1_QF2)_24hrs_DMSO_70kDa Dextran_ISO+HYPO_E1_F1	327
-0.625253	20230705_3dpf_tg(NTR2.0_QUAS_mpeg1.1_QF2)_24hrs_DMSO_70kDa Dextran_ISO+HYPO_E1_F1	328
-1.79098	20230705_3dpf_tg(NTR2.0_QUAS_mpeg1.1_QF2)_24hrs_DMSO_70kDa Dextran_ISO+HYPO_E1_F1	329
0.5303267063165515	20230705_3dpf_tg(NTR2.0_QUAS_mpeg1.1_QF2)_24hrs_DMSO_70kDa Dextran_ISO+HYPO_E1_F1	330
-2.86953	20230705_3dpf_tg(NTR2.0_QUAS_mpeg1.1_QF2)_24hrs_DMSO_70kDa Dextran_ISO+HYPO_E1_F1	331
-1.96386	20230705_3dpf_tg(NTR2.0_QUAS_mpeg1.1_QF2)_24hrs_DMSO_70kDa Dextran_ISO+HYPO_E1_F1	332
-1.59095	20230705_3dpf_tg(NTR2.0_QUAS_mpeg1.1_QF2)_24hrs_DMSO_70kDa Dextran_ISO+HYPO_E1_F1	333
2.8413594509233158	20230705_3dpf_tg(NTR2.0_QUAS_mpeg1.1_QF2)_24hrs_DMSO_70kDa Dextran_ISO+HYPO_E1_F1	334
3.0210764117800366	20230705_3dpf_tg(NTR2.0_QUAS_mpeg1.1_QF2)_24hrs_DMSO_70kDa Dextran_ISO+HYPO_E1_F1	335
-2.71287	20230705_3dpf_tg(NTR2.0_QUAS_mpeg1.1_QF2)_24hrs_DMSO_70kDa Dextran_ISO+HYPO_E1_F1	336
-3.01932	20230705_3dpf_tg(NTR2.0_QUAS_mpeg1.1_QF2)_24hrs_DMSO_70kDa Dextran_ISO+HYPO_E1_F1	337
-0.252951	20230705_3dpf_tg(NTR2.0_QUAS_mpeg1.1_QF2)_24hrs_DMSO_70kDa Dextran_ISO+HYPO_E1_F1	338
1.244006218229816	20230705_3dpf_tg(NTR2.0_QUAS_mpeg1.1_QF2)_24hrs_DMSO_70kDa Dextran_ISO+HYPO_E1_F1	339
-1.44673	20230705_3dpf_tg(NTR2.0_QUAS_mpeg1.1_QF2)_24hrs_DMSO_70kDa Dextran_ISO+HYPO_E1_F1	340
0.0768256	20230705_3dpf_tg(NTR2.0_QUAS_mpeg1.1_QF2)_24hrs_DMSO_70kDa Dextran_ISO+HYPO_E1_F1	341
1.664481008158401	20230705_3dpf_tg(NTR2.0_QUAS_mpeg1.1_QF2)_24hrs_DMSO_70kDa Dextran_ISO+HYPO_E1_F1	342
-1.30757	20230705_3dpf_tg(NTR2.0_QUAS_mpeg1.1_QF2)_24hrs_DMSO_70kDa Dextran_ISO+HYPO_E1_F1	343
0.2863011088226305	20230705_3dpf_tg(NTR2.0_QUAS_mpeg1.1_QF2)_24hrs_DMSO_70kDa Dextran_ISO+HYPO_E1_F1	344
-0.0784212	20230705_3dpf_tg(NTR2.0_QUAS_mpeg1.1_QF2)_24hrs_DMSO_70kDa Dextran_ISO+HYPO_E1_F1	345
-3.03569	20230705_3dpf_tg(NTR2.0_QUAS_mpeg1.1_QF2)_24hrs_DMSO_70kDa Dextran_ISO+HYPO_E1_F1	346
0.088668	20230705_3dpf_tg(NTR2.0_QUAS_mpeg1.1_QF2)_24hrs_DMSO_70kDa Dextran_ISO+HYPO_E1_F1	347
-2.89707	20230705_3dpf_tg(NTR2.0_QUAS_mpeg1.1_QF2)_24hrs_DMSO_70kDa Dextran_ISO+HYPO_E1_F1	348
0.00516134	20230705_3dpf_tg(NTR2.0_QUAS_mpeg1.1_QF2)_24hrs_DMSO_70kDa Dextran_ISO+HYPO_E1_F1	349
-3.12677	20230705_3dpf_tg(NTR2.0_QUAS_mpeg1.1_QF2)_24hrs_DMSO_70kDa Dextran_ISO+HYPO_E1_F1	350
0.1300718147512789	20230705_3dpf_tg(NTR2.0_QUAS_mpeg1.1_QF2)_24hrs_DMSO_70kDa Dextran_ISO+HYPO_E1_F1	351
-0.107226	20230705_3dpf_tg(NTR2.0_QUAS_mpeg1.1_QF2)_24hrs_DMSO_70kDa Dextran_ISO+HYPO_E1_F1	352
2.155695059694749	20230705_3dpf_tg(NTR2.0_QUAS_mpeg1.1_QF2)_24hrs_DMSO_70kDa Dextran_ISO+HYPO_E1_F1	353
2.669563785251992	20230705_3dpf_tg(NTR2.0_QUAS_mpeg1.1_QF2)_24hrs_DMSO_70kDa Dextran_ISO+HYPO_E1_F1	354
0.0695692	20230705_3dpf_tg(NTR2.0_QUAS_mpeg1.1_QF2)_24hrs_DMSO_70kDa Dextran_ISO+HYPO_E1_F1	355
0.0217589	20230705_3dpf_tg(NTR2.0_QUAS_mpeg1.1_QF2)_24hrs_DMSO_70kDa Dextran_ISO+HYPO_E1_F1	356
0.274083	20230705_3dpf_tg(NTR2.0_QUAS_mpeg1.1_QF2)_24hrs_DMSO_70kDa Dextran_ISO+HYPO_E1_F1	357
-2.81587	20230705_3dpf_tg(NTR2.0_QUAS_mpeg1.1_QF2)_24hrs_DMSO_70kDa Dextran_ISO+HYPO_E1_F1	358
-3.08422	20230705_3dpf_tg(NTR2.0_QUAS_mpeg1.1_QF2)_24hrs_DMSO_70kDa Dextran_ISO+HYPO_E1_F1	359
-3.04121	20230705_3dpf_tg(NTR2.0_QUAS_mpeg1.1_QF2)_24hrs_DMSO_70kDa Dextran_ISO+HYPO_E1_F1	360
-0.315001	20230705_3dpf_tg(NTR2.0_QUAS_mpeg1.1_QF2)_24hrs_DMSO_70kDa Dextran_ISO+HYPO_E1_F1	361
0.0848974	20230705_3dpf_tg(NTR2.0_QUAS_mpeg1.1_QF2)_24hrs_DMSO_70kDa Dextran_ISO+HYPO_E1_F1	362
0.9552826349175234	20230705_3dpf_tg(NTR2.0_QUAS_mpeg1.1_QF2)_24hrs_DMSO_70kDa Dextran_ISO+HYPO_E1_F1	363
0.8248213468279036	20230705_3dpf_tg(NTR2.0_QUAS_mpeg1.1_QF2)_24hrs_DMSO_70kDa Dextran_ISO+HYPO_E1_F1	364
-0.23174	20230705_3dpf_tg(NTR2.0_QUAS_mpeg1.1_QF2)_24hrs_DMSO_70kDa Dextran_ISO+HYPO_E1_F1	365
-0.372872	20230705_3dpf_tg(NTR2.0_QUAS_mpeg1.1_QF2)_24hrs_DMSO_70kDa Dextran_ISO+HYPO_E1_F1	366
0.4112452142559353	20230705_3dpf_tg(NTR2.0_QUAS_mpeg1.1_QF2)_24hrs_DMSO_70kDa Dextran_ISO+HYPO_E1_F1	367
0.1355306480856198	20230705_3dpf_tg(NTR2.0_QUAS_mpeg1.1_QF2)_24hrs_DMSO_70kDa Dextran_ISO+HYPO_E1_F1	368
-0.620294	20230705_3dpf_tg(NTR2.0_QUAS_mpeg1.1_QF2)_24hrs_DMSO_70kDa Dextran_ISO+HYPO_E1_F1	369
-0.333269	20230705_3dpf_tg(NTR2.0_QUAS_mpeg1.1_QF2)_24hrs_DMSO_70kDa Dextran_ISO+HYPO_E1_F1	370
0.7068852682380925	20230705_3dpf_tg(NTR2.0_QUAS_mpeg1.1_QF2)_24hrs_DMSO_70kDa Dextran_ISO+HYPO_E1_F1	371
2.199934754309756	20230705_3dpf_tg(NTR2.0_QUAS_mpeg1.1_QF2)_24hrs_DMSO_70kDa Dextran_ISO+HYPO_E1_F1	372
-0.992176	20230705_3dpf_tg(NTR2.0_QUAS_mpeg1.1_QF2)_24hrs_DMSO_70kDa Dextran_ISO+HYPO_E1_F1	373
-0.614009	20230705_3dpf_tg(NTR2.0_QUAS_mpeg1.1_QF2)_24hrs_DMSO_70kDa Dextran_ISO+HYPO_E1_F1	374
-1.06072	20230705_3dpf_tg(NTR2.0_QUAS_mpeg1.1_QF2)_24hrs_DMSO_70kDa Dextran_ISO+HYPO_E1_F1	375
-0.633109	20230705_3dpf_tg(NTR2.0_QUAS_mpeg1.1_QF2)_24hrs_DMSO_70kDa Dextran_ISO+HYPO_E1_F1	376
-0.561999	20230705_3dpf_tg(NTR2.0_QUAS_mpeg1.1_QF2)_24hrs_DMSO_70kDa Dextran_ISO+HYPO_E1_F1	377
-0.30673	20230705_3dpf_tg(NTR2.0_QUAS_mpeg1.1_QF2)_24hrs_DMSO_70kDa Dextran_ISO+HYPO_E1_F1	378
-0.286216	20230705_3dpf_tg(NTR2.0_QUAS_mpeg1.1_QF2)_24hrs_DMSO_70kDa Dextran_ISO+HYPO_E1_F1	379
-0.183462	20230705_3dpf_tg(NTR2.0_QUAS_mpeg1.1_QF2)_24hrs_DMSO_70kDa Dextran_ISO+HYPO_E1_F1	380
-0.738662	20230705_3dpf_tg(NTR2.0_QUAS_mpeg1.1_QF2)_24hrs_DMSO_70kDa Dextran_ISO+HYPO_E1_F1	381
-0.363682	20230705_3dpf_tg(NTR2.0_QUAS_mpeg1.1_QF2)_24hrs_DMSO_70kDa Dextran_ISO+HYPO_E1_F1	382
-0.718457	20230705_3dpf_tg(NTR2.0_QUAS_mpeg1.1_QF2)_24hrs_DMSO_70kDa Dextran_ISO+HYPO_E1_F1	383
-0.66806	20230705_3dpf_tg(NTR2.0_QUAS_mpeg1.1_QF2)_24hrs_DMSO_70kDa Dextran_ISO+HYPO_E1_F1	384
-0.510403	20230705_3dpf_tg(NTR2.0_QUAS_mpeg1.1_QF2)_24hrs_DMSO_70kDa Dextran_ISO+HYPO_E1_F1	385
0.6037238916163569	20230705_3dpf_tg(NTR2.0_QUAS_mpeg1.1_QF2)_24hrs_DMSO_70kDa Dextran_ISO+HYPO_E1_F1	386
-0.634631	20230705_3dpf_tg(NTR2.0_QUAS_mpeg1.1_QF2)_24hrs_DMSO_70kDa Dextran_ISO+HYPO_E1_F1	387
-1.00449	20230705_3dpf_tg(NTR2.0_QUAS_mpeg1.1_QF2)_24hrs_DMSO_70kDa Dextran_ISO+HYPO_E1_F1	388
-0.509582	20230705_3dpf_tg(NTR2.0_QUAS_mpeg1.1_QF2)_24hrs_DMSO_70kDa Dextran_ISO+HYPO_E1_F1	389
-2.05444	20230705_3dpf_tg(NTR2.0_QUAS_mpeg1.1_QF2)_24hrs_DMSO_70kDa Dextran_ISO+HYPO_E1_F1	390
-1.36969	20230705_3dpf_tg(NTR2.0_QUAS_mpeg1.1_QF2)_24hrs_DMSO_70kDa Dextran_ISO+HYPO_E1_F1	391
-0.305702	20230705_3dpf_tg(NTR2.0_QUAS_mpeg1.1_QF2)_24hrs_DMSO_70kDa Dextran_ISO+HYPO_E1_F1	392
-3.05022	20230705_3dpf_tg(NTR2.0_QUAS_mpeg1.1_QF2)_24hrs_DMSO_70kDa Dextran_ISO+HYPO_E1_F1	393
-0.267985	20230705_3dpf_tg(NTR2.0_QUAS_mpeg1.1_QF2)_24hrs_DMSO_70kDa Dextran_ISO+HYPO_E1_F1	394
1.803439999514915	20230705_3dpf_tg(NTR2.0_QUAS_mpeg1.1_QF2)_24hrs_DMSO_70kDa Dextran_ISO+HYPO_E1_F1	395
-0.75711	20230705_3dpf_tg(NTR2.0_QUAS_mpeg1.1_QF2)_24hrs_DMSO_70kDa Dextran_ISO+HYPO_E1_F1	396
1.1608566162409082	20230705_3dpf_tg(NTR2.0_QUAS_mpeg1.1_QF2)_24hrs_DMSO_70kDa Dextran_ISO+HYPO_E1_F1	397
-0.817208	20230705_3dpf_tg(NTR2.0_QUAS_mpeg1.1_QF2)_24hrs_DMSO_70kDa Dextran_ISO+HYPO_E1_F1	398
-0.594428	20230705_3dpf_tg(NTR2.0_QUAS_mpeg1.1_QF2)_24hrs_DMSO_70kDa Dextran_ISO+HYPO_E1_F1	399
-0.578285	20230705_3dpf_tg(NTR2.0_QUAS_mpeg1.1_QF2)_24hrs_DMSO_70kDa Dextran_ISO+HYPO_E1_F1	400
-1.388	20230705_3dpf_tg(NTR2.0_QUAS_mpeg1.1_QF2)_24hrs_DMSO_70kDa Dextran_ISO+HYPO_E1_F1	401
-0.510235	20230705_3dpf_tg(NTR2.0_QUAS_mpeg1.1_QF2)_24hrs_DMSO_70kDa Dextran_ISO+HYPO_E1_F1	402
-0.695761	20230705_3dpf_tg(NTR2.0_QUAS_mpeg1.1_QF2)_24hrs_DMSO_70kDa Dextran_ISO+HYPO_E1_F1	403
0.4554510712509928	20230705_3dpf_tg(NTR2.0_QUAS_mpeg1.1_QF2)_24hrs_DMSO_70kDa Dextran_ISO+HYPO_E1_F1	404
-0.547153	20230705_3dpf_tg(NTR2.0_QUAS_mpeg1.1_QF2)_24hrs_DMSO_70kDa Dextran_ISO+HYPO_E1_F1	405
2.177119402282075	20230705_3dpf_tg(NTR2.0_QUAS_mpeg1.1_QF2)_24hrs_DMSO_70kDa Dextran_ISO+HYPO_E1_F1	406
-0.859736	20230705_3dpf_tg(NTR2.0_QUAS_mpeg1.1_QF2)_24hrs_DMSO_70kDa Dextran_ISO+HYPO_E1_F1	407
-0.237984	20230705_3dpf_tg(NTR2.0_QUAS_mpeg1.1_QF2)_24hrs_DMSO_70kDa Dextran_ISO+HYPO_E1_F1	408
1.9852080283752005	20230705_3dpf_tg(NTR2.0_QUAS_mpeg1.1_QF2)_24hrs_DMSO_70kDa Dextran_ISO+HYPO_E1_F1	409
-1.93851	20230705_3dpf_tg(NTR2.0_QUAS_mpeg1.1_QF2)_24hrs_DMSO_70kDa Dextran_ISO+HYPO_E1_F1	410
-0.110483	20230705_3dpf_tg(NTR2.0_QUAS_mpeg1.1_QF2)_24hrs_DMSO_70kDa Dextran_ISO+HYPO_E1_F1	411
-2.7111	20230705_3dpf_tg(NTR2.0_QUAS_mpeg1.1_QF2)_24hrs_DMSO_70kDa Dextran_ISO+HYPO_E1_F1	412
-0.69743	20230705_3dpf_tg(NTR2.0_QUAS_mpeg1.1_QF2)_24hrs_DMSO_70kDa Dextran_ISO+HYPO_E1_F1	413
-1.3891	20230705_3dpf_tg(NTR2.0_QUAS_mpeg1.1_QF2)_24hrs_DMSO_70kDa Dextran_ISO+HYPO_E1_F1	414
1.4121667131947797	20230705_3dpf_tg(NTR2.0_QUAS_mpeg1.1_QF2)_24hrs_DMSO_70kDa Dextran_ISO+HYPO_E1_F1	415
2.2511238817916035	20230705_3dpf_tg(NTR2.0_QUAS_mpeg1.1_QF2)_24hrs_DMSO_70kDa Dextran_ISO+HYPO_E1_F1	416
-2.33101	20230705_3dpf_tg(NTR2.0_QUAS_mpeg1.1_QF2)_24hrs_DMSO_70kDa Dextran_ISO+HYPO_E1_F1	417
-0.893998	20230705_3dpf_tg(NTR2.0_QUAS_mpeg1.1_QF2)_24hrs_DMSO_70kDa Dextran_ISO+HYPO_E1_F1	418
1.4858222869644646	20230705_3dpf_tg(NTR2.0_QUAS_mpeg1.1_QF2)_24hrs_DMSO_70kDa Dextran_ISO+HYPO_E1_F1	419
2.149998152734802	20230705_3dpf_tg(NTR2.0_QUAS_mpeg1.1_QF2)_24hrs_DMSO_70kDa Dextran_ISO+HYPO_E1_F1	420
1.0976785857069506	20230705_3dpf_tg(NTR2.0_QUAS_mpeg1.1_QF2)_24hrs_DMSO_70kDa Dextran_ISO+HYPO_E1_F1	421
-0.469523	20230705_3dpf_tg(NTR2.0_QUAS_mpeg1.1_QF2)_24hrs_DMSO_70kDa Dextran_ISO+HYPO_E1_F1	422
0.2516873124634168	20230705_3dpf_tg(NTR2.0_QUAS_mpeg1.1_QF2)_24hrs_DMSO_70kDa Dextran_ISO+HYPO_E1_F1	423
-2.85028	20230705_3dpf_tg(NTR2.0_QUAS_mpeg1.1_QF2)_24hrs_DMSO_70kDa Dextran_ISO+HYPO_E1_F1	424
0.0854193	20230705_3dpf_tg(NTR2.0_QUAS_mpeg1.1_QF2)_24hrs_DMSO_70kDa Dextran_ISO+HYPO_E1_F1	425
-3.00988	20230705_3dpf_tg(NTR2.0_QUAS_mpeg1.1_QF2)_24hrs_DMSO_70kDa Dextran_ISO+HYPO_E1_F1	426
0.0302096	20230705_3dpf_tg(NTR2.0_QUAS_mpeg1.1_QF2)_24hrs_DMSO_70kDa Dextran_ISO+HYPO_E1_F1	427
-3.03129	20230705_3dpf_tg(NTR2.0_QUAS_mpeg1.1_QF2)_24hrs_DMSO_70kDa Dextran_ISO+HYPO_E1_F1	428
-0.484822	20230705_3dpf_tg(NTR2.0_QUAS_mpeg1.1_QF2)_24hrs_DMSO_70kDa Dextran_ISO+HYPO_E1_F1	429
0.1933745744927552	20230705_3dpf_tg(NTR2.0_QUAS_mpeg1.1_QF2)_24hrs_DMSO_70kDa Dextran_ISO+HYPO_E1_F1	430
-3.10492	20230705_3dpf_tg(NTR2.0_QUAS_mpeg1.1_QF2)_24hrs_DMSO_70kDa Dextran_ISO+HYPO_E1_F1	431
-1.78064	20230705_3dpf_tg(NTR2.0_QUAS_mpeg1.1_QF2)_24hrs_DMSO_70kDa Dextran_ISO+HYPO_E1_F1	432
0.3222033846441268	20230705_3dpf_tg(NTR2.0_QUAS_mpeg1.1_QF2)_24hrs_DMSO_70kDa Dextran_ISO+HYPO_E1_F1	433
-2.07941	20230705_3dpf_tg(NTR2.0_QUAS_mpeg1.1_QF2)_24hrs_DMSO_70kDa Dextran_ISO+HYPO_E1_F1	434
-1.32806	20230705_3dpf_tg(NTR2.0_QUAS_mpeg1.1_QF2)_24hrs_DMSO_70kDa Dextran_ISO+HYPO_E1_F1	435
-0.837245	20230705_3dpf_tg(NTR2.0_QUAS_mpeg1.1_QF2)_24hrs_DMSO_70kDa Dextran_ISO+HYPO_E1_F1	436
-0.718118	20230705_3dpf_tg(NTR2.0_QUAS_mpeg1.1_QF2)_24hrs_DMSO_70kDa Dextran_ISO+HYPO_E1_F1	437
-3.10746	20230705_3dpf_tg(NTR2.0_QUAS_mpeg1.1_QF2)_24hrs_DMSO_70kDa Dextran_ISO+HYPO_E1_F1	438
-0.191981	20230705_3dpf_tg(NTR2.0_QUAS_mpeg1.1_QF2)_24hrs_DMSO_70kDa Dextran_ISO+HYPO_E1_F1	439
-0.236005	20230705_3dpf_tg(NTR2.0_QUAS_mpeg1.1_QF2)_24hrs_DMSO_70kDa Dextran_ISO+HYPO_E1_F1	440
-0.81548	20230705_3dpf_tg(NTR2.0_QUAS_mpeg1.1_QF2)_24hrs_DMSO_70kDa Dextran_ISO+HYPO_E1_F1	441
-0.015609	20230705_3dpf_tg(NTR2.0_QUAS_mpeg1.1_QF2)_24hrs_DMSO_70kDa Dextran_ISO+HYPO_E1_F1	442
3.032970512356805	20230705_3dpf_tg(NTR2.0_QUAS_mpeg1.1_QF2)_24hrs_DMSO_70kDa Dextran_ISO+HYPO_E1_F1	443
0.4282218230425947	20230705_3dpf_tg(NTR2.0_QUAS_mpeg1.1_QF2)_24hrs_DMSO_70kDa Dextran_ISO+HYPO_E1_F1	444
-2.1262	20230705_3dpf_tg(NTR2.0_QUAS_mpeg1.1_QF2)_24hrs_DMSO_70kDa Dextran_ISO+HYPO_E1_F1	445
-0.0891794	20230705_3dpf_tg(NTR2.0_QUAS_mpeg1.1_QF2)_24hrs_DMSO_70kDa Dextran_ISO+HYPO_E1_F1	446
-0.482245	20230705_3dpf_tg(NTR2.0_QUAS_mpeg1.1_QF2)_24hrs_DMSO_70kDa Dextran_ISO+HYPO_E1_F1	447
-0.264046	20230705_3dpf_tg(NTR2.0_QUAS_mpeg1.1_QF2)_24hrs_DMSO_70kDa Dextran_ISO+HYPO_E1_F1	448
0.1001688354350175	20230705_3dpf_tg(NTR2.0_QUAS_mpeg1.1_QF2)_24hrs_DMSO_70kDa Dextran_ISO+HYPO_E1_F1	449
0.2254491786463059	20230705_3dpf_tg(NTR2.0_QUAS_mpeg1.1_QF2)_24hrs_DMSO_70kDa Dextran_ISO+HYPO_E1_F1	450
-0.216657	20230705_3dpf_tg(NTR2.0_QUAS_mpeg1.1_QF2)_24hrs_DMSO_70kDa Dextran_ISO+HYPO_E1_F1	451
-2.74941	20230705_3dpf_tg(NTR2.0_QUAS_mpeg1.1_QF2)_24hrs_DMSO_70kDa Dextran_ISO+HYPO_E1_F1	452
-0.548002	20230705_3dpf_tg(NTR2.0_QUAS_mpeg1.1_QF2)_24hrs_DMSO_70kDa Dextran_ISO+HYPO_E1_F1	453
2.9649055213626334	20230705_3dpf_tg(NTR2.0_QUAS_mpeg1.1_QF2)_24hrs_DMSO_70kDa Dextran_ISO+HYPO_E1_F1	454
-0.615749	20230705_3dpf_tg(NTR2.0_QUAS_mpeg1.1_QF2)_24hrs_DMSO_70kDa Dextran_ISO+HYPO_E1_F1	455
-0.561425	20230705_3dpf_tg(NTR2.0_QUAS_mpeg1.1_QF2)_24hrs_DMSO_70kDa Dextran_ISO+HYPO_E1_F1	456
-0.263372	20230705_3dpf_tg(NTR2.0_QUAS_mpeg1.1_QF2)_24hrs_DMSO_70kDa Dextran_ISO+HYPO_E1_F1	457
0.02417	20230705_3dpf_tg(NTR2.0_QUAS_mpeg1.1_QF2)_24hrs_DMSO_70kDa Dextran_ISO+HYPO_E1_F1	458
0.6950365017843205	20230705_3dpf_tg(NTR2.0_QUAS_mpeg1.1_QF2)_24hrs_DMSO_70kDa Dextran_ISO+HYPO_E1_F1	459
-0.412568	20230705_3dpf_tg(NTR2.0_QUAS_mpeg1.1_QF2)_24hrs_DMSO_70kDa Dextran_ISO+HYPO_E1_F1	460
-0.248937	20230705_3dpf_tg(NTR2.0_QUAS_mpeg1.1_QF2)_24hrs_DMSO_70kDa Dextran_ISO+HYPO_E1_F1	461
-0.730022	20230705_3dpf_tg(NTR2.0_QUAS_mpeg1.1_QF2)_24hrs_DMSO_70kDa Dextran_ISO+HYPO_E1_F1	462
-0.769752	20230705_3dpf_tg(NTR2.0_QUAS_mpeg1.1_QF2)_24hrs_DMSO_70kDa Dextran_ISO+HYPO_E1_F1	463
-0.557868	20230705_3dpf_tg(NTR2.0_QUAS_mpeg1.1_QF2)_24hrs_DMSO_70kDa Dextran_ISO+HYPO_E1_F1	464
-0.443357	20230705_3dpf_tg(NTR2.0_QUAS_mpeg1.1_QF2)_24hrs_DMSO_70kDa Dextran_ISO+HYPO_E1_F1	465
-1.95465	20230705_3dpf_tg(NTR2.0_QUAS_mpeg1.1_QF2)_24hrs_DMSO_70kDa Dextran_ISO+HYPO_E1_F1	466
0.8626760469308408	20230705_3dpf_tg(NTR2.0_QUAS_mpeg1.1_QF2)_24hrs_DMSO_70kDa Dextran_ISO+HYPO_E1_F1	467
-0.801737	20230705_3dpf_tg(NTR2.0_QUAS_mpeg1.1_QF2)_24hrs_DMSO_70kDa Dextran_ISO+HYPO_E1_F1	468
-1.54555	20230705_3dpf_tg(NTR2.0_QUAS_mpeg1.1_QF2)_24hrs_DMSO_70kDa Dextran_ISO+HYPO_E1_F1	469
2.4136082697221157	20230705_3dpf_tg(NTR2.0_QUAS_mpeg1.1_QF2)_24hrs_DMSO_70kDa Dextran_ISO+HYPO_E1_F1	470
2.510138220459301	20230705_3dpf_tg(NTR2.0_QUAS_mpeg1.1_QF2)_24hrs_DMSO_70kDa Dextran_ISO+HYPO_E1_F1	471
2.466485773288001	20230705_3dpf_tg(NTR2.0_QUAS_mpeg1.1_QF2)_24hrs_DMSO_70kDa Dextran_ISO+HYPO_E1_F1	472
-0.153102	20230705_3dpf_tg(NTR2.0_QUAS_mpeg1.1_QF2)_24hrs_DMSO_70kDa Dextran_ISO+HYPO_E1_F1	473
1.7652879832668134	20230705_3dpf_tg(NTR2.0_QUAS_mpeg1.1_QF2)_24hrs_DMSO_70kDa Dextran_ISO+HYPO_E1_F1	474
1.8177638226172488	20230705_3dpf_tg(NTR2.0_QUAS_mpeg1.1_QF2)_24hrs_DMSO_70kDa Dextran_ISO+HYPO_E1_F1	475
-0.930773	20230705_3dpf_tg(NTR2.0_QUAS_mpeg1.1_QF2)_24hrs_DMSO_70kDa Dextran_ISO+HYPO_E1_F1	476
-1.50666	20230705_3dpf_tg(NTR2.0_QUAS_mpeg1.1_QF2)_24hrs_DMSO_70kDa Dextran_ISO+HYPO_E1_F1	477
-0.583582	20230705_3dpf_tg(NTR2.0_QUAS_mpeg1.1_QF2)_24hrs_DMSO_70kDa Dextran_ISO+HYPO_E1_F1	478
-0.343398	20230705_3dpf_tg(NTR2.0_QUAS_mpeg1.1_QF2)_24hrs_DMSO_70kDa Dextran_ISO+HYPO_E1_F1	479
0.6738814183332711	20230705_3dpf_tg(NTR2.0_QUAS_mpeg1.1_QF2)_24hrs_DMSO_70kDa Dextran_ISO+HYPO_E1_F1	480
0.8323818153352621	20230705_3dpf_tg(NTR2.0_QUAS_mpeg1.1_QF2)_24hrs_DMSO_70kDa Dextran_ISO+HYPO_E1_F1	481
-0.677259	20230705_3dpf_tg(NTR2.0_QUAS_mpeg1.1_QF2)_24hrs_DMSO_70kDa Dextran_ISO+HYPO_E1_F1	482
1.919640897333504	20230705_3dpf_tg(NTR2.0_QUAS_mpeg1.1_QF2)_24hrs_DMSO_70kDa Dextran_ISO+HYPO_E1_F1	483
-0.77647	20230705_3dpf_tg(NTR2.0_QUAS_mpeg1.1_QF2)_24hrs_DMSO_70kDa Dextran_ISO+HYPO_E1_F1	484
1.9184702790200117	20230705_3dpf_tg(NTR2.0_QUAS_mpeg1.1_QF2)_24hrs_DMSO_70kDa Dextran_ISO+HYPO_E1_F1	485
-0.168812	20230705_3dpf_tg(NTR2.0_QUAS_mpeg1.1_QF2)_24hrs_DMSO_70kDa Dextran_ISO+HYPO_E1_F1	486
-0.570811	20230705_3dpf_tg(NTR2.0_QUAS_mpeg1.1_QF2)_24hrs_DMSO_70kDa Dextran_ISO+HYPO_E1_F1	487
-0.208702	20230705_3dpf_tg(NTR2.0_QUAS_mpeg1.1_QF2)_24hrs_DMSO_70kDa Dextran_ISO+HYPO_E1_F1	488
-0.194672	20230705_3dpf_tg(NTR2.0_QUAS_mpeg1.1_QF2)_24hrs_DMSO_70kDa Dextran_ISO+HYPO_E1_F1	489
-0.207009	20230705_3dpf_tg(NTR2.0_QUAS_mpeg1.1_QF2)_24hrs_DMSO_70kDa Dextran_ISO+HYPO_E1_F1	490
-0.230871	20230705_3dpf_tg(NTR2.0_QUAS_mpeg1.1_QF2)_24hrs_DMSO_70kDa Dextran_ISO+HYPO_E1_F1	491
-0.208438	20230705_3dpf_tg(NTR2.0_QUAS_mpeg1.1_QF2)_24hrs_DMSO_70kDa Dextran_ISO+HYPO_E1_F1	492
-0.342348	20230705_3dpf_tg(NTR2.0_QUAS_mpeg1.1_QF2)_24hrs_DMSO_70kDa Dextran_ISO+HYPO_E1_F1	493
-0.221139	20230705_3dpf_tg(NTR2.0_QUAS_mpeg1.1_QF2)_24hrs_DMSO_70kDa Dextran_ISO+HYPO_E1_F1	494
-0.271487	20230705_3dpf_tg(NTR2.0_QUAS_mpeg1.1_QF2)_24hrs_DMSO_70kDa Dextran_ISO+HYPO_E1_F1	495
-0.401619	20230705_3dpf_tg(NTR2.0_QUAS_mpeg1.1_QF2)_24hrs_DMSO_70kDa Dextran_ISO+HYPO_E1_F1	496
-0.537549	20230705_3dpf_tg(NTR2.0_QUAS_mpeg1.1_QF2)_24hrs_DMSO_70kDa Dextran_ISO+HYPO_E1_F1	497
-0.124597	20230705_3dpf_tg(NTR2.0_QUAS_mpeg1.1_QF2)_24hrs_DMSO_70kDa Dextran_ISO+HYPO_E1_F1	498
0.4057708144471457	20230705_3dpf_tg(NTR2.0_QUAS_mpeg1.1_QF2)_24hrs_DMSO_70kDa Dextran_ISO+HYPO_E1_F1	499
-0.0829401	20230705_3dpf_tg(NTR2.0_QUAS_mpeg1.1_QF2)_24hrs_DMSO_70kDa Dextran_ISO+HYPO_E1_F1	500
0.0797944	20230705_3dpf_tg(NTR2.0_QUAS_mpeg1.1_QF2)_24hrs_DMSO_70kDa Dextran_ISO+HYPO_E1_F1	501
-0.161628	20230705_3dpf_tg(NTR2.0_QUAS_mpeg1.1_QF2)_24hrs_DMSO_70kDa Dextran_ISO+HYPO_E1_F1	502
-1.3356	20230705_3dpf_tg(NTR2.0_QUAS_mpeg1.1_QF2)_24hrs_DMSO_70kDa Dextran_ISO+HYPO_E1_F1	503
-0.465483	20230705_3dpf_tg(NTR2.0_QUAS_mpeg1.1_QF2)_24hrs_DMSO_70kDa Dextran_ISO+HYPO_E1_F1	504
0.808217	20230705_3dpf_tg(NTR2.0_QUAS_mpeg1.1_QF2)_24hrs_DMSO_70kDa Dextran_ISO+HYPO_E1_F1	505
0.0193484	20230705_3dpf_tg(NTR2.0_QUAS_mpeg1.1_QF2)_24hrs_DMSO_70kDa Dextran_ISO+HYPO_E1_F1	506
3.026346544808591	20230705_3dpf_tg(NTR2.0_QUAS_mpeg1.1_QF2)_24hrs_DMSO_70kDa Dextran_ISO+HYPO_E1_F1	507
0.1894829276483703	20230705_3dpf_tg(NTR2.0_QUAS_mpeg1.1_QF2)_24hrs_DMSO_70kDa Dextran_ISO+HYPO_E1_F1	508
-2.65758	20230705_3dpf_tg(NTR2.0_QUAS_mpeg1.1_QF2)_24hrs_DMSO_70kDa Dextran_ISO+HYPO_E1_F1	509
-1.70177	20230705_3dpf_tg(NTR2.0_QUAS_mpeg1.1_QF2)_24hrs_DMSO_70kDa Dextran_ISO+HYPO_E1_F1	510
-2.28226	20230705_3dpf_tg(NTR2.0_QUAS_mpeg1.1_QF2)_24hrs_DMSO_70kDa Dextran_ISO+HYPO_E1_F1	511
2.8939758246284737	20230705_3dpf_tg(NTR2.0_QUAS_mpeg1.1_QF2)_24hrs_DMSO_70kDa Dextran_ISO+HYPO_E1_F1	512
2.985528879433326	20230705_3dpf_tg(NTR2.0_QUAS_mpeg1.1_QF2)_24hrs_DMSO_70kDa Dextran_ISO+HYPO_E1_F1	513
0.0807369	20230705_3dpf_tg(NTR2.0_QUAS_mpeg1.1_QF2)_24hrs_DMSO_70kDa Dextran_ISO+HYPO_E1_F1	514
1.307588958480567	20230705_3dpf_tg(NTR2.0_QUAS_mpeg1.1_QF2)_24hrs_DMSO_70kDa Dextran_ISO+HYPO_E1_F1	515
2.8889961363422496	20230705_3dpf_tg(NTR2.0_QUAS_mpeg1.1_QF2)_24hrs_DMSO_70kDa Dextran_ISO+HYPO_E1_F1	516
2.996613513736253	20230705_3dpf_tg(NTR2.0_QUAS_mpeg1.1_QF2)_24hrs_DMSO_70kDa Dextran_ISO+HYPO_E1_F1	517
-0.0690654	20230705_3dpf_tg(NTR2.0_QUAS_mpeg1.1_QF2)_24hrs_DMSO_70kDa Dextran_ISO+HYPO_E1_F1	518
0.0774605	20230705_3dpf_tg(NTR2.0_QUAS_mpeg1.1_QF2)_24hrs_DMSO_70kDa Dextran_ISO+HYPO_E1_F1	519
3.1249639675386574	20230705_3dpf_tg(NTR2.0_QUAS_mpeg1.1_QF2)_24hrs_DMSO_70kDa Dextran_ISO+HYPO_E1_F1	520
-1.02277	20230705_3dpf_tg(NTR2.0_QUAS_mpeg1.1_QF2)_24hrs_DMSO_70kDa Dextran_ISO+HYPO_E1_F1	521
-1.19854	20230705_3dpf_tg(NTR2.0_QUAS_mpeg1.1_QF2)_24hrs_DMSO_70kDa Dextran_ISO+HYPO_E1_F1	522
-0.201837	20230705_3dpf_tg(NTR2.0_QUAS_mpeg1.1_QF2)_24hrs_DMSO_70kDa Dextran_ISO+HYPO_E1_F1	523
0.15901	20230705_3dpf_tg(NTR2.0_QUAS_mpeg1.1_QF2)_24hrs_DMSO_70kDa Dextran_ISO+HYPO_E1_F1	524
-0.13216	20230705_3dpf_tg(NTR2.0_QUAS_mpeg1.1_QF2)_24hrs_DMSO_70kDa Dextran_ISO+HYPO_E1_F1	525
1.48036	20230705_3dpf_tg(NTR2.0_QUAS_mpeg1.1_QF2)_24hrs_DMSO_70kDa Dextran_ISO+HYPO_E1_F1	526
-0.249401	20230705_3dpf_tg(NTR2.0_QUAS_mpeg1.1_QF2)_24hrs_DMSO_70kDa Dextran_ISO+HYPO_E1_F1	527
1.1073877119966715	20230705_3dpf_tg(NTR2.0_QUAS_mpeg1.1_QF2)_24hrs_DMSO_70kDa Dextran_ISO+HYPO_E1_F1	528
-0.301998	20230705_3dpf_tg(NTR2.0_QUAS_mpeg1.1_QF2)_24hrs_DMSO_70kDa Dextran_ISO+HYPO_E1_F1	529
0.8270637555037066	20230705_3dpf_tg(NTR2.0_QUAS_mpeg1.1_QF2)_24hrs_DMSO_70kDa Dextran_ISO+HYPO_E1_F1	530
0.7921057802841214	20230705_3dpf_tg(NTR2.0_QUAS_mpeg1.1_QF2)_24hrs_DMSO_70kDa Dextran_ISO+HYPO_E1_F1	531
-0.00995529	20230705_3dpf_tg(NTR2.0_QUAS_mpeg1.1_QF2)_24hrs_DMSO_70kDa Dextran_ISO+HYPO_E1_F1	532
-0.24793	20230705_3dpf_tg(NTR2.0_QUAS_mpeg1.1_QF2)_24hrs_DMSO_70kDa Dextran_ISO+HYPO_E1_F1	533
-0.0944551	20230705_3dpf_tg(NTR2.0_QUAS_mpeg1.1_QF2)_24hrs_DMSO_70kDa Dextran_ISO+HYPO_E1_F1	534
-0.138039	20230705_3dpf_tg(NTR2.0_QUAS_mpeg1.1_QF2)_24hrs_DMSO_70kDa Dextran_ISO+HYPO_E1_F1	535
-0.31568	20230705_3dpf_tg(NTR2.0_QUAS_mpeg1.1_QF2)_24hrs_DMSO_70kDa Dextran_ISO+HYPO_E1_F1	536
-0.06554	20230705_3dpf_tg(NTR2.0_QUAS_mpeg1.1_QF2)_24hrs_DMSO_70kDa Dextran_ISO+HYPO_E1_F1	537
-0.0478032	20230705_3dpf_tg(NTR2.0_QUAS_mpeg1.1_QF2)_24hrs_DMSO_70kDa Dextran_ISO+HYPO_E1_F1	538
-0.116193	20230705_3dpf_tg(NTR2.0_QUAS_mpeg1.1_QF2)_24hrs_DMSO_70kDa Dextran_ISO+HYPO_E1_F1	539
-0.51583	20230705_3dpf_tg(NTR2.0_QUAS_mpeg1.1_QF2)_24hrs_DMSO_70kDa Dextran_ISO+HYPO_E1_F1	540
-0.0225973	20230705_3dpf_tg(NTR2.0_QUAS_mpeg1.1_QF2)_24hrs_DMSO_70kDa Dextran_ISO+HYPO_E1_F1	541
-0.0989064	20230705_3dpf_tg(NTR2.0_QUAS_mpeg1.1_QF2)_24hrs_DMSO_70kDa Dextran_ISO+HYPO_E1_F1	542
-2.56416	20230705_3dpf_tg(NTR2.0_QUAS_mpeg1.1_QF2)_24hrs_DMSO_70kDa Dextran_ISO+HYPO_E1_F1	543
-3.07502	20230705_3dpf_tg(NTR2.0_QUAS_mpeg1.1_QF2)_24hrs_DMSO_70kDa Dextran_ISO+HYPO_E1_F1	544
2.0459956130941235	20230705_3dpf_tg(NTR2.0_QUAS_mpeg1.1_QF2)_24hrs_DMSO_70kDa Dextran_ISO+HYPO_E1_F1	545
1.8629082879598304	20230705_3dpf_tg(NTR2.0_QUAS_mpeg1.1_QF2)_24hrs_DMSO_70kDa Dextran_ISO+HYPO_E1_F1	546
1.7116650438716374	20230705_3dpf_tg(NTR2.0_QUAS_mpeg1.1_QF2)_24hrs_DMSO_70kDa Dextran_ISO+HYPO_E1_F1	547
1.9535283025610453	20230705_3dpf_tg(NTR2.0_QUAS_mpeg1.1_QF2)_24hrs_DMSO_70kDa Dextran_ISO+HYPO_E1_F1	548
1.9590358868864195	20230705_3dpf_tg(NTR2.0_QUAS_mpeg1.1_QF2)_24hrs_DMSO_70kDa Dextran_ISO+HYPO_E1_F1	549
1.9061840006323292	20230705_3dpf_tg(NTR2.0_QUAS_mpeg1.1_QF2)_24hrs_DMSO_70kDa Dextran_ISO+HYPO_E1_F1	550
1.5722623924098666	20230705_3dpf_tg(NTR2.0_QUAS_mpeg1.1_QF2)_24hrs_DMSO_70kDa Dextran_ISO+HYPO_E1_F1	551
-2.76829	20230705_3dpf_tg(NTR2.0_QUAS_mpeg1.1_QF2)_24hrs_DMSO_70kDa Dextran_ISO+HYPO_E1_F1	552
1.2825784261273412	20230705_3dpf_tg(NTR2.0_QUAS_mpeg1.1_QF2)_24hrs_DMSO_70kDa Dextran_ISO+HYPO_E1_F1	553
1.4504175432547872	20230705_3dpf_tg(NTR2.0_QUAS_mpeg1.1_QF2)_24hrs_DMSO_70kDa Dextran_ISO+HYPO_E1_F1	554
2.38502	20230705_3dpf_tg(NTR2.0_QUAS_mpeg1.1_QF2)_24hrs_DMSO_70kDa Dextran_ISO+HYPO_E1_F1	555
1.315310723092099	20230705_3dpf_tg(NTR2.0_QUAS_mpeg1.1_QF2)_24hrs_DMSO_70kDa Dextran_ISO+HYPO_E1_F1	556
1.6806736285187276	20230705_3dpf_tg(NTR2.0_QUAS_mpeg1.1_QF2)_24hrs_DMSO_70kDa Dextran_ISO+HYPO_E1_F1	557
2.103010203795716	20230705_3dpf_tg(NTR2.0_QUAS_mpeg1.1_QF2)_24hrs_DMSO_70kDa Dextran_ISO+HYPO_E1_F1	558
2.1257184182961897	20230705_3dpf_tg(NTR2.0_QUAS_mpeg1.1_QF2)_24hrs_DMSO_70kDa Dextran_ISO+HYPO_E1_F1	559
2.1734643866742758	20230705_3dpf_tg(NTR2.0_QUAS_mpeg1.1_QF2)_24hrs_DMSO_70kDa Dextran_ISO+HYPO_E1_F1	560
3.097569863700982	20230705_3dpf_tg(NTR2.0_QUAS_mpeg1.1_QF2)_24hrs_DMSO_70kDa Dextran_ISO+HYPO_E1_F1	561
1.916566520339012	20230705_3dpf_tg(NTR2.0_QUAS_mpeg1.1_QF2)_24hrs_DMSO_70kDa Dextran_ISO+HYPO_E1_F1	562
1.3419415662009708	20230705_3dpf_tg(NTR2.0_QUAS_mpeg1.1_QF2)_24hrs_DMSO_70kDa Dextran_ISO+HYPO_E1_F1	563
1.3036744968340548	20230705_3dpf_tg(NTR2.0_QUAS_mpeg1.1_QF2)_24hrs_DMSO_70kDa Dextran_ISO+HYPO_E1_F1	564
-0.846663	20230705_3dpf_tg(NTR2.0_QUAS_mpeg1.1_QF2)_24hrs_DMSO_70kDa Dextran_ISO+HYPO_E1_F1	565
1.252671504026383	20230705_3dpf_tg(NTR2.0_QUAS_mpeg1.1_QF2)_24hrs_DMSO_70kDa Dextran_ISO+HYPO_E1_F1	566
3.1236541113801035	20230705_3dpf_tg(NTR2.0_QUAS_mpeg1.1_QF2)_24hrs_DMSO_70kDa Dextran_ISO+HYPO_E1_F1	567
-2.06649	20230705_3dpf_tg(NTR2.0_QUAS_mpeg1.1_QF2)_24hrs_DMSO_70kDa Dextran_ISO+HYPO_E1_F1	568
-1.55096	20230705_3dpf_tg(NTR2.0_QUAS_mpeg1.1_QF2)_24hrs_DMSO_70kDa Dextran_ISO+HYPO_E1_F1	569
0.1988386411596762	20230705_3dpf_tg(NTR2.0_QUAS_mpeg1.1_QF2)_24hrs_DMSO_70kDa Dextran_ISO+HYPO_E1_F1	570
2.969004238563439	20230705_3dpf_tg(NTR2.0_QUAS_mpeg1.1_QF2)_24hrs_DMSO_70kDa Dextran_ISO+HYPO_E1_F1	571
-1.46435	20230705_3dpf_tg(NTR2.0_QUAS_mpeg1.1_QF2)_24hrs_DMSO_70kDa Dextran_ISO+HYPO_E1_F1	572
3.107257348810704	20230705_3dpf_tg(NTR2.0_QUAS_mpeg1.1_QF2)_24hrs_DMSO_70kDa Dextran_ISO+HYPO_E1_F1	573
-3.08922	20230705_3dpf_tg(NTR2.0_QUAS_mpeg1.1_QF2)_24hrs_DMSO_70kDa Dextran_ISO+HYPO_E1_F1	574
0.9166930035569668	20230705_3dpf_tg(NTR2.0_QUAS_mpeg1.1_QF2)_24hrs_DMSO_70kDa Dextran_ISO+HYPO_E1_F1	575
-1.8677	20230705_3dpf_tg(NTR2.0_QUAS_mpeg1.1_QF2)_24hrs_DMSO_70kDa Dextran_ISO+HYPO_E1_F1	576
-1.09482	20230705_3dpf_tg(NTR2.0_QUAS_mpeg1.1_QF2)_24hrs_DMSO_70kDa Dextran_ISO+HYPO_E1_F1	577
-0.723431	20230705_3dpf_tg(NTR2.0_QUAS_mpeg1.1_QF2)_24hrs_DMSO_70kDa Dextran_ISO+HYPO_E1_F1	578
1.803866604211228	20230705_3dpf_tg(NTR2.0_QUAS_mpeg1.1_QF2)_24hrs_DMSO_70kDa Dextran_ISO+HYPO_E1_F1	579
2.3270400317675057	20230705_3dpf_tg(NTR2.0_QUAS_mpeg1.1_QF2)_24hrs_DMSO_70kDa Dextran_ISO+HYPO_E1_F1	580
-0.998413	20230705_3dpf_tg(NTR2.0_QUAS_mpeg1.1_QF2)_24hrs_DMSO_70kDa Dextran_ISO+HYPO_E1_F1	581
1.5496083313851263	20230705_3dpf_tg(NTR2.0_QUAS_mpeg1.1_QF2)_24hrs_DMSO_70kDa Dextran_ISO+HYPO_E1_F1	582
-0.235662	20230705_3dpf_tg(NTR2.0_QUAS_mpeg1.1_QF2)_24hrs_DMSO_70kDa Dextran_ISO+HYPO_E1_F1	583
2.297932654685255	20230705_3dpf_tg(NTR2.0_QUAS_mpeg1.1_QF2)_24hrs_DMSO_70kDa Dextran_ISO+HYPO_E1_F1	584
-0.183679	20230705_3dpf_tg(NTR2.0_QUAS_mpeg1.1_QF2)_24hrs_DMSO_70kDa Dextran_ISO+HYPO_E1_F1	585
1.390758107642188	20230705_3dpf_tg(NTR2.0_QUAS_mpeg1.1_QF2)_24hrs_DMSO_70kDa Dextran_ISO+HYPO_E1_F1	586
-0.826754	20230705_3dpf_tg(NTR2.0_QUAS_mpeg1.1_QF2)_24hrs_DMSO_70kDa Dextran_ISO+HYPO_E1_F1	587
1.6268635533147164	20230705_3dpf_tg(NTR2.0_QUAS_mpeg1.1_QF2)_24hrs_DMSO_70kDa Dextran_ISO+HYPO_E1_F1	588
-1.16288	20230705_3dpf_tg(NTR2.0_QUAS_mpeg1.1_QF2)_24hrs_DMSO_70kDa Dextran_ISO+HYPO_E1_F1	589
1.9354849980905944	20230705_3dpf_tg(NTR2.0_QUAS_mpeg1.1_QF2)_24hrs_DMSO_70kDa Dextran_ISO+HYPO_E1_F1	590
-0.0194666	20230705_3dpf_tg(NTR2.0_QUAS_mpeg1.1_QF2)_24hrs_DMSO_70kDa Dextran_ISO+HYPO_E1_F1	591
-0.198206	20230705_3dpf_tg(NTR2.0_QUAS_mpeg1.1_QF2)_24hrs_DMSO_70kDa Dextran_ISO+HYPO_E1_F1	592
-1.01833	20230705_3dpf_tg(NTR2.0_QUAS_mpeg1.1_QF2)_24hrs_DMSO_70kDa Dextran_ISO+HYPO_E1_F1	593
-1.3734	20230705_3dpf_tg(NTR2.0_QUAS_mpeg1.1_QF2)_24hrs_DMSO_70kDa Dextran_ISO+HYPO_E1_F1	594
-1.4339	20230705_3dpf_tg(NTR2.0_QUAS_mpeg1.1_QF2)_24hrs_DMSO_70kDa Dextran_ISO+HYPO_E1_F1	595
0.4979913482745794	20230705_3dpf_tg(NTR2.0_QUAS_mpeg1.1_QF2)_24hrs_DMSO_70kDa Dextran_ISO+HYPO_E1_F1	596
1.6932946210045292	20230705_3dpf_tg(NTR2.0_QUAS_mpeg1.1_QF2)_24hrs_DMSO_70kDa Dextran_ISO+HYPO_E1_F1	597
-2.35155	20230705_3dpf_tg(NTR2.0_QUAS_mpeg1.1_QF2)_24hrs_DMSO_70kDa Dextran_ISO+HYPO_E1_F1	598
0.00916194	20230705_3dpf_tg(NTR2.0_QUAS_mpeg1.1_QF2)_24hrs_DMSO_70kDa Dextran_ISO+HYPO_E1_F1	599
2.195623956092299	20230705_3dpf_tg(NTR2.0_QUAS_mpeg1.1_QF2)_24hrs_DMSO_70kDa Dextran_ISO+HYPO_E1_F1	600
-1.88202	20230705_3dpf_tg(NTR2.0_QUAS_mpeg1.1_QF2)_24hrs_DMSO_70kDa Dextran_ISO+HYPO_E1_F1	601
-0.862466	20230705_3dpf_tg(NTR2.0_QUAS_mpeg1.1_QF2)_24hrs_DMSO_70kDa Dextran_ISO+HYPO_E1_F1	602
2.3444708414194166	20230705_3dpf_tg(NTR2.0_QUAS_mpeg1.1_QF2)_24hrs_DMSO_70kDa Dextran_ISO+HYPO_E1_F1	603
-1.62418	20230705_3dpf_tg(NTR2.0_QUAS_mpeg1.1_QF2)_24hrs_DMSO_70kDa Dextran_ISO+HYPO_E1_F1	604
-2.50938	20230705_3dpf_tg(NTR2.0_QUAS_mpeg1.1_QF2)_24hrs_DMSO_70kDa Dextran_ISO+HYPO_E1_F1	605
0.521429	20230705_3dpf_tg(NTR2.0_QUAS_mpeg1.1_QF2)_24hrs_DMSO_70kDa Dextran_ISO+HYPO_E1_F1	606
0.1224142521232075	20230705_3dpf_tg(NTR2.0_QUAS_mpeg1.1_QF2)_24hrs_DMSO_70kDa Dextran_ISO+HYPO_E1_F1	607
-0.238605	20230705_3dpf_tg(NTR2.0_QUAS_mpeg1.1_QF2)_24hrs_DMSO_70kDa Dextran_ISO+HYPO_E1_F1	608
-3.09482	20230705_3dpf_tg(NTR2.0_QUAS_mpeg1.1_QF2)_24hrs_DMSO_70kDa Dextran_ISO+HYPO_E1_F1	609
-0.415889	20230705_3dpf_tg(NTR2.0_QUAS_mpeg1.1_QF2)_24hrs_DMSO_70kDa Dextran_ISO+HYPO_E1_F1	610
0.1729398865683826	20230705_3dpf_tg(NTR2.0_QUAS_mpeg1.1_QF2)_24hrs_DMSO_70kDa Dextran_ISO+HYPO_E1_F1	611
1.7610593399813117	20230705_3dpf_tg(NTR2.0_QUAS_mpeg1.1_QF2)_24hrs_DMSO_70kDa Dextran_ISO+HYPO_E1_F1	612
-3.1214	20230705_3dpf_tg(NTR2.0_QUAS_mpeg1.1_QF2)_24hrs_DMSO_70kDa Dextran_ISO+HYPO_E1_F1	613
1.751447688430467	20230705_3dpf_tg(NTR2.0_QUAS_mpeg1.1_QF2)_24hrs_DMSO_70kDa Dextran_ISO+HYPO_E1_F1	614
0.6931543127920079	20230705_3dpf_tg(NTR2.0_QUAS_mpeg1.1_QF2)_24hrs_DMSO_70kDa Dextran_ISO+HYPO_E1_F1	615
-0.248004	20230705_3dpf_tg(NTR2.0_QUAS_mpeg1.1_QF2)_24hrs_DMSO_70kDa Dextran_ISO+HYPO_E1_F1	616
1.0325560869891492	20230705_3dpf_tg(NTR2.0_QUAS_mpeg1.1_QF2)_24hrs_DMSO_70kDa Dextran_ISO+HYPO_E1_F1	617
2.0273910483456663	20230705_3dpf_tg(NTR2.0_QUAS_mpeg1.1_QF2)_24hrs_DMSO_70kDa Dextran_ISO+HYPO_E1_F1	618
-2.39614	20230705_3dpf_tg(NTR2.0_QUAS_mpeg1.1_QF2)_24hrs_DMSO_70kDa Dextran_ISO+HYPO_E1_F1	619
-0.0522147	20230705_3dpf_tg(NTR2.0_QUAS_mpeg1.1_QF2)_24hrs_DMSO_70kDa Dextran_ISO+HYPO_E1_F1	620
-0.780945	20230705_3dpf_tg(NTR2.0_QUAS_mpeg1.1_QF2)_24hrs_DMSO_70kDa Dextran_ISO+HYPO_E1_F1	621
0.9534542300698794	20230705_3dpf_tg(NTR2.0_QUAS_mpeg1.1_QF2)_24hrs_DMSO_70kDa Dextran_ISO+HYPO_E1_F1	622
-1.96008	20230705_3dpf_tg(NTR2.0_QUAS_mpeg1.1_QF2)_24hrs_DMSO_70kDa Dextran_ISO+HYPO_E1_F1	623
-2.10683	20230705_3dpf_tg(NTR2.0_QUAS_mpeg1.1_QF2)_24hrs_DMSO_70kDa Dextran_ISO+HYPO_E1_F1	624
0.9684568829455036	20230705_3dpf_tg(NTR2.0_QUAS_mpeg1.1_QF2)_24hrs_DMSO_70kDa Dextran_ISO+HYPO_E1_F1	625
1.7786960627303108	20230705_3dpf_tg(NTR2.0_QUAS_mpeg1.1_QF2)_24hrs_DMSO_70kDa Dextran_ISO+HYPO_E1_F1	626
-0.934883	20230705_3dpf_tg(NTR2.0_QUAS_mpeg1.1_QF2)_24hrs_DMSO_70kDa Dextran_ISO+HYPO_E1_F1	627
-1.62286	20230705_3dpf_tg(NTR2.0_QUAS_mpeg1.1_QF2)_24hrs_DMSO_70kDa Dextran_ISO+HYPO_E1_F1	628
-1.66977	20230705_3dpf_tg(NTR2.0_QUAS_mpeg1.1_QF2)_24hrs_DMSO_70kDa Dextran_ISO+HYPO_E1_F1	629
1.6243277827184213	20230705_3dpf_tg(NTR2.0_QUAS_mpeg1.1_QF2)_24hrs_DMSO_70kDa Dextran_ISO+HYPO_E1_F1	630
1.2453203534511317	20230705_3dpf_tg(NTR2.0_QUAS_mpeg1.1_QF2)_24hrs_DMSO_70kDa Dextran_ISO+HYPO_E1_F1	631
-1.74173	20230705_3dpf_tg(NTR2.0_QUAS_mpeg1.1_QF2)_24hrs_DMSO_70kDa Dextran_ISO+HYPO_E1_F1	632
1.5281028697703654	20230705_3dpf_tg(NTR2.0_QUAS_mpeg1.1_QF2)_24hrs_DMSO_70kDa Dextran_ISO+HYPO_E1_F1	633
-1.56982	20230705_3dpf_tg(NTR2.0_QUAS_mpeg1.1_QF2)_24hrs_DMSO_70kDa Dextran_ISO+HYPO_E1_F1	634
1.705337969685842	20230705_3dpf_tg(NTR2.0_QUAS_mpeg1.1_QF2)_24hrs_DMSO_70kDa Dextran_ISO+HYPO_E1_F1	635
-1.53143	20230705_3dpf_tg(NTR2.0_QUAS_mpeg1.1_QF2)_24hrs_DMSO_70kDa Dextran_ISO+HYPO_E1_F1	636
1.5871615708456928	20230705_3dpf_tg(NTR2.0_QUAS_mpeg1.1_QF2)_24hrs_DMSO_70kDa Dextran_ISO+HYPO_E1_F1	637
-1.51535	20230705_3dpf_tg(NTR2.0_QUAS_mpeg1.1_QF2)_24hrs_DMSO_70kDa Dextran_ISO+HYPO_E1_F1	638
2.3235911246816343	20230705_3dpf_tg(NTR2.0_QUAS_mpeg1.1_QF2)_24hrs_DMSO_70kDa Dextran_ISO+HYPO_E1_F1	639
1.697341066573584	20230705_3dpf_tg(NTR2.0_QUAS_mpeg1.1_QF2)_24hrs_DMSO_70kDa Dextran_ISO+HYPO_E1_F1	640
-3.06734	20230705_3dpf_tg(NTR2.0_QUAS_mpeg1.1_QF2)_24hrs_DMSO_70kDa Dextran_ISO+HYPO_E1_F1	641
2.7705448469862493	20230705_3dpf_tg(NTR2.0_QUAS_mpeg1.1_QF2)_24hrs_DMSO_70kDa Dextran_ISO+HYPO_E1_F1	642
1.8498625838701843	20230705_3dpf_tg(NTR2.0_QUAS_mpeg1.1_QF2)_24hrs_DMSO_70kDa Dextran_ISO+HYPO_E1_F1	643
[truncated: 11,610 more rows]

## Sheet: Supplementary. Fig  4c
Genotype	ExpDate	Condition	Strain & Age	Area Under Curve vessel Dextran (T=0-120)	Dextran Bleedout (T=120)			hcar1-4_Iv_norm	WT	MK214		hcar1-4_Ib_Norm	WT	MK214
[truncated: 59 more rows]

[truncated: 8 more sheets: Supplementary. Fig 4d, Supplementary. Fig 4e, Supplementary. Fig 4f, Supplementary. Fig 4g, Supplementary. Fig 4h, Supplementary. Fig 4i, Supplementary. Fig 4k, Supplementary. Fig 4m]
