# Supplementary material for: Zebrafish macrophages convert physical wound signals into rapid vascular permeabilization
Source: Nat Commun. 2026 Feb 6;17:1807. doi: 10.1038/s41467-026-68520-2 (PMC12916771; doi:10.1038/s41467-026-68520-2)
Supplement: Supplementary file 15 — Source data [file 41467_2026_68520_MOESM15_ESM.zip › Zipped-2/Statistical_Source_Data_Supplementary_Fig.5.xlsx]

## Sheet: Supplementary. Fig 5b
	Source file for Supplementary. Fig. 5b

## Sheet: Supplementary. Fig 5c
Genotype	ExpDate	Condition	Strain & Age
pla2g4aa_wt/mk220	20240430	ISO-Wound + HYPO E3	Casper | 2dpf
pla2g4aa_wt/mk220	20240430	ISO-Wound + HYPO E3	Casper | 2dpf
pla2g4aa_wt/mk220	20240430	ISO-Wound + HYPO E3	Casper | 2dpf
pla2g4aa_wt/mk220	20240430	ISO-Wound + HYPO E3	Casper | 2dpf
pla2g4aa_wt/mk220	20240430	ISO-Wound + HYPO E3	Casper | 2dpf
pla2g4aa_wt/mk220	20240430	ISO-Wound + HYPO E3	Casper | 2dpf
pla2g4aa_wt/mk220	20240430	ISO-Wound + HYPO E3	Casper | 2dpf
pla2g4aa_wt/mk220	20240430	ISO-Wound + HYPO E3	Casper | 3dpf
pla2g4aa_wt/mk220	20240430	ISO-Wound + HYPO E3	Casper | 3dpf
pla2g4aa_wt/mk220	20240430	ISO-Wound + HYPO E3	Casper | 3dpf
pla2g4aa_wt/mk220	20240430	ISO-Wound + HYPO E3	Casper | 3dpf
pla2g4aa_wt/mk220	20240430	ISO-Wound + HYPO E3	Casper | 3dpf
pla2g4aa_wt/mk220	20240430	ISO-Wound + HYPO E3	Casper | 3dpf
pla2g4aa_wt/mk220	20240430	ISO-Wound + HYPO E3	Casper | 3dpf
pla2g4aa_wt/mk220	20240430	ISO-Wound + HYPO E3	Casper | 3dpf
pla2g4aa_wt/mk220	20240713	ISO-Wound + HYPO E3	Casper | 3dpf
pla2g4aa_wt/mk220	20240713	ISO-Wound + HYPO E3	Casper | 3dpf
pla2g4aa_wt/mk220	20240713	ISO-Wound + HYPO E3	Casper | 3dpf
pla2g4aa_wt/mk220	20240713	ISO-Wound + HYPO E3	Casper | 3dpf
pla2g4aa_wt/mk220	20240713	ISO-Wound + HYPO E3	Casper | 3dpf
pla2g4aa_wt/mk220	20240713	ISO-Wound + HYPO E3	Casper | 3dpf
pla2g4aa_wt/mk220	20240713	ISO-Wound + HYPO E3	Casper | 3dpf
pla2g4aa_wt/mk220	20240713	ISO-Wound + HYPO E3	Casper | 3dpf
pla2g4aa_wt/mk220	20240713	ISO-Wound + HYPO E3	Casper | 3dpf
pla2g4aa_wt/mk220	20240713	ISO-Wound + HYPO E3	Casper | 3dpf
pla2g4aa_wt/mk220	20240713	ISO-Wound + HYPO E3	Casper | 3dpf
pla2g4aa_wt/mk220	20240713	ISO-Wound + HYPO E3	Casper | 3dpf
pla2g4aa_wt/mk220	20240713	ISO-Wound + HYPO E3	Casper | 3dpf
pla2g4aa_wt/mk220	20240713	ISO-Wound + HYPO E3	Casper | 3dpf
pla2g4aa_wt/mk220	20240713	ISO-Wound + HYPO E3	Casper | 3dpf
pla2g4aa_mk220/mk220	20240430	ISO-Wound + HYPO E3	Casper | 2dpf
pla2g4aa_mk220/mk220	20240430	ISO-Wound + HYPO E3	Casper | 2dpf
pla2g4aa_mk220/mk220	20240430	ISO-Wound + HYPO E3	Casper | 2dpf
pla2g4aa_mk220/mk220	20240430	ISO-Wound + HYPO E3	Casper | 2dpf
pla2g4aa_mk220/mk220	20240430	ISO-Wound + HYPO E3	Casper | 2dpf
pla2g4aa_mk220/mk220	20240430	ISO-Wound + HYPO E3	Casper | 2dpf
pla2g4aa_mk220/mk220	20240430	ISO-Wound + HYPO E3	Casper | 3dpf
pla2g4aa_mk220/mk220	20240430	ISO-Wound + HYPO E3	Casper | 3dpf
pla2g4aa_mk220/mk220	20240430	ISO-Wound + HYPO E3	Casper | 3dpf
pla2g4aa_mk220/mk220	20240430	ISO-Wound + HYPO E3	Casper | 3dpf
pla2g4aa_mk220/mk220	20240430	ISO-Wound + HYPO E3	Casper | 3dpf
pla2g4aa_mk220/mk220	20240430	ISO-Wound + HYPO E3	Casper | 3dpf
pla2g4aa_mk220/mk220	20240430	ISO-Wound + HYPO E3	Casper | 3dpf
pla2g4aa_mk220/mk220	20240430	ISO-Wound + HYPO E3	Casper | 3dpf
pla2g4aa_mk220/mk220	20240430	ISO-Wound + HYPO E3	Casper | 3dpf
pla2g4aa_mk220/mk220	20240430	ISO-Wound + HYPO E3	Casper | 3dpf
pla2g4aa_mk220/mk220	20240713	ISO-Wound + HYPO E3	Casper | 3dpf
pla2g4aa_mk220/mk220	20240713	ISO-Wound + HYPO E3	Casper | 3dpf
pla2g4aa_mk220/mk220	20240713	ISO-Wound + HYPO E3	Casper | 3dpf
pla2g4aa_mk220/mk220	20240713	ISO-Wound + HYPO E3	Casper | 3dpf
pla2g4aa_mk220/mk220	20240713	ISO-Wound + HYPO E3	Casper | 3dpf
pla2g4aa_mk220/mk220	20240713	ISO-Wound + HYPO E3	Casper | 3dpf
pla2g4aa_mk220/mk220	20240713	ISO-Wound + HYPO E3	Casper | 3dpf
pla2g4aa_mk220/mk220	20240713	ISO-Wound + HYPO E3	Casper | 3dpf
pla2g4aa_mk220/mk220	20240713	ISO-Wound + HYPO E3	Casper | 3dpf
pla2g4aa_mk220/mk220	20240713	ISO-Wound + HYPO E3	Casper | 3dpf
pla2g4aa_mk220/mk220	20240713	ISO-Wound + HYPO E3	Casper | 3dpf
pla2g4aa_mk220/mk220	20240713	ISO-Wound + HYPO E3	Casper | 3dpf
pla2g4aa_mk220/mk220	20240713	ISO-Wound + HYPO E3	Casper | 3dpf
Time (sec)	//rtsmcs/Niethammer/Zaza/Zaza's Papier/70kDa/CRISPR_Genetics/CRISPR_pla2g4aa_ISO- Wound + 5mM NaCl E3/WT PLA2G4AA/20240430_3dpf_casp_pla2g4aa_(g-blind)_70kDa_Dextran_ISO_HYPO_E3_F9_WTorHet_Dextran_Vessel.csv	//rtsmcs/Niethammer/Zaza/Zaza's Papier/70kDa/CRISPR_Genetics/CRISPR_pla2g4aa_ISO- Wound + 5mM NaCl E3/WT PLA2G4AA/20240430_3dpf_casp_pla2g4aa_(g-blind)_70kDa_Dextran_ISO_HYPO_E3_F10_WTorHet_Dextran_Vessel.csv	//rtsmcs/Niethammer/Zaza/Zaza's Papier/70kDa/CRISPR_Genetics/CRISPR_pla2g4aa_ISO- Wound + 5mM NaCl E3/WT PLA2G4AA/20240430_3dpf_casp_pla2g4aa_(g-blind)_70kDa_Dextran_ISO_HYPO_E3_F11_WTorHet_Dextran_Vessel.csv	//rtsmcs/Niethammer/Zaza/Zaza's Papier/70kDa/CRISPR_Genetics/CRISPR_pla2g4aa_ISO- Wound + 5mM NaCl E3/WT PLA2G4AA/20240430_3dpf_casp_pla2g4aa_(g-blind)_70kDa_Dextran_ISO_HYPO_E3_F12_WTorHet_Dextran_Vessel.csv	//rtsmcs/Niethammer/Zaza/Zaza's Papier/70kDa/CRISPR_Genetics/CRISPR_pla2g4aa_ISO- Wound + 5mM NaCl E3/WT PLA2G4AA/20240430_3dpf_casp_pla2g4aa_(g-blind)_70kDa_Dextran_ISO_HYPO_E4_F14_WTorHet_Dextran_Vessel (2).csv	//rtsmcs/Niethammer/Zaza/Zaza's Papier/70kDa/CRISPR_Genetics/CRISPR_pla2g4aa_ISO- Wound + 5mM NaCl E3/WT PLA2G4AA/20240430_3dpf_casp_pla2g4aa_(g-blind)_70kDa_Dextran_ISO_HYPO_E4_F14_WTorHet_Dextran_Vessel.csv	//rtsmcs/Niethammer/Zaza/Zaza's Papier/70kDa/CRISPR_Genetics/CRISPR_pla2g4aa_ISO- Wound + 5mM NaCl E3/WT PLA2G4AA/20240430_3dpf_casp_pla2g4aa_(g-blind)_70kDa_Dextran_ISO_HYPO_E4_F15_WTorHet_Dextran_Vessel.csv	//rtsmcs/Niethammer/Zaza/Zaza's Papier/70kDa/CRISPR_Genetics/CRISPR_pla2g4aa_ISO- Wound + 5mM NaCl E3/WT PLA2G4AA/20240430_3dpf_casp_pla2g4aa_(g-blind)_70kDa_Dextran_ISO_HYPO_E4_F16_WTorHet_Dextran_Vessel.csv	//rtsmcs/Niethammer/Zaza/Zaza's Papier/70kDa/CRISPR_Genetics/CRISPR_pla2g4aa_ISO- Wound + 5mM NaCl E3/WT PLA2G4AA/20240430_3dpf_casp_pla2g4aa_(g-blind)_70kDa_Dextran_ISO_HYPO_E5_F17_WTorHet_Dextran_Vessel.csv	//rtsmcs/Niethammer/Zaza/Zaza's Papier/70kDa/CRISPR_Genetics/CRISPR_pla2g4aa_ISO- Wound + 5mM NaCl E3/WT PLA2G4AA/20240430_3dpf_casp_pla2g4aa_(g-blind)_70kDa_Dextran_ISO_HYPO_E6_F20_WtorHet_Dextran_Vessel.csv	//rtsmcs/Niethammer/Zaza/Zaza's Papier/70kDa/CRISPR_Genetics/CRISPR_pla2g4aa_ISO- Wound + 5mM NaCl E3/WT PLA2G4AA/20240430_3dpf_casp_pla2g4aa_(g-blind)_70kDa_Dextran_ISO_HYPO_E6_F23_WTorHet_Dextran_Vessel.csv	//rtsmcs/Niethammer/Zaza/Zaza's Papier/70kDa/CRISPR_Genetics/CRISPR_pla2g4aa_ISO- Wound + 5mM NaCl E3/WT PLA2G4AA/20240430_3dpf_casp_pla2g4aa_(g-blind)_70kDa_Dextran_ISO_HYPO_E7_F24_WTorHet_Dextran_Vessel.csv	//rtsmcs/Niethammer/Zaza/Zaza's Papier/70kDa/CRISPR_Genetics/CRISPR_pla2g4aa_ISO- Wound + 5mM NaCl E3/WT PLA2G4AA/20240430_3dpf_casp_pla2g4aa_(g-blind)_70kDa_Dextran_ISO_HYPO_E7_F25_WTorHet_Dextran_Vessel.csv	//rtsmcs/Niethammer/Zaza/Zaza's Papier/70kDa/CRISPR_Genetics/CRISPR_pla2g4aa_ISO- Wound + 5mM NaCl E3/WT PLA2G4AA/20240430_3dpf_casp_pla2g4aa_(g-blind)_70kDa_Dextran_ISO_HYPO_E7_F26_WTorHet_Dextran_Vessel.csv	//rtsmcs/Niethammer/Zaza/Zaza's Papier/70kDa/CRISPR_Genetics/CRISPR_pla2g4aa_ISO- Wound + 5mM NaCl E3/WT PLA2G4AA/20240713_3dpf_casp_pla2g4aa_(g-blind)_70kDa_Dextran_ISO_HYPO_E8_F28_WTorHet_Dextran_Vessel.csv	//rtsmcs/Niethammer/Zaza/Zaza's Papier/70kDa/CRISPR_Genetics/CRISPR_pla2g4aa_ISO- Wound + 5mM NaCl E3/WT PLA2G4AA/20240713_3dpf_casp_pla2g4aa_(g-blind)_70kDa_Dextran_ISO_HYPO_E8_F31_WTorHet_Dextran_Vessel.csv	//rtsmcs/Niethammer/Zaza/Zaza's Papier/70kDa/CRISPR_Genetics/CRISPR_pla2g4aa_ISO- Wound + 5mM NaCl E3/WT PLA2G4AA/20240713_3dpf_casp_pla2g4aa_(g-blind)_70kDa_Dextran_ISO_HYPO_E9_F32_WtorHet_Dextran_Vessel.csv	//rtsmcs/Niethammer/Zaza/Zaza's Papier/70kDa/CRISPR_Genetics/CRISPR_pla2g4aa_ISO- Wound + 5mM NaCl E3/WT PLA2G4AA/20240713_3dpf_casp_pla2g4aa_(g-blind)_70kDa_Dextran_ISO_HYPO_E9_F33_WtorHet_Dextran_Vessel.csv	//rtsmcs/Niethammer/Zaza/Zaza's Papier/70kDa/CRISPR_Genetics/CRISPR_pla2g4aa_ISO- Wound + 5mM NaCl E3/WT PLA2G4AA/20240713_3dpf_casp_pla2g4aa_(g-blind)_70kDa_Dextran_ISO_HYPO_E9_F35_WtorHet_Dextran_Vessel.csv	//rtsmcs/Niethammer/Zaza/Zaza's Papier/70kDa/CRISPR_Genetics/CRISPR_pla2g4aa_ISO- Wound + 5mM NaCl E3/WT PLA2G4AA/20240713_3dpf_casp_pla2g4aa_(g-blind)_70kDa_Dextran_ISO_HYPO_E10_F38_WTorHet_Dextran_Vessel.csv	//rtsmcs/Niethammer/Zaza/Zaza's Papier/70kDa/CRISPR_Genetics/CRISPR_pla2g4aa_ISO- Wound + 5mM NaCl E3/WT PLA2G4AA/20240713_3dpf_casp_pla2g4aa_(g-blind)_70kDa_Dextran_ISO_HYPO_E11_F40_WTorHet_Dextran_Vessel.csv	//rtsmcs/Niethammer/Zaza/Zaza's Papier/70kDa/CRISPR_Genetics/CRISPR_pla2g4aa_ISO- Wound + 5mM NaCl E3/WT PLA2G4AA/20240713_3dpf_casp_pla2g4aa_(g-blind)_70kDa_Dextran_ISO_HYPO_E11_F43_WTorHet_Dextran_Vessel.csv	//rtsmcs/Niethammer/Zaza/Zaza's Papier/70kDa/CRISPR_Genetics/CRISPR_pla2g4aa_ISO- Wound + 5mM NaCl E3/WT PLA2G4AA/20240713_3dpf_casp_pla2g4aa_(g-blind)_70kDa_Dextran_ISO_HYPO_E12_F44_WtorHet_Dextran_Vessel.csv	//rtsmcs/Niethammer/Zaza/Zaza's Papier/70kDa/CRISPR_Genetics/CRISPR_pla2g4aa_ISO- Wound + 5mM NaCl E3/WT PLA2G4AA/20240713_3dpf_casp_pla2g4aa_(g-blind)_70kDa_Dextran_ISO_HYPO_E13_F48_WtorHet_Dextran_Vessel.csv	//rtsmcs/Niethammer/Zaza/Zaza's Papier/70kDa/CRISPR_Genetics/CRISPR_pla2g4aa_ISO- Wound + 5mM NaCl E3/WT PLA2G4AA/20240713_3dpf_casp_pla2g4aa_(g-blind)_70kDa_Dextran_ISO_HYPO_E13_F49_WtorHet_Dextran_Vessel.csv	//rtsmcs/Niethammer/Zaza/Zaza's Papier/70kDa/CRISPR_Genetics/CRISPR_pla2g4aa_ISO- Wound + 5mM NaCl E3/WT PLA2G4AA/20240713_3dpf_casp_pla2g4aa_(g-blind)_70kDa_Dextran_ISO_HYPO_E13_F50_WtorHet_Dextran_Vessel.csv	//rtsmcs/Niethammer/Zaza/Zaza's Papier/70kDa/CRISPR_Genetics/CRISPR_pla2g4aa_ISO- Wound + 5mM NaCl E3/WT PLA2G4AA/20240713_3dpf_casp_pla2g4aa_(g-blind)_70kDa_Dextran_ISO_HYPO_E14_F52_WtorHet_Dextran_Vessel.csv	//rtsmcs/Niethammer/Zaza/Zaza's Papier/70kDa/CRISPR_Genetics/CRISPR_pla2g4aa_ISO- Wound + 5mM NaCl E3/WT PLA2G4AA/20240713_3dpf_casp_pla2g4aa_(g-blind)_70kDa_Dextran_ISO_HYPO_E15_F58_WtorHet_Dextran_Vessel.csv	//rtsmcs/Niethammer/Zaza/Zaza's Papier/70kDa/CRISPR_Genetics/CRISPR_pla2g4aa_ISO- Wound + 5mM NaCl E3/WT PLA2G4AA/20240713_3dpf_casp_pla2g4aa_(g-blind)_70kDa_Dextran_ISO_HYPO_E15_F59_WtorHet_Dextran_Vessel.csv	//rtsmcs/Niethammer/Zaza/Zaza's Papier/70kDa/CRISPR_Genetics/CRISPR_pla2g4aa_ISO- Wound + 5mM NaCl E3/WT PLA2G4AA/20240713_3dpf_casp_pla2g4aa_(g-blind)_70kDa_Dextran_ISO_HYPO_E16_F61_WtorHet_Dextran_Vessel.csv	//rtsmcs/Niethammer/Zaza/Zaza's Papier/70kDa/CRISPR_Genetics/CRISPR_pla2g4aa_ISO- Wound + 5mM NaCl E3/KO PLA2G4AA/20240430_3dpf_casp_pla2g4aa_(g-blind)_70kDa_Dextran_ISO_HYPO_E1_F2_KO_Dextran_Vessel.csv	//rtsmcs/Niethammer/Zaza/Zaza's Papier/70kDa/CRISPR_Genetics/CRISPR_pla2g4aa_ISO- Wound + 5mM NaCl E3/KO PLA2G4AA/20240430_3dpf_casp_pla2g4aa_(g-blind)_70kDa_Dextran_ISO_HYPO_E1_F3_KO_Dextran_Vessel.csv	//rtsmcs/Niethammer/Zaza/Zaza's Papier/70kDa/CRISPR_Genetics/CRISPR_pla2g4aa_ISO- Wound + 5mM NaCl E3/KO PLA2G4AA/20240430_3dpf_casp_pla2g4aa_(g-blind)_70kDa_Dextran_ISO_HYPO_E1_F4_KO_Dextran_Vessel.csv	//rtsmcs/Niethammer/Zaza/Zaza's Papier/70kDa/CRISPR_Genetics/CRISPR_pla2g4aa_ISO- Wound + 5mM NaCl E3/KO PLA2G4AA/20240430_3dpf_casp_pla2g4aa_(g-blind)_70kDa_Dextran_ISO_HYPO_E2_F5_KO_Dextran_Vessel.csv	//rtsmcs/Niethammer/Zaza/Zaza's Papier/70kDa/CRISPR_Genetics/CRISPR_pla2g4aa_ISO- Wound + 5mM NaCl E3/KO PLA2G4AA/20240430_3dpf_casp_pla2g4aa_(g-blind)_70kDa_Dextran_ISO_HYPO_E2_F8_KO_Dextran_Vessel.csv	//rtsmcs/Niethammer/Zaza/Zaza's Papier/70kDa/CRISPR_Genetics/CRISPR_pla2g4aa_ISO- Wound + 5mM NaCl E3/KO PLA2G4AA/20240430_3dpf_casp_pla2g4aa_(g-blind)_70kDa_Dextran_ISO_HYPO_E4_F13_KO_Dextran_Vessel.csv	//rtsmcs/Niethammer/Zaza/Zaza's Papier/70kDa/CRISPR_Genetics/CRISPR_pla2g4aa_ISO- Wound + 5mM NaCl E3/KO PLA2G4AA/20240430_3dpf_casp_pla2g4aa_(g-blind)_70kDa_Dextran_ISO_HYPO_E5_F18_KO_Dextran_Vessel.csv	//rtsmcs/Niethammer/Zaza/Zaza's Papier/70kDa/CRISPR_Genetics/CRISPR_pla2g4aa_ISO- Wound + 5mM NaCl E3/KO PLA2G4AA/20240430_3dpf_casp_pla2g4aa_(g-blind)_70kDa_Dextran_ISO_HYPO_E5_F19_KO_Dextran_Vessel.csv	//rtsmcs/Niethammer/Zaza/Zaza's Papier/70kDa/CRISPR_Genetics/CRISPR_pla2g4aa_ISO- Wound + 5mM NaCl E3/KO PLA2G4AA/20240430_3dpf_casp_pla2g4aa_(g-blind)_70kDa_Dextran_ISO_HYPO_E6_F21_KO_Dextran_Vessel.csv	//rtsmcs/Niethammer/Zaza/Zaza's Papier/70kDa/CRISPR_Genetics/CRISPR_pla2g4aa_ISO- Wound + 5mM NaCl E3/KO PLA2G4AA/20240430_3dpf_casp_pla2g4aa_(g-blind)_70kDa_Dextran_ISO_HYPO_E6_F22_KO_Dextran_Vessel.csv	//rtsmcs/Niethammer/Zaza/Zaza's Papier/70kDa/CRISPR_Genetics/CRISPR_pla2g4aa_ISO- Wound + 5mM NaCl E3/KO PLA2G4AA/20240430_3dpf_casp_pla2g4aa_(g-blind)_70kDa_Dextran_ISO_HYPO_E7_F27_KO_Dextran_Vessel.csv	//rtsmcs/Niethammer/Zaza/Zaza's Papier/70kDa/CRISPR_Genetics/CRISPR_pla2g4aa_ISO- Wound + 5mM NaCl E3/KO PLA2G4AA/20240713_3dpf_casp_pla2g4aa_(g-blind)_70kDa_Dextran_ISO_HYPO_E8_F29_KO_Dextran_Vessel.csv	//rtsmcs/Niethammer/Zaza/Zaza's Papier/70kDa/CRISPR_Genetics/CRISPR_pla2g4aa_ISO- Wound + 5mM NaCl E3/KO PLA2G4AA/20240713_3dpf_casp_pla2g4aa_(g-blind)_70kDa_Dextran_ISO_HYPO_E8_F30_KO_Dextran_Vessel.csv	//rtsmcs/Niethammer/Zaza/Zaza's Papier/70kDa/CRISPR_Genetics/CRISPR_pla2g4aa_ISO- Wound + 5mM NaCl E3/KO PLA2G4AA/20240713_3dpf_casp_pla2g4aa_(g-blind)_70kDa_Dextran_ISO_HYPO_E9_F34_KO_Dextran_Vessel.csv	//rtsmcs/Niethammer/Zaza/Zaza's Papier/70kDa/CRISPR_Genetics/CRISPR_pla2g4aa_ISO- Wound + 5mM NaCl E3/KO PLA2G4AA/20240713_3dpf_casp_pla2g4aa_(g-blind)_70kDa_Dextran_ISO_HYPO_E10_F36_KO_Dextran_Vessel.csv	//rtsmcs/Niethammer/Zaza/Zaza's Papier/70kDa/CRISPR_Genetics/CRISPR_pla2g4aa_ISO- Wound + 5mM NaCl E3/KO PLA2G4AA/20240713_3dpf_casp_pla2g4aa_(g-blind)_70kDa_Dextran_ISO_HYPO_E10_F37_KO_Dextran_Vessel.csv	//rtsmcs/Niethammer/Zaza/Zaza's Papier/70kDa/CRISPR_Genetics/CRISPR_pla2g4aa_ISO- Wound + 5mM NaCl E3/KO PLA2G4AA/20240713_3dpf_casp_pla2g4aa_(g-blind)_70kDa_Dextran_ISO_HYPO_E10_F39_KO_Dextran_Vessel.csv	//rtsmcs/Niethammer/Zaza/Zaza's Papier/70kDa/CRISPR_Genetics/CRISPR_pla2g4aa_ISO- Wound + 5mM NaCl E3/KO PLA2G4AA/20240713_3dpf_casp_pla2g4aa_(g-blind)_70kDa_Dextran_ISO_HYPO_E11_F41_KO_Dextran_Vessel.csv	//rtsmcs/Niethammer/Zaza/Zaza's Papier/70kDa/CRISPR_Genetics/CRISPR_pla2g4aa_ISO- Wound + 5mM NaCl E3/KO PLA2G4AA/20240713_3dpf_casp_pla2g4aa_(g-blind)_70kDa_Dextran_ISO_HYPO_E11_F42_KO_Dextran_Vessel.csv
0	1.00623	0.847804	0.985174	0.956318	0.990781	0.988861	0.97965	1.02119	0.938192	0.990185	0.977006	0.955666	1.00766	0.988179	0.958144	0.986051	0.994404	0.999584	0.955066	0.965527	0.942675	0.944824	0.975554	0.963737	0.985451	0.950226	0.956753	0.964042	0.898034	0.911442	1.02466	1.03724	1.04166	0.992234	1.00306	1.03303	0.982498	0.96955	1.01617	0.989032	1.02894	0.999544	0.893869	1.00877	0.948244	0.942832	0.958487	0.964001	0.959464
30	1.03143	0.881221	0.98826	0.955299	0.990445	0.982172	0.98762	1.02124	0.924643	0.968213	0.983129	0.971538	1.01077	0.99572	0.957104	0.99135	0.992298	0.987245	0.970482	0.976659	0.959585	0.947836	0.979381	0.96105	0.974721	0.977627	0.967068	0.971794	0.92413	0.938261	1.0405	1.04431	1.03063	0.992843	0.99883	1.00785	0.988958	0.978329	1.01432	0.995411	1.03172	0.9979	0.906201	1.00016	0.935606	0.958671	0.980562	0.969752	0.970637
60	0.981674	0.912559	0.988408	0.970052	0.988792	0.988096	0.98481	0.972507	0.934388	0.968443	0.983428	0.984369	1.01098	0.984131	0.947802	0.986071	0.98726	0.9908	0.986231	0.97985	0.966626	0.958312	0.971171	0.965397	0.974258	0.982718	0.977337	0.980375	0.946624	0.953051	1.02615	1.02666	1.02692	0.989954	0.998026	0.970879	0.988783	0.982824	1.00949	1.0021	1.02916	0.972627	0.906774	0.997074	0.97663	0.975086	0.994953	0.977985	0.97752
90	0.991725	0.947625	0.989259	0.978072	0.992594	0.991236	0.994726	1.01212	0.95089	0.970189	0.997723	0.995188	1.01441	0.97592	0.99634	0.987458	0.995591	0.995042	1.00487	0.988234	0.980921	0.973819	0.981376	0.957602	0.954812	0.991907	0.985825	0.990132	0.97035	0.969196	1.01944	1.01905	1.02068	0.990834	1.00073	0.973428	0.993237	0.992402	1.00526	0.996105	1.00725	0.987839	0.969393	1.00039	0.99286	0.998075	1.00575	0.987067	0.988469
120	1.03032	0.982929	0.996395	0.989972	0.995335	0.995226	0.998442	1.02164	0.970677	0.985628	0.996627	1.00866	1.01382	1.0086	0.99249	0.994828	0.996465	0.992271	1.01004	1.00327	0.992024	0.993252	0.970224	0.964341	0.971029	0.998615	0.995633	0.997403	0.99596	0.988272	1.00729	1.00399	0.995338	0.998039	1.00267	0.976406	0.997956	1.00196	1.00535	0.996847	1.00919	1.00572	0.996974	0.999988	1.00453	1.01137	1.01509	0.995283	0.999468
150	0.981601	1.01008	0.996869	1.00571	0.997474	1.001	1.00023	0.962037	1.00298	0.994845	1.00198	1.00318	0.998523	1.00619	0.987337	1.0006	0.982002	0.982224	1.01849	1.00274	1.00694	1.00534	0.980925	0.99026	0.99175	1.00948	1.0032	1.0053	1.01401	0.999331	0.971862	0.966745	0.967319	0.997761	1.00514	0.98464	1.00387	1.0021	1.00505	1.00135	0.989407	0.972819	0.995054	0.977677	1.0302	1.02178	1.02192	1.00604	1.00815
180	0.984797	1.04654	1.00527	1.01772	1.00272	1.00477	1.00572	1.0015	1.02198	1.00456	1.01268	1.00752	0.994335	0.991865	1.03332	0.997088	0.992739	0.990264	1.01947	1.01063	1.01897	1.01823	1.00097	1.02138	1.02467	1.01865	1.01552	1.01351	1.03429	1.02275	0.961213	0.960639	0.965397	0.999898	0.996123	0.987097	1.00645	1.01336	0.991834	0.998769	0.992583	1.02089	1.04479	0.983358	1.03292	1.02572	1.0144	1.01451	1.0167
210	1.02617	1.08399	1.00835	1.02975	1.00634	1.00933	1.01029	1.02127	1.05904	1.02414	1.01254	1.01873	0.993787	1.02481	1.01956	1.00392	1.0005	1.00563	1.01449	1.01413	1.03029	1.04073	1.03361	1.05589	1.04856	1.01559	1.02474	1.02032	1.05389	1.04911	0.968614	0.96862	0.968879	1.00508	1.0022	1.00567	1.00626	1.02326	0.985718	1.00613	0.973731	1.00661	1.05265	0.995031	1.0187	1.02497	1.00252	1.02195	1.01992
240	0.982624	1.11906	1.02265	1.03802	1.01363	1.01489	1.01431	0.960402	1.07968	1.03753	1.01421	1.01723	0.984608	1.01403	1.03223	1.01717	1.02382	1.01283	1.00541	1.03061	1.04112	1.0507	1.05555	1.06568	1.03996	1.02674	1.03329	1.02607	1.07005	1.07346	0.982795	0.979246	0.978257	1.01081	1.00836	1.01638	1.01452	1.02311	0.984584	1.0037	0.97459	0.989835	1.0588	1.00522	1.01135	1.01867	1.00178	1.02598	1.02222
270	0.983422	1.16819	1.01936	1.05909	1.02189	1.02442	1.0242	1.00609	1.11753	1.05626	1.02068	1.03792	0.971108	1.01056	1.07567	1.03547	1.03491	1.04411	1.01546	1.02837	1.06084	1.06696	1.05123	1.05467	1.03479	1.02845	1.04065	1.03105	1.09266	1.09513	0.997476	0.993498	1.00492	1.02255	0.984862	1.04461	1.01748	1.0131	0.98223	1.01056	0.963442	1.04621	1.17548	1.03233	1.04895	1.02282	1.00454	1.03743	1.03746
300	1.03122	1.20597	1.04455	1.07006	1.02947	1.03964	1.04127	1.01509	1.14661	1.07292	1.02383	1.02702	0.96871	1.04228	1.05323	1.05489	1.06252	1.04788	1.01694	1.0407	1.08273	1.07916	1.04624	1.03953	1.00961	1.04237	1.05285	1.04218	1.106	1.11688	1.01135	1.00922	1.0074	1.03761	0.997283	1.03861	1.03098	1.04193	0.992391	1.00846	0.962914	1.02311	1.15596	1.04826	1.09533	1.03421	1.00914	1.05242	1.04509
330	0.975306	1.25029	1.0452	1.08367	1.03203	1.0516	1.05112	0.957746	1.17055	1.08297	1.02952	1.03447	0.966592	1.02372	1.06017	1.0721	1.07018	1.05651	1.02211	1.05303	1.09364	1.09205	1.02815	1.04314	1.01424	1.04438	1.05144	1.0372	1.1181	1.13276	1.0235	1.02258	1.02722	1.0432	1.01359	1.05881	1.03054	1.0442	0.982074	1.00788	0.954918	1.00301	1.14281	1.05068	1.13507	1.03905	1.00923	1.06012	1.05038
360	0.981566	1.28115	1.05078	1.1089	1.03828	1.05647	1.06644	1.01514	1.18772	1.06776	1.03346	1.03533	0.966203	1.02512	1.10489	1.08472	1.07157	1.05563	1.02271	1.05464	1.10887	1.10091	1.03379	1.06285	1.04079	1.04893	1.0461	1.0396	1.12998	1.15385	1.03663	1.03432	1.04242	1.05375	1.03142	1.0728	1.03152	1.0495	0.973029	1.01542	0.95038	1.07215	1.22867	1.04938	1.13825	1.04813	0.992635	1.0719	1.05304
390	1.03375	1.32393	1.06442	1.13325	1.04385	1.07946	1.05888	1.01161	1.1706	1.07009	1.03659	1.03886	0.969024	1.05535	1.05909	1.08533	1.07234	1.04374	1.01137	1.06429	1.12631	1.11733	1.06068	1.10318	1.06535	1.04966	1.05615	1.03537	1.13632	1.16825	1.0541	1.03805	1.04385	1.06464	1.04123	1.04745	1.03947	1.0575	0.974252	1.01289	0.956348	1.03487	1.16251	1.03851	1.14958	1.04578	0.987823	1.08987	1.05983
420	0.962904	1.35618	1.07521	1.14961	1.06365	1.08613	1.08296	0.955491	1.17252	1.05902	1.04176	1.05419	0.977388	1.02407	1.08015	1.08145	1.06001	1.03598	1.01358	1.08254	1.14787	1.12462	1.09512	1.14116	1.09633	1.05948	1.06707	1.04093	1.14608	1.17851	1.0535	1.03069	1.04142	1.08076	1.04586	1.05773	1.04137	1.05791	0.974327	1.01356	0.964465	1.01342	1.19426	1.02558	1.17718	1.03714	0.992971	1.10033	1.0712
450	0.982228	1.38089	1.08275	1.16073	1.07367	1.10697	1.09378	1.00573	1.19027	1.05457	1.04195	1.07057	0.993481	1.03545	1.14118	1.07921	1.06651	1.03998	1.02276	1.09538	1.17229	1.13372	1.11966	1.15897	1.10288	1.05581	1.08237	1.04962	1.15977	1.19066	1.04762	1.02972	1.04017	1.08651	1.04197	1.05231	1.04019	1.06505	0.970549	1.01638	0.969229	1.09034	1.27489	1.02682	1.1499	1.04523	0.994145	1.12081	1.07744
480	1.03437	1.39641	1.07959	1.18986	1.08717	1.12662	1.10861	1.00551	1.18486	1.05601	1.04733	1.08619	1.00544	1.08507	1.09821	1.08537	1.07822	1.04762	1.02888	1.10582	1.19175	1.14708	1.11862	1.14953	1.07911	1.05999	1.09584	1.05848	1.16445	1.19465	1.05099	1.02889	1.03822	1.08265	1.04555	1.03708	1.04847	1.06874	0.967311	1.01871	0.98375	1.08112	1.22034	1.03203	1.14794	1.04988	1.00311	1.13396	1.08874
510	0.968298	1.41882	1.0944	1.21437	1.10897	1.14919	1.13467	0.955466	1.18515	1.05474	1.05392	1.10491	1.02369	1.04801	1.11246	1.09409	1.08345	1.04537	1.0408	1.11402	1.21009	1.15535	1.10165	1.13775	1.0704	1.07674	1.10944	1.07117	1.17146	1.20292	1.02912	0.975464	1.01644	1.07581	1.05489	1.01945	1.04714	1.07253	0.966967	1.02488	1.00265	1.04912	1.21509	1.01147	1.13844	1.06153	1.01057	1.14736	1.0892
540	0.981844	1.44368	1.08864	1.22899	1.13035	1.17455	1.15158	1.00382	1.20112	1.06248	1.0619	1.13114	1.03924	1.06174	1.17212	1.09134	1.06818	1.03226	1.05598	1.14586	1.22906	1.17115	1.08639	1.133	1.085	1.08416	1.12739	1.08269	1.18404	1.20801	0.99933	0.963811	0.982601	1.08174	1.05363	1.02206	1.05786	1.07372	0.970388	1.02352	1.01304	1.11502	1.29111	1.0071	1.14434	1.07491	1.02128	1.16287	1.10777
570	1.03762	1.45497	1.10685	1.24722	1.14617	1.20178	1.16816	1.00538	1.2153	1.0729	1.06638	1.14992	1.06579	1.1213	1.14249	1.08292	1.08803	1.05314	1.06574	1.15188	1.24739	1.18796	1.0954	1.15825	1.11023	1.10433	1.14329	1.09752	1.19736	1.2162	0.994489	0.967104	0.978373	1.08321	1.00773	1.02152	1.07101	1.07603	0.969431	1.0314	1.04763	1.1207	1.26314	1.02008	1.12627	1.083	1.0322	1.1783	1.10145
600	0.97798	1.42931	1.08562	1.26025	1.15696	1.21015	1.18091	0.964765	1.23592	1.0837	1.07564	1.17632	1.08535	1.08344	1.13584	1.10749	1.11845	1.07749	1.08393	1.17551	1.26724	1.19823	1.1171	1.19584	1.14045	1.1161	1.157	1.11018	1.20773	1.22377	0.995358	0.96814	0.982177	1.0682	1.00428	1.02398	1.06265	1.08133	0.975978	1.03057	1.05983	1.08046	1.23084	1.04365	1.13207	1.09578	1.03896	1.1854	1.11049
630	0.98512	1.41279	1.09636	1.26854	1.16458	1.22818	1.18697	0.999885	1.25187	1.10546	1.08309	1.19964	1.10104	1.08069	1.16135	1.12596	1.15184	1.08549	1.09889	1.19172	1.2818	1.20793	1.1521	1.23809	1.18273	1.12096	1.17458	1.12533	1.22367	1.23407	0.996145	0.971864	0.987776	1.03626	1.00162	1.03265	1.0847	1.0865	0.981921	1.03405	1.08671	1.13466	1.24917	1.05601	1.14052	1.11255	1.048	1.2004	1.11859
660	1.03452	1.4265	1.10649	1.27043	1.17906	1.22832	1.1975	1.01464	1.27579	1.12619	1.09107	1.21623	1.12026	1.14202	1.18868	1.15203	1.20035	1.12477	1.10827	1.19772	1.3046	1.21999	1.18556	1.26933	1.21328	1.14152	1.19326	1.14034	1.24126	1.24284	1.00479	0.976809	0.990369	1.02812	1.01064	1.04765	1.08665	1.09897	0.983518	1.0372	1.10101	1.14582	1.29006	1.0911	1.13748	1.11886	1.05584	1.21879	1.12194
690	0.996384	1.43982	1.12094	1.28048	1.17253	1.24662	1.19526	0.972124	1.31006	1.15715	1.10519	1.2328	1.14129	1.14315	1.16697	1.18966	1.23339	1.14367	1.11901	1.21442	1.31543	1.22487	1.20055	1.27711	1.20139	1.16369	1.20803	1.15573	1.25526	1.25222	1.01161	0.98383	0.997685	1.02932	1.01844	1.06724	1.08816	1.10017	0.991086	1.04132	1.12037	1.12471	1.22749	1.10185	1.139	1.12824	1.07094	1.2191	1.13303
720	0.981489	1.4562	1.13321	1.28984	1.19298	1.24119	1.2055	1.00339	1.34701	1.17333	1.11357	1.26372	1.16285	1.11598	1.21313	1.20302	1.26725	1.16759	1.13494	1.23266	1.33323	1.24693	1.19249	1.26347	1.20488	1.17068	1.22465	1.17219	1.27254	1.26196	1.01737	0.98738	1.00175	1.02877	1.02758	1.08151	1.09878	1.10676	0.991517	1.04558	1.14172	1.16234	1.25885	1.12458	1.11834	1.14118	1.08292	1.23176	1.13613
750	1.02554	1.46848	1.14771	1.29451	1.18777	1.24823	1.20667	1.04138	1.37267	1.1856	1.12188	1.28401	1.17803	1.1709	1.21223	1.23109	1.29679	1.18141	1.15049	1.22854	1.34928	1.25339	1.18304	1.27084	1.20375	1.18245	1.23706	1.18255	1.28925	1.26934	1.01903	0.99038	1.0076	1.03244	1.04046	1.09922	1.10196	1.10482	0.99453	1.05333	1.16091	1.16014	1.22276	1.13567	1.10992	1.15034	1.1019	1.24326	1.15035
780	1.03153	1.48789	1.15659	1.29842	1.18503	1.26357	1.20521	0.993067	1.39682	1.20985	1.13424	1.30253	1.20051	1.16524	1.23366	1.24366	1.32012	1.1784	1.16494	1.27589	1.40481	1.26778	1.17053	1.26369	1.20222	1.20151	1.25527	1.19716	1.30585	1.28317	1.02243	0.994323	1.01109	1.03935	1.05299	1.11325	1.09766	1.11061	1.00274	1.05141	1.18443	1.21517	1.25067	1.14231	1.12037	1.15934	1.10563	1.29047	1.17825
810	0.991352	1.50424	1.17082	1.3016	1.19556	1.26061	1.21964	1.00658	1.39675	1.2127	1.14278	1.32267	1.21053	1.18616	1.19331	1.26222	1.33476	1.17729	1.17084	1.28641	1.4198	1.28341	1.16967	1.27774	1.22771	1.21487	1.27059	1.21169	1.32127	1.29419	1.03447	0.997332	1.01443	1.04425	1.06347	1.12955	1.09805	1.1065	1.0078	1.05861	1.18642	1.17697	1.18979	1.1224	1.13231	1.16615	1.11928	1.29289	1.18283
840	1.02622	1.52125	1.18573	1.30491	1.20493	1.25857	1.21098	1.05061	1.40879	1.22205	1.15742	1.33499	1.22441	1.15281	1.22698	1.26431	1.32991	1.18911	1.18574	1.30375	1.4393	1.29081	1.17874	1.30925	1.25983	1.23593	1.28339	1.22743	1.33145	1.30878	1.03542	1.00345	1.02076	1.05259	1.06779	1.1209	1.08605	1.10342	1.01092	1.06109	1.20483	1.17971	1.20394	1.1297	1.13831	1.17546	1.13505	1.3067	1.19979
870	1.04868	1.53295	1.19472	1.31674	1.20078	1.26655	1.21353	1.05584	1.41142	1.20198	1.16942	1.35083	1.24452	1.19353	1.25816	1.2538	1.34669	1.20205	1.19329	1.30879	1.45182	1.30613	1.19861	1.34702	1.26922	1.25112	1.30195	1.24801	1.34402	1.30676	1.04341	1.00492	1.02276	1.0566	1.07938	1.12288	1.08711	1.10333	1.01567	1.06488	1.22328	1.23471	1.23831	1.13667	1.1652	1.18346	1.14269	1.30424	1.2059
900	1.00436	1.54678	1.20479	1.31752	1.2088	1.27479	1.21679	1.01279	1.3904	1.20239	1.18185	1.36667	1.25493	1.24189	1.24362	1.27019	1.34972	1.19561	1.20533	1.3181	1.45821	1.3172	1.21704	1.3684	1.296	1.26288	1.31516	1.26017	1.35888	1.31277	1.04895	1.00793	1.03022	1.05731	1.0819	1.10155	1.08137	1.09861	1.02138	1.07284	1.23815	1.21973	1.22211	1.12455	1.16579	1.18952	1.14409	1.31685	1.21543
930	1.01746	1.56729	1.21931	1.33025	1.21553	1.27668	1.22413	1.05195	1.38164	1.19994	1.19672	1.3826	1.26404	1.21041	1.23914	1.27507	1.34875	1.19625	1.2117	1.3243	1.47529	1.33163	1.23671	1.38887	1.31845	1.29344	1.33048	1.27567	1.35566	1.32851	1.05867	1.01165	1.03328	1.06786	1.09077	1.07548	1.05989	1.09437	1.02718	1.07218	1.24195	1.20121	1.19874	1.11936	1.19752	1.19458	1.15758	1.3382	1.20687
960	1.06774	1.57754	1.23114	1.34393	1.22201	1.28653	1.2336	1.09209	1.38742	1.20616	1.20952	1.38991	1.27444	1.21226	1.27498	1.2849	1.34503	1.21346	1.21522	1.32978	1.47498	1.34672	1.26331	1.41135	1.32963	1.29791	1.34457	1.29341	1.36034	1.32432	1.0653	1.015	1.03735	1.07112	1.10547	1.06229	1.05552	1.07975	1.03027	1.07412	1.26214	1.244	1.24604	1.12805	1.14384	1.20248	1.15954	1.34081	1.21894
990	1.06867	1.58822	1.24275	1.36022	1.23563	1.29424	1.23953	1.02515	1.39791	1.22215	1.22201	1.39741	1.27957	1.26398	1.26619	1.26947	1.3565	1.22949	1.22599	1.33762	1.50203	1.3459	1.27608	1.42013	1.32643	1.33642	1.35923	1.30826	1.36853	1.32385	1.07222	1.01922	1.04084	1.07519	1.10622	1.0547	1.03755	1.06933	1.03621	1.07876	1.26183	1.25292	1.23484	1.13495	1.17519	1.20227	1.16426	1.34236	1.22531
1020	1.0187	1.61147	1.25205	1.3765	1.2531	1.30742	1.25554	1.04913	1.41537	1.23974	1.23904	1.40424	1.28494	1.26473	1.25348	1.28686	1.36907	1.25737	1.23182	1.34525	1.50658	1.36677	1.26516	1.41611	1.32833	1.34442	1.37187	1.32057	1.37785	1.33005	1.08401	1.03579	1.09459	1.07661	1.11463	1.05773	1.02382	1.06221	1.03934	1.08591	1.25397	1.21922	1.22787	1.16101	1.18995	1.21408	1.17257	1.35654	1.20781
1050	1.05967	1.61832	1.26047	1.40457	1.27441	1.32124	1.28664	1.10519	1.4352	1.25627	1.25314	1.40649	1.28764	1.25283	1.28626	1.3134	1.37927	1.27315	1.23072	1.35355	1.50145	1.37146	1.25398	1.42234	1.34308	1.36079	1.38069	1.33108	1.37722	1.33613	1.11133	1.04979	1.10992	1.08432	1.10538	1.0636	1.00736	1.05749	1.04188	1.08768	1.26842	1.25525	1.25471	1.16146	1.19587	1.21598	1.17307	1.34828	1.22672
1080	1.09657	1.62815	1.27675	1.44481	1.30621	1.35918	1.30379	1.12083	1.45305	1.2828	1.26996	1.41937	1.2928	1.28105	1.30592	1.32608	1.39971	1.30768	1.23474	1.34998	1.51613	1.38336	1.25521	1.426	1.33626	1.38428	1.39561	1.34459	1.38216	1.3437	1.14083	1.08258	1.12549	1.08495	1.10932	1.07141	0.998011	1.04846	1.04147	1.09281	1.27088	1.28935	1.28176	1.19729	1.20687	1.21815	1.17743	1.36304	1.22965
1110	1.04978	1.64227	1.2854	1.46618	1.33675	1.3797	1.34442	1.05962	1.48201	1.30709	1.28321	1.42661	1.28863	1.31633	1.29574	1.34698	1.42097	1.33618	1.23871	1.36601	1.52432	1.38988	1.25774	1.42659	1.32972	1.40111	1.41127	1.35639	1.38817	1.35214	1.14943	1.09451	1.12227	1.09049	1.11243	1.08383	0.998046	1.04659	1.04422	1.09793	1.26159	1.27155	1.26858	1.19221	1.22956	1.22592	1.17389	1.36504	1.22315
1140	1.04526	1.65624	1.30258	1.49799	1.35446	1.41035	1.36023	1.10776	1.51773	1.33533	1.30217	1.42946	1.28975	1.31393	1.28288	1.38331	1.42121	1.35269	1.23934	1.37159	1.5373	1.3961	1.24868	1.4361	1.33726	1.40965	1.42024	1.36447	1.39528	1.35934	1.16023	1.10259	1.1328	1.09785	1.12278	1.09984	0.996224	1.06563	1.04526	1.10411	1.26493	1.24355	1.249	1.22584	1.20126	1.22739	1.17422	1.38015	1.22173
1170	1.10291	1.6583	1.31525	1.54398	1.3709	1.42068	1.40381	1.16924	1.55643	1.35801	1.32418	1.43281	1.29839	1.30544	1.3336	1.39604	1.4298	1.36634	1.24879	1.37773	1.53358	1.40025	1.24824	1.45044	1.34752	1.43035	1.43137	1.37667	1.39954	1.36441	1.1625	1.1046	1.13946	1.09689	1.11154	1.11813	1.02909	1.09254	1.05323	1.11352	1.26507	1.29516	1.29545	1.23008	1.20084	1.23675	1.18224	1.374	1.23773
1200	1.1338	1.67527	1.32993	1.55557	1.4149	1.46533	1.40648	1.15079	1.57277	1.37467	1.34401	1.4407	1.29889	1.35211	1.3382	1.41568	1.43509	1.38036	1.26176	1.37806	1.54791	1.41293	1.25754	1.47192	1.35737	1.45121	1.44388	1.38565	1.40153	1.37069	1.16732	1.10606	1.14054	1.10189	1.11175	1.13507	1.07838	1.14601	1.05709	1.11882	1.26449	1.32476	1.29824	1.23498	1.19928	1.26085	1.17822	1.39308	1.23162
1230	1.06432	1.68781	1.34702	1.55684	1.4128	1.47093	1.40288	1.10593	1.58233	1.38209	1.36296	1.44569	1.30577	1.36399	1.32604	1.42918	1.43794	1.38857	1.27406	1.38887	1.547	1.42028	1.25822	1.49117	1.38184	1.4562	1.454	1.39511	1.40767	1.37443	1.16983	1.10601	1.14346	1.10619	1.10575	1.13187	1.0804	1.15723	1.0545	1.12953	1.26302	1.28593	1.27646	1.23548	1.21881	1.26383	1.20166	1.3844	1.23249
1260	1.08502	1.70009	1.34739	1.58136	1.41324	1.47433	1.39988	1.15893	1.58076	1.39651	1.38809	1.45993	1.31566	1.36253	1.32148	1.43691	1.43296	1.38646	1.28633	1.39762	1.54922	1.43185	1.26801	1.50062	1.39598	1.47534	1.464	1.40643	1.40944	1.38039	1.1714	1.10644	1.1454	1.11246	1.10479	1.13097	1.10229	1.17053	1.06527	1.14759	1.26631	1.25594	1.26744	1.22376	1.21508	1.28229	1.17429	1.38589	1.23349
1290	1.13799	1.70959	1.35994	1.56908	1.41674	1.44917	1.38544	1.22489	1.59358	1.40419	1.42249	1.48519	1.32716	1.37251	1.38354	1.43305	1.40637	1.3763	1.27644	1.38833	1.56236	1.43023	1.28356	1.53008	1.41775	1.49268	1.473	1.41624	1.41027	1.38318	1.1691	1.10631	1.14771	1.11956	1.0999	1.13249	1.10277	1.17332	1.07845	1.16847	1.26933	1.31648	1.35837	1.2187	1.23823	1.28605	1.20382	1.40315	1.23087
1320	1.14798	1.70942	1.37815	1.55248	1.40092	1.4653	1.36965	1.19536	1.59565	1.38903	1.47371	1.50539	1.35447	1.42129	1.37039	1.41865	1.39831	1.3556	1.30262	1.40326	1.56732	1.43696	1.28277	1.55081	1.42115	1.5058	1.48366	1.42332	1.41549	1.39124	1.175	1.10594	1.14855	1.11838	1.09582	1.12858	1.09509	1.15193	1.11317	1.19511	1.28305	1.33321	1.35332	1.2068	1.23856	1.29884	1.20153	1.40535	1.23807
1350	1.09454	1.72536	1.39351	1.57379	1.40734	1.45882	1.34455	1.15501	1.54548	1.3585	1.49916	1.53438	1.37542	1.41505	1.33029	1.41129	1.36764	1.35221	1.30833	1.41083	1.56993	1.44536	1.29285	1.55342	1.42654	1.52136	1.49007	1.43367	1.41389	1.39412	1.17574	1.10449	1.1495	1.12217	1.08563	1.10397	1.08463	1.13875	1.11738	1.23001	1.29907	1.29708	1.31915	1.19101	1.23392	1.30328	1.2027	1.40416	1.24313
1380	1.10775	1.7352	1.40118	1.57522	1.40048	1.44636	1.34407	1.19664	1.5383	1.34904	1.51933	1.55789	1.40488	1.41793	1.35011	1.39308	1.35641	1.33436	1.32261	1.41686	1.56899	1.46042	1.29847	1.57168	1.44515	1.5364	1.49988	1.44234	1.41339	1.40006	1.17648	1.10373	1.15045	1.12288	1.0817	1.05976	1.05842	1.13962	1.1143	1.2342	1.32279	1.27244	1.30519	1.16385	1.2261	1.3101	1.20303	1.40235	1.24417
1410	1.1635	1.73824	1.41922	1.56674	1.38962	1.42854	1.3098	1.25812	1.54453	1.35731	1.52919	1.60706	1.4187	1.4073	1.40364	1.38177	1.33085	1.32945	1.32544	1.40813	1.57044	1.4627	1.31812	1.58128	1.46369	1.54585	1.50799	1.45341	1.41761	1.40485	1.18025	1.10485	1.1488	1.12616	1.07577	1.04398	1.05359	1.11085	1.10104	1.24363	1.35583	1.32436	1.36453	1.15393	1.23317	1.31056	1.20039	1.40758	1.2515
1440	1.19373	1.74194	1.43853	1.56401	1.39324	1.43575	1.30228	1.25646	1.55616	1.37085	1.54166	1.62042	1.44429	1.46961	1.40044	1.37549	1.3214	1.33028	1.34027	1.41622	1.57919	1.47329	1.31987	1.5946	1.48467	1.56462	1.51288	1.46105	1.41865	1.40742	1.17912	1.10407	1.1504	1.12004	1.07814	1.0367	1.04389	1.09684	1.10181	1.24098	1.35525	1.36917	1.38099	1.15007	1.22859	1.3171	1.20103	1.41116	1.25424
1470	1.14	1.74013	1.44273	1.57537	1.40753	1.43788	1.30254	1.20863	1.57306	1.38391	1.56857	1.61715	1.45109	1.47686	1.35366	1.36089	1.31848	1.33885	1.35219	1.42646	1.58189	1.47531	1.32535	1.60141	1.50303	1.58952	1.5219	1.47157	1.41836	1.41575	1.17816	1.10336	1.1497	1.12027	1.075	1.03696	1.02553	1.08926	1.09636	1.25496	1.3466	1.30352	1.30948	1.15412	1.25588	1.3223	1.20377	1.41535	1.25642
1500	1.1425	1.74005	1.4564	1.56996	1.39949	1.43846	1.29555	1.24736	1.58782	1.40366	1.5974	1.62273	1.44	1.43499	1.35875	1.36061	1.32376	1.35485	1.36135	1.42513	1.58607	1.48177	1.3264	1.60826	1.51728	1.59947	1.52699	1.47908	1.41845	1.41614	1.18193	1.1028	1.15021	1.11715	1.06697	1.04336	1.02007	1.08386	1.11246	1.27223	1.34095	1.29351	1.31392	1.16167	1.26894	1.32571	1.19632	1.41856	1.25785
1530	1.19757	1.74209	1.46623	1.57522	1.40264	1.44676	1.30135	1.31606	1.61117	1.42423	1.61577	1.60576	1.42771	1.43455	1.4232	1.38135	1.3285	1.36941	1.38043	1.43125	1.58952	1.48901	1.34105	1.61854	1.53461	1.62084	1.53506	1.48643	1.41844	1.42159	1.17791	1.10061	1.15078	1.11667	1.06937	1.04236	1.02647	1.08883	1.10823	1.27543	1.30984	1.34994	1.37316	1.18307	1.28742	1.33555	1.21542	1.41965	1.26134
1560	1.24237	1.75293	1.48232	1.59609	1.42159	1.46113	1.31173	1.30466	1.62634	1.44467	1.63593	1.60695	1.40655	1.51096	1.44421	1.40114	1.35318	1.39401	1.40413	1.4473	1.59419	1.48848	1.33865	1.62014	1.54864	1.6505	1.53787	1.49457	1.4193	1.42564	1.1751	1.09748	1.1518	1.12169	1.07132	1.05243	1.03405	1.10972	1.10987	1.28257	1.30792	1.39965	1.42175	1.20072	1.30972	1.35555	1.20871	1.42608	1.26508
1590	1.18337	1.75511	1.49758	1.61469	1.44307	1.49451	1.3404	1.26359	1.64957	1.46738	1.64807	1.59071	1.39397	1.53682	1.40533	1.42013	1.377	1.42407	1.41822	1.44497	1.59826	1.49576	1.34629	1.63004	1.55684	1.67204	1.54255	1.50249	1.41376	1.42696	1.17427	1.09743	1.15171	1.1199	1.0716	1.06368	1.09133	1.16801	1.10457	1.28685	1.28127	1.35516	1.34536	1.23112	1.32687	1.35213	1.22142	1.42428	1.26542
1620	1.18721	1.7635	1.51088	1.6583	1.47989	1.52733	1.35631	1.30166	1.6796	1.49114	1.65621	1.57592	1.40635	1.48959	1.37358	1.44857	1.40157	1.44228	1.43834	1.45213	1.60171	1.50438	1.3489	1.64328	1.57507	1.69095	1.54959	1.51231	1.41477	1.43898	1.17728	1.09461	1.14605	1.12344	1.07958	1.07722	1.11197	1.1858	1.0941	1.28337	1.26212	1.31148	1.32264	1.2314	1.31896	1.37156	1.22745	1.42883	1.26977
1650	1.23526	1.77481	1.53234	1.70484	1.49273	1.55748	1.39765	1.36009	1.70682	1.51089	1.6752	1.58118	1.40523	1.46633	1.41971	1.47296	1.40852	1.44692	1.46674	1.45857	1.60667	1.50797	1.3529	1.64717	1.59384	1.70951	1.5533	1.51362	1.41452	1.44261	1.17891	1.09431	1.1409	1.12579	1.0893	1.09157	1.11718	1.18725	1.08997	1.2804	1.24087	1.35456	1.34988	1.24537	1.31361	1.37682	1.22331	1.43121	1.27155
1680	1.26146	1.80578	1.55177	1.74306	1.55406	1.611	1.43914	1.35126	1.72496	1.52849	1.68035	1.57901	1.40341	1.50146	1.45379	1.47761	1.41362	1.44382	1.45886	1.46331	1.60978	1.50243	1.35506	1.64464	1.6002	1.72717	1.55662	1.52176	1.41987	1.44551	1.17317	1.08244	1.13164	1.17244	1.10284	1.10427	1.12201	1.19053	1.08253	1.28021	1.2188	1.39545	1.40531	1.23778	1.32032	1.38021	1.2357	1.43293	1.27326
1710	1.22111	1.84266	1.63545	1.75382	1.56379	1.62577	1.45626	1.29784	1.74678	1.54334	1.6872	1.56935	1.39549	1.56562	1.42676	1.47229	1.4058	1.40574	1.48957	1.46637	1.61502	1.51258	1.35841	1.65716	1.60729	1.74976	1.5668	1.52838	1.42066	1.45022	1.17491	1.08663	1.13439	1.21139	1.15961	1.11145	1.11491	1.19172	1.07028	1.27273	1.21219	1.37096	1.37426	1.21307	1.32619	1.39326	1.23406	1.43774	1.2795
1740	1.22522	1.91763	1.67588	1.76157	1.55997	1.62786	1.44938	1.34287	1.75661	1.545	1.6852	1.57666	1.39896	1.56241	1.40488	1.44907	1.37393	1.40328	1.50235	1.47399	1.614	1.51472	1.36092	1.65748	1.61997	1.76342	1.5697	1.53333	1.41606	1.4532	1.16313	1.06072	1.10611	1.21983	1.17826	1.12332	1.10485	1.17415	1.06023	1.2734	1.20888	1.336	1.35965	1.19837	1.3203	1.39252	1.24133	1.44067	1.27867
1770	1.27548	1.92384	1.69283	1.76035	1.55723	1.61445	1.45304	1.39282	1.74867	1.55095	1.69633	1.58949	1.40597	1.5134	1.41353	1.42882	1.35103	1.38302	1.52929	1.47919	1.61828	1.52161	1.35904	1.66272	1.61647	1.7852	1.57227	1.53894	1.41754	1.45824	1.1527	1.07917	1.11507	1.22273	1.1798	1.11407	1.09392	1.17719	1.0574	1.26885	1.22311	1.33848	1.36542	1.18295	1.31694	1.40453	1.25295	1.44108	1.28571
1800	1.2967	1.93547	1.71726	1.75066	1.54324	1.60467	1.44208	1.39877	1.7576	1.56031	1.69412	1.62446	1.43122	1.52311	1.45599	1.42715	1.35475	1.37981	1.54078	1.48464	1.61913	1.51915	1.35792	1.66096	1.62929	1.81078	1.57524	1.54145	1.41815	1.47144	1.15813	1.04985	1.08744	1.22433	1.17696	1.11409	1.08637	1.15763	1.04773	1.26262	1.2426	1.37874	1.4023	1.173	1.32195	1.41332	1.25332	1.44431	1.29046
1830	1.25123	1.95491	1.73288	1.73764	1.53243	1.60786	1.4297	1.32249	1.74789	1.53943	1.70484	1.63903	1.45869	1.58642	1.46534	1.40123	1.34761	1.37855	1.55076	1.49004	1.62707	1.52426	1.36217	1.66137	1.64616	1.83086	1.58346	1.54949	1.42392	1.48623	1.12698	1.03195	1.09776	1.24258	1.1979	1.10708	1.0788	1.14806	1.03492	1.25998	1.25461	1.40646	1.42759	1.16552	1.31973	1.41432	1.25807	1.44857	1.29264
1860	1.24968	1.96377	1.75201	1.71675	1.52465	1.5859	1.42201	1.36089	1.70988	1.49246	1.70963	1.68255	1.49165	1.61014	1.43695	1.40513	1.3572	1.38591	1.56479	1.49545	1.63088	1.52542	1.3621	1.66139	1.66498	1.83952	1.58978	1.55577	1.42292	1.49728	1.11827	1.04451	1.08653	1.24687	1.19823	1.10264	1.07583	1.14877	1.03778	1.25307	1.27197	1.37906	1.39595	1.17077	1.31074	1.41848	1.26255	1.44983	1.30199
1890	1.30615	1.95375	1.76243	1.70759	1.51588	1.57063	1.41832	1.41832	1.68071	1.48635	1.70854	1.72784	1.52855	1.57767	1.41826	1.41491	1.37334	1.39974	1.57168	1.50194	1.63377	1.52523	1.3633	1.66358	1.66053	1.85704	1.59537	1.55828	1.42934	1.48383	1.12421	1.03108	1.08653	1.23784	1.1911	1.06264	1.07174	1.1456	1.02488	1.24459	1.28379	1.35507	1.38665	1.17878	1.29893	1.41977	1.2638	1.45261	1.30536
1920	1.34352	1.95528	1.75811	1.69681	1.50166	1.55909	1.40457	1.42838	1.67518	1.48535	1.71525	1.73474	1.54558	1.54773	1.44258	1.42584	1.38565	1.41853	1.58654	1.50709	1.63639	1.52823	1.36414	1.66176	1.64798	1.87211	1.59869	1.56413	1.42266	1.50954	1.11635	1.0299	1.08271	1.23171	1.18862	1.03574	1.07185	1.14076	1.01417	1.23672	1.31574	1.36882	1.4226	1.19276	1.29619	1.42462	1.27194	1.45396	1.30926
1950	1.28482	1.94021	1.75483	1.68675	1.49504	1.54998	1.39885	1.34178	1.6779	1.49126	1.72698	1.73363	1.55336	1.56541	1.46543	1.45167	1.41502	1.43186	1.59715	1.51246	1.63865	1.54133	1.36668	1.65967	1.665	1.88363	1.60495	1.56913	1.43207	1.50876	1.12113	1.0274	1.08315	1.21175	1.17367	1.0289	1.0755	1.14509	1.01013	1.23472	1.29767	1.40559	1.44822	1.21079	1.29792	1.42901	1.27392	1.45906	1.3093
1980	1.28501	1.91995	1.75108	1.67713	1.49229	1.54585	1.40126	1.38355	1.67943	1.49313	1.73784	1.72235	1.54934	1.61589	1.45077	1.46633	1.43505	1.45096	1.60232	1.51877	1.64479	1.5381	1.3677	1.66886	1.67597	1.8906	1.61021	1.57046	1.43693	1.51569	1.11812	1.02979	1.08517	1.20505	1.16044	1.02798	1.07813	1.14625	1.00867	1.23053	1.27354	1.40965	1.46228	1.22586	1.29965	1.4229	1.2694	1.46134	1.31241
2010	1.34655	1.90473	1.75933	1.68834	1.49612	1.5467	1.40178	1.44963	1.68712	1.50125	1.74522	1.6996	1.53467	1.63137	1.44883	1.48752	1.46057	1.46631	1.61859	1.52438	1.65014	1.53912	1.36101	1.66714	1.68771	1.90403	1.61622	1.57981	1.44215	1.52189	1.1232	1.03214	1.08716	1.19441	1.14611	1.02848	1.08058	1.14815	1.00008	1.22787	1.26752	1.39008	1.45474	1.23037	1.30535	1.42292	1.27453	1.46408	1.31571
2040	1.3854	1.88998	1.75857	1.69521	1.50093	1.55648	1.41733	1.44436	1.69547	1.51219	1.75067	1.68089	1.51599	1.60366	1.43467	1.50864	1.48505	1.47585	1.63056	1.52891	1.6531	1.54008	1.36342	1.66235	1.68715	1.91674	1.63676	1.58789	1.44788	1.52013	1.12232	1.03343	1.08699	1.18513	1.13194	1.02929	1.09263	1.16254	0.99773	1.22545	1.26183	1.36683	1.4343	1.24697	1.29229	1.42821	1.27293	1.46542	1.31876
2070	1.32767	1.88016	1.74811	1.72502	1.51349	1.57863	1.43825	1.357	1.70436	1.51903	1.75631	1.6671	1.49835	1.58095	1.45871	1.52513	1.50146	1.48081	1.63617	1.53274	1.65496	1.56491	1.36618	1.66786	1.70842	1.92236	1.63813	1.60272	1.45849	1.52691	1.12269	1.03544	1.09028	1.1751	1.11668	1.03797	1.09575	1.16313	0.997035	1.22332	1.2336	1.39692	1.45215	1.253	1.28876	1.43287	1.26843	1.46819	1.31918
2100	1.3096	1.86491	1.74528	1.76088	1.55438	1.61768	1.47858	1.39213	1.71813	1.53883	1.77257	1.64314	1.49632	1.59616	1.4868	1.53788	1.5184	1.46965	1.64832	1.53656	1.65837	1.57435	1.36528	1.65827	1.6922	1.89251	1.66259	1.61665	1.46085	1.53	1.12826	1.03554	1.09433	1.16923	1.10706	1.04316	1.10567	1.17209	0.994235	1.22431	1.2151	1.4272	1.49347	1.25486	1.30391	1.4355	1.27206	1.4725	1.3238
2130	1.36147	1.85077	1.75252	1.81818	1.58171	1.65601	1.52113	1.45864	1.72832	1.54079	1.79035	1.64768	1.49835	1.63562	1.4669	1.53961	1.51696	1.45264	1.64747	1.54266	1.66274	1.57934	1.3702	1.66366	1.707	1.90193	1.66723	1.62187	1.46369	1.54852	1.12848	1.04026	1.09384	1.15759	1.09812	1.04703	1.11088	1.18539	1.00185	1.23279	1.21087	1.42397	1.48117	1.23409	1.28553	1.42446	1.26515	1.47654	1.32777
2160	1.42218	1.84832	1.75395	1.85681	1.62743	1.69924	1.55095	1.47459	1.74693	1.54996	1.82876	1.64363	1.48469	1.64663	1.46565	1.53634	1.50697	1.45241	1.66564	1.54799	1.66584	1.56828	1.38143	1.67018	1.7217	1.90637	1.67389	1.63692	1.48565	1.55817	1.13501	1.03992	1.09901	1.15516	1.08983	1.05804	1.12267	1.19366	1.00659	1.23565	1.21213	1.40543	1.46359	1.22858	1.26946	1.43287	1.27436	1.47733	1.32803
2190	1.40634	1.84543	1.7633	1.86595	1.63776	1.70669	1.56477	1.38978	1.76546	1.56322	1.84525	1.63468	1.48291	1.62231	1.436	1.51097	1.51357	1.45099	1.6576	1.55268	1.6658	1.58783	1.38034	1.67017	1.7296	1.9111	1.68032	1.64304	1.47708	1.5576	1.135	1.04403	1.10208	1.15216	1.08808	1.05922	1.13064	1.19893	1.02723	1.26519	1.21226	1.36534	1.4328	1.22792	1.2751	1.436	1.27329	1.47841	1.33094
2220	1.33671	1.84988	1.77632	1.86773	1.639	1.70865	1.56952	1.40231	1.76454	1.57068	1.91279	1.64922	1.48997	1.59371	1.4663	1.51001	1.51942	1.44064	1.66528	1.55366	1.67163	1.58801	1.39507	1.67625	1.74646	1.91775	1.68488	1.64978	1.48359	1.56876	1.14385	1.05121	1.10791	1.16029	1.08945	1.0668	1.14504	1.21187	1.06789	1.32446	1.21709	1.38897	1.45855	1.22461	1.2862	1.42913	1.27299	1.48183	1.33287
2250	1.38032	1.86781	1.80172	1.85856	1.6373	1.69807	1.57052	1.45997	1.77831	1.58554	1.95445	1.66739	1.50422	1.60904	1.49891	1.50366	1.50746	1.43119	1.67532	1.55736	1.67412	1.59108	1.41416	1.70449	1.78906	1.92849	1.68731	1.6549	1.50367	1.57266	1.14314	1.05208	1.11094	1.17331	1.10151	1.07943	1.14888	1.21317	1.08651	1.33715	1.23795	1.42772	1.50325	1.20717	1.27323	1.42822	1.27307	1.48513	1.33291
2280	1.45008	1.97505	1.91078	1.85642	1.619	1.68207	1.55175	1.52388	1.79099	1.59879	1.97334	1.70105	1.54502	1.64695	1.50022	1.49161	1.51236	1.42836	1.67842	1.56057	1.66883	1.59438	1.41789	1.69863	1.80677	1.91829	1.69286	1.66334	1.51195	1.57395	1.14694	1.05191	1.11403	1.24124	1.16073	1.08579	1.14157	1.2064	1.09456	1.34454	1.26685	1.44717	1.52098	1.20068	1.27477	1.42447	1.28281	1.48066	1.34025
2310	1.4426	1.99471	1.93589	1.83208	1.60499	1.68631	1.53668	1.44344	1.80538	1.60165	1.98804	1.76254	1.5915	1.65999	1.4748	1.48499	1.5177	1.42957	1.68384	1.56408	1.68119	1.59593	1.42468	1.7184	1.81361	1.93676	1.69248	1.65914	1.51062	1.57771	1.15864	1.06375	1.12197	1.24569	1.16983	1.10575	1.14019	1.20185	1.09709	1.34412	1.31367	1.40906	1.48341	1.19845	1.27229	1.42307	1.27559	1.48821	1.34331
2340	1.38179	1.99569	1.94216	1.8108	1.58966	1.66171	1.52283	1.41318	1.8241	1.60972	1.98526	1.79225	1.62926	1.63238	1.45719	1.48667	1.53163	1.4372	1.67347	1.56928	1.67369	1.59383	1.43163	1.72603	1.82114	1.93575	1.69659	1.66824	1.51075	1.57952	1.16358	1.06297	1.12695	1.24851	1.17291	1.10248	1.12843	1.14054	1.08934	1.33391	1.34555	1.39783	1.45852	1.19871	1.25666	1.4258	1.27904	1.48574	1.34424
2370	1.40682	2.00787	1.97142	1.79563	1.57419	1.64068	1.51358	1.45466	1.83807	1.62768	2.00456	1.79909	1.63638	1.63716	1.45083	1.4881	1.54203	1.44393	1.69531	1.57249	1.68035	1.623	1.42626	1.72632	1.82649	1.93183	1.7011	1.6716	1.51633	1.58934	1.16133	1.06525	1.12934	1.26076	1.17557	1.11306	1.07071	1.12214	1.09608	1.34811	1.34526	1.37639	1.45573	1.20616	1.24877	1.43092	1.26855	1.48964	1.33854
2400	1.46818	2.0082	1.97983	1.7847	1.55663	1.63296	1.49855	1.52673	1.83717	1.64257	2.01681	1.78408	1.63519	1.6083	1.49943	1.4946	1.55866	1.44747	1.69197	1.57459	1.68448	1.62306	1.44141	1.73252	1.84386	1.93776	1.70233	1.6772	1.52947	1.59023	1.16816	1.07076	1.13789	1.25876	1.16989	1.11931	1.06766	1.12094	1.10486	1.35244	1.33964	1.42549	1.48889	1.20813	1.26097	1.41845	1.26845	1.4862	1.34613
2430	1.51738	2.00312	1.98382	1.77595	1.55041	1.62488	1.49466	1.49712	1.85993	1.64343	2.0296	1.77996	1.61029	1.64605	1.53018	1.50585	1.5744	1.46749	1.68696	1.57827	1.67622	1.59677	1.45623	1.73927	1.85428	1.92738	1.71078	1.67849	1.53402	1.59824	1.17518	1.07533	1.14453	1.24714	1.1618	1.12668	1.0663	1.12694	1.10454	1.34989	1.33839	1.45373	1.53594	1.21848	1.24568	1.42895	1.28082	1.4898	1.34974
2460	1.46366	1.99005	1.98313	1.76913	1.53696	1.60681	1.48864	1.43889	1.85058	1.66315	2.04123	1.76436	1.61603	1.68221	1.51638	1.51611	1.59789	1.48282	1.69335	1.57858	1.688	1.59947	1.44945	1.73688	1.86953	1.94642	1.71194	1.68722	1.53392	1.59451	1.18142	1.08174	1.14641	1.23692	1.14717	1.13063	1.0822	1.13118	1.10941	1.35055	1.31036	1.46275	1.51984	1.22982	1.25534	1.41337	1.27528	1.49712	1.35382
2490	1.41994	1.97219	1.97664	1.76446	1.53202	1.59327	1.48134	1.4393	1.87067	1.67109	2.04111	1.73992	1.59153	1.6802	1.48228	1.52744	1.61613	1.48793	1.6853	1.58448	1.68318	1.60299	1.45624	1.75203	1.87365	1.94633	1.72313	1.6894	1.54766	1.60574	1.18957	1.08266	1.15092	1.22169	1.13495	1.13583	1.0796	1.148	1.10313	1.3477	1.30016	1.41599	1.47452	1.2351	1.23728	1.41592	1.27376	1.49585	1.35542
2520	1.45046	1.95753	1.96687	1.76082	1.52532	1.58617	1.48139	1.48548	1.87484	1.67817	2.03737	1.72578	1.58894	1.64123	1.44973	1.54459	1.64138	1.5056	1.70713	1.5857	1.6909	1.60034	1.458	1.76036	1.89163	1.94711	1.72614	1.7024	1.55179	1.60535	1.2009	1.09441	1.16208	1.20854	1.11629	1.14321	1.10458	1.16012	1.0985	1.33976	1.28903	1.36687	1.42986	1.24547	1.24544	1.41164	1.26421	1.49974	1.3547
2550	1.50009	1.93408	1.96165	1.76139	1.52952	1.58653	1.48676	1.54611	1.8896	1.68148	2.04056	1.71681	1.56294	1.61817	1.46134	1.5591	1.66615	1.51749	1.69381	1.58935	1.69171	1.60094	1.46227	1.7843	1.92483	1.94863	1.73357	1.70718	1.54974	1.6052	1.20232	1.09722	1.1676	1.2016	1.10324	1.14941	1.12252	1.1918	1.09487	1.33403	1.27513	1.38587	1.4439	1.25585	1.23818	1.40138	1.26138	1.50281	1.35249
2580	1.54079	1.91536	1.95231	1.77193	1.53324	1.59787	1.49439	1.52	1.88899	1.6894	2.04404	1.69169	1.55991	1.61257	1.51815	1.57092	1.67669	1.52519	1.70467	1.591	1.67734	1.60174	1.44696	1.78234	1.93767	1.95373	1.74274	1.71195	1.5604	1.61443	1.20233	1.09751	1.1686	1.18387	1.09289	1.16121	1.14149	1.20484	1.09322	1.32299	1.26044	1.43304	1.47992	1.26082	1.23471	1.40302	1.26521	1.4994	1.35972
2610	1.50954	1.9118	1.95094	1.79545	1.54463	1.61348	1.52021	1.46196	1.89658	1.69497	2.04579	1.68328	1.55973	1.64825	1.55284	1.58246	1.69431	1.52907	1.68685	1.5943	1.69724	1.60357	1.45329	1.79298	1.94526	1.94357	1.74694	1.72595	1.5648	1.6158	1.22738	1.10857	1.18094	1.18026	1.08129	1.16988	1.15666	1.224	1.0888	1.32193	1.24084	1.47584	1.5237	1.26596	1.23843	1.40508	1.26557	1.48592	1.36329
2640	1.45965	1.89761	1.94557	1.82159	1.57683	1.64578	1.54295	1.4623	1.89267	1.69373	2.04157	1.67013	1.55052	1.69427	1.53821	1.59299	1.70976	1.53213	1.68601	1.59701	1.69289	1.60436	1.45543	1.79296	1.95227	1.96354	1.75877	1.72023	1.5624	1.60973	1.2298	1.11459	1.18676	1.16957	1.07089	1.17838	1.16594	1.23342	1.08299	1.31409	1.23603	1.47936	1.52824	1.26841	1.24141	1.4027	1.27191	1.49379	1.3671
2670	1.47676	1.89037	1.9396	1.88736	1.63432	1.72418	1.61127	1.48541	1.90259	1.69186	2.04563	1.66899	1.55023	1.6965	1.49777	1.60522	1.72046	1.53699	1.68512	1.6008	1.6908	1.60221	1.44682	1.78728	1.95266	1.94823	1.75919	1.72703	1.56856	1.62331	1.22952	1.11703	1.18651	1.1633	1.05816	1.17863	1.17471	1.22384	1.0804	1.30729	1.23414	1.42458	1.47156	1.27094	1.21551	1.40109	1.26074	1.50438	1.36955
2700	1.53864	1.87926	1.94587	1.87488	1.63881	1.7343	1.61598	1.53206	1.88313	1.67605	2.04689	1.67361	1.56233	1.647	1.46011	1.6091	1.72279	1.5285	1.69229	1.60192	1.62688	1.60503	1.43322	1.77634	1.94855	1.95551	1.7789	1.73044	1.57677	1.6219	1.23872	1.12131	1.19266	1.15884	1.05924	1.17177	1.15717	1.22245	1.0759	1.30314	1.2382	1.37926	1.43351	1.26583	1.23256	1.3919	1.25778	1.4378	1.31465
2730	1.56957	1.89103	1.9599	1.88465	1.6356	1.73778	1.61642	1.56452	1.88541	1.67948	2.04612	1.69519	1.57715	1.61365	1.46665	1.61617	1.73127	1.51929	1.68132	1.56144	1.63107	1.60542	1.43493	1.78556	1.95428	1.97486	1.77377	1.73269	1.58331	1.62247	1.24595	1.12138	1.19381	1.16528	1.05784	1.16205	1.16168	1.21996	1.07124	1.29446	1.25197	1.37883	1.43039	1.26288	1.22911	1.39464	1.25874	1.46746	1.30571
2760	1.5634	1.90638	1.98784	1.9019	1.65545	1.74368	1.62492	1.53394	1.88739	1.6815	2.04446	1.71145	1.60424	1.61483	1.51139	1.61693	1.73066	1.51292	1.68876	1.56558	1.64145	1.60557	1.44345	1.79092	1.97122	1.96996	1.78601	1.74545	1.57906	1.62686	1.2473	1.12202	1.19242	1.19089	1.09701	1.1576	1.15386	1.20281	1.06413	1.2896	1.27978	1.40776	1.4638	1.24625	1.23599	1.39488	1.25642	1.43686	1.3108
2790	1.53162	2.013	2.09433	1.91021	1.65936	1.75477	1.64043	1.47471	1.8879	1.67897	2.04394	1.75081	1.64917	1.63966	1.53988	1.6084	1.70911	1.51236	1.68481	1.55895	1.63214	1.60529	1.43092	1.77543	1.96368	1.98099	1.78058	1.74723	1.58828	1.63293	1.24644	1.12392	1.18975	1.24336	1.12924	1.16575	1.10979	1.16139	1.06431	1.28547	1.31821	1.45749	1.51901	1.2449	1.23628	1.39542	1.25693	1.43233	1.30909
2820	1.50237	2.0286	2.11765	1.90902	1.66089	1.75698	1.64354	1.47948	1.88443	1.63304	2.05212	1.80474	1.6942	1.67581	1.56301	1.59654	1.72108	1.51987	1.69078	1.57969	1.63252	1.60171	1.43416	1.77064	1.96983	1.98812	1.79087	1.75492	1.5955	1.62842	1.25329	1.11855	1.1868	1.24918	1.13699	1.16146	1.09345	1.14281	1.06405	1.27849	1.36224	1.47504	1.54351	1.24899	1.24464	1.39237	1.25664	1.4343	1.31118
2850	1.52525	2.03334	2.12505	1.90456	1.65885	1.75295	1.64675	1.49827	1.82584	1.61475	2.04939	1.81957	1.70932	1.71136	1.55055	1.59203	1.72884	1.51388	1.68564	1.56325	1.63217	1.60347	1.43425	1.76846	1.97612	1.96172	1.79364	1.7589	1.59552	1.6248	1.24128	1.10917	1.17909	1.24835	1.13421	1.15759	1.09023	1.14292	1.06064	1.27712	1.36913	1.47366	1.52309	1.24606	1.23416	1.39633	1.25652	1.434	1.31094
2880	1.55047	2.03463	2.12288	1.90217	1.65744	1.76123	1.64955	1.55357	1.7936	1.60241	2.06021	1.82746	1.71661	1.69965	1.50642	1.58776	1.73207	1.51414	1.69198	1.57717	1.63532	1.60807	1.42624	1.77149	1.97482	1.98145	1.79478	1.76263	1.60399	1.62349	1.23813	1.10986	1.18422	1.24927	1.13162	1.14976	1.08062	1.13738	1.06056	1.27412	1.36251	1.42728	1.48406	1.24321	1.25564	1.41255	1.25943	1.43486	1.32114
2910	1.60015	2.03127	2.13702	1.90381	1.65689	1.76718	1.6506	1.57871	1.77964	1.57883	2.06484	1.81211	1.70927	1.65431	1.4779	1.59042	1.7308	1.51904	1.71636	1.57571	1.64081	1.60366	1.44789	1.7846	1.99863	1.96172	1.80294	1.76494	1.60248	1.6273	1.23536	1.10938	1.17846	1.25292	1.1338	1.11984	1.08872	1.13901	1.06667	1.27208	1.36302	1.38768	1.45143	1.24516	1.22644	1.3987	1.25883	1.43988	1.31696
2940	1.6149	2.03172	2.1425	1.89861	1.65756	1.76834	1.65342	1.5673	1.77524	1.58187	2.07156	1.79823	1.69991	1.60729	1.48947	1.59104	1.7222	1.5038	1.73409	1.57788	1.64222	1.60624	1.44596	1.78954	1.99506	1.9771	1.80655	1.77031	1.60811	1.63658	1.23635	1.10779	1.17884	1.2488	1.12977	1.08288	1.08294	1.13844	1.06875	1.27665	1.35068	1.39409	1.45948	1.23345	1.22265	1.40005	1.29591	1.44402	1.31997
2970	1.6084	2.01918	2.1381	1.90447	1.65669	1.76559	1.65082	1.54196	1.76849	1.57905	2.09075	1.77824	1.6709	1.62248	1.51988	1.58639	1.72268	1.50046	1.70323	1.56465	1.63951	1.60614	1.44402	1.78413	2.00688	1.96697	1.81075	1.77148	1.60603	1.61865	1.24351	1.1107	1.17793	1.24108	1.122	1.07674	1.08194	1.13644	1.0776	1.27645	1.32988	1.42644	1.51534	1.22415	1.23761	1.43998	1.2948	1.43505	1.3214
3000	1.52754	2.00823	2.13657	1.90578	1.65595	1.76152	1.64477	1.48417	1.76679	1.58163	2.09089	1.75801	1.66367	1.63627	1.56015	1.5735	1.71989	1.49749	1.74286	1.55667	1.64635	1.60549	1.44334	1.78873	2.01142	1.96311	1.81614	1.77887	1.60969	1.63249	1.23316	1.10501	1.17176	1.22855	1.10265	1.07165	1.09479	1.14015	1.09557	1.28544	1.32508	1.44728	1.55693	1.22225	1.23373	1.43489	1.28906	1.44258	1.32182
3030	1.5417	1.99106	2.12842	1.90329	1.6517	1.76153	1.63314	1.49963	1.76899	1.58593	2.15412	1.73526	1.6562	1.68335	1.57633	1.5718	1.72736	1.50507	1.7406	1.58225	1.65015	1.60625	1.44223	1.78352	2.00989	1.94921	1.81752	1.77482	1.60961	1.63219	1.22394	1.10069	1.16913	1.21589	1.09822	1.07367	1.0846	1.14217	1.10228	1.29413	1.30873	1.47681	1.57584	1.22515	1.23506	1.44813	1.31412	1.43656	1.32178
3060	1.5728	1.97354	2.1153	1.88731	1.63704	1.77277	1.64752	1.53257	1.76832	1.58448	2.19429	1.74132	1.63774	1.71574	1.55347	1.57135	1.73696	1.51333	1.72774	1.55757	1.64004	1.60539	1.44513	1.78238	2.03867	1.9624	1.81945	1.77609	1.61921	1.63563	1.2212	1.08801	1.15263	1.19922	1.08449	1.07199	1.09504	1.14265	1.12271	1.32619	1.28777	1.46327	1.54222	1.22768	1.24226	1.44556	1.30779	1.43295	1.32696
3090	1.61496	1.95621	2.09456	1.90422	1.64658	1.77508	1.59099	1.57015	1.77598	1.59708	2.19595	1.72008	1.63807	1.68838	1.52856	1.58118	1.74547	1.52324	1.7506	1.55935	1.6544	1.60544	1.44843	1.78133	2.04652	1.95587	1.82248	1.78072	1.60578	1.62669	1.22095	1.07465	1.13645	1.19708	1.07128	1.07633	1.09193	1.15057	1.1516	1.3529	1.27844	1.42524	1.49723	1.24272	1.24366	1.44771	1.31351	1.43494	1.3324
3120	1.64467	1.94406	2.09816	1.89668	1.58982	1.70533	1.5733	1.58977	1.78652	1.60155	2.2042	1.70995	1.6272	1.65173	1.50216	1.59853	1.78328	1.53752	1.74695	1.56062	1.65534	1.60659	1.44901	1.78656	2.04346	1.95326	1.82104	1.78275	1.61053	1.62756	1.21567	1.06765	1.12459	1.18537	1.06308	1.08374	1.10373	1.14849	1.14992	1.36155	1.27379	1.39866	1.48846	1.25337	1.24853	1.45429	1.31662	1.43579	1.33128
3150	1.64883	1.92927	2.09584	1.82228	1.55977	1.67294	1.54504	1.58945	1.79168	1.62119	2.23218	1.69953	1.61668	1.61996	1.50845	1.61818	1.80631	1.55159	1.75041	1.56332	1.65237	1.60494	1.4581	1.78645	2.05729	1.95255	1.83006	1.78988	1.61367	1.62142	1.19208	1.05336	1.1068	1.1747	1.05664	1.09147	1.10892	1.15704	1.16131	1.37245	1.2648	1.4008	1.49252	1.26497	1.25357	1.45728	1.31616	1.44322	1.32625
3180	1.60733	1.91686	2.09081	1.79315	1.54424	1.66042	1.53603	1.48447	1.79604	1.63449	2.23034	1.69837	1.61555	1.61234	1.52453	1.63539	1.80887	1.52666	1.75073	1.56598	1.65141	1.6065	1.45518	1.78762	2.07629	1.94024	1.82246	1.78492	1.61079	1.62758	1.17457	1.03637	1.10411	1.17174	1.0426	1.10158	1.12162	1.18686	1.16702	1.36555	1.25793	1.41923	1.51159	1.26437	1.25877	1.45741	1.31816	1.44234	1.32934
3210	1.54448	1.90966	2.09377	1.77515	1.53572	1.65797	1.54003	1.49458	1.83082	1.65018	2.24857	1.70176	1.62149	1.62926	1.55288	1.64401	1.78603	1.52312	1.7494	1.56749	1.65741	1.60768	1.46962	1.79199	2.07922	1.93209	1.82553	1.7879	1.61257	1.62925	1.19147	1.03595	1.09533	1.1732	1.03586	1.11998	1.15383	1.20015	1.16182	1.37727	1.27014	1.44655	1.53671	1.24348	1.33477	1.4553	1.31936	1.45153	1.33545
3240	1.57584	1.90566	2.09225	1.77304	1.53565	1.65748	1.54307	1.52505	1.82996	1.64558	2.24604	1.72062	1.63389	1.65054	1.5704	1.61303	1.78728	1.51797	1.75335	1.57081	1.66725	1.60812	1.46578	1.79716	2.10142	1.93256	1.82915	1.78579	1.62428	1.62275	1.15562	1.02895	1.09058	1.16865	1.03245	1.11204	1.1748	1.23744	1.17794	1.37733	1.27891	1.45853	1.55631	1.24442	1.33661	1.45638	1.31867	1.43881	1.34258
3270	1.6141	1.91232	2.09883	1.77368	1.54035	1.67405	1.55958	1.55814	1.85269	1.67522	2.27121	1.76198	1.6702	1.68168	1.55776	1.61016	1.76918	1.49671	1.75148	1.5745	1.65465	1.60889	1.49018	1.80778	2.10973	1.9308	1.8322	1.78934	1.61048	1.62447	1.15706	1.02961	1.0922	1.16981	1.03254	1.13105	1.18792	1.22875	1.18658	1.38232	1.31227	1.45864	1.54174	1.21691	1.32828	1.45362	1.31787	1.45237	1.34122
3300	1.65818	1.92079	2.12027	1.7924	1.55962	1.69428	1.58573	1.59571	1.86912	1.68104	2.26965	1.81866	1.68744	1.69487	1.54076	1.58435	1.76732	1.50695	1.75029	1.57194	1.65308	1.60906	1.48593	1.80561	2.11307	1.92806	1.8337	1.78981	1.61958	1.6191	1.15302	1.02939	1.08916	1.17996	1.03555	1.14421	1.18356	1.24046	1.18298	1.37865	1.345	1.43134	1.51324	1.21904	1.26626	1.45489	1.3181	1.44396	1.34654
3330	1.68443	1.93666	2.15594	1.8124	1.57715	1.71824	1.61123	1.59493	1.87582	1.69696	2.27178	1.81015	1.71728	1.65853	1.53338	1.59062	1.78566	1.52937	1.74991	1.58033	1.65677	1.60854	1.49355	1.82548	2.12276	1.92232	1.83455	1.79256	1.61357	1.62569	1.15103	1.02871	1.08866	1.20394	1.04433	1.16052	1.18977	1.25332	1.18072	1.37082	1.36577	1.42511	1.50719	1.24362	1.33937	1.4514	1.31784	1.44121	1.35353
3360	1.67581	1.97463	2.20395	1.83505	1.60235	1.74424	1.64353	1.56221	1.90493	1.72043	2.26712	1.83893	1.74822	1.63751	1.51101	1.61643	1.8161	1.55115	1.75019	1.57848	1.66776	1.61204	1.49901	1.83179	2.15753	1.91559	1.8382	1.79226	1.60898	1.59967	1.14968	1.03031	1.08948	1.2284	1.06185	1.16511	1.1857	1.25786	1.177	1.37336	1.38981	1.39516	1.47327	1.26245	1.33908	1.4519	1.32053	1.44872	1.34964
3390	1.57443	2.01793	2.23461	1.87358	1.63403	1.78405	1.67636	1.4949	1.91489	1.71948	2.25421	1.85514	1.76329	1.60764	1.51228	1.63825	1.83375	1.54243	1.75084	1.58731	1.66902	1.61077	1.49853	1.84052	2.17468	1.91653	1.83962	1.78949	1.61813	1.61951	1.14951	1.02872	1.08946	1.2359	1.09473	1.1831	1.20476	1.26427	1.16656	1.35996	1.40067	1.39864	1.48359	1.26034	1.33977	1.45444	1.31693	1.45485	1.34997
3420	1.57703	2.02043	2.24554	1.90029	1.65076	1.81327	1.695	1.50175	1.91718	1.72341	2.24519	1.85704	1.76945	1.60103	1.52903	1.63912	1.81149	1.52074	1.75286	1.58635	1.65926	1.61217	1.50783	1.84972	2.1791	1.91218	1.83803	1.7907	1.61237	1.62625	1.14861	1.02616	1.08619	1.24346	1.09156	1.18546	1.20487	1.26417	1.15856	1.35118	1.39846	1.41186	1.49202	1.23596	1.34513	1.45506	1.32094	1.44218	1.35822
3450	1.60855	2.01989	2.25155	1.92441	1.66442	1.8095	1.69223	1.54147	1.91898	1.71665	2.24393	1.85034	1.76481	1.60773	1.55149	1.61414	1.80859	1.52221	1.75289	1.58811	1.67754	1.6125	1.51829	1.85397	2.18613	1.93037	1.84049	1.79264	1.59744	1.61336	1.15346	1.02322	1.08511	1.24443	1.09064	1.18753	1.20662	1.26327	1.16663	1.3494	1.39485	1.43305	1.50919	1.23635	1.34168	1.45749	1.32382	1.44081	1.35732
3480	1.6603	2.04991	2.26218	1.92603	1.64189	1.7798	1.65129	1.58628	1.90248	1.7142	2.23487	1.84823	1.75735	1.62494	1.5704	1.61783	1.81348	1.48563	1.75637	1.59154	1.66739	1.61246	1.53425	1.86179	2.19363	1.91397	1.84607	1.79428	1.60428	1.60658	1.15169	1.027	1.08687	1.26609	1.09548	1.18606	1.20187	1.26479	1.16255	1.34551	1.3872	1.4508	1.5369	1.21431	1.35962	1.45691	1.32374	1.45169	1.35666
3510	1.70252	2.04823	2.28937	1.85659	1.57666	1.71253	1.5856	1.62632	1.85862	1.67814	2.2255	1.83262	1.74897	1.64523	1.56612	1.58083	1.77639	1.49567	1.75354	1.58635	1.66845	1.6072	1.5407	1.86404	2.1947	1.91844	1.84255	1.78849	1.616	1.60968	1.14153	1.02223	1.08156	1.26717	1.10418	1.14423	1.2049	1.25728	1.15224	1.33326	1.38491	1.44874	1.53519	1.21148	1.36088	1.45892	1.32444	1.44421	1.35974
3540	1.73165	2.0468	2.28749	1.80494	1.53837	1.67814	1.56859	1.59384	1.86101	1.63691	2.20558	1.81888	1.73134	1.65883	1.54675	1.60198	1.80408	1.53352	1.75471	1.58877	1.66298	1.58292	1.55049	1.86497	2.22236	1.91915	1.84437	1.78941	1.59455	1.59669	1.14455	1.02257	1.08284	1.25788	1.09756	1.13705	1.1978	1.25917	1.14681	1.32613	1.36533	1.43776	1.51214	1.24282	1.35159	1.45718	1.3208	1.44683	1.35775
3570	1.67353	2.0301	2.27113	1.78396	1.53916	1.67344	1.56639	1.53266	1.82725	1.63199	2.21741	1.80676	1.72203	1.66099	1.5467	1.63001	1.84421	1.55848	1.75109	1.59192	1.67203	1.56836	1.5471	1.88857	2.24007	1.91705	1.84887	1.79656	1.58622	1.59088	1.14817	1.02326	1.08282	1.242	1.09179	1.1078	1.19907	1.25762	1.14476	1.32399	1.35558	1.42295	1.50456	1.25598	1.345	1.45971	1.32338	1.449	1.35446
3600	1.60832	2.02577	2.27165	1.78373	1.54329	1.67744	1.58067	1.50296	1.78991	1.60657	2.21223	1.79645	1.70824	1.6302	1.54176	1.6486	1.87074	1.55867	1.7527	1.58459	1.67573	1.57135	1.55803	1.90534	2.24194	1.91765	1.84655	1.79623	1.5805	1.57248	1.14189	1.01995	1.07951	1.23973	1.08315	1.09307	1.19133	1.25097	1.13998	1.32232	1.33723	1.42425	1.48956	1.26793	1.34546	1.45909	1.3226	1.45605	1.36376
[truncated: 10 more columns]

## Sheet: Supplementary. Fig 5d
Genotype	ExpDate	Condition	Strain & Age
pla2g4aa_wt/mk220	20240430	ISO-Wound + HYPO E3	Casper | 2dpf
pla2g4aa_wt/mk220	20240430	ISO-Wound + HYPO E3	Casper | 2dpf
pla2g4aa_wt/mk220	20240430	ISO-Wound + HYPO E3	Casper | 2dpf
pla2g4aa_wt/mk220	20240430	ISO-Wound + HYPO E3	Casper | 2dpf
pla2g4aa_wt/mk220	20240430	ISO-Wound + HYPO E3	Casper | 2dpf
pla2g4aa_wt/mk220	20240430	ISO-Wound + HYPO E3	Casper | 2dpf
pla2g4aa_wt/mk220	20240430	ISO-Wound + HYPO E3	Casper | 2dpf
pla2g4aa_wt/mk220	20240430	ISO-Wound + HYPO E3	Casper | 3dpf
pla2g4aa_wt/mk220	20240430	ISO-Wound + HYPO E3	Casper | 3dpf
pla2g4aa_wt/mk220	20240430	ISO-Wound + HYPO E3	Casper | 3dpf
pla2g4aa_wt/mk220	20240430	ISO-Wound + HYPO E3	Casper | 3dpf
pla2g4aa_wt/mk220	20240430	ISO-Wound + HYPO E3	Casper | 3dpf
pla2g4aa_wt/mk220	20240430	ISO-Wound + HYPO E3	Casper | 3dpf
pla2g4aa_wt/mk220	20240430	ISO-Wound + HYPO E3	Casper | 3dpf
pla2g4aa_wt/mk220	20240430	ISO-Wound + HYPO E3	Casper | 3dpf
pla2g4aa_wt/mk220	20240713	ISO-Wound + HYPO E3	Casper | 3dpf
pla2g4aa_wt/mk220	20240713	ISO-Wound + HYPO E3	Casper | 3dpf
pla2g4aa_wt/mk220	20240713	ISO-Wound + HYPO E3	Casper | 3dpf
pla2g4aa_wt/mk220	20240713	ISO-Wound + HYPO E3	Casper | 3dpf
pla2g4aa_wt/mk220	20240713	ISO-Wound + HYPO E3	Casper | 3dpf
pla2g4aa_wt/mk220	20240713	ISO-Wound + HYPO E3	Casper | 3dpf
pla2g4aa_wt/mk220	20240713	ISO-Wound + HYPO E3	Casper | 3dpf
pla2g4aa_wt/mk220	20240713	ISO-Wound + HYPO E3	Casper | 3dpf
pla2g4aa_wt/mk220	20240713	ISO-Wound + HYPO E3	Casper | 3dpf
pla2g4aa_wt/mk220	20240713	ISO-Wound + HYPO E3	Casper | 3dpf
pla2g4aa_wt/mk220	20240713	ISO-Wound + HYPO E3	Casper | 3dpf
pla2g4aa_wt/mk220	20240713	ISO-Wound + HYPO E3	Casper | 3dpf
pla2g4aa_wt/mk220	20240713	ISO-Wound + HYPO E3	Casper | 3dpf
pla2g4aa_wt/mk220	20240713	ISO-Wound + HYPO E3	Casper | 3dpf
pla2g4aa_wt/mk220	20240713	ISO-Wound + HYPO E3	Casper | 3dpf
pla2g4aa_mk220/mk220	20240430	ISO-Wound + HYPO E3	Casper | 2dpf
pla2g4aa_mk220/mk220	20240430	ISO-Wound + HYPO E3	Casper | 2dpf
pla2g4aa_mk220/mk220	20240430	ISO-Wound + HYPO E3	Casper | 2dpf
pla2g4aa_mk220/mk220	20240430	ISO-Wound + HYPO E3	Casper | 2dpf
pla2g4aa_mk220/mk220	20240430	ISO-Wound + HYPO E3	Casper | 2dpf
pla2g4aa_mk220/mk220	20240430	ISO-Wound + HYPO E3	Casper | 2dpf
pla2g4aa_mk220/mk220	20240430	ISO-Wound + HYPO E3	Casper | 3dpf
pla2g4aa_mk220/mk220	20240430	ISO-Wound + HYPO E3	Casper | 3dpf
pla2g4aa_mk220/mk220	20240430	ISO-Wound + HYPO E3	Casper | 3dpf
pla2g4aa_mk220/mk220	20240430	ISO-Wound + HYPO E3	Casper | 3dpf
pla2g4aa_mk220/mk220	20240430	ISO-Wound + HYPO E3	Casper | 3dpf
pla2g4aa_mk220/mk220	20240430	ISO-Wound + HYPO E3	Casper | 3dpf
pla2g4aa_mk220/mk220	20240430	ISO-Wound + HYPO E3	Casper | 3dpf
pla2g4aa_mk220/mk220	20240430	ISO-Wound + HYPO E3	Casper | 3dpf
pla2g4aa_mk220/mk220	20240430	ISO-Wound + HYPO E3	Casper | 3dpf
pla2g4aa_mk220/mk220	20240430	ISO-Wound + HYPO E3	Casper | 3dpf
pla2g4aa_mk220/mk220	20240713	ISO-Wound + HYPO E3	Casper | 3dpf
pla2g4aa_mk220/mk220	20240713	ISO-Wound + HYPO E3	Casper | 3dpf
pla2g4aa_mk220/mk220	20240713	ISO-Wound + HYPO E3	Casper | 3dpf
pla2g4aa_mk220/mk220	20240713	ISO-Wound + HYPO E3	Casper | 3dpf
pla2g4aa_mk220/mk220	20240713	ISO-Wound + HYPO E3	Casper | 3dpf
pla2g4aa_mk220/mk220	20240713	ISO-Wound + HYPO E3	Casper | 3dpf
pla2g4aa_mk220/mk220	20240713	ISO-Wound + HYPO E3	Casper | 3dpf
pla2g4aa_mk220/mk220	20240713	ISO-Wound + HYPO E3	Casper | 3dpf
pla2g4aa_mk220/mk220	20240713	ISO-Wound + HYPO E3	Casper | 3dpf
pla2g4aa_mk220/mk220	20240713	ISO-Wound + HYPO E3	Casper | 3dpf
pla2g4aa_mk220/mk220	20240713	ISO-Wound + HYPO E3	Casper | 3dpf
pla2g4aa_mk220/mk220	20240713	ISO-Wound + HYPO E3	Casper | 3dpf
pla2g4aa_mk220/mk220	20240713	ISO-Wound + HYPO E3	Casper | 3dpf
Time (sec)	//rtsmcs/Niethammer/Zaza/Zaza's Papier/70kDa/CRISPR_Genetics/CRISPR_pla2g4aa_ISO- Wound + 5mM NaCl E3/WT PLA2G4AA/20240430_3dpf_casp_pla2g4aa_(g-blind)_70kDa_Dextran_ISO_HYPO_E3_F9_WTorHet_Dextran_Bleedout.csv	//rtsmcs/Niethammer/Zaza/Zaza's Papier/70kDa/CRISPR_Genetics/CRISPR_pla2g4aa_ISO- Wound + 5mM NaCl E3/WT PLA2G4AA/20240430_3dpf_casp_pla2g4aa_(g-blind)_70kDa_Dextran_ISO_HYPO_E3_F10_WTorHet_Dextran_Bleedout.csv	//rtsmcs/Niethammer/Zaza/Zaza's Papier/70kDa/CRISPR_Genetics/CRISPR_pla2g4aa_ISO- Wound + 5mM NaCl E3/WT PLA2G4AA/20240430_3dpf_casp_pla2g4aa_(g-blind)_70kDa_Dextran_ISO_HYPO_E3_F11_WTorHet_Dextran_Bleedout.csv	//rtsmcs/Niethammer/Zaza/Zaza's Papier/70kDa/CRISPR_Genetics/CRISPR_pla2g4aa_ISO- Wound + 5mM NaCl E3/WT PLA2G4AA/20240430_3dpf_casp_pla2g4aa_(g-blind)_70kDa_Dextran_ISO_HYPO_E3_F12_WTorHet_Dextran_Bleedout.csv	//rtsmcs/Niethammer/Zaza/Zaza's Papier/70kDa/CRISPR_Genetics/CRISPR_pla2g4aa_ISO- Wound + 5mM NaCl E3/WT PLA2G4AA/20240430_3dpf_casp_pla2g4aa_(g-blind)_70kDa_Dextran_ISO_HYPO_E4_F14_WTorHet_Dextran_Bleedout (2).csv	//rtsmcs/Niethammer/Zaza/Zaza's Papier/70kDa/CRISPR_Genetics/CRISPR_pla2g4aa_ISO- Wound + 5mM NaCl E3/WT PLA2G4AA/20240430_3dpf_casp_pla2g4aa_(g-blind)_70kDa_Dextran_ISO_HYPO_E4_F14_WTorHet_Dextran_Bleedout.csv	//rtsmcs/Niethammer/Zaza/Zaza's Papier/70kDa/CRISPR_Genetics/CRISPR_pla2g4aa_ISO- Wound + 5mM NaCl E3/WT PLA2G4AA/20240430_3dpf_casp_pla2g4aa_(g-blind)_70kDa_Dextran_ISO_HYPO_E4_F15_WTorHet_Dextran_Bleedout.csv	//rtsmcs/Niethammer/Zaza/Zaza's Papier/70kDa/CRISPR_Genetics/CRISPR_pla2g4aa_ISO- Wound + 5mM NaCl E3/WT PLA2G4AA/20240430_3dpf_casp_pla2g4aa_(g-blind)_70kDa_Dextran_ISO_HYPO_E4_F16_WTorHet_Dextran_Bleedout.csv	//rtsmcs/Niethammer/Zaza/Zaza's Papier/70kDa/CRISPR_Genetics/CRISPR_pla2g4aa_ISO- Wound + 5mM NaCl E3/WT PLA2G4AA/20240430_3dpf_casp_pla2g4aa_(g-blind)_70kDa_Dextran_ISO_HYPO_E5_F17_WTorHet_Dextran_Bleedout.csv	//rtsmcs/Niethammer/Zaza/Zaza's Papier/70kDa/CRISPR_Genetics/CRISPR_pla2g4aa_ISO- Wound + 5mM NaCl E3/WT PLA2G4AA/20240430_3dpf_casp_pla2g4aa_(g-blind)_70kDa_Dextran_ISO_HYPO_E6_F20_WtorHet_Dextran_Bleedout.csv	//rtsmcs/Niethammer/Zaza/Zaza's Papier/70kDa/CRISPR_Genetics/CRISPR_pla2g4aa_ISO- Wound + 5mM NaCl E3/WT PLA2G4AA/20240430_3dpf_casp_pla2g4aa_(g-blind)_70kDa_Dextran_ISO_HYPO_E6_F23_WTorHet_Dextran_Bleedout.csv	//rtsmcs/Niethammer/Zaza/Zaza's Papier/70kDa/CRISPR_Genetics/CRISPR_pla2g4aa_ISO- Wound + 5mM NaCl E3/WT PLA2G4AA/20240430_3dpf_casp_pla2g4aa_(g-blind)_70kDa_Dextran_ISO_HYPO_E7_F24_WTorHet_Dextran_Bleedout.csv	//rtsmcs/Niethammer/Zaza/Zaza's Papier/70kDa/CRISPR_Genetics/CRISPR_pla2g4aa_ISO- Wound + 5mM NaCl E3/WT PLA2G4AA/20240430_3dpf_casp_pla2g4aa_(g-blind)_70kDa_Dextran_ISO_HYPO_E7_F25_WTorHet_Dextran_Bleedout.csv	//rtsmcs/Niethammer/Zaza/Zaza's Papier/70kDa/CRISPR_Genetics/CRISPR_pla2g4aa_ISO- Wound + 5mM NaCl E3/WT PLA2G4AA/20240430_3dpf_casp_pla2g4aa_(g-blind)_70kDa_Dextran_ISO_HYPO_E7_F26_WTorHet_Dextran_Bleedout.csv	//rtsmcs/Niethammer/Zaza/Zaza's Papier/70kDa/CRISPR_Genetics/CRISPR_pla2g4aa_ISO- Wound + 5mM NaCl E3/WT PLA2G4AA/20240713_3dpf_casp_pla2g4aa_(g-blind)_70kDa_Dextran_ISO_HYPO_E8_F28_WTorHet_Dextran_Bleedout.csv	//rtsmcs/Niethammer/Zaza/Zaza's Papier/70kDa/CRISPR_Genetics/CRISPR_pla2g4aa_ISO- Wound + 5mM NaCl E3/WT PLA2G4AA/20240713_3dpf_casp_pla2g4aa_(g-blind)_70kDa_Dextran_ISO_HYPO_E8_F31_WTorHet_Dextran_Bleedout.csv	//rtsmcs/Niethammer/Zaza/Zaza's Papier/70kDa/CRISPR_Genetics/CRISPR_pla2g4aa_ISO- Wound + 5mM NaCl E3/WT PLA2G4AA/20240713_3dpf_casp_pla2g4aa_(g-blind)_70kDa_Dextran_ISO_HYPO_E9_F32_WtorHet_Dextran_Bleedout.csv	//rtsmcs/Niethammer/Zaza/Zaza's Papier/70kDa/CRISPR_Genetics/CRISPR_pla2g4aa_ISO- Wound + 5mM NaCl E3/WT PLA2G4AA/20240713_3dpf_casp_pla2g4aa_(g-blind)_70kDa_Dextran_ISO_HYPO_E9_F33_WtorHet_Dextran_Bleedout.csv	//rtsmcs/Niethammer/Zaza/Zaza's Papier/70kDa/CRISPR_Genetics/CRISPR_pla2g4aa_ISO- Wound + 5mM NaCl E3/WT PLA2G4AA/20240713_3dpf_casp_pla2g4aa_(g-blind)_70kDa_Dextran_ISO_HYPO_E9_F35_WtorHet_Dextran_Bleedout.csv	//rtsmcs/Niethammer/Zaza/Zaza's Papier/70kDa/CRISPR_Genetics/CRISPR_pla2g4aa_ISO- Wound + 5mM NaCl E3/WT PLA2G4AA/20240713_3dpf_casp_pla2g4aa_(g-blind)_70kDa_Dextran_ISO_HYPO_E10_F38_WTorHet_Dextran_Bleedout.csv	//rtsmcs/Niethammer/Zaza/Zaza's Papier/70kDa/CRISPR_Genetics/CRISPR_pla2g4aa_ISO- Wound + 5mM NaCl E3/WT PLA2G4AA/20240713_3dpf_casp_pla2g4aa_(g-blind)_70kDa_Dextran_ISO_HYPO_E11_F40_WTorHet_Dextran_Bleedout.csv	//rtsmcs/Niethammer/Zaza/Zaza's Papier/70kDa/CRISPR_Genetics/CRISPR_pla2g4aa_ISO- Wound + 5mM NaCl E3/WT PLA2G4AA/20240713_3dpf_casp_pla2g4aa_(g-blind)_70kDa_Dextran_ISO_HYPO_E11_F43_WTorHet_Dextran_Bleedout.csv	//rtsmcs/Niethammer/Zaza/Zaza's Papier/70kDa/CRISPR_Genetics/CRISPR_pla2g4aa_ISO- Wound + 5mM NaCl E3/WT PLA2G4AA/20240713_3dpf_casp_pla2g4aa_(g-blind)_70kDa_Dextran_ISO_HYPO_E12_F44_WtorHet_Dextran_Bleedout.csv	//rtsmcs/Niethammer/Zaza/Zaza's Papier/70kDa/CRISPR_Genetics/CRISPR_pla2g4aa_ISO- Wound + 5mM NaCl E3/WT PLA2G4AA/20240713_3dpf_casp_pla2g4aa_(g-blind)_70kDa_Dextran_ISO_HYPO_E13_F48_WtorHet_Dextran_Bleedout.csv	//rtsmcs/Niethammer/Zaza/Zaza's Papier/70kDa/CRISPR_Genetics/CRISPR_pla2g4aa_ISO- Wound + 5mM NaCl E3/WT PLA2G4AA/20240713_3dpf_casp_pla2g4aa_(g-blind)_70kDa_Dextran_ISO_HYPO_E13_F49_WtorHet_Dextran_Bleedout.csv	//rtsmcs/Niethammer/Zaza/Zaza's Papier/70kDa/CRISPR_Genetics/CRISPR_pla2g4aa_ISO- Wound + 5mM NaCl E3/WT PLA2G4AA/20240713_3dpf_casp_pla2g4aa_(g-blind)_70kDa_Dextran_ISO_HYPO_E13_F50_WtorHet_Dextran_Bleedout.csv	//rtsmcs/Niethammer/Zaza/Zaza's Papier/70kDa/CRISPR_Genetics/CRISPR_pla2g4aa_ISO- Wound + 5mM NaCl E3/WT PLA2G4AA/20240713_3dpf_casp_pla2g4aa_(g-blind)_70kDa_Dextran_ISO_HYPO_E14_F52_WtorHet_Dextran_Bleedout.csv	//rtsmcs/Niethammer/Zaza/Zaza's Papier/70kDa/CRISPR_Genetics/CRISPR_pla2g4aa_ISO- Wound + 5mM NaCl E3/WT PLA2G4AA/20240713_3dpf_casp_pla2g4aa_(g-blind)_70kDa_Dextran_ISO_HYPO_E15_F58_WtorHet_Dextran_Bleedout.csv	//rtsmcs/Niethammer/Zaza/Zaza's Papier/70kDa/CRISPR_Genetics/CRISPR_pla2g4aa_ISO- Wound + 5mM NaCl E3/WT PLA2G4AA/20240713_3dpf_casp_pla2g4aa_(g-blind)_70kDa_Dextran_ISO_HYPO_E15_F59_WtorHet_Dextran_Bleedout.csv	//rtsmcs/Niethammer/Zaza/Zaza's Papier/70kDa/CRISPR_Genetics/CRISPR_pla2g4aa_ISO- Wound + 5mM NaCl E3/WT PLA2G4AA/20240713_3dpf_casp_pla2g4aa_(g-blind)_70kDa_Dextran_ISO_HYPO_E16_F61_WtorHet_Dextran_Bleedout.csv	//rtsmcs/Niethammer/Zaza/Zaza's Papier/70kDa/CRISPR_Genetics/CRISPR_pla2g4aa_ISO- Wound + 5mM NaCl E3/KO PLA2G4AA/20240430_3dpf_casp_pla2g4aa_(g-blind)_70kDa_Dextran_ISO_HYPO_E1_F2_KO_Dextran_Bleedout.csv	//rtsmcs/Niethammer/Zaza/Zaza's Papier/70kDa/CRISPR_Genetics/CRISPR_pla2g4aa_ISO- Wound + 5mM NaCl E3/KO PLA2G4AA/20240430_3dpf_casp_pla2g4aa_(g-blind)_70kDa_Dextran_ISO_HYPO_E1_F3_KO_Dextran_Bleedout.csv	//rtsmcs/Niethammer/Zaza/Zaza's Papier/70kDa/CRISPR_Genetics/CRISPR_pla2g4aa_ISO- Wound + 5mM NaCl E3/KO PLA2G4AA/20240430_3dpf_casp_pla2g4aa_(g-blind)_70kDa_Dextran_ISO_HYPO_E1_F4_KO_Dextran_Bleedout.csv	//rtsmcs/Niethammer/Zaza/Zaza's Papier/70kDa/CRISPR_Genetics/CRISPR_pla2g4aa_ISO- Wound + 5mM NaCl E3/KO PLA2G4AA/20240430_3dpf_casp_pla2g4aa_(g-blind)_70kDa_Dextran_ISO_HYPO_E2_F5_KO_Dextran_Bleedout.csv	//rtsmcs/Niethammer/Zaza/Zaza's Papier/70kDa/CRISPR_Genetics/CRISPR_pla2g4aa_ISO- Wound + 5mM NaCl E3/KO PLA2G4AA/20240430_3dpf_casp_pla2g4aa_(g-blind)_70kDa_Dextran_ISO_HYPO_E2_F8_KO_Dextran_Bleedout.csv	//rtsmcs/Niethammer/Zaza/Zaza's Papier/70kDa/CRISPR_Genetics/CRISPR_pla2g4aa_ISO- Wound + 5mM NaCl E3/KO PLA2G4AA/20240430_3dpf_casp_pla2g4aa_(g-blind)_70kDa_Dextran_ISO_HYPO_E4_F13_KO_Dextran_Bleedout.csv	//rtsmcs/Niethammer/Zaza/Zaza's Papier/70kDa/CRISPR_Genetics/CRISPR_pla2g4aa_ISO- Wound + 5mM NaCl E3/KO PLA2G4AA/20240430_3dpf_casp_pla2g4aa_(g-blind)_70kDa_Dextran_ISO_HYPO_E5_F18_KO_Dextran_Bleedout.csv	//rtsmcs/Niethammer/Zaza/Zaza's Papier/70kDa/CRISPR_Genetics/CRISPR_pla2g4aa_ISO- Wound + 5mM NaCl E3/KO PLA2G4AA/20240430_3dpf_casp_pla2g4aa_(g-blind)_70kDa_Dextran_ISO_HYPO_E5_F19_KO_Dextran_Bleedout.csv	//rtsmcs/Niethammer/Zaza/Zaza's Papier/70kDa/CRISPR_Genetics/CRISPR_pla2g4aa_ISO- Wound + 5mM NaCl E3/KO PLA2G4AA/20240430_3dpf_casp_pla2g4aa_(g-blind)_70kDa_Dextran_ISO_HYPO_E6_F21_KO_Dextran_Bleedout.csv	//rtsmcs/Niethammer/Zaza/Zaza's Papier/70kDa/CRISPR_Genetics/CRISPR_pla2g4aa_ISO- Wound + 5mM NaCl E3/KO PLA2G4AA/20240430_3dpf_casp_pla2g4aa_(g-blind)_70kDa_Dextran_ISO_HYPO_E6_F22_KO_Dextran_Bleedout.csv	//rtsmcs/Niethammer/Zaza/Zaza's Papier/70kDa/CRISPR_Genetics/CRISPR_pla2g4aa_ISO- Wound + 5mM NaCl E3/KO PLA2G4AA/20240430_3dpf_casp_pla2g4aa_(g-blind)_70kDa_Dextran_ISO_HYPO_E7_F27_KO_Dextran_Bleedout.csv	//rtsmcs/Niethammer/Zaza/Zaza's Papier/70kDa/CRISPR_Genetics/CRISPR_pla2g4aa_ISO- Wound + 5mM NaCl E3/KO PLA2G4AA/20240713_3dpf_casp_pla2g4aa_(g-blind)_70kDa_Dextran_ISO_HYPO_E8_F29_KO_Dextran_bleedout.csv	//rtsmcs/Niethammer/Zaza/Zaza's Papier/70kDa/CRISPR_Genetics/CRISPR_pla2g4aa_ISO- Wound + 5mM NaCl E3/KO PLA2G4AA/20240713_3dpf_casp_pla2g4aa_(g-blind)_70kDa_Dextran_ISO_HYPO_E8_F30_KO_Dextran_Bleedout.csv	//rtsmcs/Niethammer/Zaza/Zaza's Papier/70kDa/CRISPR_Genetics/CRISPR_pla2g4aa_ISO- Wound + 5mM NaCl E3/KO PLA2G4AA/20240713_3dpf_casp_pla2g4aa_(g-blind)_70kDa_Dextran_ISO_HYPO_E9_F34_KO_Dextran_bleedout.csv	//rtsmcs/Niethammer/Zaza/Zaza's Papier/70kDa/CRISPR_Genetics/CRISPR_pla2g4aa_ISO- Wound + 5mM NaCl E3/KO PLA2G4AA/20240713_3dpf_casp_pla2g4aa_(g-blind)_70kDa_Dextran_ISO_HYPO_E10_F36_KO_Dextran_Bleedout.csv	//rtsmcs/Niethammer/Zaza/Zaza's Papier/70kDa/CRISPR_Genetics/CRISPR_pla2g4aa_ISO- Wound + 5mM NaCl E3/KO PLA2G4AA/20240713_3dpf_casp_pla2g4aa_(g-blind)_70kDa_Dextran_ISO_HYPO_E10_F37_KO_Dextran_Bleedout.csv	//rtsmcs/Niethammer/Zaza/Zaza's Papier/70kDa/CRISPR_Genetics/CRISPR_pla2g4aa_ISO- Wound + 5mM NaCl E3/KO PLA2G4AA/20240713_3dpf_casp_pla2g4aa_(g-blind)_70kDa_Dextran_ISO_HYPO_E10_F39_KO_Dextran_Bleedout.csv	//rtsmcs/Niethammer/Zaza/Zaza's Papier/70kDa/CRISPR_Genetics/CRISPR_pla2g4aa_ISO- Wound + 5mM NaCl E3/KO PLA2G4AA/20240713_3dpf_casp_pla2g4aa_(g-blind)_70kDa_Dextran_ISO_HYPO_E11_F41_KO_Dextran_Bleedout.csv	//rtsmcs/Niethammer/Zaza/Zaza's Papier/70kDa/CRISPR_Genetics/CRISPR_pla2g4aa_ISO- Wound + 5mM NaCl E3/KO PLA2G4AA/20240713_3dpf_casp_pla2g4aa_(g-blind)_70kDa_Dextran_ISO_HYPO_E11_F42_KO_Dextran_Bleedout.csv
0	1.0444	1.49761	0.954792	0.949421	1.01955	1.10519	0.937411	0.964018	0.905907	0.889322	0.899554	0.742298	1.00641	0.88244	0.828329	0.920461	0.984277	0.964093	0.95652	0.927791	0.941352	0.820506	0.870892	0.950916	0.958359	0.947198	0.938276	0.869678	0.877787	0.812302	0.995523	0.769978	1.05226	0.999117	0.811719	0.922296	0.839861	0.950327	1.01281	0.639665	0.912791	1.00927	0.626631	0.987552	0.794555	0.960715	0.890614	0.994472	0.798715
30	1.07855	1.29536	0.93343	0.952804	1.02723	0.9917	0.940426	0.970481	0.9427	0.942769	0.874418	0.755942	0.929852	0.912814	0.849118	0.912627	0.998451	0.981406	0.950284	0.931532	0.996356	0.842732	0.932192	0.973542	0.942079	0.980301	0.914951	0.925703	0.90897	0.890895	1.08263	0.854476	1.00172	1.00976	0.884317	0.896143	0.911366	0.973562	0.960297	0.79599	0.867396	1.0241	0.699849	0.989581	0.877047	0.913044	0.961356	1.02897	0.882835
60	1.05288	1.16275	0.952197	0.967454	1.08222	1.00863	0.967282	0.987492	0.957485	1.02321	0.927556	0.920828	0.991806	1.03252	0.934916	0.998179	1.00724	0.990663	0.982828	0.946673	0.993055	0.892378	0.937687	0.969557	0.958365	0.97261	0.984298	0.964435	0.923912	0.940512	1.08595	0.856685	0.962925	0.954593	0.942373	0.883988	0.923577	1.00543	0.908988	0.929549	0.917615	1.01231	0.907266	0.995012	0.84121	0.952491	0.969892	1.01207	0.949946
90	1.0571	1.17995	0.967872	0.996108	1.04097	0.997242	0.973613	1.03886	0.937777	0.914717	0.918563	1.00186	1.00719	0.990292	1.01936	0.991572	0.9595	1.00025	1.01328	0.98272	1.03916	0.957561	0.933489	0.950353	0.971069	0.989055	0.976562	0.971733	0.942928	0.990085	1.01903	0.952149	1.02116	1.00838	0.969145	0.887347	0.955472	0.986965	1.06224	0.959752	0.973048	1.05737	0.998259	0.991285	0.92443	0.977787	1.00121	1.01865	0.90031
120	1.00167	0.929598	0.967055	0.972728	0.998238	0.946123	1.01319	1.03194	1.08524	0.887873	0.965034	0.982506	1.04574	1.10513	0.946135	1.00668	1.0033	0.97984	1.01437	0.98199	1.05663	0.987631	0.947463	0.971143	0.985646	1.00425	0.97147	0.994895	0.951486	1.06552	1.01777	1.0142	1.00374	0.976385	0.939423	0.954191	0.968742	1.02244	1.03347	1.01565	1.00604	1.11811	1.10651	1.00869	1.01291	1.08109	0.998265	1.01239	1.00058
150	1.02379	0.948538	1.01649	1.01888	1.00001	1.01831	1.01399	0.923719	0.966154	1.08431	1.03002	1.07334	0.987858	1.0011	0.947975	0.978678	0.970227	0.991123	1.03687	1.02907	1.03051	1.02376	0.983025	1.00051	1.01067	1.02694	0.994956	1.03702	0.977673	1.07503	1.00177	1.02413	0.966616	1.0069	1.02918	1.10493	1.03139	1.01893	0.960178	1.06313	1.05636	0.977801	1.04759	0.993509	1.09567	0.992578	1.02004	0.992049	1.12143
180	0.953524	0.791569	1.01241	1.00061	1.00281	0.980584	1.02052	0.984983	0.968051	0.923258	1.03519	1.11659	1.03981	1.01712	1.16487	1.01837	0.997402	1.00069	0.993098	1.02412	0.993165	1.0581	1.04494	0.99881	1.06644	1.02511	1.01383	1.0665	1.04235	1.09305	1.02494	1.05777	0.974788	0.960941	1.07641	1.13232	1.05358	1.03636	1.03247	1.03491	1.12416	1.02078	1.14812	0.971129	1.09367	1.07957	1.06195	1.01468	1.16135
210	0.881878	0.811265	1.07318	1.0222	0.927568	0.995117	1.04958	1.08883	1.06368	1.04685	1.09857	0.966543	1.02705	1.06953	1.22173	1.02216	0.999847	1.00165	1.02584	1.05522	0.993519	1.10409	1.07552	1.05323	1.05847	1.01463	1.0528	1.08161	1.04527	1.00742	0.904268	1.08596	0.970972	1.03051	1.08575	1.04212	1.12387	1.05827	1.04989	1.19089	1.02048	0.950749	1.22474	0.997434	1.11058	1.01956	1.04269	1.00959	1.11801
240	0.93501	0.637518	1.05896	1.04157	0.932279	0.977665	1.02231	0.975745	1.16285	1.10396	1.11853	1.25573	1.02206	1.02654	1.09015	1.04608	1.03822	1.02504	1.03251	1.05907	1.00697	1.13495	1.1217	1.06645	1.06264	1.02714	1.10962	1.08264	1.11295	1.20076	0.898027	1.13719	1.00336	1.03265	1.12318	1.26556	1.11162	1.03105	0.975991	1.16915	1.06874	0.941554	1.21941	1.0151	1.14067	1.0378	1.02344	0.974206	1.17189
270	0.971214	0.745848	1.06361	1.07822	0.969122	0.979442	1.06167	1.03393	1.01016	1.18373	1.13257	1.18436	0.942216	0.962516	0.997406	1.10518	1.04154	1.06523	0.994396	1.06182	0.949284	1.1783	1.15309	1.0655	0.986269	1.01276	1.04324	1.00578	1.21668	0.924424	0.970103	1.24745	1.04245	1.02077	1.13849	0.911106	1.08052	0.916665	1.00365	1.20132	1.05337	0.887949	1.02162	1.0507	1.10926	0.985373	1.03055	0.942912	0.89493
300	0.828586	0.641987	1.04701	0.985116	1.01079	0.958939	0.960061	1.01084	1.27607	1.20923	1.12601	1.06532	0.976812	1.05231	1.00613	1.14231	1.10491	1.07284	1.00508	1.09475	0.983983	1.21976	1.11061	1.018	0.98603	0.989381	0.60642	0.889897	1.35649	0.926378	0.852612	0.873981	1.03225	0.98907	1.16023	1.33846	1.05493	1.12649	1.03244	1.13385	0.968886	0.456246	0.880088	1.06098	1.09768	0.427911	1.02702	0.830903	1.02859
330	0.744339	0.732386	1.09108	0.906576	0.97844	0.950084	0.962483	0.990982	1.29532	1.21808	1.10982	1.17266	1.01482	0.981938	0.975059	1.06787	1.0952	1.07249	1.02488	1.12749	1.02926	1.20998	1.10587	0.973924	0.980161	0.998078	0.745309	0.857052	1.39332	0.944284	0.747389	0.81495	1.02832	0.931282	1.13665	1.33624	1.04829	1.13581	1.00136	0.909702	1.04449	0.407304	0.796417	1.04926	1.03273	0.443646	1.04849	0.789073	0.996268
360	0.721692	0.787962	1.04987	0.840432	0.942095	0.972432	0.990516	1.09025	1.2402	1.32425	1.18835	1.2917	1.00956	1.02801	0.978205	1.05309	1.09753	1.09215	1.02232	1.11587	1.01347	1.25571	1.12869	0.991409	1.0137	1.01533	0.846762	0.837546	1.37999	1.05743	0.773881	0.753491	1.05998	0.986229	1.22232	1.38075	1.03889	1.14	0.910665	0.908581	1.06345	0.413505	0.863682	1.05705	1.10032	0.403795	1.04543	0.779131	1.01232
390	0.748754	0.887959	1.06681	0.751567	0.978501	1.03446	0.955518	1.07888	1.43399	1.23999	1.12997	1.29199	0.986153	0.995509	0.80654	1.05289	1.11844	1.04822	0.993362	1.12533	0.983458	1.24247	1.15971	0.965276	1.02655	0.987259	0.915719	0.836902	1.30033	1.02556	0.764065	0.744069	1.08854	0.915187	1.23287	1.34005	0.997501	1.14358	0.960223	0.911633	1.04734	0.379523	0.785823	1.07498	1.13729	0.340048	1.00427	0.742303	1.03906
420	0.7837	0.749392	1.09511	0.670206	0.96285	1.02168	0.970769	0.961276	1.23388	1.25238	1.14082	1.34933	1.03942	0.90103	0.774552	1.04758	1.11044	1.07369	1.00144	1.12672	0.977146	1.1382	1.24105	0.975002	1.0626	0.94522	0.940667	0.764064	1.34636	0.976384	0.763435	0.713155	1.06364	0.974422	1.22987	1.29679	0.928027	1.14776	0.98465	0.964992	0.967811	0.381597	0.826253	1.05941	1.15737	0.358403	1.00457	0.668367	1.01844
450	0.738375	0.828088	1.10183	0.647158	0.88955	1.03329	0.964465	1.05889	1.2054	1.1296	1.25203	1.23546	1.04336	0.916357	0.946265	1.08326	1.11968	1.05161	1.02083	1.11833	0.994926	1.12694	1.32725	0.962045	0.959031	0.936664	0.927755	0.781775	1.40326	1.05295	0.759029	0.677383	1.03848	0.957906	1.21951	1.22992	0.870376	1.15007	0.960678	0.885724	0.951096	0.417502	0.947601	1.07276	1.23114	0.300198	1.01953	0.656447	1.0018
480	0.704756	0.810371	1.08246	0.655857	0.87926	1.06261	0.967145	1.03721	1.33375	1.20844	1.13698	1.22016	1.05626	0.9921	0.922054	1.05709	1.10571	1.08158	1.03222	1.11286	1.05156	1.05913	1.3194	0.918348	0.969957	0.906576	0.966432	0.74899	1.38073	0.963004	0.760332	0.639257	1.05662	0.958471	1.18039	1.16087	0.766288	1.12596	1.00677	0.921796	0.939519	0.398605	0.890801	1.11209	1.24042	0.277295	1.02988	0.582425	1.0165
510	0.679533	0.692471	1.07729	0.66037	0.918047	1.09167	0.985231	1.03242	1.23299	1.41878	1.01818	1.35806	1.02561	0.931747	0.968372	1.11251	1.09536	1.10588	1.04878	1.08866	1.0851	0.945003	1.26338	0.890755	0.957328	0.944337	0.959856	0.751224	1.34303	0.827181	0.737761	0.549679	1.02429	0.918994	1.20928	1.0921	0.739148	1.09537	0.998382	0.921734	0.923852	0.395031	0.829796	1.10338	1.27712	0.248027	1.02542	0.514507	0.937936
540	0.696148	0.829388	1.07219	0.644302	0.897522	1.05779	0.981849	1.07154	1.23992	1.22713	1.04343	1.22463	1.0627	0.962059	0.968419	1.09097	1.05379	1.04995	1.08556	1.10865	1.10666	0.915621	1.20945	0.825065	0.936123	0.938067	0.970041	0.736115	1.39133	0.860584	0.684907	0.509417	0.962754	0.931343	1.18669	0.896086	0.634786	1.06266	1.03933	0.863093	0.74717	0.414872	0.995377	1.07276	1.24753	0.313622	1.04908	0.496453	1.05083
570	0.669812	0.74803	1.05421	0.658753	0.899954	0.994987	0.985218	1.08512	1.35628	1.22734	1.06746	1.03298	1.0848	1.09248	0.872573	1.13714	1.10524	1.03988	1.01874	1.08995	1.08072	0.85476	1.19846	0.798183	0.938394	0.923059	0.919693	0.709934	1.27978	0.772318	0.615599	0.463341	0.896395	0.938295	1.13467	0.869833	0.570437	1.04858	0.97689	0.865347	0.776712	0.397442	1.01118	1.07119	1.27661	0.341348	1.04118	0.439686	0.986801
600	0.6121	0.821186	1.0394	0.667672	0.942038	1.00635	1.00319	0.995788	1.39259	1.17365	1.03377	1.07121	1.11835	0.919579	0.889938	1.09739	1.10171	1.072	1.06553	1.09358	1.04378	0.806178	1.2027	0.692276	0.909707	0.910494	0.871925	0.700569	1.23111	0.859729	0.639381	0.419694	0.95506	0.890139	1.10606	0.897359	0.524685	1.03175	0.976115	0.845645	0.749969	0.387188	0.94003	1.10423	1.31193	0.355176	0.992591	0.328741	1.04861
630	0.580474	0.729465	1.06518	0.671358	0.865296	0.973149	0.9768	1.09485	1.36275	1.18581	0.972417	1.04248	1.04784	0.911484	1.02258	1.13442	1.09314	1.0741	1.07656	1.1023	1.03663	0.789208	1.23987	0.705154	0.907385	0.910892	0.905115	0.685763	1.17606	0.998449	0.613016	0.394448	0.95599	0.785982	1.09187	0.91572	0.522656	1.04148	0.988046	0.825618	0.67633	0.406034	0.962235	1.13839	1.33582	0.338007	1.00306	0.299367	1.19113
660	0.561408	0.813402	1.0121	0.62414	0.897566	0.937276	0.981595	1.10691	1.49671	1.22015	1.00479	0.903385	1.05573	0.960978	0.977225	1.24062	1.16781	1.05288	1.08653	1.08543	0.978282	0.782035	1.27061	0.690187	0.910454	0.860907	0.83033	0.671561	1.06756	0.912854	0.557475	0.370527	0.925449	0.853914	1.09618	0.975515	0.424544	0.998444	1.02007	0.809377	0.649772	0.410469	0.959719	1.12439	1.27058	0.27756	0.969388	0.243636	1.1114
690	0.602656	0.931056	0.990889	0.598056	0.838694	0.94138	0.984854	1.10775	1.38028	1.25301	1.05605	1.02451	1.10151	0.899305	0.863521	1.26811	1.14016	1.04739	1.05752	1.0514	0.928286	0.710808	1.27603	0.636613	0.825696	0.853843	0.738527	0.62637	1.02352	0.879752	0.61975	0.3798	0.882253	0.793209	1.11499	0.948512	0.384253	0.8374	1.03711	0.85479	0.581705	0.370104	0.856489	1.15868	1.34216	0.246353	0.975775	0.185868	1.03751
720	0.60098	0.87227	0.951427	0.641608	0.853196	0.940012	0.966551	1.05488	1.48542	1.22198	0.999404	1.03692	1.06152	0.970725	0.912598	1.24677	1.21495	1.04035	1.07289	1.04242	0.892575	0.668693	1.23144	0.628404	0.841945	0.865471	0.620207	0.51065	0.902122	0.819474	0.52477	0.362797	0.852107	0.704554	1.07475	1.02576	0.418044	0.599237	0.996094	0.708309	0.528006	0.393946	0.788409	1.17504	1.35614	0.211998	0.960899	0.171611	0.968133
750	0.59097	1.03537	0.975589	0.63637	0.816512	0.930776	0.962807	1.14782	1.51758	1.19808	0.983658	1.11528	1.05047	1.03392	0.783375	1.18803	1.212	1.04586	1.08113	0.961707	0.852582	0.647435	1.17245	0.568904	0.805348	0.853807	0.580445	0.443469	0.872512	0.706194	0.56259	0.36552	0.840049	0.661342	1.11707	1.01124	0.367358	0.342111	0.841087	0.6408	0.440536	0.420027	0.772937	1.17556	1.36698	0.221184	0.941436	0.138406	0.651523
780	0.53477	1.05788	0.947521	0.631561	0.769728	0.973785	0.937183	1.08481	1.33667	1.16445	1.01535	1.02673	1.05113	0.975879	0.747898	1.17099	1.19405	0.985218	1.13734	0.884888	0.82701	0.626483	1.06369	0.501238	0.819671	0.851505	0.535744	0.410527	0.855857	0.612787	0.498547	0.355289	0.857942	0.692233	1.12339	1.0232	0.363105	0.232546	0.975954	0.632278	0.399451	0.400551	0.878801	1.21286	1.31293	0.247387	0.924413	0.15308	0.575309
810	0.540451	1.10377	0.937783	0.6028	0.714868	1.05141	0.935325	1.01909	1.28917	1.17763	0.972961	1.10819	1.05442	0.896718	0.639575	1.17867	1.20074	0.938482	1.09718	0.832596	0.794653	0.586862	1.03278	0.419602	0.819213	0.840523	0.508178	0.360673	0.816901	0.576235	0.523458	0.342997	0.824839	0.622506	1.08422	1.02642	0.429465	0.136957	0.903014	0.609217	0.442746	0.411621	0.806327	1.16706	1.203	0.271215	0.911634	0.147112	0.675839
840	0.531147	1.24844	0.969969	0.57463	0.625586	1.02345	0.926305	1.16589	1.21537	1.03067	0.893154	1.00161	1.04626	0.779004	0.605699	1.12825	1.19441	0.943424	1.12415	0.795446	0.727931	0.552675	0.97448	0.42324	0.748894	0.855624	0.523715	0.341203	0.76786	0.601254	0.511617	0.343955	0.79933	0.548198	1.11634	1.02272	0.371614	0.0949242	0.846558	0.533303	0.331668	0.490267	1.03389	1.17229	1.1863	0.260837	0.891245	0.161445	0.707797
870	0.540274	1.32941	0.971102	0.564233	0.592754	1.099	0.919954	1.09485	1.02926	0.936691	0.871967	1.02778	0.938793	0.763105	0.564149	1.0596	1.21376	0.909467	1.08831	0.803627	0.679343	0.562169	0.993596	0.369581	0.740198	0.84545	0.525272	0.351407	0.676811	0.576991	0.525465	0.36795	0.752877	0.59106	1.06507	0.870892	0.318139	0.070205	0.823134	0.397634	0.344957	0.544257	1.01642	1.13185	1.18085	0.247166	0.854465	0.150034	0.688286
900	0.475356	1.10542	0.914609	0.541243	0.412676	1.09401	0.928191	1.07285	0.927092	0.695744	0.890431	0.802304	0.914984	0.730216	0.520776	0.971545	1.2057	0.860839	1.116	0.505532	0.62618	0.500195	0.953788	0.326543	0.751615	0.846347	0.491261	0.325503	0.560916	0.627924	0.546926	0.339391	0.699174	0.452426	1.02261	0.900546	0.312802	0.0641031	0.824278	0.385333	0.282866	0.50608	0.793925	1.08369	1.1897	0.22414	0.85249	0.152642	0.657641
930	0.52069	1.02934	0.939352	0.53415	0.390973	1.0751	0.920957	1.12621	1.05149	0.588844	0.91399	0.843995	0.857768	0.6528	0.448933	0.974593	1.20244	0.782135	1.12151	0.418258	0.585941	0.477119	0.952035	0.290582	0.732122	0.835365	0.475436	0.36006	0.49226	0.61018	0.498008	0.368465	0.632912	0.471074	0.981123	0.864944	0.334044	0.0579502	0.846663	0.352655	0.333925	0.462192	0.533642	1.02302	1.18557	0.221945	0.854256	0.146559	0.482231
960	0.464023	1.20308	0.976649	0.508529	0.417146	0.955769	0.93007	1.21263	0.892272	0.671623	0.841264	0.772075	0.750694	0.609654	0.421908	0.927445	1.15808	0.773305	1.12576	0.359477	0.522202	0.460576	0.903535	0.288263	0.711929	0.792194	0.431638	0.331831	0.396584	0.520801	0.48433	0.339979	0.556855	0.439779	1.01741	0.837145	0.302704	0.0456364	0.873148	0.279392	0.314236	0.490265	0.478755	0.942924	1.14961	0.231931	0.827647	0.152941	0.481597
990	0.423784	1.07683	0.89882	0.481159	0.352571	0.790951	0.942152	1.13898	0.881344	0.546288	0.765554	0.592988	0.735045	0.693482	0.371653	0.832211	1.16635	0.744475	1.1564	0.317161	0.473421	0.418741	0.874685	0.242206	0.724044	0.735885	0.427877	0.255346	0.335374	0.494638	0.351386	0.345648	0.541705	0.388035	0.92044	0.751945	0.303986	0.045685	0.851496	0.272685	0.186639	0.465595	0.487862	0.938734	1.0879	0.217074	0.81777	0.147013	0.418743
1020	0.389264	1.12719	0.972428	0.453124	0.30347	0.67537	0.932884	1.11909	0.893491	0.507938	0.776999	0.475132	0.629935	0.667337	0.320808	0.817518	1.17348	0.738378	1.11968	0.291672	0.435716	0.349382	0.801949	0.221146	0.671316	0.690556	0.375491	0.22055	0.318858	0.529015	0.399127	0.330411	0.477416	0.384478	0.880867	0.748564	0.305056	0.044981	0.830618	0.277382	0.239589	0.403643	0.385399	0.910793	1.08768	0.169332	0.805075	0.158398	0.399951
1050	0.400107	1.3218	0.906506	0.424249	0.258359	0.54076	0.964576	1.31327	0.77963	0.470015	0.700784	0.375255	0.667565	0.648092	0.287096	0.889684	1.16988	0.746323	1.08487	0.291782	0.353618	0.293382	0.724626	0.216882	0.633287	0.694509	0.351922	0.20477	0.30174	0.296498	0.395118	0.316131	0.443664	0.434999	0.793811	0.787057	0.288492	0.0523173	0.760803	0.260353	0.200155	0.398871	0.428959	0.754652	1.0207	0.149328	0.80125	0.149669	0.471383
1080	0.391633	1.05822	0.874642	0.40361	0.239274	0.43444	0.966248	1.28555	0.929706	0.52683	0.681194	0.451429	0.469593	0.556357	0.240739	0.817082	1.20024	0.764277	1.00055	0.295305	0.325536	0.162939	0.654716	0.177521	0.600695	0.663452	0.333049	0.211502	0.231419	0.319268	0.308949	0.313261	0.406017	0.402018	0.797142	0.69301	0.226029	0.0473359	0.70974	0.210087	0.240213	0.369513	0.316859	0.611207	1.0271	0.180166	0.755771	0.158357	0.390894
1110	0.375048	1.21311	0.890962	0.381342	0.254046	0.276943	0.964388	1.19539	0.962457	0.403081	0.689451	0.560709	0.492224	0.535304	0.213049	0.852348	1.17543	0.761204	0.974601	0.314228	0.280829	0.129051	0.60275	0.183758	0.59572	0.626427	0.299803	0.149704	0.193528	0.369912	0.273776	0.312377	0.399378	0.357042	0.900679	0.628735	0.186024	0.0441517	0.683218	0.170621	0.260881	0.325537	0.30865	0.426339	1.03165	0.178232	0.731303	0.151426	0.489433
1140	0.342621	0.918404	0.837428	0.355186	0.198703	0.158634	0.90628	1.24289	0.933303	0.335822	0.644553	0.496791	0.444602	0.526128	0.235725	0.855742	1.18877	0.649552	0.960966	0.279612	0.225764	0.105849	0.52114	0.178338	0.559339	0.586347	0.26897	0.136614	0.14356	0.253518	0.306118	0.262769	0.367817	0.33774	0.836435	0.688665	0.192801	0.0461991	0.656861	0.220583	0.225318	0.299353	0.182448	0.277858	1.00567	0.140992	0.71996	0.145879	0.375033
1170	0.310276	0.81012	0.82062	0.348051	0.155658	0.24362	0.854556	1.42366	0.910637	0.389107	0.654043	0.328029	0.367781	0.48528	0.167495	0.818544	1.1973	0.566357	0.934463	0.2546	0.210995	0.085273	0.478143	0.177407	0.552763	0.579625	0.231649	0.0964347	0.112562	0.255351	0.196521	0.269025	0.293213	0.337041	0.746871	0.684103	0.180015	0.0515986	0.653406	0.1946	0.15317	0.251474	0.348277	0.244221	0.865536	0.108266	0.728951	0.151734	0.409045
1200	0.269949	0.719109	0.788639	0.310812	0.136665	0.288231	0.756517	1.39525	0.896139	0.343379	0.6609	0.222883	0.317007	0.496554	0.174479	0.83446	1.19835	0.48299	0.908267	0.23777	0.167869	0.0726173	0.442333	0.166876	0.53241	0.535731	0.249199	0.0825456	0.102524	0.237045	0.202066	0.262548	0.260409	0.287312	0.556437	0.733624	0.177868	0.0452164	0.661359	0.155366	0.131834	0.255097	0.313965	0.206203	0.880878	0.115845	0.68797	0.140604	0.28952
1230	0.265045	0.635128	0.783584	0.302049	0.0815238	0.269085	0.636488	1.30098	0.866846	0.311136	0.628135	0.134462	0.216117	0.44759	0.125131	0.779524	1.16906	0.38522	0.848889	0.223869	0.152125	0.0645539	0.435113	0.147969	0.500507	0.47331	0.209772	0.0578006	0.0809179	0.153909	0.184202	0.235314	0.2276	0.26322	0.555985	0.705306	0.151717	0.0502161	0.511137	0.134001	0.16692	0.228812	0.476511	0.183428	0.855389	0.0741331	0.684064	0.158147	0.467015
1260	0.236852	0.596729	0.713463	0.247113	0.0646732	0.293292	0.550585	1.42111	0.835164	0.151525	0.612795	0.475945	0.262285	0.459789	0.106215	0.748957	1.1539	0.364629	0.768151	0.21584	0.15764	0.0607755	0.375639	0.148155	0.454139	0.436897	0.210438	0.0516489	0.0399727	0.203425	0.124722	0.228836	0.252478	0.26964	0.55466	0.665486	0.178834	0.0496634	0.523264	0.133126	0.187391	0.197879	0.458322	0.209604	0.884254	0.0518116	0.656192	0.111332	0.401113
1290	0.17994	0.589429	0.718666	0.241953	0.0469693	0.281438	0.452689	1.45696	0.803993	0.213625	0.699506	0.422828	0.297537	0.436648	0.126597	0.643066	1.14083	0.339996	0.718189	0.19186	0.151908	0.0576895	0.350144	0.143453	0.416159	0.421636	0.218289	0.0824159	0.019201	0.153495	0.113817	0.226187	0.259974	0.262137	0.53775	0.655571	0.176447	0.0570782	0.5189	0.11228	0.103742	0.170956	0.628687	0.184082	0.783322	0.0400501	0.628491	0.118906	0.28998
1320	0.174568	0.438903	0.712863	0.221272	0.00453125	0.207992	0.425409	1.44813	0.795107	0.126031	0.76701	0.172171	0.261766	0.450344	0.100172	0.582868	1.09817	0.335337	0.69364	0.17785	0.127907	0.0441066	0.305579	0.140677	0.343652	0.379796	0.2243	0.0328497	0.0168866	0.107953	0.123851	0.222801	0.2359	0.224568	0.397427	0.64415	0.160831	0.044333	0.459502	0.126036	0.193945	0.127358	0.631108	0.175378	0.822987	0.0712716	0.536607	0.120852	0.291785
1350	0.147091	0.319584	0.657567	0.221482	0.0593573	0.207386	0.332108	1.37167	0.709308	0.191809	0.725112	0.362346	0.198493	0.423482	0.105161	0.605743	1.04043	0.332953	0.61045	0.164319	0.135703	0.0460016	0.279252	0.119429	0.368922	0.313277	0.198486	0.0438996	0.00841944	0.168211	0.13778	0.210951	0.194217	0.104348	0.383188	0.673034	0.1533	0.0460784	0.508957	0.14832	0.154112	0.104365	0.546492	0.157449	0.821618	0.0674926	0.495452	0.13433	0.204386
1380	0.138572	0.356519	0.642035	0.162427	0.022437	0.16382	0.282571	1.45252	0.587481	0.0930658	0.715924	0.164192	0.186912	0.407656	0.0912139	0.553708	1.00654	0.320823	0.502906	0.157388	0.134796	0.0483988	0.246293	0.127999	0.331795	0.281283	0.165292	0.0646949	0.00411737	0.150406	0.0622177	0.183938	0.216037	0.229661	0.344379	0.624082	0.0547342	0.0511722	0.386843	0.0945478	0.162516	0.113292	0.475483	0.13101	0.739795	0.0420766	0.415128	0.107109	0.162544
1410	0.100703	0.357002	0.615517	0.141454	0.0494092	0.142156	0.240352	1.52472	0.64325	0.107149	0.743524	0.379308	0.192966	0.39635	0.0714507	0.50833	0.917708	0.317009	0.452538	0.136118	0.0935948	0.0427434	0.260573	0.12026	0.316015	0.2265	0.137585	0.0529845	0.0120756	0.130469	0.087883	0.150006	0.17157	0.194618	0.386633	0.599809	0.102124	0.0481054	0.45295	0.102019	0.195484	0.102713	0.505354	0.128328	0.652184	4.54082e-05	0.41063	0.140963	0.122015
1440	0.0864261	0.254196	0.606689	0.195966	0.0434727	0.184212	0.196552	1.5724	0.55927	0.0638795	0.651083	0.292971	0.132857	0.388473	0.0639771	0.411761	0.904658	0.303578	0.417779	0.145908	0.111206	0.044697	0.223891	0.117691	0.322246	0.221753	0.135152	0.0416793	0.013694	0.141546	0.0689256	0.125054	0.130401	0.132141	0.329635	0.606746	0.105684	0.0520662	0.405082	0.0867431	0.0413518	0.0950749	0.472247	0.137489	0.71294	0.0229429	0.345942	0.106939	0.141961
1470	0.0704533	0.30578	0.588646	0.143215	0.0271362	0.169937	0.191966	1.44836	0.625752	0.0735617	0.543287	0.188805	0.115355	0.380887	0.0749372	0.420855	0.887068	0.260097	0.413696	0.154858	0.125312	0.0498004	0.218001	0.113787	0.290387	0.180091	0.131043	0.0436666	0.00532041	0.116313	0.0353468	0.0974529	0.147224	0.144312	0.276067	0.614307	0.0774287	0.0472543	0.360632	0.109304	0.098486	0.103789	0.385718	0.138275	0.744991	0.0232398	0.26351	0.124978	0.13781
1500	0.0616781	0.289768	0.550876	0.151405	0.0150936	0.195771	0.166601	1.4744	0.525119	0.142653	0.439506	0.157287	0.139168	0.351615	0.0604747	0.405032	0.872235	0.272658	0.353154	0.169856	0.102494	0.0434102	0.202388	0.107408	0.280433	0.164726	0.131568	0.0653627	-0.000508233	0.21089	0.0238096	0.0828793	0.0933483	0.10468	0.206183	0.601161	0.0873991	0.0414835	0.287243	0.0749508	0.164682	0.077096	0.333761	0.128459	0.682091	0.0347575	0.232405	0.116164	0.117896
1530	0.0449702	0.311988	0.514853	0.104964	0.0169768	0.128962	0.151929	1.56609	0.563794	0.110837	0.495873	0.128252	0.123517	0.337991	0.0677616	0.448263	0.846868	0.2826	0.318133	0.187566	0.0986596	0.0419411	0.198055	0.0957153	0.276808	0.156925	0.106013	0.0393579	-0.00263715	0.0583264	0.0349136	0.0644777	0.0851573	0.0299517	0.191228	0.540239	0.107735	0.0422508	0.230439	0.0655773	0.11663	0.0721742	0.371994	0.12774	0.80804	0.0325871	0.198739	0.0875406	0.121069
1560	0.00832682	0.233428	0.559991	0.108683	0.00742538	0.157696	0.154371	1.48105	0.485854	0.0568097	0.376841	0.207502	0.164682	0.351573	0.0886905	0.425112	0.842448	0.286077	0.315338	0.162043	0.123107	0.0329887	0.199185	0.0867879	0.247958	0.140336	0.122001	-0.00287662	-0.00550629	0.00051492	-0.00468094	0.0420287	0.0849962	0.138857	0.18333	0.53395	0.0663556	0.0561368	0.36131	0.0419902	0.0626728	0.0880573	0.338155	0.153786	0.708699	-0.00512777	0.167044	0.0976081	0.133389
1590	0.0266127	0.26745	0.500782	0.107878	0.0268153	0.137323	0.151181	1.4278	0.553964	0.107587	0.363676	0.0723482	0.0781387	0.352602	0.0709488	0.356849	0.800201	0.286418	0.299819	0.162925	0.136477	0.0341193	0.170614	0.102353	0.249277	0.138465	0.102411	0.0795408	-0.00730957	0.0492598	-0.0333565	0.0469591	0.0786196	0.0589197	0.198765	0.560509	0.0578898	0.055614	0.282231	0.0690367	0.140715	0.0555498	0.27891	0.113147	0.635102	-0.000581057	0.153969	0.105747	0.12762
1620	0.00231399	0.138429	0.491408	0.0658295	-0.00152593	0.139644	0.154328	1.45939	0.581275	0.0621768	0.367097	0.127517	0.112858	0.300894	0.0656087	0.421871	0.766559	0.292923	0.270816	0.149248	0.101996	0.0311984	0.167637	0.0987609	0.242639	0.123386	0.0888908	-0.00600074	-0.000648928	0.117823	0.059846	0.033048	0.0586038	0.049668	0.155071	0.542475	0.0508242	0.0546672	0.263201	0.0345062	0.0244881	0.0562629	0.311757	0.117793	0.651143	0.02799	0.116811	0.0740972	0.112971
1650	-0.0123342	0.0980214	0.512136	0.0907498	0.0283538	0.164834	0.165537	1.40368	0.456402	0.0339867	0.232501	0.16145	0.121679	0.289858	0.0615179	0.353026	0.737341	0.297172	0.267196	0.141511	0.0943888	0.0398336	0.144227	0.0816623	0.222799	0.131079	0.0793944	0.016607	-0.00610582	0.0140038	0.0334665	0.0470336	0.107454	0.0213888	0.173867	0.603558	0.0512775	0.0496715	0.216366	0.0381536	0.083016	0.0430313	0.326627	0.116746	0.699474	0.0233197	0.141949	0.105559	0.143018
1680	-0.00223425	0.141813	0.441778	0.0666928	0.0140133	0.178769	0.14864	1.35119	0.444885	0.166417	0.267618	0.175135	0.127983	0.320898	0.0556683	0.340094	0.666957	0.278392	0.23533	0.130658	0.0712384	0.0255329	0.137532	0.0890856	0.213735	0.130039	0.0799254	0.0327828	-0.00129505	0.0934567	0.0198982	0.0462978	0.124781	-0.0184005	0.150477	0.580169	0.0480171	0.0604834	0.251715	0.0562811	0.0810432	0.0348125	0.263543	0.123157	0.730838	0.0665559	0.13413	0.103223	0.202621
1710	0.0213527	0.199248	0.476892	0.0716576	0.0359968	0.137604	0.157495	1.24092	0.53516	0.113101	0.206457	0.138266	0.117988	0.346159	0.0534345	0.378792	0.651417	0.273195	0.214861	0.105865	0.0567979	0.0311325	0.094835	0.0824786	0.181305	0.111544	0.0878847	0.037286	0.000554351	0.0756095	-0.017649	0.0395257	0.120526	0.0562161	0.162552	0.560962	0.0180984	0.0602031	0.239737	0.0103055	0.0862145	0.054116	0.245626	0.119689	0.615102	-0.0215899	0.141784	0.122251	0.135088
1740	0.0173914	0.119414	0.42447	0.081198	0.00531353	0.195043	0.162242	1.20208	0.419786	0.0281088	0.198484	0.0961378	0.124702	0.317676	0.0324587	0.34906	0.600258	0.254472	0.239891	0.113052	0.0820746	0.0193165	0.0733467	0.0641612	0.161696	0.128062	0.0789727	0.0546947	-0.00467312	0.128003	-0.0362779	0.0366554	0.083252	-0.0285712	0.167855	0.642288	0.0257507	0.0507137	0.145503	0.0453631	0.104334	0.0682157	0.248153	0.130356	0.629106	-0.0228092	0.12421	0.106529	0.0745392
1770	0.0266743	0.0859016	0.461016	0.108343	0.0134502	0.123105	0.174113	1.03353	0.333569	0.0779784	0.124834	0.151637	0.0590575	0.30796	0.0510563	0.331013	0.544718	0.248786	0.257197	0.108031	0.0646229	0.0180224	0.0672775	0.0637111	0.203714	0.121698	0.0726657	0.013156	0.00222162	0.047417	0.0619636	0.039157	0.0651052	-0.0314484	0.168466	0.553263	-0.0134386	0.0486329	0.14931	0.0611005	0.0812958	0.0440783	0.257366	0.09541	0.628466	-0.0596025	0.138841	0.108976	0.0608353
1800	0.00838196	0.198247	0.432499	0.0938602	0.00525044	0.160447	0.174545	0.676426	0.364762	-0.00729086	0.160711	0.184567	0.0626116	0.289318	0.0539558	0.305856	0.462578	0.236466	0.233699	0.103191	0.0558366	0.0164457	0.0694177	0.0602563	0.179834	0.121606	0.089498	0.055612	0.00439548	0.0565008	-0.0380867	0.033932	0.0474432	-0.000846012	0.165992	0.586877	-0.00392382	0.0586191	0.142888	0.0501087	0.0681078	0.0567076	0.214704	0.100648	0.618249	0.0919601	0.127531	0.0947099	0.117978
1830	0.0020383	0.187385	0.430892	0.0792079	0.0360513	0.171473	0.155067	0.471203	0.420143	0.0879045	0.142308	0.00700151	0.0806368	0.332702	0.0240275	0.32191	0.414594	0.237179	0.221174	0.118482	0.05757	0.0180307	0.066124	0.0755802	0.174419	0.130289	0.0666446	0.0408948	0.0119836	0.17172	-0.0307703	0.0393052	0.0249751	-0.0696033	0.182799	0.453222	-0.0213015	0.0473065	0.159123	0.0716771	0.111592	0.0759134	0.239685	0.0762363	0.627257	-0.0694729	0.114251	0.0875627	0.0529454
1860	-0.00982832	0.0499173	0.403723	0.0611575	0.00343668	0.161415	0.152031	0.467169	0.296682	0.0207443	0.183694	0.0562759	0.117329	0.322145	0.0680921	0.340683	0.399853	0.223567	0.220579	0.105061	0.0523078	0.0211831	0.0641926	0.073471	0.171656	0.120907	0.0678124	0.00969199	0.00342279	0.124145	0.0276772	0.039305	-0.000424804	-0.00330284	0.218543	0.486921	-0.0317167	0.0512967	0.148009	0.0470715	0.0963327	0.0358169	0.196255	0.0994026	0.578068	-0.058733	0.0931061	0.0859917	0.0719412
1890	0.0143433	0.179655	0.364852	0.0717491	-0.00959401	0.17802	0.145352	0.446469	0.25823	0.0938002	0.122074	0.106242	0.0701117	0.31167	0.0562242	0.342885	0.346869	0.222532	0.157781	0.12266	0.0678233	0.0148594	0.0624839	0.049679	0.183229	0.126638	0.0810665	0.0521097	0.00439501	0.0916853	-0.0353678	0.0340046	0.0171033	0.0138127	0.179793	0.423106	-0.0506379	0.0547389	0.166592	0.0635333	0.0927669	0.0405436	0.229244	0.099336	0.541347	-0.068854	0.0919673	0.0851417	0.0675762
1920	-0.00393807	0.176854	0.340764	0.06729	-0.0259163	0.133693	0.150401	0.419534	0.342438	0.0737523	0.0616556	-0.0750792	0.0875998	0.287115	0.0377676	0.293855	0.294166	0.234377	0.161987	0.0973245	0.0490792	0.0182545	0.0552557	0.0541383	0.165846	0.126603	0.05535	0.0232501	-0.00212868	0.0581662	-0.0180155	0.0310607	-0.000649077	-0.0451686	0.174981	0.426171	-0.019968	0.0386961	0.0947357	0.0516013	0.0648465	0.03294	0.174062	0.0851371	0.53278	-0.0457412	0.0807908	0.0925843	0.00256647
1950	-0.00417503	0.0969473	0.297519	0.0700206	0.018207	0.14826	0.151478	0.359265	0.25518	-0.103137	0.101191	0.038158	0.149038	0.278843	0.0425318	0.291497	0.227543	0.222905	0.165082	0.0773719	0.032657	0.0161456	0.0653582	0.0528705	0.166896	0.153994	0.0477959	-0.0082407	-0.00365549	-0.0269852	0.0141456	0.0198727	0.0428623	0.00638775	0.148636	0.434791	-0.00608327	0.05409	0.113154	0.0216803	0.0776233	0.0438606	0.161554	0.081602	0.525378	-0.0276545	0.0804128	0.0815015	-0.0168278
1980	0.011518	0.0659676	0.310463	0.0459047	0.00581113	0.152332	0.151336	0.285947	0.152169	-0.0724486	0.0458024	0.128029	0.130614	0.280974	0.0343841	0.295964	0.210686	0.231192	0.161415	0.0559958	0.049413	0.0105096	0.0820384	0.0604338	0.137784	0.135662	0.0540559	0.00443167	-0.00268373	0.0598662	-0.0193473	0.0192845	0.0409939	0.00486637	0.141025	0.385296	-0.00946734	0.0512598	0.134679	0.0389484	0.0151499	0.0278282	0.155695	0.0868388	0.561305	-0.0591711	0.0533855	0.0816652	0.0327234
2010	0.0134898	0.0227304	0.309257	0.080877	0.00773372	0.155807	0.134434	0.234419	0.320651	0.0439078	0.0563562	-0.0380412	0.0803703	0.269647	0.0402365	0.279195	0.20394	0.228945	0.157575	0.0683881	0.063226	0.0129449	0.0505027	0.0610729	0.170172	0.126443	0.0466821	0.0619874	-0.00309903	-0.00623817	0.0104018	0.0222288	0.0348708	0.0129143	0.0971942	0.380419	-0.000876589	0.0489075	0.0863888	0.0434598	0.0904959	0.034567	0.20392	0.0778743	0.565327	-0.106887	0.0302631	0.0738634	0.0172254
2040	-0.0196061	0.0417457	0.300731	0.0746638	0.0307582	0.171939	0.145103	0.176695	0.260158	0.0725934	0.0848414	-0.0368887	0.107999	0.279789	0.044124	0.318453	0.16145	0.226846	0.144084	0.0709195	0.042552	0.00903895	0.0686222	0.0532255	0.152454	0.121894	0.0506358	0.026891	0.0128145	0.0331643	-0.00810094	0.0208299	0.0524151	0.0284468	0.128722	0.41705	0.00846399	0.0490327	0.0191852	0.0388746	0.0792352	0.0321368	0.157502	0.0855942	0.558525	-0.0937882	0.0378713	0.100429	0.0242077
2070	-0.0210989	0.143369	0.327264	0.0496418	0.00127752	0.135507	0.140717	0.141939	0.212219	0.082024	0.0487484	0.0773431	0.0640565	0.301081	0.0266602	0.316196	0.149541	0.209721	0.122825	0.077082	0.0394135	0.0142229	0.0632836	0.0641529	0.144581	0.119558	0.0613965	0.0234317	0.0126302	0.0768783	-0.0179656	0.0160457	0.041799	-0.0241365	0.0985143	0.367572	-0.0478872	0.0516731	0.0758166	0.0323722	0.0674784	0.0368748	0.193952	0.0898492	0.444458	-0.0806753	0.0389648	0.0938031	0.0540311
2100	-0.00984336	0.0493758	0.268004	0.0520322	-0.000781494	0.133135	0.170017	0.10433	0.168005	0.049961	0.0718874	-0.0654894	0.0477498	0.274531	0.103304	0.220316	0.173737	0.238158	0.135063	0.0637339	0.0495758	0.00956172	0.0608989	0.0454895	0.140597	0.0974176	0.0481149	0.03569	-0.00328444	-0.000113332	-0.0294872	0.0164133	0.0215923	0.0225257	0.103142	0.367088	-0.0218072	0.0441974	0.114276	0.0329271	0.0957426	0.0221341	0.184396	0.0697599	0.445869	-0.0470614	0.0310223	0.0803598	-0.0395284
2130	0.00685722	0.117296	0.281216	0.0586232	0.00386252	0.190037	0.146219	0.225303	0.157374	-0.152402	0.0513509	0.121553	0.105892	0.275456	0.03944	0.279056	0.11802	0.190385	0.121148	0.0690868	0.0381975	0.00400177	0.0830286	0.0372169	0.145965	0.101675	0.0540525	0.0526156	0.000693407	0.0422505	-0.00276159	0.0180327	0.0504128	-0.0264494	0.085811	0.318073	-0.042848	0.0422441	0.0666269	0.0668116	0.0718478	0.0467914	0.223799	0.0583732	0.486375	-0.0752297	0.0427087	0.074872	-0.0113209
2160	-0.0358797	0.0377864	0.277167	0.0611562	0.0303229	0.173099	0.1556	0.193606	0.169161	0.0550563	0.0444993	0.0809801	0.0820837	0.286273	0.0185699	0.25802	0.139284	0.202136	0.137691	0.0268802	0.0373945	0.0105676	0.0600713	0.0597234	0.125755	0.0858213	0.0462865	0.0202733	-0.0133707	0.0553527	0.000634979	0.0237745	0.0521979	-0.0261996	0.0585917	0.366888	-0.0335357	0.0312664	0.11561	0.0140567	0.0600612	0.045356	0.226373	0.0717874	0.471866	-0.0496808	0.0568751	0.0741655	-0.0219432
2190	-0.0139245	-0.0128167	0.239605	0.0246786	0.0219489	0.123069	0.183054	0.206194	0.198883	-0.0491021	0.0342288	-0.0391613	0.0398599	0.29759	0.0381983	0.256745	0.109992	0.177867	0.113315	0.0416918	0.021467	0.00803509	0.0776804	0.0526179	0.0865808	0.0902268	0.0413839	0.01889	0.0105477	0.0953957	-0.0178845	0.0214183	0.0301545	-0.055438	0.118561	0.292618	-0.0408189	0.0348962	0.0162709	0.0450736	0.0811467	0.0473113	0.155105	0.0589602	0.46874	-0.064082	0.0499798	0.0766547	0.0392818
2220	-0.0239246	0.0193615	0.214216	0.0451552	0.00672117	0.132305	0.184717	0.140419	0.188751	0.0153492	0.0644208	-0.123145	0.0620866	0.275404	0.0302864	0.231545	0.084519	0.163892	0.104284	-0.0032989	0.018544	0.00858563	0.0778946	0.0376143	0.142545	0.100616	0.035951	0.0469505	-0.00569146	0.0441673	-0.0199847	0.0198732	0.0190879	0.0298551	0.0974053	0.330831	-0.0507575	0.0429554	0.0508862	0.00885322	0.0779341	0.0137016	0.210688	0.0758447	0.350084	-0.0952286	0.0519968	0.0538264	-0.00492668
2250	-0.0188296	0.0159482	0.224769	0.07019	-0.0179357	0.085443	0.177408	0.178464	0.120656	-0.0014968	0.0627734	0.1044	0.0627399	0.280911	0.0241181	0.206478	0.0584556	0.163134	0.112767	0.00494858	0.00950754	0.0154216	0.0806112	0.0302688	0.119872	0.0800728	0.0354698	0.0310964	0.0021755	0.0623694	-0.0549788	0.00426924	0.0303349	-0.00279297	0.0906508	0.429332	-0.0527691	0.0327604	0.0710959	0.0287075	0.05669	0.0486493	0.177912	0.0638695	0.40455	-0.0534295	0.102901	0.0776939	0.0250854
2280	-0.0319311	0.163423	0.266336	0.0774781	-0.056878	0.135286	0.179766	0.213718	0.165007	-0.0521033	-0.022416	-0.0230176	0.0578771	0.253281	0.0336616	0.188023	0.0884983	0.157512	0.0818226	0.0261447	0.0421128	0.00841203	0.0706446	0.040298	0.126884	0.0891641	0.053685	0.0364979	-0.000879283	0.0134741	-0.0431221	0.00610963	0.041402	-0.012685	0.094548	0.378026	-0.0326784	0.0196081	0.0525688	0.0219041	0.080475	0.0211993	0.173294	0.060663	0.36506	-0.0275115	0.0965912	0.0399173	-0.00915031
2310	-0.0042885	-0.0843259	0.248965	0.0549085	-0.0217462	0.142098	0.161139	0.180418	0.12567	-0.024208	0.0744854	-0.00544898	-0.000919853	0.25061	0.0345072	0.225943	0.0573919	0.175452	0.103869	0.0165761	0.0178628	0.0027648	0.0716106	0.0307457	0.0834047	0.0872782	0.0544822	0.0488356	-0.00457972	0.00875364	-0.0429569	0.0121441	0.0525328	-0.0434344	0.0855586	0.397202	-0.0445636	0.0189357	0.028928	0.0484361	0.0326618	0.0363955	0.140045	0.027419	0.321741	-0.0192926	0.0992428	0.0602767	-0.0521475
2340	-0.000680801	0.0483838	0.228404	0.0652443	0.00087376	0.116212	0.154894	0.178852	0.148193	0.140193	0.063366	-0.00142279	0.0269691	0.228123	0.141779	0.224959	0.0510097	0.151424	0.0894209	-0.00282409	0.0114347	0.00517169	0.0831294	0.0396807	0.0888617	0.0931373	0.0385746	0.0178393	0.00458089	0.053086	-0.033288	0.000367732	0.0649875	0.0075658	0.0690324	0.392418	-0.0348297	0.0189886	0.110347	0.0369401	0.0410756	0.0441749	0.16127	0.063935	0.315661	-0.0330463	0.10584	0.075357	-0.014163
2370	-0.0186063	0.0874729	0.212405	0.0755949	0.00153539	0.0730363	0.168371	0.139149	0.137027	0.118959	0.0110259	-0.118303	0.0292026	0.232383	0.128621	0.229968	0.0563494	0.140818	0.092353	0.036342	0.00672458	0.00759049	0.0641064	0.0458171	0.105712	0.090908	0.0422583	0.00967383	-0.0022675	0.0211462	-0.0302057	0.00360663	0.0449747	-0.0279061	0.131139	0.339753	-0.0193589	0.014417	0.0354603	0.0545047	0.0554251	0.0409154	0.145927	0.0433851	0.282122	-0.0396675	0.0993278	0.0591405	0.0561008
2400	-0.0147634	0.0111699	0.243855	0.047341	0.00458645	0.129639	0.176489	0.16575	0.0955793	0.0729619	0.0102436	0.0979584	0.00788786	0.256679	0.0103566	0.216109	0.0479464	0.146875	0.0836879	0.0434519	0.00914921	0.00583988	0.056081	0.0299416	0.114583	0.084836	0.0427053	0.0229445	0.00171128	0.0501936	-0.00312443	0.00529886	0.0472624	-0.047903	0.101006	0.366586	-0.0395513	0.0214441	0.0640612	0.0501721	0.0585059	0.0439584	0.16942	0.0149842	0.284295	-0.0938849	0.0903338	0.0625645	0.0285235
2430	-0.0187425	-0.0196323	0.23349	0.0701862	0.0426975	0.105227	0.160775	0.0834603	0.155194	0.0920061	-0.0160321	-0.0337058	0.0770797	0.254018	0.0334881	0.168973	0.0590338	0.151289	0.0649281	0.0745514	0.00824339	0.00459278	0.068519	0.0384483	0.0973846	0.104244	0.0416984	0.0166578	0.0139253	-0.0182587	-0.00131081	0.0044904	0.0302985	-0.043493	0.073067	0.263846	-0.0119753	0.0222165	-0.0271979	-0.0394698	0.0832985	0.0399738	0.177865	0.0441722	0.259046	-0.0653298	0.0836475	0.072194	-0.0540346
2460	-0.00756855	0.0394154	0.212891	0.0689757	-0.00520707	0.0959481	0.161928	0.0574852	0.20442	0.0621565	0.0427512	-0.00480678	0.0540645	0.28141	0.0255319	0.165824	0.0312379	0.139087	0.043982	0.0385756	0.0194043	0.0102476	0.0680397	0.0568963	0.072989	0.0872052	0.0338284	0.047679	0.00582888	0.0647986	-0.0576936	-0.0116296	0.0671448	-0.0509149	0.0843996	0.336433	0.000272786	0.0214796	0.0694752	0.0352179	0.06608	0.0263498	0.151738	0.0242121	0.273204	-0.0189218	0.0778462	0.0500863	-0.0240278
2490	-0.000935987	0.197459	0.190266	0.0544295	-0.012716	0.0985601	0.157836	0.0371606	0.149508	0.0503956	0.0121806	-0.0788632	0.0295914	0.236582	0.043815	0.170143	0.0304586	0.132108	0.0336927	0.0435991	0.017941	0.00713419	0.0618176	0.0378682	0.0944888	0.0818683	0.0417246	0.00379087	-0.00675428	0.023743	-0.0479154	-0.0256875	0.0740796	-0.0586174	0.122493	0.292982	-0.0466267	0.0187142	0.07459	0.031619	0.0509725	0.0478976	0.128175	0.0403106	0.196082	-0.0214461	0.0859609	0.0483335	0.0277239
2520	0.00847811	0.070151	0.19377	0.0621052	-0.0113399	0.0600184	0.142175	0.0804593	0.139697	0.0737218	0.0322684	0.0164464	0.0435433	0.213357	0.0239861	0.143963	0.0430534	0.0309683	0.0275706	0.0335543	0.00636352	0.000308698	0.0616155	0.0352158	0.111029	0.0817053	0.0241218	0.0449378	-0.00379384	0.0864794	-0.00677511	0.00610862	0.077726	-0.120803	0.0867014	0.349837	-0.0119703	0.00477891	0.0796048	0.0176476	0.0315993	0.0313236	0.218082	0.0499964	0.223323	-0.072025	0.0748218	0.053059	-0.0210856
2550	0.00427073	0.104169	0.194195	0.0787219	0.0262301	0.0879682	0.157534	-0.0204272	0.0506709	0.158635	0.04727	-0.18906	0.0622158	0.217648	0.0324027	0.171982	0.0442771	0.112794	0.0365279	0.0324171	0.00388069	0.00591606	0.050933	0.0497252	0.10048	0.0786175	0.0447483	0.0499937	-0.014621	0.0192787	-0.0407774	-0.000515026	0.0895857	-0.0478074	0.0997085	0.366455	-0.00251958	0.0173937	-0.0517043	0.0622356	0.0719686	0.0361159	0.115112	0.0312165	0.210634	-0.0753911	0.0773442	0.0634164	-0.0330622
2580	-0.00896388	0.051371	0.211569	0.0580202	0.0121412	0.0704161	0.16204	0.0809494	0.10185	0.115238	0.00549812	-0.0249421	0.025384	0.205896	0.110333	0.121526	0.00240581	0.127444	0.0162116	0.0316829	-0.00375063	0.00222378	0.0695779	0.0429879	0.0887894	0.0776643	0.0419402	0.0308313	-0.00365572	-0.0283231	0.00556282	0.000883047	0.0138721	-0.0509016	0.106366	0.275179	-0.0531946	0.0188916	0.0621754	0.0274652	-0.0285561	0.0318407	0.154727	0.0177354	0.211815	-0.0343227	0.0586808	0.039793	-0.00313349
2610	-0.00583739	0.146822	0.217282	0.0884937	-8.28021e-05	0.0620879	0.146052	0.0482435	0.108427	0.0414351	0.00432548	-0.134733	0.0101243	0.193925	0.028596	0.150173	0.0201694	0.123414	0.00171142	0.0119919	0.00887819	0.00433091	0.0681471	0.0469738	0.0970699	0.0778775	0.0263224	0.054442	0.0049503	-0.0110572	0.0261399	-0.00272286	0.0114293	-0.0545847	0.0667692	0.288743	-0.0145898	0.00972861	-0.00755154	0.0394525	0.0980058	0.0351131	0.147321	0.0185207	0.189206	-0.0165925	0.0655281	0.0270825	0.051943
2640	0.0328849	-0.0384012	0.205292	0.0532414	0.0146993	0.0570607	0.147287	-0.00960995	0.0776848	0.0528759	-0.0136913	-0.174573	0.0607699	0.240624	0.0194542	0.118491	0.0462658	0.106063	-0.0258035	0.0337751	-0.00821065	0.00304572	0.0841549	0.030464	0.0886481	0.0772864	0.0353627	0.0185169	-0.000879283	0.0373723	-0.04435	0.00890606	0.0674136	-0.074264	0.0997539	0.286913	-0.0379468	0.0168369	-0.0290889	0.0149565	0.0791739	0.0148429	0.24774	0.0333073	0.178153	-0.0612381	0.0733062	0.0377357	0.0157131
2670	-0.00803928	0.0745808	0.167945	0.0815497	0.00537819	0.0697023	0.164036	0.0748216	0.155511	0.0996375	-0.0212371	0.116876	-0.013944	0.195577	0.0189301	0.0990884	0.0336306	0.1256	-0.0227722	0.0248604	-0.00548225	0.00427297	0.0685955	0.0427555	0.105231	0.0809888	0.0385436	0.0102192	-0.00189622	-0.029141	-0.0117306	-0.00802258	0.108321	-0.0611812	0.0853468	0.212324	-0.0107076	0.0171918	-0.00122661	-0.0362896	0.0985833	0.0336157	0.151337	0.031607	0.117337	-0.0873621	0.060448	0.0211614	-0.0322196
2700	-0.0112241	-0.0179944	0.189744	0.0788389	0.00979115	0.0611425	0.141584	0.0526199	0.000995927	0.0871345	0.0236013	-0.189313	-0.0134219	0.205792	0.03858	0.0798798	0.0307001	0.114054	-0.0205076	0.0187032	0.0135046	0.0068741	0.0628346	0.035376	0.0925471	0.0636245	0.0376461	0.0402659	-0.00300632	-0.0104585	-0.0703667	0.00242928	0.0286493	-0.0530428	0.0579062	0.247394	-0.0326183	0.020253	0.0648628	0.0574808	0.0678755	0.0218114	0.142207	0.0172124	0.157232	0.024042	0.0606985	0.0367245	0.00429999
2730	-0.0266929	-0.0214876	0.241651	0.0793863	-0.0117453	0.103419	0.147622	0.0372081	0.0413186	0.0538517	0.00727507	-0.03472	0.0160432	0.149398	0.0578779	0.113744	0.0219394	0.119429	-0.0221391	0.0276853	0.00793508	0.00314214	0.0613589	0.0271207	0.0737674	0.0759564	0.0245221	0.0510382	-0.00379478	-0.0123187	-0.0289922	-0.0195056	0.0711848	-0.0393473	0.037248	0.280489	-0.0123318	0.0103656	-0.0150071	-0.0141744	-0.0283395	0.0370933	0.199574	0.0404434	0.120394	-0.072194	0.089072	0.0322158	-0.0215034
2760	-0.00058465	-0.0528824	0.173102	0.0677869	0.0185942	0.0551269	0.144889	0.0230023	0.0157317	-0.0165283	0.00996568	0.0031656	0.0335443	0.211954	0.0306708	0.0768462	0.0200948	0.111095	-0.0506743	0.0344676	0.00440545	0.00055034	0.0646004	0.0356552	0.126169	0.0681375	0.0270929	0.0164409	-0.00499618	0.0408117	-0.0634072	-7.4008e-05	0.0271501	-0.108789	0.0705866	0.288891	0.018945	0.0286085	0.00295769	0.00681266	0.0586471	0.0190102	0.121691	0.0109923	0.0718099	-0.048697	0.0621274	0.00951587	0.00962867
2790	-0.0237715	0.0104797	0.214352	0.0560768	-0.0129818	0.108674	0.120246	0.0808865	0.00191753	0.0715464	0.00488752	-0.102958	0.0211745	0.181684	0.033206	0.0733155	0.0335537	0.103173	-0.0553125	0.0268412	0.00145787	0.00251442	0.07609	0.0390788	0.100932	0.0667877	0.0142086	0.0602414	0.00245174	0.0126316	-0.133705	-0.00426909	0.0172023	-0.0675134	0.072381	0.255279	-0.00313547	0.0181462	-0.0459757	0.0715756	0.075864	0.0162936	0.13075	0.013939	0.140379	-0.0140026	0.058678	0.0147989	-0.0297637
2820	0.0285945	-0.00271203	0.219832	0.0915466	-0.00921942	0.0721927	0.124361	0.00555299	0.0532945	0.0304086	-0.0343493	-0.12892	0.0281495	0.187617	0.0334439	0.0837978	0.0364056	0.102409	-0.0358145	0.00780857	0.014023	-0.000174188	0.0472449	0.0328886	0.108529	0.0642555	0.0243636	0.0223338	-0.00106469	0.0222721	-0.0462387	-0.0083176	0.0752974	-0.0385424	0.0859997	0.180738	-0.0432256	0.0111025	0.0622981	0.039599	0.0280413	0.00277019	0.133561	0.0377606	0.0969638	0.00997468	0.0527968	0.00779148	-0.0189712
2850	0.0020465	0.0330881	0.213357	0.0638087	-0.00118131	0.0965635	0.106188	0.0403361	0.0439447	0.0300884	-0.057295	-0.00909894	0.0565595	0.186786	0.00481809	0.073949	0.0523188	0.111076	-0.0365546	0.0208273	0.00661362	0.0064291	0.0552412	0.023411	0.0890196	0.0619203	0.0439036	-0.0165852	0.00508842	0.0507061	-0.0138602	0.00544702	0.0823155	-0.0167177	0.0416196	0.187413	-0.0153087	0.0179222	0.0198228	0.00813804	-0.00538007	0.0161402	0.132415	0.00104809	0.113898	-0.0369152	0.0614979	0.00604054	0.00658032
2880	0.0200499	0.0274665	0.183106	0.0435412	-0.0258366	0.10232	0.103593	0.0177277	-0.0268281	0.1126	-0.0106096	-0.0873372	0.0107886	0.179325	0.0192412	0.0602747	0.0119003	0.0984815	-0.0695111	0.0352035	-0.00732937	0.00144112	0.0554633	0.0389909	0.0738097	0.0392167	0.00755178	0.0392007	0.00772533	0.0137156	-0.0498461	-0.00662436	0.0452177	-0.0517784	0.0424938	0.217948	0.0160155	0.0256511	-0.0356449	0.0154456	-0.0160225	0.00703734	0.169136	0.017342	0.177539	-0.0254665	0.0685576	0.00634588	0.0425882
2910	0.0164117	0.0287027	0.170364	0.0817044	0.0214915	0.0691191	0.0856766	0.0428034	0.00564111	0.124425	-0.0126599	0.0378077	0.0469592	0.171448	-0.00887499	0.0501271	0.018613	0.0738521	-0.0704055	0.0385055	0.00807514	0.00494076	0.0442315	0.0427423	0.0812962	0.0565445	0.0293983	0.00473262	0.0182744	-0.00723352	-0.00866803	-0.00507914	0.0812593	-0.079629	0.0597175	0.178333	0.0216298	0.0227866	0.0237647	0.062825	0.0185823	0.00495125	0.0623277	0.0139382	0.192983	-0.0416965	0.0258947	0.0111223	-0.0127411
2940	0.0177683	0.0229812	0.203943	0.0649316	0.0358667	0.0552096	0.0863835	-0.0133898	-0.000971153	-0.0662708	-0.00617887	-0.054412	-0.00684171	0.134413	0.0243144	0.0799018	0.0197415	0.115778	-0.0641537	0.0277589	0.00223092	0.00204939	0.0603552	0.0326805	0.0921523	0.0458512	0.0381993	0.0190026	0.00615311	0.0223879	-0.0701673	-0.0117032	0.0325983	-0.0987007	0.0621398	0.197544	-0.0273839	0.0354431	0.0233974	0.0322799	-0.0279974	-0.00394724	0.124762	0.0189105	0.211791	-0.0274291	0.0779323	0.00959627	-0.0310645
2970	-0.0269787	-0.000759013	0.202963	0.0357012	0.0179144	0.0702515	0.106019	-0.0192199	0.000535125	0.140625	-0.0380723	-0.0731526	-0.00710822	0.159352	0.0376667	0.0450453	0.0209932	0.0918566	-0.084171	0.0210871	0.00118776	-0.000609461	0.0478407	0.0180128	0.0492016	0.0372607	0.0378869	0.0529616	0.00906673	0.0524504	-0.00832741	-0.00949495	0.0131972	-0.0983307	0.0514264	0.112997	-0.0135551	0.0123138	0.0190212	0.000497165	0.0391028	0.0185406	0.0740444	0.00680536	0.102615	-0.0400358	0.0574174	-0.00495339	0.00497935
3000	-0.0190383	0.140588	0.169698	0.0805399	0.0142593	0.0682217	0.0876448	-0.0360482	-0.0132889	0.0714397	0.0153748	-0.0484743	-0.0207877	0.141708	0.0252519	0.0713997	0.036826	0.105477	-0.0792927	0.0448125	-0.00157337	0.00706773	0.0555045	0.0304519	0.0748851	0.0377424	0.0144736	0.0120715	-4.56497e-05	-0.0248048	-0.0702514	-0.00684538	0.0227131	-0.0982875	0.0622663	0.0778281	-0.00753051	0.026887	-0.0402429	-0.00678036	-0.0203793	0.0119858	0.1301	0.0252599	0.170041	-0.0353562	0.0404776	-0.00657674	0.0037988
3030	0.0155595	0.019559	0.157925	0.0617464	0.00551147	0.04375	0.0795809	0.0353823	0.0558735	0.063262	-0.0118281	-0.153724	-0.0232857	0.139162	0.027494	0.0571426	-6.26661e-06	0.0918275	-0.100013	0.0192157	0.0087636	0.00611108	0.0461253	0.0363079	0.0827786	0.0339167	0.022583	0.0265449	-0.00208256	0.114322	-0.0449862	0.000367587	0.0661073	-0.0472965	0.0518086	0.161241	-0.0524739	0.0128026	0.0276921	0.00683803	-0.034079	0.0214581	0.0973952	0.00942305	0.123437	-0.0346322	0.0602328	0.014137	0.000387078
3060	0.00899258	-0.111329	0.16271	0.0642078	-0.0125985	0.0628265	0.116988	-0.0385424	-0.0191109	0.128293	0.0206202	-0.04426	0.0305182	0.146457	0.0206813	0.0376412	0.0361276	0.0750248	-0.100553	0.0339586	-0.00689101	0.00231127	0.0575215	0.0396811	0.0854932	0.0329087	0.0215287	0.0165816	-0.0108731	0.00543006	-0.0524618	-0.0106724	0.0417798	-0.0634417	0.0739358	0.181103	-0.00154758	0.0254405	-0.0514113	0.0108027	0.0212723	0.0240746	0.0923754	0.0210711	0.163487	-0.0542485	0.0392197	-0.00785934	-0.0121223
3090	-0.0101241	0.021805	0.170321	0.091379	-0.0264383	0.0865612	0.072973	0.0485309	-0.0630432	0.0937265	0.0417935	-0.0628925	-0.0244691	0.122931	0.0296393	0.0994011	0.021311	0.0918136	-0.0859303	0.0346892	0.0152936	0.000859832	0.0494014	0.0329698	0.0806145	0.0299081	0.0372169	-0.00921618	0.0101319	0.0162138	-0.0554534	0.00206097	0.0587306	-0.0475257	0.0353339	0.124096	-0.0234735	0.0173622	0.039627	0.000749784	-0.00532984	0.0183318	0.145668	0.0123668	0.0859712	0.000866961	0.0430839	0.0218252	-0.0200675
3120	-0.0133239	0.00455852	0.167307	0.102414	0.00991812	0.00959035	0.0737237	0.00222607	-0.0396265	0.096715	0.0189098	0.0135424	-0.0251204	0.109328	0.034223	0.0535693	0.0502349	0.0806108	-0.098447	0.0237977	-0.00132782	-0.00192341	0.0387431	0.0327364	0.0699875	0.0493363	-0.00100925	0.00752829	0.00763357	0.0823601	-0.0149818	-0.00397522	0.0148727	-0.105931	0.0658212	0.0919693	-0.00621496	0.0104165	-0.0282533	0.0449467	0.0346628	0.00770453	0.121396	0.0241474	0.134077	0.00895635	0.0562389	0.0129643	0.0405668
3150	-0.0460083	-0.0755418	0.156601	0.0660507	-0.0358218	0.0565669	0.0718427	0.0223146	-0.077504	0.000975841	-0.0185977	-0.170754	-0.023411	0.105525	0.017593	0.0847833	0.0344402	0.0832485	-0.117059	0.0161359	-0.0026138	0.00477689	0.0382577	0.03299	0.0661375	0.0362892	0.0268036	0.0120964	0.0107342	-0.0111459	-0.022214	-0.00537387	0.00628821	-0.112569	0.0602893	0.129056	-0.0528421	0.0177748	-0.0408578	-0.0254938	0.0746445	0.00417782	0.089895	0.00693745	0.0820782	-0.0463711	0.0213127	0.00775091	0.0358113
3180	-0.0398487	-0.0379351	0.146206	0.0604169	-0.0299168	0.0514603	0.0612681	-0.0125879	-0.0388288	0.11843	0.0106572	-0.0531168	0.00842187	0.09451	0.0312391	0.0378102	0.024997	0.0590598	-0.113572	0.0378786	0.00868266	0.00320999	0.0336824	0.0282941	0.0702054	0.0274805	0.0314927	0.0186591	0.00388561	0.0894408	-0.0204479	0.00154566	-0.0317694	-0.0746989	0.0808453	0.120517	-0.005763	0.0254435	0.0360173	-0.0422578	0.0859587	0.0161817	0.0407959	-0.0164901	0.0908793	-0.046049	0.0316082	0.00326034	0.0363107
3210	-0.0129247	0.0357202	0.135502	0.0412493	-0.000127752	0.053361	0.0382738	-0.0318129	0.0421139	0.120811	-0.0499687	-0.097513	0.0144651	0.135151	0.0194079	0.0799224	0.0142731	0.0810276	-0.100136	0.0185933	-0.0139212	0.00264993	0.0245945	0.0385588	0.0844656	0.0394515	0.0340409	0.0348987	0.00263785	0.0596568	-0.0371225	0.00147179	-0.0289266	-0.0710979	0.0200865	0.0814508	-0.0477224	0.0171687	-0.0246983	0.0366587	0.00255977	-0.00932222	0.11634	-0.0166873	0.138574	-0.0302259	0.0590554	0.00631159	0.0143403
3240	-0.0234908	0.0671327	0.163715	0.0527381	0.0493824	0.0516861	0.0468891	0.0105504	0.0214323	0.0755311	0.0089648	-0.205904	0.0393339	0.0929825	0.030088	0.060473	0.01912	0.0849346	-0.108088	0.0198386	-0.000303761	0.00350936	0.0401654	0.0315214	0.0573076	0.0283243	0.01758	0.0304012	-0.0161005	0.0393162	-0.0440887	-0.0055203	0.0203224	-0.042866	0.0145146	0.0454116	0.00101634	0.0181164	-0.0568542	-0.0276728	0.0432775	-0.00136457	0.0790878	0.00922797	0.0716068	-0.0138798	0.0378741	0.0195303	-0.0045317
3270	-0.0304014	0.0726922	0.110669	0.0346314	0.00037537	0.0221914	0.049027	-0.0256389	0.0678048	-0.00567716	-0.0382216	-0.0663522	0.0242036	0.128448	0.0244195	0.0370097	0.0319649	0.0674377	-0.119045	0.0179336	0.0283562	0.00300683	0.0360368	0.0277765	0.087952	0.0202188	0.0314907	0.0425256	0.0129079	0.0728082	-0.0610943	-0.0161926	0.0268152	-0.010516	0.0441109	0.12149	0.0115677	0.0164224	-0.00754019	0.00698568	0.0147889	0.0084003	0.182341	0.00464728	0.0738423	-0.0315991	0.0449751	0.00241179	-0.0315973
3300	-0.0211686	0.078387	0.115591	0.0618411	0.0087439	0.0536844	0.0356807	-0.00208494	0.164157	0.0928142	-0.000473015	-0.0859101	-0.0215703	0.0917771	0.0027288	0.0514599	0.0178889	0.0599424	-0.115614	0.0304358	-0.0062844	-0.00060966	0.0519427	0.0253489	0.0619594	0.0124908	0.0291847	-0.0092167	0.00689334	-0.019158	-0.092913	-0.00618334	0.000650592	-0.0543925	0.0162582	0.175515	-0.0141634	0.0217169	-0.0362938	-0.00194829	-0.0261109	0.00554722	0.109135	0.0182576	0.0629873	0.0404377	0.0364831	-0.00813223	0.0505106
3330	-0.0271104	-0.0352697	0.0964768	0.0341313	-0.0105758	0.050065	0.0410016	-0.0282191	0.0601842	0.162396	-0.0235743	-0.0597182	-0.0197276	0.0796087	0.0296932	0.010276	-0.0207368	0.0374287	-0.11056	0.0116599	0.0120713	0.0047753	0.0449196	0.0439105	0.0634874	0.0335753	0.0282085	0.00451366	0.00929849	0.0264679	-0.051831	0.00544687	-0.0372954	-0.0834365	0.00129706	0.0829756	-0.00554755	0.0160226	0.00504158	0.00654504	0.00611457	0.043989	0.0440322	0.0133498	0.0794748	-0.0191387	0.0402685	0.00179704	-0.00578598
3360	-0.0232238	-0.0605834	0.0827121	0.0382451	-0.0398846	0.0553122	0.0493115	-0.015739	0.0543895	0.0699353	-0.0261453	-0.0696843	-0.0235423	0.0682924	0.0265282	0.0405012	0.0394922	0.019412	-0.112828	0.0310241	-0.0114647	0.000465032	0.0409391	0.026806	0.0669326	0.0248409	0.0192462	0.00660315	0.0160546	0.0408758	-0.0435714	7.4008e-05	0.01638	-0.0400494	0.0760502	0.119887	-0.0099081	0.0179533	-0.0740092	0.0177976	-0.0104133	0.015026	0.027461	0.014201	0.0964396	-0.0593116	0.0406475	-0.0217389	-0.0291195
3390	0.0100065	-0.0330792	0.0934366	0.0516095	0.0185429	0.0714458	0.0214573	-0.104724	0.117415	0.0584285	-0.0909555	-0.0965054	-0.0324862	0.0960272	0.00986433	0.0648121	-0.00762704	0.0424635	-0.117697	0.015477	0.0125679	-0.00617714	0.0529305	0.0463986	0.082693	0.0210472	0.0320792	0.00452663	0.005551	0.0556458	-0.060842	-0.00978882	0.0217918	-0.134509	0.0291849	0.106472	-0.0215976	0.0158844	0.0412756	0.0245479	0.0370421	0.0260242	0.0928124	0.00373092	0.0638395	-0.0471548	0.0151313	0.0104397	0.0743549
3420	-0.0425122	0.0483349	0.108532	0.0496226	-0.00312913	0.0545289	0.0299519	0.00681036	-0.134661	0.0303172	-0.0516251	-0.0503771	-0.00854816	0.0917771	0.0313269	0.0355325	0.0450319	0.0305526	-0.115251	0.0298488	0.0128962	0.00140144	0.0478353	0.0299444	0.0661086	0.0146674	0.0345199	0.0157498	0.0037929	0.042896	-0.0481425	-0.000883624	0.00441827	-0.083748	0.0604713	0.113564	-0.0105213	0.0156774	-0.0590722	0.0218014	-0.0507842	0.0320636	0.104376	0.0313465	0.0383947	-0.0131348	0.0245904	-0.000514073	0.0123733
3450	-3.05312e-05	0.0958687	0.0697587	0.052937	0.00536164	0.0438311	0.0375878	-0.0677572	0.165297	0.0703673	-0.0565279	-0.196462	-0.0466967	0.0867892	0.00413502	0.0301626	0.0386838	0.0187405	-0.135893	0.0178964	0.00339321	0.00597459	0.0534487	0.0219945	0.0643292	0.0038111	0.0115344	0.00697622	0.0188301	0.0915128	-0.00418654	-0.0192113	-0.000190935	-0.0586483	-0.0313162	0.188897	-0.023194	0.025571	-0.0623931	-0.0406891	0.00224745	0.00310298	0.0752846	-0.00176756	0.0824794	-0.0671066	0.0372412	-0.0025936	-0.00335818
3480	-0.0330134	-0.161949	0.0736677	0.052263	-0.0120623	0.0326618	0.0225568	-0.0517526	0.0550807	-0.0936833	-0.022327	-0.0697037	-0.0311716	0.0770524	0.0221021	0.0468346	0.0294406	0.0368043	-0.0375855	0.0319392	0.0277023	0.00249399	0.0429664	0.0369349	0.0289229	0.021477	0.0410387	-0.0146047	0.0176262	0.014982	-0.0658786	-0.00552102	-0.0208553	-0.0897791	0.0422773	0.154655	-0.0250085	0.0214185	0.00704295	-0.0546062	0.0193105	0.0216979	0.118053	0.0237536	0.00373384	-0.0980944	0.0177387	0.0178885	-0.0284875
3510	-0.0307253	0.0800603	0.0883943	0.0432445	0.0112161	0.023509	0.0209326	-0.0469066	0.0169803	0.0354327	-0.0409032	0.0475078	-0.0143368	0.0624213	0.0274989	0.00610452	0.0342693	0.0532483	-0.0229135	0.028639	-0.0246101	0.00206983	0.0325047	0.0262471	0.0429495	0.0234716	0.0325812	-0.0130543	0.0151749	0.0912073	-0.111849	-0.0138372	0.0107893	-0.0669686	0.0310469	0.132913	-0.019882	0.0273719	-0.0314709	0.0112525	-0.0106754	-0.00403979	0.101316	0.0177987	0.0544644	-0.0259348	0.029547	0.00279347	-0.0523643
3540	-0.0243275	0.0478866	0.0714438	0.0375148	-0.000150621	0.0355136	0.0089802	-0.039116	0.142745	0.0766671	-0.0104666	-0.172454	-0.000262531	0.0599377	0.00166065	0.038495	0.0145152	0.0468664	-0.0312102	0.0105254	0.0139421	0.00261045	0.0496332	0.0303362	0.0317409	0.0218565	0.0332428	-0.0120876	0.0172563	0.0612976	-0.0495452	-0.00912736	0.0542724	-0.0870786	0.0192529	0.126257	0.00743466	0.0280181	-0.0427642	0.0331462	0.0348449	0.0146276	0.113884	-0.00281457	0.0578839	-0.0402838	0.0317351	0.0133379	-0.018463
3570	-0.00607161	0.0114074	0.0129365	0.0428896	0.0142814	0.0412604	0.00764474	-0.0771606	0.0085397	-0.0448379	-0.0330112	0.00310289	-0.0382818	0.0822689	0.0150793	-0.0072863	0.034594	0.0230195	0.00500165	0.0281624	0.0161266	7.81666e-05	0.0381029	0.0192219	0.0499	0.0177754	0.00209597	-0.0237741	0.0312745	0.00603861	-0.0706058	-0.000294878	0.0134053	-0.037534	0.0122399	0.102117	-0.000642772	0.0177805	0.00584007	-0.005335	-0.0278891	-0.0160726	0.144475	0.0185197	0.00275377	-0.068384	0.0205138	0.00813223	-0.0196874
3600	0.00496702	0.0362973	0.0374347	0.0248283	0.0014999	0.0201832	0.0108947	0.0116949	0.0815818	0.0986616	0.00919231	0.0121737	0.0172316	0.0563319	0.00222687	0.0324849	0.0129166	0.0275474	0.0244875	0.00916653	0.0154582	0.00278444	0.0295842	0.0176366	0.0432264	0.0155651	0.0217358	0.0127995	0.00925284	0.0973987	0.0152137	0.00713968	0.00164264	0.00476254	0.0144646	0.190431	0.0151089	0.00403764	0.0425527	0.0183882	0.031119	0.00515607	0.0564457	0.00183127	0.0379056	0.00439451	0.0105912	0.00686069	0.0175888
[truncated: 10 more columns]

## Sheet: Supplementary. Fig 5e
	Source file for Supplementary. Fig 5e												Source file for pla2g4aa genotyping												Source file for pla2g4aa genotyping												Source file for pla2g4aa genotyping
