# Supplementary material for: Zebrafish macrophages convert physical wound signals into rapid vascular permeabilization
Source: Nat Commun. 2026 Feb 6;17:1807. doi: 10.1038/s41467-026-68520-2 (PMC12916771; doi:10.1038/s41467-026-68520-2)
Supplement: Supplementary file 15 — Source data [file 41467_2026_68520_MOESM15_ESM.zip › Zipped-2/Statistical_Source_Data_Supplementary_Fig.6.xlsx]

## Sheet: Supplementary. Fig 6a
Genotype	ExpDate	Condition	Strain & Age	Area Under Curve vessel Dextran (T=0-120)	Kymograph Area(T1-120))			CRISPR_pla2g4aa_(Iv_norm)-500kDa	WT	KO		CRISPR_pla2g4aa_(Iv_Area)-500kDa	WT	KO
pla2g4aa_wt/mk220	20250807	500kDa| ISO-NW + HYPO E3	Casper | 3dpf	3678.14	47541			Compare normal and lognormal				Compare normal and lognormal
pla2g4aa_wt/mk220	20250807	500kDa| ISO-NW + HYPO E3	Casper | 3dpf	3885.45	47708			Probability normal (Gaussian)	41.95%	44.36%		Probability normal (Gaussian)	58.91%	60.9%
pla2g4aa_wt/mk220	20250807	500kDa| ISO-NW + HYPO E3	Casper | 3dpf	3780.69	47639			Probability lognormal	58.05%	55.64%		Probability lognormal	41.09%	39.1%
pla2g4aa_wt/mk220	20250807	500kDa| ISO-NW + HYPO E3	Casper | 3dpf	3694.26	47691			Likelihood ratio (LR)	0.7225	0.7971		Likelihood ratio (LR)	1.434	1.558
pla2g4aa_wt/mk220	20250807	500kDa| ISO-NW + HYPO E3	Casper | 3dpf	3651.78	49166			1/LR	1.384	1.254		1/LR	0.6974	0.6419
pla2g4aa_wt/mk220	20250807	500kDa| ISO-NW + HYPO E3	Casper | 3dpf	3729.08	45997			Which distribution is more likely?	Lognormal	Lognormal		Which distribution is more likely?	Normal	Normal
pla2g4aa_wt/mk220	20250807	500kDa| ISO-NW + HYPO E3	Casper | 3dpf	3722.15	48293
pla2g4aa_wt/mk220	20250807	500kDa| ISO-NW + HYPO E3	Casper | 3dpf	3608.04	47291			Test for normal distribution				Test for normal distribution
pla2g4aa_wt/mk220	20250808	500kDa| ISO-NW + HYPO E3	Casper | 3dpf	3763.86	48840			D'Agostino & Pearson test				D'Agostino & Pearson test
pla2g4aa_wt/mk220	20250810	500kDa| ISO-NW + HYPO E3	Casper | 3dpf	3661.66	49965			K2	11.74	3.002		K2	5.525	8.986
pla2g4aa_wt/mk220	20250810	500kDa| ISO-NW + HYPO E3	Casper | 3dpf	3640.9	46048			P value	0.0028	0.2229		P value	0.0631	0.0112
pla2g4aa_wt/mk220	20250810	500kDa| ISO-NW + HYPO E3	Casper | 3dpf	3992.02	43491			Passed normality test (alpha=0.05)?	No	Yes		Passed normality test (alpha=0.05)?	Yes	No
pla2g4aa_wt/mk220	20250810	500kDa| ISO-NW + HYPO E3	Casper | 3dpf	3640.45	43354			P value summary	**	ns		P value summary	ns	*
pla2g4aa_wt/mk220	20250810	500kDa| ISO-NW + HYPO E3	Casper | 3dpf	3649.3	49227
pla2g4aa_wt/mk220	20250810	500kDa| ISO-NW + HYPO E3	Casper | 3dpf	3707.5	46967			Anderson-Darling test				Anderson-Darling test
pla2g4aa_wt/mk220	20250810	500kDa| ISO-NW + HYPO E3	Casper | 3dpf	3713.93	48123			A2*	0.7769	0.8163		A2*	0.6565	0.7998
pla2g4aa_wt/mk220	20250810	500kDa| ISO-NW + HYPO E3	Casper | 3dpf	3678.59	48706			P value	0.0357	0.0283		P value	0.073	0.0312
pla2g4aa_wt/mk220	20250810	500kDa| ISO-NW + HYPO E3	Casper | 3dpf	3766.96	46308			Passed normality test (alpha=0.05)?	No	No		Passed normality test (alpha=0.05)?	Yes	No
pla2g4aa_wt/mk220	20250810	500kDa| ISO-NW + HYPO E3	Casper | 3dpf	3580.2	47859			P value summary	*	*		P value summary	ns	*
pla2g4aa_mk220/mk220	20250807	500kDa| ISO-NW + HYPO E3	Casper | 3dpf	3623.68	46264
pla2g4aa_mk220/mk220	20250807	500kDa| ISO-NW + HYPO E3	Casper | 3dpf	3675.26	46624			Shapiro-Wilk test				Shapiro-Wilk test
pla2g4aa_mk220/mk220	20250807	500kDa| ISO-NW + HYPO E3	Casper | 3dpf	3685.14	49219			W	0.8788	0.8927		W	0.9044	0.8929
pla2g4aa_mk220/mk220	20250807	500kDa| ISO-NW + HYPO E3	Casper | 3dpf	3881.37	50902			P value	0.0204	0.036		P value	0.0586	0.0363
pla2g4aa_mk220/mk220	20250807	500kDa| ISO-NW + HYPO E3	Casper | 3dpf	3717.91	47175			Passed normality test (alpha=0.05)?	No	No		Passed normality test (alpha=0.05)?	Yes	No
pla2g4aa_mk220/mk220	20250807	500kDa| ISO-NW + HYPO E3	Casper | 3dpf	3705.32	49431			P value summary	*	*		P value summary	ns	*
pla2g4aa_mk220/mk220	20250807	500kDa| ISO-NW + HYPO E3	Casper | 3dpf	3962.27	43141
pla2g4aa_mk220/mk220	20250807	500kDa| ISO-NW + HYPO E3	Casper | 3dpf	3873.76	48796			Kolmogorov-Smirnov test				Kolmogorov-Smirnov test
pla2g4aa_mk220/mk220	20250807	500kDa| ISO-NW + HYPO E3	Casper | 3dpf	3773.13	48953			KS distance	0.1708	0.1999		KS distance	0.1682	0.1739
pla2g4aa_mk220/mk220	20250808	500kDa| ISO-NW + HYPO E3	Casper | 3dpf	3741.16	49039			P value	>0.1000	0.0442		P value	>0.1000	>0.1000
pla2g4aa_mk220/mk220	20250808	500kDa| ISO-NW + HYPO E3	Casper | 3dpf	3663.43	47981			Passed normality test (alpha=0.05)?	Yes	No		Passed normality test (alpha=0.05)?	Yes	Yes
pla2g4aa_mk220/mk220	20250810	500kDa| ISO-NW + HYPO E3	Casper | 3dpf	3914.29	49537			P value summary	ns	*		P value summary	ns	ns
pla2g4aa_mk220/mk220	20250810	500kDa| ISO-NW + HYPO E3	Casper | 3dpf	3645.52	49392
pla2g4aa_mk220/mk220	20250810	500kDa| ISO-NW + HYPO E3	Casper | 3dpf	4004.51	45305			Number of values	19	19		Number of values	19	19
pla2g4aa_mk220/mk220	20250810	500kDa| ISO-NW + HYPO E3	Casper | 3dpf	3797.6	47743			Impossible values in lognormal distributions				Impossible values in lognormal distributions
pla2g4aa_mk220/mk220	20250810	500kDa| ISO-NW + HYPO E3	Casper | 3dpf	3649.66	48171			Number of zeroes	0	0		Number of zeroes	0	0
pla2g4aa_mk220/mk220	20250810	500kDa| ISO-NW + HYPO E3	Casper | 3dpf	3723.47	48794			Number of negative values	0	0		Number of negative values	0	0
pla2g4aa_mk220/mk220	20250810	500kDa| ISO-NW + HYPO E3	Casper | 3dpf	3686.36	49333
pla2g4aa_mk220/mk220	20250810	500kDa| ISO-NW + HYPO E3	Casper | 3dpf	3729.87	48392
								Table Analyzed	CRISPR_pla2g4aa500kDa_Iv			Table Analyzed	CRISPR_pla2g4aa500kDa_area
								Column B	KO			Column B	KO
								vs.	vs.			vs.	vs.
								Column A	WT			Column A	WT
								Mann Whitney test				Mann Whitney test
								P value	0.172			P value	0.1025
								Exact or approximate P value?	Exact			Exact or approximate P value?	Exact
								P value summary	ns			P value summary	ns
								Significantly different (P < 0.05)?	No			Significantly different (P < 0.05)?	No
								One- or two-tailed P value?	Two-tailed			One- or two-tailed P value?	Two-tailed
								Sum of ranks in column A,B	323 , 418			Sum of ranks in column A,B	314 , 427
								Mann-Whitney U	133			Mann-Whitney U	124
								Difference between medians				Difference between medians
								Median of column A	3694, n=19			Median of column A	47691, n=19
								Median of column B	3723, n=19			Median of column B	48794, n=19
								Difference: Actual	29.21			Difference: Actual	1103
								Difference: Hodges-Lehmann	34.58			Difference: Hodges-Lehmann	725

## Sheet: Supplementary. Fig 6b
Genotype	ExpDate	Condition	Strain & Age	Area Under Curve vessel Dextran (T=0-120)	Kymograph Area(T1-120))			Alox5a_NW_500kDa(Iv_norm)	WT	mk211/mk211			alox5a_NW_500kDa(Iv_Area)	WT	mk211/mk211
WT_alox5a	20250514	500kDa| ISO-NW + HYPO E3	Casper | 3dpf	3970.11	50826			Compare normal and lognormal					Compare normal and lognormal
WT_alox5a	20250514	500kDa| ISO-NW + HYPO E3	Casper | 2dpf	3955.35	48830			Probability normal (Gaussian)	44.58%	52.84%			Probability normal (Gaussian)	35.72%	49.2%
WT_alox5a	20250514	500kDa| ISO-NW + HYPO E3	Casper | 2dpf	3826.08	48426			Probability lognormal	55.42%	47.16%			Probability lognormal	64.28%	50.8%
WT_alox5a	20250514	500kDa| ISO-NW + HYPO E3	Casper | 2dpf	3862.4	48168			Likelihood ratio (LR)	0.8043	1.12			Likelihood ratio (LR)	0.5558	0.9684
WT_alox5a	20250514	500kDa| ISO-NW + HYPO E3	Casper | 3dpf	3683.13	41799			1/LR	1.243	0.8927			1/LR	1.799	1.033
WT_alox5a	20250514	500kDa| ISO-NW + HYPO E3	Casper | 3dpf	3579.03	44757			Which distribution is more likely?	Lognormal	Normal			Which distribution is more likely?	Lognormal	Lognormal
WT_alox5a	20250514	500kDa| ISO-NW + HYPO E3	Casper | 3dpf	3584.51	45936
WT_alox5a	20250514	500kDa| ISO-NW + HYPO E3	Casper | 3dpf	3682.82	47366			Test for normal distribution					Test for normal distribution
WT_alox5a	20250619	500kDa| ISO-NW + HYPO E3	Casper | 3dpf	3737.61	48849			D'Agostino & Pearson test					D'Agostino & Pearson test
WT_alox5a	20250619	500kDa| ISO-NW + HYPO E3	Casper | 3dpf	3657.45	46391			K2	2.858	1.936			K2	5.155	0.6673
WT_alox5a	20250619	500kDa| ISO-NW + HYPO E3	Casper | 3dpf	3648.67	43083			P value	0.2395	0.3798			P value	0.076	0.7163
WT_alox5a	20250619	500kDa| ISO-NW + HYPO E3	Casper | 3dpf	3611.7	45831			Passed normality test (alpha=0.05)?	Yes	Yes			Passed normality test (alpha=0.05)?	Yes	Yes
WT_alox5a	20250619	500kDa| ISO-NW + HYPO E3	Casper | 3dpf	3774.08	55627			P value summary	ns	ns			P value summary	ns	ns
WT_alox5a	20250619	500kDa| ISO-NW + HYPO E3	Casper | 3dpf	3676.79	58883
WT_alox5a	20250619	500kDa| ISO-NW + HYPO E3	Casper | 3dpf	3648.99	47428			Anderson-Darling test					Anderson-Darling test
WT_alox5a	20250619	500kDa| ISO-NW + HYPO E3	Casper | 3dpf	3602.92	41307			A2*	0.7143	0.325			A2*	0.5455	0.1932
mk211/mk211_alox5a	20250514	500kDa| ISO-NW + HYPO E3	Casper | 3dpf	3842.36	47375			P value	0.0497	0.4719			P value	0.1348	0.8652
mk211/mk211_alox5a	20250514	500kDa| ISO-NW + HYPO E3	Casper | 2dpf	3770.27	56881			Passed normality test (alpha=0.05)?	No	Yes			Passed normality test (alpha=0.05)?	Yes	Yes
mk211/mk211_alox5a	20250514	500kDa| ISO-NW + HYPO E3	Casper | 2dpf	3514.24	44124			P value summary	*	ns			P value summary	ns	ns
mk211/mk211_alox5a	20250514	500kDa| ISO-NW + HYPO E3	Casper | 3dpf	3596.14	48789
mk211/mk211_alox5a	20250619	500kDa| ISO-NW + HYPO E3	Casper | 3dpf	3819.27	54052			Shapiro-Wilk test					Shapiro-Wilk test
mk211/mk211_alox5a	20250619	500kDa| ISO-NW + HYPO E3	Casper | 3dpf	3703.19	48487			W	0.8826	0.9462			W	0.9141	0.9653
mk211/mk211_alox5a	20250619	500kDa| ISO-NW + HYPO E3	Casper | 3dpf	3708.59	52050			P value	0.0426	0.5824			P value	0.1357	0.8554
mk211/mk211_alox5a	20250619	500kDa| ISO-NW + HYPO E3	Casper | 3dpf	3779.76	53918			Passed normality test (alpha=0.05)?	No	Yes			Passed normality test (alpha=0.05)?	Yes	Yes
mk211/mk211_alox5a	20250619	500kDa| ISO-NW + HYPO E3	Casper | 3dpf	3702.28	42389			P value summary	*	ns			P value summary	ns	ns
mk211/mk211_alox5a	20250619	500kDa| ISO-NW + HYPO E3	Casper | 3dpf	3893.7	49218
mk211/mk211_alox5a	20250619	500kDa| ISO-NW + HYPO E3	Casper | 3dpf	3813.2	41307			Kolmogorov-Smirnov test					Kolmogorov-Smirnov test
mk211/mk211_alox5a	20250619	500kDa| ISO-NW + HYPO E3	Casper | 3dpf	3718.23	44955			KS distance	0.2373	0.2001			KS distance	0.2152	0.1189
								P value	0.0164	>0.1000			P value	0.0461	>0.1000
								Passed normality test (alpha=0.05)?	No	Yes			Passed normality test (alpha=0.05)?	No	Yes
								P value summary	*	ns			P value summary	*	ns
								Number of values	16	12			Number of values	16	12
								Impossible values in lognormal distributions					Impossible values in lognormal distributions
								Number of zeroes	0	0			Number of zeroes	0	0
								Number of negative values	0	0			Number of negative values	0	0
								Table Analyzed	Alox5a_500kDa_intensity				Table Analyzed	Alox5a_500kDa_Area
								Column B	mk211				Column B	mk211
								vs.	vs.				vs.	vs.
								Column A	WT				Column A	WT
								Unpaired t test with Welch's correction					Unpaired t test with Welch's correction
								P value	0.6587				P value	0.6226
								P value summary	ns				P value summary	ns
								Significantly different (P < 0.05)?	No				Significantly different (P < 0.05)?	No
								One- or two-tailed P value?	Two-tailed				One- or two-tailed P value?	Two-tailed
								Welch-corrected t, df	t=0.4470, df=25.53				Welch-corrected t, df	t=0.4988, df=22.90
								How large is the effect?					How large is the effect?
								Mean of column A	3719				Mean of column A	47719
								Mean of column B	3738				Mean of column B	48629
								Difference between means (B - A) ± SEM	19.58 ± 43.81				Difference between means (B - A) ± SEM	909.6 ± 1823
								95% confidence interval	-70.55 to 109.7				95% confidence interval	-2863 to 4682
								R squared (eta squared)	0.007764				R squared (eta squared)	0.01075
								F test to compare variances					F test to compare variances
								F, DFn, Dfd	1.389, 15, 11				F, DFn, Dfd	1.149, 11, 15
								P value	0.5902				P value	0.7856
								P value summary	ns				P value summary	ns
								Significantly different (P < 0.05)?	No				Significantly different (P < 0.05)?	No
								Data analyzed					Data analyzed
								Sample size, column A	16				Sample size, column A	16
								Sample size, column B	12				Sample size, column B	12

## Sheet: Supplementary. Fig 6c
Genotype	ExpDate	Condition	Strain & Age	Area Under Curve vessel Dextran (T=0-120)	Kymograph Area(T1-120))			lta4h_NW_500kDa (Iv_Norm)	WT	mk219/mk219		lta4h_NW_500kDa (Iv_Area)	WT	mk219/mk219
WT/mk219_lta4h	20250510	500kDa| ISO-NW + HYPO E3	Casper | 3dpf	3834.17	47818			Compare normal and lognormal				Compare normal and lognormal
WT/mk219_lta4h	20250510	500kDa| ISO-NW + HYPO E3	Casper | 3dpf	3900.72	47238			Probability normal (Gaussian)	52.44%	50.15%		Probability normal (Gaussian)	53.38%	48.98%
WT/mk219_lta4h	20250613	500kDa| ISO-NW + HYPO E3	Casper | 3dpf	3757.11	45648			Probability lognormal	47.56%	49.85%		Probability lognormal	46.62%	51.02%
WT/mk219_lta4h	20250613	500kDa| ISO-NW + HYPO E3	Casper | 3dpf	3536.53	48729			Likelihood ratio (LR)	1.103	1.006		Likelihood ratio (LR)	1.145	0.9602
WT/mk219_lta4h	20250613	500kDa| ISO-NW + HYPO E3	Casper | 3dpf	3832.48	48756			1/LR	0.9069	0.9942		1/LR	0.8732	1.041
WT/mk219_lta4h	20250613	500kDa| ISO-NW + HYPO E3	Casper | 3dpf	3754.96	49985			Which distribution is more likely?	Normal	Normal		Which distribution is more likely?	Normal	Lognormal
WT/mk219_lta4h	20250613	500kDa| ISO-NW + HYPO E3	Casper | 3dpf	3960.52	46328
WT/mk219_lta4h	20250613	500kDa| ISO-NW + HYPO E3	Casper | 3dpf	3701.64	48431			Test for normal distribution				Test for normal distribution
WT/mk219_lta4h	20250613	500kDa| ISO-NW + HYPO E3	Casper | 3dpf	3855.86	43240			D'Agostino & Pearson test				D'Agostino & Pearson test
WT/mk219_lta4h	20250613	500kDa| ISO-NW + HYPO E3	Casper | 3dpf	3834.02	42294			K2	1.498	6.657		K2	0.8242	0.8491
WT/mk219_lta4h	20250613	500kDa| ISO-NW + HYPO E3	Casper | 3dpf	3732.17	44389			P value	0.4728	0.0358		P value	0.6622	0.6541
WT/mk219_lta4h	20250613	500kDa| ISO-NW + HYPO E3	Casper | 3dpf	3665.99	46197			Passed normality test (alpha=0.05)?	Yes	No		Passed normality test (alpha=0.05)?	Yes	Yes
mk219/mk219_lta4h	20250510	500kDa| ISO-NW + HYPO E3	Casper | 2dpf	3665.38	42454			P value summary	ns	*		P value summary	ns	ns
mk219/mk219_lta4h	20250510	500kDa| ISO-NW + HYPO E3	Casper | 2dpf	3872.86	48080
mk219/mk219_lta4h	20250510	500kDa| ISO-NW + HYPO E3	Casper | 3dpf	3616.06	42013			Anderson-Darling test				Anderson-Darling test
mk219/mk219_lta4h	20250510	500kDa| ISO-NW + HYPO E3	Casper | 3dpf	3874.89	45133			A2*	0.2468	0.8079		A2*	0.2457	0.275
mk219/mk219_lta4h	20250613	500kDa| ISO-NW + HYPO E3	Casper | 3dpf	3593.93	42740			P value	0.6911	0.0203		P value	0.6948	0.5547
mk219/mk219_lta4h	20250613	500kDa| ISO-NW + HYPO E3	Casper | 3dpf	3840.95	47270			Passed normality test (alpha=0.05)?	Yes	No		Passed normality test (alpha=0.05)?	Yes	Yes
mk219/mk219_lta4h	20250613	500kDa| ISO-NW + HYPO E3	Casper | 3dpf	3600.68	40516			P value summary	ns	*		P value summary	ns	ns
mk219/mk219_lta4h	20250613	500kDa| ISO-NW + HYPO E3	Casper | 3dpf	3869.1	45153
								Shapiro-Wilk test				Shapiro-Wilk test
								W	0.9659	0.7743		W	0.9559	0.9417
								P value	0.8639	0.0151		P value	0.7234	0.6283
								Passed normality test (alpha=0.05)?	Yes	No		Passed normality test (alpha=0.05)?	Yes	Yes
								P value summary	ns	*		P value summary	ns	ns
								Kolmogorov-Smirnov test				Kolmogorov-Smirnov test
								KS distance	0.1755	0.2717		KS distance	0.1151	0.2041
								P value	>0.1000	0.0842		P value	>0.1000	>0.1000
								Passed normality test (alpha=0.05)?	Yes	Yes		Passed normality test (alpha=0.05)?	Yes	Yes
								P value summary	ns	ns		P value summary	ns	ns
								Number of values	12	8		Number of values	12	8
								Impossible values in lognormal distributions				Impossible values in lognormal distributions
								Number of zeroes	0	0		Number of zeroes	0	0
								Number of negative values	0	0		Number of negative values	0	0
								Table Analyzed	lta4h_500kDa_intensity			Table Analyzed	lta4h_500kDa_Area
								Column B	mk219			Column B	mk219
								vs.	vs.			vs.	vs.
								Column A	WT			Column A	WT
								Mann Whitney test				Unpaired t test with Welch's correction
								P value	0.7345			P value	0.057
								Exact or approximate P value?	Exact			P value summary	ns
								P value summary	ns			Significantly different (P < 0.05)?	No
								Significantly different (P < 0.05)?	No			One- or two-tailed P value?	Two-tailed
								One- or two-tailed P value?	Two-tailed			Welch-corrected t, df	t=2.076, df=13.86
								Sum of ranks in column A,B	131 , 79
								Mann-Whitney U	43			How large is the effect?
												Mean of column A	46588
								Difference between medians				Mean of column B	44170
								Median of column A	3795, n=12			Difference between means (B - A) ± SEM	-2418 ± 1165
								Median of column B	3753, n=8			95% confidence interval	-4918 to 82.73
								Difference: Actual	-41.63			R squared (eta squared)	0.2371
								Difference: Hodges-Lehmann	-33.94
												F test to compare variances
												F, DFn, Dfd	1.267, 7, 11
												P value	0.6962
												P value summary	ns
												Significantly different (P < 0.05)?	No
												Data analyzed
												Sample size, column A	12
												Sample size, column B	8
