# Supplementary material for: Zebrafish macrophages convert physical wound signals into rapid vascular permeabilization
Source: Nat Commun. 2026 Feb 6;17:1807. doi: 10.1038/s41467-026-68520-2 (PMC12916771; doi:10.1038/s41467-026-68520-2)
Supplement: Supplementary file 15 — Source data [file 41467_2026_68520_MOESM15_ESM.zip › Zipped-2/Statistical_Source_Data_Supplementary_Fig.7.xlsx]

## Sheet: Supplementary. Fig 7b
Genotype	ExpDate	Condition	Strain & Age
WT (tg(mpeg1.1:cPla2-mKate2)	20240916	HYPO E3 + IRLaser	Casper | 3dpf
WT (tg(mpeg1.1:cPla2-mKate2)	20240916	HYPO E3 + IRLaser	Casper | 3dpf
WT (tg(mpeg1.1:cPla2-mKate2)	20240919	HYPO E3 + IRLaser	Casper | 3dpf
HYPO E3 + IRLaser
Distance (Pixel)	nuclei1_Frame1	nuclei1_Frame2	nuclei1_Frame3	nuclei1_Frame4	nuclei1_Frame5	nuclei1_Frame6	nuclei2_Frame1	nuclei2_Frame2	nuclei2_Frame3	nuclei2_Frame4	nuclei2_Frame5	nuclei2_Frame6	nuclei3_Frame1	nuclei3_Frame2	nuclei3_Frame3	nuclei3_Frame4	nuclei3_Frame5	nuclei3_Frame6
1	5	6.966	7.035	6.835	8	7	5	5	7.763	13	9	10.886	7.2698	7.0396	10.937	11.4242	8.506	8
2	5	7	7.68	7	8	7.285	5.25087	5	8.753	13.001	9	10.942	7.73205	7.5	11.0375	12	9.75	8.6461
3	5	7	8	7.67	8.67	7.871	5.5842	5	9.742	13.726	9	10.999	8.06435	7.9641	11.8258	12.218	11.1562	9.0012
4	5	7.519	8.66	8	9	8.355	5.91753	5.7526	10.732	14.28	9	11.037	8.4965	8.1646	12	13.0107	12.6	9.5893
5	5	8.012	9.649	8.649	9.649	8.893	6.24053	6	11.722	14.695	9	11.862	9.03735	8.8284	12.2297	13.8258	14.9375	11.3021
6	5	8.711	10.456	9.775	10	9.649	6.57387	6	13.423	14.928	9	12.644	9.92005	9.2463	12.9466	14.4164	17.75	13.7506
7	5	9.002	10.935	10.918	10.629	10.639	7.16717	6.7216	15.402	15.722	9.536	13.68	11.6515	10.5938	13.6117	15.8929	20.7922	16.4704
8	4.219	9.886	11.619	11.965	12.237	12.258	8.05777	7	18.072	16.491	9.8839	15.505	13.9407	12.7092	16.6459	18.6268	24.5889	20.1213
9	4	11.667	13.154	13.335	13.994	15.28	9.50933	7.7799	21.36	17.308	10.701	18.529	16.9121	15.1723	23.5276	23.1033	28.8004	25.0218
10	4	15.452	16.355	14.834	15.985	19.86	11.447	9.3934	25.246	18.526	11.7261	23.983	20.6813	18.6519	34.9032	30.8761	33.522	30.9381
11	4	21.304	20.947	17.004	18.763	25.588	13.7282	11.3547	29.604	19.678	14.0412	31.291	25.1054	22.7107	47.9238	40.1407	41.5123	37.7707
12	4	28.465	26.808	21.965	22.887	31.509	16.9977	13.5929	35.422	21.34	19.9677	39.824	30.0938	27.5	59.9172	51.2969	51.6232	46.4128
13	4	36.245	33.602	30.706	28.631	37.12	22.0264	16.2371	45.79	26.085	29.7137	49.151	36.3803	32.6875	68.3029	64.2574	59.7551	55.8307
14	4	43.601	41.51	41.247	35.671	42.202	29.6367	21.1632	60.102	36.638	41.3089	58.577	43.962	40.0732	74.1572	76.2056	64.7069	62.4584
15	4	48.252	54.269	51.321	43.381	47.187	39.4458	28.6788	73.467	54.62	53.8186	67.298	51.4881	47.8509	76.2861	83.1709	66.2659	66.9592
16	3.607	53.861	70.08	59.803	51.329	53.681	50.7022	39.0681	82.021	79.34	66.2824	75.59	58.0095	55.1253	76.2922	85.7928	67.4013	69.8732
17	20.169	67.134	82.484	67.017	60.483	64.139	62.147	50.5905	84.46	101.774	76.9356	82.583	63.2431	60.8936	74.4771	84.1775	68.437	71.2488
18	42.031	86.37	90.945	74.359	71.645	77.486	72.6074	62.4479	82.495	109.177	84.114	87.371	67.5192	65.5926	73.0324	79.8576	69.1247	72.4977
19	59.377	103.251	102.67	81.352	82.211	88.613	81.0342	73.4027	78.726	108.52	87.88	90.307	71.0979	69.4459	72.4818	75.247	70.5186	75.1985
20	71.914	108.999	115.396	86.699	89.237	94.955	87.1545	81.9715	75.866	102.086	89.6598	92.296	74.1562	72.75	72.1244	70.8772	72	77.4051
21	80.565	102.415	120.176	90.569	94.043	97.742	91.3658	87.7285	73.887	89.488	90.5695	93.269	76.9688	75.5625	71.8666	67.95	73.7896	78.8136
22	86.115	90.374	115.154	93.405	98.163	99.38	94.3087	91.7635	73	75.423	91.5298	93.855	79.7219	78.375	70.7037	65.9157	75.3327	80.7086
23	90.162	81.597	102.237	95.06	101.134	101.294	96.1945	94.6054	73.419	65.603	92.2597	94.674	82.2021	81.0688	70.7593	64.442	77.2165	81.7896
24	94.333	74.467	86.058	95.351	101.502	103.605	97.2075	96.5573	74.194	63.568	92.7673	96.051	84.0437	83.3354	71.7478	63.9703	79.7036	83.2338
25	100.984	66.731	71.675	94.809	100.876	105.928	97.5284	97.4208	75.868	65.43	93.343	98.406	85.477	84.752	71.3109	64.3751	82.4837	84.1146
26	110.433	59.658	63.161	94.39	101.987	108.227	97.066	97.6445	78.536	67.106	94.3876	98.349	86.3636	86.202	69.7508	65.6646	85	84.5
27	118.848	54.936	61.376	95.111	104.602	111.198	95.1275	97.5199	82.206	69.11	95.3272	98.972	86.0767	86.5251	68.6088	68.4555	87.138	85
28	122.036	54.209	63.099	96.702	107.155	115.542	90.7773	96.0337	86.62	72.457	95.53	99.014	84.6339	85.6283	68.7511	73.0013	88.6714	85.0783
29	121.618	56.787	66.661	97.664	109.722	119.795	83.5454	91.8289	91.878	77.906	95.6638	102.194	82.101	83.6395	69.9883	79.5123	89.5564	84.481
30	120.726	60.772	72.17	99.341	115.068	121.259	73.8794	84.4693	97.998	84.978	96.6975	104.257	78.5759	80.5625	72.2801	88.2535	89.2975	83.669
31	120.441	63.986	77.61	102.855	124.374	120.739	62.7375	74.3379	103.742	91.378	98.8766	105.554	73.9846	76.5892	75.679	95.1123	87.5526	81.7003
32	120.02	66.303	82.838	107.083	123.118	119.268	51.3255	62.8311	108.024	96.193	100.396	105.651	67.9939	71.38	80.884	96.7478	83.625	78
33	117.834	69.994	88.821	111.154	125.884	115.591	40.7982	51.0434	109.332	102.793	98.4825	104.925	60.0539	64.6078	85.2577	91.5341	77.7208	72.7316
34	112.677	79.324	97.487	114.516	120.582	108.634	31.8016	40.1021	106.921	106.876	92.8827	103.449	51.0376	55.5	84.2099	79.3215	69.0693	65.463
35	104.187	90.763	110.694	116.061	114.121	97.743	24.6619	31.2491	99.728	98.373	85.4247	99.585	42.8468	46.5751	74.0638	63.3034	58.6245	55.1786
36	93.105	101.098	127.345	113.754	101.085	83.105	19.4058	24.0535	85.809	79.616	78.6732	92.556	36.2861	39.1184	57.5261	46.7607	47.0569	42.3125
37	79.162	107.63	143.271	109.769	82.59	65.802	15.9361	18.683	67.331	62.206	71.46	85.795	31.1491	33.4539	43.4058	32.9862	36.4511	30.6373
38	59.163	109.675	151.645	102.829	63.896	48.179	13.7114	15.481	47.481	48.383	61.6302	81.824	26.9502	28.8444	35.0716	25.5309	28.2382	23.5302
39	30.788	105.064	135.917	87.637	47.775	33.806	12.1215	13.6442	30.644	36.54	48.6328	69.964	23.1103	25.0559	29.4638	23.0203	22.9635	21.0203
40	5.932	87.926	99.054	67.659	35.667	24.136	10.8029	12.0089	21.447	27.338	33.9555	56.226	19.2938	21.1646	24.8738	21.5269	19.1304	19.3179
41	4	64.318	63.041	47.85	26.743	19.798	9.80333	10.7113	18.115	21.613	22.0852	43.751	16.0553	17.423	20.3834	20.1098	16.1742	17.7774
42	4.5	42.643	42.148	31.901	20.196	18.368	9.0452	9.6884	15.804	18.321	16.5679	34.145	13.6093	14.6875	17.1875	18.8119	14.1027	16.1646
43	5	26.912	32.207	21.862	16.635	16.955	8.49523	9.0103	13.716	15.888	14.7037	26.89	11.5357	12.5312	14.4528	17.5652	12.61	14.5746
44	5	17.184	25.355	17.753	15	15.908	8.0527	8.4369	12.2	14.018	13.7793	21.119	9.93675	10.5401	12.4164	16.1611	11.5319	13.1611
45	5	12.938	20.459	16.763	14.763	14.862	7.57373	8.0385	11.093	12.771	12.7329	16.942	9.00765	9.3334	11.25	14.9538	11.0396	11.7812
46	5	12	12	15.773	14	13.815	7.1745	7.6827	9.99	11.687	11.6865	13.825	8.21595	8.6819	10.3699	13.9994	10.8349	10.9996
47	5	12	12	14.88	13.784	12.773	6.6869	7	9.059	10.808	10.6434	11.725	7.4573	7.75	9.7116	13.0992	10.0992	10.6712
48	5	12	12	14.512	12.811	11.784	6.33753	6.8408	8.646	10.015	9.7619	10.378	7.0823	7.1646	8.9177	12.5518	9.9732	10.2194
49	5.18	11.438	11.438	14	12.147	10.983	6.0859	6.2199	8.15	9.183	9.1826	9.015	7	7	8.2896	11.9382	9.218	10
50	5.928	10.469	10.469	14	11.814	10.657	5.9519	5.9519	7.934	9.183	8.646	8.183	7	7	8	11.1039	9	10

## Sheet: Supplementary. Fig 7d
ExpDate	Condition	Strain & Age
20240916	ISO E3 + IRLaser	Casper | 3dpf
20240919	ISO E3 + IRLaser	Casper | 3dpf
20240919	ISO E3 + IRLaser	Casper | 3dpf
ISO E3 + IRLaser
Distance (Pixel)	nuclei1_Frame1	nuclei1_Frame2	nuclei1_Frame3	nuclei1_Frame4	nuclei1_Frame5	nuclei1_Frame6	nuclei2_Frame1	nuclei2_Frame2	nuclei2_Frame3	nuclei2_Frame4	nuclei2_Frame5	nuclei2_Frame6	nuclei3_Frame1	nuclei3_Frame2	nuclei3_Frame3	nuclei3_Frame4	nuclei3_Frame5	nuclei3_Frame6
1	38.861	41.602	33.201	44.959	39.36	32.961	19.1352	17	12.3723	14	14.082	23.259	21	19	41.727	35	54.545	34.909
2	44.5423	48.216	38.755	51.429	45.845	33.915	20.8558	18.071	13.694	15	17.129	25.529	25.182	23	46.545	41.545	67.182	43.545
3	50.637	55.749	44.627	57.02	53.031	37.355	23.4232	20.082	15.149	16.447	19.176	29.894	30.591	27.364	56.455	48.909	83.455	53.364
4	57.1627	61.595	50.245	62.391	60.592	43.115	27.1262	21.388	16.6627	18.541	20.224	37.706	36.7725	33.818	69.455	58.364	107.091	65.636
5	64.888	67.206	57.039	67.918	68.89	49.956	32.3353	23.882	18.8743	21.635	24.082	57.4	42.0455	39.727	85.545	72.273	135.727	82.364
6	75.8517	74.571	64.204	73.143	78.061	58.063	38.6617	28.341	23.6077	30.647	30.906	92.294	45.273	44.364	104.727	87.364	162.364	101.909
7	93.6503	83.378	73.421	78.98	87.949	68.061	47.0325	34.894	36.1723	56.235	42.012	129	45.7275	46.182	127.727	104	184.727	126.273
8	120.589	91.81	89.93	87.532	98.988	79.276	60.115	42.224	59.8823	92.765	57.176	154.965	45.364	45.273	153.727	123.909	202.545	153.091
9	155.5	98.908	117.6	99.765	111.397	90.204	80.4972	49.188	94.396	134.188	76.259	171.565	101.455	76	180.636	147.545	220.182	179.818
10	194.711	112.683	154.237	117.551	128.954	100.408	109.112	61.824	131.741	168.271	98.118	182.529	198.273	118	206.727	174	242.636	208.545
11	234.026	138.802	194.663	140.517	153.724	110.949	143.106	87.224	164.22	190.2	125.612	189.8	270	162.091	230	199	268	235
12	271.718	178.225	235.232	171.491	183.6	123.824	176.947	123.753	185.902	199.235	152.4	193.529	294.818	202	249	220.182	291.818	257.091
13	306.67	226.082	272.184	210.306	222.929	145.26	205.618	163.647	196.635	200.471	171.706	195.471	299.727	235.273	270.364	236.636	310.909	277.818
14	337.648	281.295	307.738	252.228	275.368	185.551	226.162	197.8	201.545	204.929	185.024	197.447	309.545	256.818	290.818	249.364	327	296.909
15	363.904	343.939	340.089	295.663	329.672	244.666	238.562	222.588	206.216	213.247	193.894	199.729	327.636	275.364	307.727	261.091	338.909	312.909
16	385.114	389.361	365.118	342.688	374.077	314.497	244.338	238.435	213.18	221.365	199.459	205.012	343.182	292.727	323	274.364	350.182	326.636
17	402.23	416.257	386.504	389.157	404.233	383.701	245.126	245.824	221.126	228.765	204.859	207.412	352.727	307	336.455	287.182	360.364	339.273
18	415.13	426.947	403.72	427.809	422.021	443.864	243.423	247.4	227.93	233.659	207.588	210.647	360.545	320.909	347.727	300.818	371.091	347.182
19	425.623	419.73	416.465	455.792	432.215	483.918	240.485	245.694	232.683	235.624	211.082	212.906	370.182	331.455	357.545	313.818	379.273	352.182
20	435.781	406.469	425.204	476.796	442.245	496.021	237.126	241.588	236.514	240.259	214.694	214.118	375.636	340.636	366.364	326.818	383	357.636
21	447.307	393.192	435.2	490.561	451.121	492.449	233.441	239.012	239.816	243.565	217.259	215.282	374.636	346.273	372.273	338.636	381.182	361.818
22	458.44	386.28	446.938	493.362	457.955	481.478	228.791	235.647	243.51	246.706	217.847	215.588	365	349.818	375	348	379	365
23	466.46	389.334	459.783	494.892	466.603	471.161	222.456	232.259	245.42	245.988	218.412	215.988	348.727	354	373.909	355.364	373	365.364
24	469.982	399.926	468.598	497.257	476.108	468.917	213.791	226.847	244.988	242.271	218.812	215.694	333.909	353.455	371	358.909	367	365.364
25	469.282	419.454	471	494.84	484.519	464.188	203.365	220.412	242.11	238.071	218.118	211.847	330.091	349.455	366.273	359.364	362.545	362.545
26	464.008	437.536	470.347	489.521	493.735	451.615	192.22	210.306	238.569	235.365	219.588	203.976	338.455	342.909	359.364	356.455	359.091	358.364
27	453.704	453	466.5	478.5	498	439.794	181.85	197.6	234.361	229.647	222.059	193.294	337.818	338.636	353.909	350.818	354.727	353
28	437.805	465.074	455.176	457.525	493.36	428	171.5	185.141	228.537	220.6	223.235	175.6	328.909	338.273	355.818	343.636	347.273	346.545
29	419.12	460.713	439.435	433.658	479.553	410.759	159.2	175.835	218.396	204.941	219.2	149.941	310	331.727	361.545	339.818	340.545	340
30	400.854	440.755	418.804	409.146	456.267	388.072	142.459	168.824	203.306	184.376	209.706	124.435	280.273	322.182	363.636	337.182	333.636	332.545
31	383.849	418.205	399.121	386.161	429.532	356.287	121.147	156.2	183.2	160.282	192.906	107.706	249.818	308.364	361.727	328.727	322.364	325.636
32	364.319	381.534	384.636	364.479	410.78	308.608	100.082	135.941	159.161	132.824	172.118	91.765	225.364	287.182	356	313.636	307.909	315.364
33	339.098	338.009	367.789	338.95	395.604	258.872	81.7322	108.871	133.243	106.624	146.647	74.906	202	255.818	347	294	291	299
34	309.58	288.082	340.531	310.592	374.204	225.808	67.5263	83.576	107.196	82.141	116.353	58.047	166.545	216	329.727	272.364	272.182	276.091
35	277.272	237.73	308.974	274.245	340.887	204.429	57.497	71.941	82.804	59.647	88.459	42.459	109.636	168.636	302.545	247	252.727	246.727
36	239.844	189.25	279.234	231.589	295.691	174.653	48.4558	62.541	63.7803	49.553	66.647	31	44	125.818	261.455	219.182	230.364	213.364
37	195.948	160.407	243.607	185.658	241.11	139.7	40.2765	52.047	50.3413	41.824	53.329	25.176	26	90.364	208.364	190.455	204.455	179.364
38	149.898	136.499	196.692	141.436	186.041	111.927	33.9825	43.459	42.416	35.871	44.647	22	23.909	50.636	152.636	161	175.545	145.818
39	109.021	111.037	147.545	104.401	136.584	90.522	29.3472	35.776	36.2043	30.918	37	20.082	20	22.273	107.909	134.727	144.636	117.727
40	77.9953	86.944	105.456	77.27	96.783	71.759	25.8945	29.824	30.918	25.965	32	19	16.182	15.455	79	111.273	115.455	96.364
41	57.5953	67.184	74.061	56.847	67.806	57.187	23.6885	26.871	26.2943	22	27	16.988	13.364	14.773	65.364	92	91	81.364
42	45.562	49.578	54.469	41.755	48.4	46.561	21.7355	24.918	22.3217	19	22	15.941	12	12.682	59.273	75.545	73.545	71.273
43	38.161	41.602	44.256	33.388	38.633	38.966	20.006	21.965	19.298	16.894	19.059	14	12	12	56.727	63.455	61.727	64.636
44	32.5017	36.796	37.961	28.696	33.696	33.98	18.7647	21	16.6313	14	17	13	11	11.5	54	55	54	59
45	27.766	32.5	32.266	25.837	30.327	30.879	17.3148	19.059	14.898	13.8	15	13	10	10.5	53.091	48.273	48.273	55.273
46	23.9833	28.074	27.278	22.808	28.484	28.643	16.05	18	12	12	13	12.247	10	10	51.182	42.545	43.545	49.545
47	20.9757	24.929	23.754	20.459	27.154	26.435	14.6235	17	11	11	12	11.294	10	10	48.545	42.818	40.545	45.818
48	18.6643	22.571	20.918	18.857	25.449	23.98	13.8313	15.2	10	10	12.706	11	9.182	9.591	45.727	44.818	36.727	41.727
49	17.5375	20.816	18.255	16.947	24.633	21.796	13.147	14	10	10	12.659	11	9	9.091	41.455	42.818	35	38.909
50	16.82	20.163	16.82	15.163	23.327	20.061	12.294	12.294	12	9	12	11	9	9	38	35.182	32.545	36.545
