# Supplementary material for: Zebrafish macrophages convert physical wound signals into rapid vascular permeabilization
Source: Nat Commun. 2026 Feb 6;17:1807. doi: 10.1038/s41467-026-68520-2 (PMC12916771; doi:10.1038/s41467-026-68520-2)
Supplement: Supplementary file 15 — Source data [file 41467_2026_68520_MOESM15_ESM.zip › Zipped-2/Statistical_Source_Data_Supplementary_Fig.8.xlsx]

## Sheet: Supplementary. Fig 8c
Genotype	ExpDate	Condition	Strain & Age	Peak cPla2 Binding			Peak_cPla2_binding_kdrl	HYPO	ISO
WT (tg(kdrl:cPla2-mKate2)	20240816	HYPO E3 + UV Laser	Casper | 2dpf	1.01734			Compare normal and lognormal
WT (tg(kdrl:cPla2-mKate2)	20240816	HYPO E3 + UV Laser	Casper | 2dpf	1.10023			Probability normal (Gaussian)	25.95%	49.4%
WT (tg(kdrl:cPla2-mKate2)	20240816	HYPO E3 + UV Laser	Casper | 2dpf	1.08064			Probability lognormal	74.05%	50.6%
WT (tg(kdrl:cPla2-mKate2)	20240816	HYPO E3 + UV Laser	Casper | 2dpf	1.0774			Likelihood ratio (LR)	0.3504	0.9763
WT (tg(kdrl:cPla2-mKate2)	20240816	HYPO E3 + UV Laser	Casper | 2dpf	0.982188			1/LR	2.854	1.024
WT (tg(kdrl:cPla2-mKate2)	20240816	HYPO E3 + UV Laser	Casper | 2dpf	1.13778			Which distribution is more likely?	Lognormal	Lognormal
WT (tg(kdrl:cPla2-mKate2)	20240816	HYPO E3 + UV Laser	Casper | 2dpf	1.03036
WT (tg(kdrl:cPla2-mKate2)	20240816	HYPO E3 + UV Laser	Casper | 2dpf	1.03232			Test for normal distribution
WT (tg(kdrl:cPla2-mKate2)	20240816	HYPO E3 + UV Laser	Casper | 2dpf	1.08207			D'Agostino & Pearson test
WT (tg(kdrl:cPla2-mKate2)	20240816	HYPO E3 + UV Laser	Casper | 2dpf	1.06611			K2	4.59	0.3822
WT (tg(kdrl:cPla2-mKate2)	20240816	HYPO E3 + UV Laser	Casper | 2dpf	1.10504			P value	0.1007	0.8261
WT (tg(kdrl:cPla2-mKate2)	20240816	HYPO E3 + UV Laser	Casper | 2dpf	1.14049			Passed normality test (alpha=0.05)?	Yes	Yes
WT (tg(kdrl:cPla2-mKate2)	20240816	HYPO E3 + UV Laser	Casper | 2dpf	1.23845			P value summary	ns	ns
WT (tg(kdrl:cPla2-mKate2)	20240816	HYPO E3 + UV Laser	Casper | 2dpf	1.11988
WT (tg(kdrl:cPla2-mKate2)	20240816	HYPO E3 + UV Laser	Casper | 2dpf	0.973995			Anderson-Darling test
WT (tg(kdrl:cPla2-mKate2)	20240816	HYPO E3 + UV Laser	Casper | 2dpf	1.07475			A2*	0.9969	0.2689
WT (tg(kdrl:cPla2-mKate2)	20240816	HYPO E3 + UV Laser	Casper | 2dpf	1.03877			P value	0.0117	0.6684
WT (tg(kdrl:cPla2-mKate2)	20240816	HYPO E3 + UV Laser	Casper | 2dpf	1.03374			Passed normality test (alpha=0.05)?	No	Yes
WT (tg(kdrl:cPla2-mKate2)	20240816	HYPO E3 + UV Laser	Casper | 2dpf	1.06979			P value summary	*	ns
WT (tg(kdrl:cPla2-mKate2)	20240820	HYPO E3 + UV Laser	Casper | 2dpf	1.06317
WT (tg(kdrl:cPla2-mKate2)	20240820	HYPO E3 + UV Laser	Casper | 2dpf	1.06376			Shapiro-Wilk test
WT (tg(kdrl:cPla2-mKate2)	20240820	HYPO E3 + UV Laser	Casper | 2dpf	1.06793			W	0.9557	0.9797
WT (tg(kdrl:cPla2-mKate2)	20240820	HYPO E3 + UV Laser	Casper | 3dpf	1.04058			P value	0.0221	0.4755
WT (tg(kdrl:cPla2-mKate2)	20240820	HYPO E3 + UV Laser	Casper | 3dpf	1.02643			Passed normality test (alpha=0.05)?	No	Yes
WT (tg(kdrl:cPla2-mKate2)	20240820	HYPO E3 + UV Laser	Casper | 3dpf	1.01292			P value summary	*	ns
WT (tg(kdrl:cPla2-mKate2)	20240820	HYPO E3 + UV Laser	Casper | 3dpf	1.15621
WT (tg(kdrl:cPla2-mKate2)	20240820	HYPO E3 + UV Laser	Casper | 3dpf	1.03971			Kolmogorov-Smirnov test
WT (tg(kdrl:cPla2-mKate2)	20240820	HYPO E3 + UV Laser	Casper | 3dpf	1.06231			KS distance	0.1313	0.06181
WT (tg(kdrl:cPla2-mKate2)	20240820	HYPO E3 + UV Laser	Casper | 3dpf	1.04325			P value	0.008	>0.1000
WT (tg(kdrl:cPla2-mKate2)	20240820	HYPO E3 + UV Laser	Casper | 3dpf	1.02092			Passed normality test (alpha=0.05)?	No	Yes
WT (tg(kdrl:cPla2-mKate2)	20240820	HYPO E3 + UV Laser	Casper | 3dpf	1.00459			P value summary	**	ns
WT (tg(kdrl:cPla2-mKate2)	20240820	HYPO E3 + UV Laser	Casper | 3dpf	1.07944
WT (tg(kdrl:cPla2-mKate2)	20240820	HYPO E3 + UV Laser	Casper | 3dpf	1.04008			Number of values	64	55
WT (tg(kdrl:cPla2-mKate2)	20240820	HYPO E3 + UV Laser	Casper | 3dpf	1.074			Impossible values in lognormal distributions
WT (tg(kdrl:cPla2-mKate2)	20240820	HYPO E3 + UV Laser	Casper | 3dpf	1.06997			Number of zeroes	0	0
WT (tg(kdrl:cPla2-mKate2)	20240820	HYPO E3 + UV Laser	Casper | 3dpf	1.02963			Number of negative values	0	0
WT (tg(kdrl:cPla2-mKate2)	20240820	HYPO E3 + UV Laser	Casper | 3dpf	1.07601
WT (tg(kdrl:cPla2-mKate2)	20240820	HYPO E3 + UV Laser	Casper | 3dpf	1.19468
WT (tg(kdrl:cPla2-mKate2)	20240820	HYPO E3 + UV Laser	Casper | 3dpf	1.04023			Table Analyzed	Tg(kdrl: cPla2-mKate2) peak cPla2 binding
WT (tg(kdrl:cPla2-mKate2)	20240820	HYPO E3 + UV Laser	Casper | 3dpf	1.09361
WT (tg(kdrl:cPla2-mKate2)	20250327	HYPO E3 + UV Laser	Casper | 3dpf	1.02296			Column B	ISO
WT (tg(kdrl:cPla2-mKate2)	20250327	HYPO E3 + UV Laser	Casper | 3dpf	1.14056			vs.	vs.
WT (tg(kdrl:cPla2-mKate2)	20250327	HYPO E3 + UV Laser	Casper | 3dpf	0.985782			Column A	HYPO
WT (tg(kdrl:cPla2-mKate2)	20250327	HYPO E3 + UV Laser	Casper | 3dpf	1.03906
WT (tg(kdrl:cPla2-mKate2)	20250327	HYPO E3 + UV Laser	Casper | 3dpf	1.00256			Unpaired t test with Welch's correction
WT (tg(kdrl:cPla2-mKate2)	20250327	HYPO E3 + UV Laser	Casper | 3dpf	1.1023			P value	0.2387
WT (tg(kdrl:cPla2-mKate2)	20250327	HYPO E3 + UV Laser	Casper | 3dpf	1.08763			P value summary	ns
WT (tg(kdrl:cPla2-mKate2)	20250327	HYPO E3 + UV Laser	Casper | 3dpf	1.08105			Significantly different (P < 0.05)?	No
WT (tg(kdrl:cPla2-mKate2)	20250327	HYPO E3 + UV Laser	Casper | 3dpf	1.12367			One- or two-tailed P value?	Two-tailed
WT (tg(kdrl:cPla2-mKate2)	20250327	HYPO E3 + UV Laser	Casper | 3dpf	1.04198			Welch-corrected t, df	t=1.184, df=116.4
WT (tg(kdrl:cPla2-mKate2)	20250327	HYPO E3 + UV Laser	Casper | 3dpf	1.05305
WT (tg(kdrl:cPla2-mKate2)	20250327	HYPO E3 + UV Laser	Casper | 3dpf	1.13788			How large is the effect?
WT (tg(kdrl:cPla2-mKate2)	20250327	HYPO E3 + UV Laser	Casper | 3dpf	1.15636			Mean of column A	1.081
WT (tg(kdrl:cPla2-mKate2)	20250327	HYPO E3 + UV Laser	Casper | 3dpf	1.11598			Mean of column B	1.069
WT (tg(kdrl:cPla2-mKate2)	20250327	HYPO E3 + UV Laser	Casper | 3dpf	1.12831			Difference between means (B - A) ± SEM	-0.01200 ± 0.01013
WT (tg(kdrl:cPla2-mKate2)	20250327	HYPO E3 + UV Laser	Casper | 3dpf	1.19518			95% confidence interval	-0.03206 to 0.008064
WT (tg(kdrl:cPla2-mKate2)	20250405	HYPO E3 + UV Laser	Casper | 3dpf	1.16861			R squared (eta squared)	0.01191
WT (tg(kdrl:cPla2-mKate2)	20250405	HYPO E3 + UV Laser	Casper | 3dpf	1.00451
WT (tg(kdrl:cPla2-mKate2)	20250405	HYPO E3 + UV Laser	Casper | 3dpf	1.05513			F test to compare variances
WT (tg(kdrl:cPla2-mKate2)	20250405	HYPO E3 + UV Laser	Casper | 3dpf	1.04537			F, DFn, Dfd	1.573, 63, 54
WT (tg(kdrl:cPla2-mKate2)	20250405	HYPO E3 + UV Laser	Casper | 3dpf	1.22348			P value	0.0898
WT (tg(kdrl:cPla2-mKate2)	20250405	HYPO E3 + UV Laser	Casper | 3dpf	1.16512			P value summary	ns
WT (tg(kdrl:cPla2-mKate2)	20250405	HYPO E3 + UV Laser	Casper | 3dpf	1.1979			Significantly different (P < 0.05)?	No
WT (tg(kdrl:cPla2-mKate2)	20250405	HYPO E3 + UV Laser	Casper | 3dpf	1.18531
WT (tg(kdrl:cPla2-mKate2)	20240816	ISO NaCl E3+ UV Laser	Casper | 2dpf	1.05251			Data analyzed
WT (tg(kdrl:cPla2-mKate2)	20240816	ISO NaCl E3+ UV Laser	Casper | 2dpf	0.981514			Sample size, column A	64
WT (tg(kdrl:cPla2-mKate2)	20240816	ISO NaCl E3+ UV Laser	Casper | 2dpf	1.07739			Sample size, column B	55
WT (tg(kdrl:cPla2-mKate2)	20240816	ISO NaCl E3+ UV Laser	Casper | 2dpf	0.99186
WT (tg(kdrl:cPla2-mKate2)	20240816	ISO NaCl E3+ UV Laser	Casper | 2dpf	1.05902
WT (tg(kdrl:cPla2-mKate2)	20240816	ISO NaCl E3+ UV Laser	Casper | 3dpf	1.09571
WT (tg(kdrl:cPla2-mKate2)	20240816	ISO NaCl E3+ UV Laser	Casper | 3dpf	1.09891
WT (tg(kdrl:cPla2-mKate2)	20240816	ISO NaCl E3+ UV Laser	Casper | 3dpf	1.16816
WT (tg(kdrl:cPla2-mKate2)	20240816	ISO NaCl E3+ UV Laser	Casper | 3dpf	1.10203
WT (tg(kdrl:cPla2-mKate2)	20240816	ISO NaCl E3+ UV Laser	Casper | 3dpf	1.13533
WT (tg(kdrl:cPla2-mKate2)	20240816	ISO NaCl E3+ UV Laser	Casper | 3dpf	1
WT (tg(kdrl:cPla2-mKate2)	20240816	ISO NaCl E3+ UV Laser	Casper | 3dpf	1.09785
WT (tg(kdrl:cPla2-mKate2)	20240816	ISO NaCl E3+ UV Laser	Casper | 3dpf	1.09618
WT (tg(kdrl:cPla2-mKate2)	20240816	ISO NaCl E3+ UV Laser	Casper | 3dpf	1.0866
WT (tg(kdrl:cPla2-mKate2)	20240816	ISO NaCl E3+ UV Laser	Casper | 3dpf	1.06262
WT (tg(kdrl:cPla2-mKate2)	20240816	ISO NaCl E3+ UV Laser	Casper | 3dpf	0.971282
WT (tg(kdrl:cPla2-mKate2)	20240816	ISO NaCl E3+ UV Laser	Casper | 3dpf	1.10244
WT (tg(kdrl:cPla2-mKate2)	20240816	ISO NaCl E3+ UV Laser	Casper | 3dpf	1.06083
WT (tg(kdrl:cPla2-mKate2)	20240816	ISO NaCl E3+ UV Laser	Casper | 3dpf	0.983418
WT (tg(kdrl:cPla2-mKate2)	20240820	ISO NaCl E3+ UV Laser	Casper | 3dpf	1.05329
WT (tg(kdrl:cPla2-mKate2)	20240820	ISO NaCl E3+ UV Laser	Casper | 3dpf	1.10308
WT (tg(kdrl:cPla2-mKate2)	20240820	ISO NaCl E3+ UV Laser	Casper | 3dpf	1.12444
WT (tg(kdrl:cPla2-mKate2)	20240820	ISO NaCl E3+ UV Laser	Casper | 3dpf	1.08637
WT (tg(kdrl:cPla2-mKate2)	20240820	ISO NaCl E3+ UV Laser	Casper | 3dpf	1.04269
WT (tg(kdrl:cPla2-mKate2)	20240820	ISO NaCl E3+ UV Laser	Casper | 3dpf	1.01925
WT (tg(kdrl:cPla2-mKate2)	20240820	ISO NaCl E3+ UV Laser	Casper | 3dpf	1.06004
WT (tg(kdrl:cPla2-mKate2)	20240820	ISO NaCl E3+ UV Laser	Casper | 3dpf	1.05228
WT (tg(kdrl:cPla2-mKate2)	20240820	ISO NaCl E3+ UV Laser	Casper | 3dpf	1.09416
WT (tg(kdrl:cPla2-mKate2)	20240820	ISO NaCl E3+ UV Laser	Casper | 3dpf	1.04292
WT (tg(kdrl:cPla2-mKate2)	20240820	ISO NaCl E3+ UV Laser	Casper | 3dpf	1.10392
WT (tg(kdrl:cPla2-mKate2)	20240820	ISO NaCl E3+ UV Laser	Casper | 3dpf	1.0726
WT (tg(kdrl:cPla2-mKate2)	20250327	ISO NaCl E3+ UV Laser	Casper | 3dpf	1.04477
WT (tg(kdrl:cPla2-mKate2)	20250327	ISO NaCl E3+ UV Laser	Casper | 3dpf	1.11641
WT (tg(kdrl:cPla2-mKate2)	20250327	ISO NaCl E3+ UV Laser	Casper | 3dpf	1.11069
WT (tg(kdrl:cPla2-mKate2)	20250327	ISO NaCl E3+ UV Laser	Casper | 3dpf	1.16632
WT (tg(kdrl:cPla2-mKate2)	20250327	ISO NaCl E3+ UV Laser	Casper | 3dpf	1.13478
WT (tg(kdrl:cPla2-mKate2)	20250327	ISO NaCl E3+ UV Laser	Casper | 3dpf	0.995511
WT (tg(kdrl:cPla2-mKate2)	20250327	ISO NaCl E3+ UV Laser	Casper | 3dpf	1.16855
WT (tg(kdrl:cPla2-mKate2)	20250327	ISO NaCl E3+ UV Laser	Casper | 3dpf	1.09117
WT (tg(kdrl:cPla2-mKate2)	20250327	ISO NaCl E3+ UV Laser	Casper | 3dpf	1.15695
WT (tg(kdrl:cPla2-mKate2)	20250327	ISO NaCl E3+ UV Laser	Casper | 3dpf	1.11802
WT (tg(kdrl:cPla2-mKate2)	20250327	ISO NaCl E3+ UV Laser	Casper | 3dpf	1.05616
WT (tg(kdrl:cPla2-mKate2)	20250327	ISO NaCl E3+ UV Laser	Casper | 3dpf	1.00676
WT (tg(kdrl:cPla2-mKate2)	20250327	ISO NaCl E3+ UV Laser	Casper | 3dpf	1.0106
WT (tg(kdrl:cPla2-mKate2)	20250327	ISO NaCl E3+ UV Laser	Casper | 3dpf	1.04866
WT (tg(kdrl:cPla2-mKate2)	20250327	ISO NaCl E3+ UV Laser	Casper | 3dpf	1.08342
WT (tg(kdrl:cPla2-mKate2)	20250327	ISO NaCl E3+ UV Laser	Casper | 3dpf	1.06193
WT (tg(kdrl:cPla2-mKate2)	20250327	ISO NaCl E3+ UV Laser	Casper | 3dpf	1.03714
WT (tg(kdrl:cPla2-mKate2)	20250405	ISO NaCl E3+ UV Laser	Casper | 3dpf	1.06974
WT (tg(kdrl:cPla2-mKate2)	20250405	ISO NaCl E3+ UV Laser	Casper | 3dpf	1.04709
WT (tg(kdrl:cPla2-mKate2)	20250405	ISO NaCl E3+ UV Laser	Casper | 3dpf	1.04927
WT (tg(kdrl:cPla2-mKate2)	20250405	ISO NaCl E3+ UV Laser	Casper | 3dpf	1.00199
WT (tg(kdrl:cPla2-mKate2)	20250405	ISO NaCl E3+ UV Laser	Casper | 3dpf	1.01362
WT (tg(kdrl:cPla2-mKate2)	20250405	ISO NaCl E3+ UV Laser	Casper | 3dpf	1.03535
WT (tg(kdrl:cPla2-mKate2)	20250405	ISO NaCl E3+ UV Laser	Casper | 3dpf	1.07133
Condition
T (Sec)	ISO-Wound + ISO E3	ISO-Wound + ISO E3	ISO-Wound + ISO E3	ISO-Wound + ISO E3	ISO-Wound + ISO E3	ISO-Wound + ISO E3	ISO-Wound + ISO E3	ISO-Wound + ISO E3	ISO-Wound + ISO E3	ISO-Wound + ISO E3	ISO-Wound + ISO E3	ISO-Wound + ISO E3	ISO-Wound + ISO E3	ISO-Wound + ISO E3	ISO-Wound + ISO E3	ISO-Wound + ISO E3	ISO-Wound + ISO E3	ISO-Wound + ISO E3	ISO-Wound + ISO E3	ISO-Wound + ISO E3	ISO-Wound + ISO E3	ISO-Wound + ISO E3	ISO-Wound + ISO E3	ISO-Wound + ISO E3	ISO-Wound + ISO E3	ISO-Wound + ISO E3	ISO-Wound + ISO E3	ISO-Wound + ISO E3	ISO-Wound + ISO E3	ISO-Wound + ISO E3	ISO-Wound + ISO E3	ISO-Wound + ISO E3	ISO-Wound + ISO E3	ISO-Wound + ISO E3	ISO-Wound + ISO E3	ISO-Wound + ISO E3	ISO-Wound + ISO E3	ISO-Wound + ISO E3	ISO-Wound + ISO E3	ISO-Wound + ISO E3	ISO-Wound + ISO E3	ISO-Wound + ISO E3	ISO-Wound + ISO E3	ISO-Wound + ISO E3	ISO-Wound + ISO E3	ISO-Wound + ISO E3	ISO-Wound + ISO E3	ISO-Wound + ISO E3	ISO-Wound + ISO E3
3.90563	1.00115	0.975302	1.07106	0.985537	1.03383	1.01674	1.07888	1.00451	1.06526	1.07274	1	0.991764	1.02088	0.994872	1.00603	0.934924	0.956825	0.96633	0.975386	1.00173	1.05952	1.05464	1.07769	0.97931	1.01925	0.954752	1.03462	0.982799	1.02534	1.03909	1.02344	0.922534	1.01219	0.914608	0.978559	1.00142	0.95793	1.02125	1.03545	1.03628	1.01615	1.0015	0.943592	0.964499	1.00018	1.00334	1.01366	0.993033	0.929025
15.4438	0.934027	0.981514	1.03979	0.990371	0.976393	1.02796	1.0191	0.982702	1.04356	1.08979	0.972856	1.01275	0.974584	1.00696	1.01809	0.913841	0.993124	0.9982	0.983418	1.005	1.10308	1.08642	1.05938	0.985967	0.957459	0.965786	0.934622	0.91682	1.0198	0.996493	1.02329	0.934372	1.00354	0.927572	0.972969	0.970903	0.945779	1.02687	0.962841	1.01821	1.10206	1.02834	0.986693	0.988369	0.974781	1.01305	1.00846	0.845334	0.993524
27.5738	1.05251	0.957414	1.02703	0.977372	1.00065	1.0268	0.998782	0.988148	1.09807	1.00831	0.986112	0.984298	1.09618	1.00748	0.988303	0.915089	0.993084	1.01475	0.932616	1.00167	1.04671	1.06788	1.05432	0.996711	0.954121	1.01182	1.03252	1.03994	1.02433	0.990032	1.0316	0.944573	0.95012	1.08425	1.07241	1.02763	0.995511	1.05687	0.920513	1.05302	1.07601	1.003	0.993848	0.99877	1.00276	1.02356	1.06193	0.978168	1.03185
38.9584	1.04506	0.874389	1.05043	0.987798	1.02438	0.997648	1.0467	1.16816	1.04608	1.13533	0.950156	1.00946	0.985258	1.04239	1.05208	0.945975	1.07272	1.03761	0.951126	1.02208	0.96133	1.12444	1.04487	1.04269	1.00074	1.00103	0.935825	1.02388	1.01719	0.995512	0.965824	0.935024	1.11641	1.11069	1.14151	1.13478	0.964081	1.16855	1.02148	1.13312	1.11802	0.999554	1.00676	1.0055	1.02525	1.00308	1.06092	1.03714	1.01876
50.1035	0.851214	0.90097	1.02302	0.970781	1.0225	1.04992	1.03485	1.00263	1.03112	0.994573	0.935626	1.03161	1.00634	1.06348	1.01289	0.923758	1.03439	1.02348	0.951299	0.99456	0.963343	1.06411	0.997924	0.964916	0.972621	1.00659	1.05228	1.05561	1.04292	1.01222	1.0019	1.02003	1.00989	0.797151	1.0842	1.0711	0.937177	1.10798	0.955584	1.15695	1.10341	1.01185	0.955151	1.0106	1.01869	1.08342	1.04175	0.996679	1.02616
61.2334	0.830856	0.871334	1.07739	0.953511	0.981754	1.09571	0.981285	1.03184	1.07179	0.977691	0.979052	1.0967	1.0142	1.0866	1.00745	0.890843	1.10244	1.05917	0.944289	0.999787	0.962532	1.0467	1.01194	0.985768	0.922189	0.994503	0.970988	1.00577	0.989732	1.0054	1.0726	1.01645	1.0142	0.77515	0.931265	1.06965	0.920789	1.0667	0.970141	1.07191	1.03267	1.02263	0.943519	0.98135	1.021	1.07854	1.05572	0.997189	1.06974
72.3593	0.822693	0.877395	1.07594	0.99186	0.952232	1.0434	1.00493	1.01363	1.07507	1.01452	0.913546	1.05503	1.00841	1.06154	1.00172	0.922337	1.10114	1.02537	0.981788	1.03205	0.975262	1.05308	1.08271	0.925151	0.912094	1.01034	0.997818	0.953363	1.00091	1.0183	1.05892	0.968298	0.954121	1.06996	0.980836	1.07261	0.912826	1.01346	1.09117	1.03378	0.987247	1.05416	0.970111	0.983658	1.03691	1.0092	1.01829	1.01877	0.996206
83.4732	0.850737	0.905521	1.00306	0.968363	1.05902	1.0278	1.0428	1.01509	1.07496	1.03031	0.91323	1.06721	1.03274	1.0369	0.992177	0.947784	1.0311	1.03237	0.967856	1.0408	1.0215	1.00893	1.08637	0.92688	0.919484	1.02948	0.924205	1.09416	0.958433	1.05819	1.0677	0.978447	0.96513	0.82092	0.94743	1.08706	0.937593	1.0977	0.980221	1.07564	0.968778	1.04831	0.977425	0.957586	1.04866	1.06789	0.981642	0.989884	1.01539
94.5981	0.894947	0.887038	0.977363	0.975183	0.969604	1.08596	1.07254	0.996385	1.08944	0.892794	0.896	1.09785	1.06025	1.04635	1.00631	0.96206	1.03456	1.02188	0.935777	1.05329	0.969964	1.0333	1.02721	1.01608	0.92119	1.06004	0.941012	0.937906	0.962339	1.08806	1.03864	1.04477	0.95966	0.791654	1.04074	1.08974	0.926652	1.08784	1.0117	1.03078	0.965214	1.05386	0.973453	0.976108	1.01667	1.07201	0.975471	1.0249	0.956142
105.778	0.898839	0.881814	1.07177	0.944363	1.02042	0.983714	1.09322	1.00927	1.10202	0.894327	0.839755	1.07966	1.03272	1.01434	1.06262	0.971282	0.997399	1.06083	0.933687	0.99781	1.02718	1.02745	1.07265	0.99291	0.98202	1.05562	0.958708	0.915925	0.981904	1.07871	1.05308	1.00277	0.948141	0.839226	1.16632	1.06881	0.886458	0.93635	1.08469	1.13995	1.02259	1.05616	0.983948	0.939278	1.01558	1.06803	0.989457	0.994461	0.952614
127.778	0.941626	0.892746	0.966875	0.984797	1.03064	0.999997	1.09891	0.973053	1.08865	0.944909	0.84624	1.06658	1.00099	1.03072	0.978003	0.957356	1.07201	1.0134	0.94422	1.01576	0.965599	1.01955	1.08524	0.941507	0.905708	1.0521	0.955056	0.9064	1.01408	1.10392	1.04526	0.927868	0.938952	0.827796	1.06451	1.06649	0.901479	1.0448	0.945496	1.09076	1.02456	1.04735	0.965606	0.970362	1.0119	0.951444	0.960505	1.01416	0.917813
[truncated: 70 more columns]
